# Supplementary material for: A catalytically active oscillator made from small organic molecules
Source: Nature. 2023 Sep 6;621(7977):87–93. doi: 10.1038/s41586-023-06310-2 (PMC10482680; doi:10.1038/s41586-023-06310-2)
Supplement: Supplementary file 3 — Model simulations were run with all possible combinations of: Fmoc-piperidine (2), from 0.02 to 0.40 M in 0.02 M steps, phenyl acetate (4) from 0.2 to 4.0 M in 0.2 M steps, p-nitrophenyl acetate (3) from 0.005 to 0.050 M in 0.005 M steps, N-methylpiperidine (5) from 0.001 to 0.010 M in 0.001 M steps and space velocity from 0.25 × 10−4 to 2.5 × 10−4 s−1 in 0.25 × 10−4 s−1 steps. [file 41586_2023_6310_MOESM3_ESM.zip]

Archive with 2 entries (2 files):
- S1_oscillation_space.R
- S1_oscillation_space_output.txt
