# Supplementary material for: A catalytically active oscillator made from small organic molecules
Source: Nature. 2023 Sep 6;621(7977):87–93. doi: 10.1038/s41586-023-06310-2 (PMC10482680; doi:10.1038/s41586-023-06310-2)
Supplement: Supplementary file 3 — Model simulations were run with all possible combinations of: Fmoc-piperidine (2), from 0.02 to 0.40 M in 0.02 M steps, phenyl acetate (4) from 0.2 to 4.0 M in 0.2 M steps, p-nitrophenyl acetate (3) from 0.005 to 0.050 M in 0.005 M steps, N-methylpiperidine (5) from 0.001 to 0.010 M in 0.001 M steps and space velocity from 0.25 × 10−4 to 2.5 × 10−4 s−1 in 0.25 × 10−4 s−1 steps. [file 41586_2023_6310_MOESM3_ESM.zip › S1_oscillation_space.R]

# Loading R suites  ####

#load tidyverse data-analysis and plotting suite
library("tidyverse")
#load suite for modelling differential equations 
library("deSolve")
#load suite with loops that can be paralelized 
library("foreach")

# Find peaks function made by https://github.com/stas-g/findPeaks 
find_peaks <- function (x, m = 50){
  shape <- diff(sign(diff(x, na.pad = FALSE)))
  pks <- sapply(which(shape < 0), FUN = function(i){
    z <- i - m + 1
    z <- ifelse(z > 0, z, 1)
    w <- i + m + 1
    w <- ifelse(w < length(x), w, length(x))
    if(all(x[c(z : i, (i + 2) : w)] <= x[i + 1])) return(i + 1) else return(numeric(0))
  })
  pks <- unlist(pks)
  pks
}

# set the number of cores to the available amount -1 
n.cores <- 7

#create the cluster
my.cluster <- parallel::makeCluster(
  n.cores, 
  # The type of cluster depends on the operating system. 
  # On Linux (the cluster) it has to be FORK, on Windows it has to be PSOCK. 
  type = "FORK"
)

#check cluster definition (optional)
print(my.cluster)

#register it to be used by %dopar%
doParallel::registerDoParallel(cl = my.cluster)

#check if it is registered (optional)
foreach::getDoParRegistered()

#how many workers are available? (optional)
foreach::getDoParWorkers()

# The Model ####

# Define a function that will run the model for a given set of starting conditions 
# Inh1 = pNo2PhOAc (fast), Inh2 = PhOAc (slow)
model_function <- function(FP_Start, NMePip_Start, Inh1_Start, Inh2_start, flow_sv, time, timestep) {
  # A list with the rate constants as determined experimentally
  rate_const <- c(kini = 2.02e-2, kac = 6.02e-1, kInh1 = 2.22e2, kInh2 = 2.75e-3, flow = flow_sv)
  # A list with the starting concentrations 
  start_conc <- c(FP = FP_Start, P = 0, NMePip = NMePip_Start, Inh1 = Inh1_Start, Inh2 = Inh2_start, DBF = 0, PipAc = 0)
  # Set the 
  FP_in <- FP_Start
  Inh1_in <- Inh1_Start
  Inh2_in <- Inh2_start
  
  #Defining the model 
  # the model is a function of time (t) the starting concentrations and the rate constants
  model <- function(t, start_conc, rate_const) {
    # This line is needed for the functioning of the model. 
    with(as.list(c(start_conc, rate_const)), {
      # Define the rate of change (dX) for all components 
      # The rate of change is always the releveant rate laws and the flow term. 
      dFP <- -kini * NMePip * FP - kac * P * FP + flow * (FP_in - FP)
      dP <- kini * NMePip * FP + kac * P * FP - kInh1 * P * Inh1 - kInh2 * P * Inh2 - flow * P
      dNMePip <- 0 
      dInh1 <- -kInh1 * P * Inh1 + flow * (Inh1_in - Inh1)
      dInh2 <- -kInh2 * P * Inh2 + flow * (Inh2_in - Inh2)
      dDBF <- kini * NMePip * FP + kac * P * FP - flow * DBF
      dPipAc <- kInh1 * P * Inh1 + kInh2 * P * Inh2 - flow * PipAc
      # N.B. the order of the dX's and the concentrations in the starting concentration list has to be the same
      #      and there has to be a term for every species in the starting concentration list 
      list(c(dFP, dP, dNMePip, dInh1, dInh2, dDBF, dPipAc))
    }) 
  }
  
  # This is a combined line that: 
  #   Runs the model ode(start_conc, seq(0, time, timestep), model, rate_const)
  #   and makes it into a tibble as_tibble(X) 
  #   which us then stored in the model_output variable 
  model_output <- as_tibble(ode(start_conc, seq(0, time, timestep), model, rate_const))
  
}  

# Screening conditions #### 

#foreach can iterate over multiple variables at the same time but it goes down 1 step in each simultaneously. 
#here a tibble is made with all possible combinatio; iterating over the columns of this tibble will then mean having all the possible combinations.
conditions <- expand.grid(
  # vary the concentration of FmocPip from 0.02 M to 0.2 M in 0.02 M steps 
  x = seq(0.02, 0.4, 0.02),
  # vary the concentration of PhOAc from 0.2 M to 2.0 M in 0.2 M steps 
  y = seq(0.2, 4.0, 0.2),
  # vary the concentration of 4NO2PhOAc from 0.005 M to 0.05 M in 0.005 M steps 
  z = seq(0.005, 0.05, 0.005), 
  # vary the space velocity from 0.25e-4 s-1 to 2.5e-4 s-1 in 0.25e-4 s-1 steps
  v = seq(0.25e-4, 2.5e-4, 0.25e-4),
  # vary the concentration of N-MePip from 1e-3 M to 10e-3 M in 1e-3 M steps 
  n = seq(1e-3, 10e-3, 1e-3)
)


# Set the timestep of the model. N.B. Also has to be used to find time with the peaks
timestep <- 10
# Parallel screening of all conditions 
model_peaks <- 
  foreach(x = conditions$x,
          y = conditions$y,
          z = conditions$z,
          v = conditions$v,
          n = conditions$n,
          .combine = "rbind",
          .packages = c("tidyverse", "quantmod", "deSolve", "FME")
  ) %dopar% {
    # model the system with current iteration parameters for 20 hours with a 1 second timestep  
    model1 <- model_function(x, n, z, y, v, 172800, timestep)
    
    peaksnvalleys <- 
      bind_rows(
        subset(model1, time %in% (find_peaks(model1$DBF)*timestep)) %>%
          mutate(type = "Peak"), 
        subset(model1, time %in% (find_peaks(-model1$DBF)*timestep)) %>%
          mutate(type = "Valley")
      ) %>%
      mutate(
        amplitude = abs(DBF - lag(DBF, default = NA, order_by = time))
      ) %>%
      group_by(type) %>%
      mutate(
        period = time - lag(time, order_by = time)
      ) %>%
      ungroup() %>%
      arrange(time) %>%
      # Remove any peaks that are less than 1% of the initial concenteration of FmocPiperidine 
      # Needed to remove any conditions where the system shows dampened oscillations that are not detectable 
      subset(amplitude >= x/100)
    
    # Add the results of the model analysis to the model_peaks tibble 
    model_peaks_temp <- 
      tibble( 
        FP_start = x, 
        NMePip_start = n, 
        NO2PhOAC_start = z, 
        PhOAc_start = y,
        spacevelocity = v,
        n_oscillations = 
          # Only if there are valleys found in between the peaks is the number of found peaks accurate
          # Needed to correct for the possibility that 2 peaks are found but no valleys and sustained oscilattions output is given wrongly
          if(length(subset(peaksnvalleys, type == "Valley")$DBF) != 0){
            length(subset(peaksnvalleys, type == "Peak")$DBF)
          }
          # If no valley is found then set n_oscillations to 1 so that no oscillaiton is given as output 
          else{
            1
          },
        output = 
          # if there are more than 2 peaks than there are sutained oscillations or dampened oscillations 
          # n.b. only maxima are counted as peaks, i.e. 1 peak and 1 valley counts as 1 
          if(n_oscillations >= 2){
            # the final peak has to be at least 90% of the height of the first peak to speak of sustained oscillations 
            if(subset(peaksnvalleys, type == "Peak")$amplitude[length(subset(peaksnvalleys, type == "Peak")$amplitude)] 
               / subset(peaksnvalleys, type == "Peak")$amplitude[1] >= 0.9){
              "Sustained"
            }
            # if there are multiple peaks but the amplitude decreases to more than 90% of the initial peaks then the oscillatiosn are dampened
            else{
              "Dampened"
            }
          } 
        # if there are fewer than 2 peaks than there is no oscillation 
        else{
          "No"
        },
        # The average period and amplitude, excluding the first peak, are taken
        period = if(output == "Sustained") {mean(subset(peaksnvalleys, type == "Peak")$period[-1], na.rm = TRUE)} else{0},
        amplitude = if(output == "Sustained") {mean(subset(peaksnvalleys, type == "Peak")$amplitude[-1], na.rm = TRUE)} else{0}
      ) 
  }

# remove any duplicates that might have arisen  
model_peaks <- unique(model_peaks)
    
# write the results of the calculation into a .txt file 
write.table(model_peaks, sep = "|", "oscillation_space.txt")
