# Supplementary material for: A catalytically active oscillator made from small organic molecules
Source: Nature. 2023 Sep 6;621(7977):87–93. doi: 10.1038/s41586-023-06310-2 (PMC10482680; doi:10.1038/s41586-023-06310-2)
Supplement: Supplementary file 3 — Model simulations were run with all possible combinations of: Fmoc-piperidine (2), from 0.02 to 0.40 M in 0.02 M steps, phenyl acetate (4) from 0.2 to 4.0 M in 0.2 M steps, p-nitrophenyl acetate (3) from 0.005 to 0.050 M in 0.005 M steps, N-methylpiperidine (5) from 0.001 to 0.010 M in 0.001 M steps and space velocity from 0.25 × 10−4 to 2.5 × 10−4 s−1 in 0.25 × 10−4 s−1 steps. [file 41586_2023_6310_MOESM3_ESM.zip › S1_oscillation_space_output.txt]

"FP_start"|"NMePip_start"|"NO2PhOAC_start"|"PhOAc_start"|"spacevelocity"|"n_oscillations"|"output"|"period"|"amplitude"
"1"|0.02|0.001|0.005|0.2|2.5e-05|1|"No"|0|0
"2"|0.04|0.001|0.005|0.2|2.5e-05|0|"No"|0|0
"3"|0.06|0.001|0.005|0.2|2.5e-05|0|"No"|0|0
"4"|0.08|0.001|0.005|0.2|2.5e-05|1|"No"|0|0
"5"|0.1|0.001|0.005|0.2|2.5e-05|1|"No"|0|0
"6"|0.12|0.001|0.005|0.2|2.5e-05|1|"No"|0|0
"7"|0.14|0.001|0.005|0.2|2.5e-05|1|"No"|0|0
"8"|0.16|0.001|0.005|0.2|2.5e-05|1|"No"|0|0
"9"|0.18|0.001|0.005|0.2|2.5e-05|1|"No"|0|0
"10"|0.2|0.001|0.005|0.2|2.5e-05|1|"No"|0|0
"11"|0.22|0.001|0.005|0.2|2.5e-05|1|"No"|0|0
"12"|0.24|0.001|0.005|0.2|2.5e-05|1|"No"|0|0
"13"|0.26|0.001|0.005|0.2|2.5e-05|1|"No"|0|0
"14"|0.28|0.001|0.005|0.2|2.5e-05|1|"No"|0|0
"15"|0.3|0.001|0.005|0.2|2.5e-05|1|"No"|0|0
"16"|0.32|0.001|0.005|0.2|2.5e-05|1|"No"|0|0
"17"|0.34|0.001|0.005|0.2|2.5e-05|1|"No"|0|0
"18"|0.36|0.001|0.005|0.2|2.5e-05|1|"No"|0|0
"19"|0.38|0.001|0.005|0.2|2.5e-05|1|"No"|0|0
"20"|0.4|0.001|0.005|0.2|2.5e-05|1|"No"|0|0
"21"|0.02|0.001|0.005|0.4|2.5e-05|4|"Sustained"|33303.3333333333|0.00746342985433945
"22"|0.04|0.001|0.005|0.4|2.5e-05|1|"No"|0|0
"23"|0.06|0.001|0.005|0.4|2.5e-05|0|"No"|0|0
"24"|0.08|0.001|0.005|0.4|2.5e-05|0|"No"|0|0
"25"|0.1|0.001|0.005|0.4|2.5e-05|0|"No"|0|0
"26"|0.12|0.001|0.005|0.4|2.5e-05|0|"No"|0|0
"27"|0.14|0.001|0.005|0.4|2.5e-05|1|"No"|0|0
"28"|0.16|0.001|0.005|0.4|2.5e-05|1|"No"|0|0
"29"|0.18|0.001|0.005|0.4|2.5e-05|1|"No"|0|0
"30"|0.2|0.001|0.005|0.4|2.5e-05|1|"No"|0|0
"31"|0.22|0.001|0.005|0.4|2.5e-05|1|"No"|0|0
"32"|0.24|0.001|0.005|0.4|2.5e-05|1|"No"|0|0
"33"|0.26|0.001|0.005|0.4|2.5e-05|1|"No"|0|0
"34"|0.28|0.001|0.005|0.4|2.5e-05|1|"No"|0|0
"35"|0.3|0.001|0.005|0.4|2.5e-05|1|"No"|0|0
"36"|0.32|0.001|0.005|0.4|2.5e-05|1|"No"|0|0
"37"|0.34|0.001|0.005|0.4|2.5e-05|1|"No"|0|0
"38"|0.36|0.001|0.005|0.4|2.5e-05|1|"No"|0|0
"39"|0.38|0.001|0.005|0.4|2.5e-05|1|"No"|0|0
"40"|0.4|0.001|0.005|0.4|2.5e-05|1|"No"|0|0
"41"|0.02|0.001|0.005|0.6|2.5e-05|4|"Sustained"|32186.6666666667|0.00699298193003463
"42"|0.04|0.001|0.005|0.6|2.5e-05|3|"Dampened"|0|0
"43"|0.06|0.001|0.005|0.6|2.5e-05|1|"No"|0|0
"44"|0.08|0.001|0.005|0.6|2.5e-05|0|"No"|0|0
"45"|0.1|0.001|0.005|0.6|2.5e-05|0|"No"|0|0
"46"|0.12|0.001|0.005|0.6|2.5e-05|0|"No"|0|0
"47"|0.14|0.001|0.005|0.6|2.5e-05|0|"No"|0|0
"48"|0.16|0.001|0.005|0.6|2.5e-05|0|"No"|0|0
"49"|0.18|0.001|0.005|0.6|2.5e-05|0|"No"|0|0
"50"|0.2|0.001|0.005|0.6|2.5e-05|1|"No"|0|0
"51"|0.22|0.001|0.005|0.6|2.5e-05|1|"No"|0|0
"52"|0.24|0.001|0.005|0.6|2.5e-05|1|"No"|0|0
"53"|0.26|0.001|0.005|0.6|2.5e-05|1|"No"|0|0
"54"|0.28|0.001|0.005|0.6|2.5e-05|1|"No"|0|0
"55"|0.3|0.001|0.005|0.6|2.5e-05|1|"No"|0|0
"56"|0.32|0.001|0.005|0.6|2.5e-05|1|"No"|0|0
"57"|0.34|0.001|0.005|0.6|2.5e-05|1|"No"|0|0
"58"|0.36|0.001|0.005|0.6|2.5e-05|1|"No"|0|0
"59"|0.38|0.001|0.005|0.6|2.5e-05|1|"No"|0|0
"60"|0.4|0.001|0.005|0.6|2.5e-05|1|"No"|0|0
"61"|0.02|0.001|0.005|0.8|2.5e-05|5|"Sustained"|29627.5|0.00604493151964424
"62"|0.04|0.001|0.005|0.8|2.5e-05|8|"Dampened"|0|0
"63"|0.06|0.001|0.005|0.8|2.5e-05|2|"Dampened"|0|0
"64"|0.08|0.001|0.005|0.8|2.5e-05|1|"No"|0|0
"65"|0.1|0.001|0.005|0.8|2.5e-05|1|"No"|0|0
"66"|0.12|0.001|0.005|0.8|2.5e-05|0|"No"|0|0
"67"|0.14|0.001|0.005|0.8|2.5e-05|0|"No"|0|0
"68"|0.16|0.001|0.005|0.8|2.5e-05|0|"No"|0|0
"69"|0.18|0.001|0.005|0.8|2.5e-05|0|"No"|0|0
"70"|0.2|0.001|0.005|0.8|2.5e-05|0|"No"|0|0
"71"|0.22|0.001|0.005|0.8|2.5e-05|0|"No"|0|0
"72"|0.24|0.001|0.005|0.8|2.5e-05|0|"No"|0|0
"73"|0.26|0.001|0.005|0.8|2.5e-05|1|"No"|0|0
"74"|0.28|0.001|0.005|0.8|2.5e-05|1|"No"|0|0
"75"|0.3|0.001|0.005|0.8|2.5e-05|1|"No"|0|0
"76"|0.32|0.001|0.005|0.8|2.5e-05|1|"No"|0|0
"77"|0.34|0.001|0.005|0.8|2.5e-05|1|"No"|0|0
"78"|0.36|0.001|0.005|0.8|2.5e-05|1|"No"|0|0
"79"|0.38|0.001|0.005|0.8|2.5e-05|1|"No"|0|0
"80"|0.4|0.001|0.005|0.8|2.5e-05|1|"No"|0|0
"81"|0.02|0.001|0.005|1|2.5e-05|5|"Dampened"|0|0
"82"|0.04|0.001|0.005|1|2.5e-05|8|"Dampened"|0|0
"83"|0.06|0.001|0.005|1|2.5e-05|3|"Dampened"|0|0
"84"|0.08|0.001|0.005|1|2.5e-05|2|"Dampened"|0|0
"85"|0.1|0.001|0.005|1|2.5e-05|1|"No"|0|0
"86"|0.12|0.001|0.005|1|2.5e-05|1|"No"|0|0
"87"|0.14|0.001|0.005|1|2.5e-05|1|"No"|0|0
"88"|0.16|0.001|0.005|1|2.5e-05|0|"No"|0|0
"89"|0.18|0.001|0.005|1|2.5e-05|0|"No"|0|0
"90"|0.2|0.001|0.005|1|2.5e-05|0|"No"|0|0
"91"|0.22|0.001|0.005|1|2.5e-05|0|"No"|0|0
"92"|0.24|0.001|0.005|1|2.5e-05|0|"No"|0|0
"93"|0.26|0.001|0.005|1|2.5e-05|0|"No"|0|0
"94"|0.28|0.001|0.005|1|2.5e-05|0|"No"|0|0
"95"|0.3|0.001|0.005|1|2.5e-05|0|"No"|0|0
"96"|0.32|0.001|0.005|1|2.5e-05|0|"No"|0|0
"97"|0.34|0.001|0.005|1|2.5e-05|1|"No"|0|0
"98"|0.36|0.001|0.005|1|2.5e-05|1|"No"|0|0
"99"|0.38|0.001|0.005|1|2.5e-05|1|"No"|0|0
"100"|0.4|0.001|0.005|1|2.5e-05|1|"No"|0|0
"101"|0.02|0.001|0.005|1.2|2.5e-05|7|"Dampened"|0|0
"102"|0.04|0.001|0.005|1.2|2.5e-05|6|"Dampened"|0|0
"103"|0.06|0.001|0.005|1.2|2.5e-05|3|"Dampened"|0|0
"104"|0.08|0.001|0.005|1.2|2.5e-05|2|"Dampened"|0|0
"105"|0.1|0.001|0.005|1.2|2.5e-05|2|"Dampened"|0|0
"106"|0.12|0.001|0.005|1.2|2.5e-05|1|"No"|0|0
"107"|0.14|0.001|0.005|1.2|2.5e-05|1|"No"|0|0
"108"|0.16|0.001|0.005|1.2|2.5e-05|1|"No"|0|0
"109"|0.18|0.001|0.005|1.2|2.5e-05|1|"No"|0|0
"110"|0.2|0.001|0.005|1.2|2.5e-05|0|"No"|0|0
"111"|0.22|0.001|0.005|1.2|2.5e-05|0|"No"|0|0
"112"|0.24|0.001|0.005|1.2|2.5e-05|0|"No"|0|0
"113"|0.26|0.001|0.005|1.2|2.5e-05|0|"No"|0|0
"114"|0.28|0.001|0.005|1.2|2.5e-05|0|"No"|0|0
"115"|0.3|0.001|0.005|1.2|2.5e-05|0|"No"|0|0
"116"|0.32|0.001|0.005|1.2|2.5e-05|0|"No"|0|0
"117"|0.34|0.001|0.005|1.2|2.5e-05|0|"No"|0|0
"118"|0.36|0.001|0.005|1.2|2.5e-05|0|"No"|0|0
"119"|0.38|0.001|0.005|1.2|2.5e-05|0|"No"|0|0
"120"|0.4|0.001|0.005|1.2|2.5e-05|1|"No"|0|0
"121"|0.02|0.001|0.005|1.4|2.5e-05|3|"Dampened"|0|0
"122"|0.04|0.001|0.005|1.4|2.5e-05|4|"Dampened"|0|0
"123"|0.06|0.001|0.005|1.4|2.5e-05|3|"Dampened"|0|0
"124"|0.08|0.001|0.005|1.4|2.5e-05|2|"Dampened"|0|0
"125"|0.1|0.001|0.005|1.4|2.5e-05|2|"Dampened"|0|0
"126"|0.12|0.001|0.005|1.4|2.5e-05|2|"Dampened"|0|0
"127"|0.14|0.001|0.005|1.4|2.5e-05|1|"No"|0|0
"128"|0.16|0.001|0.005|1.4|2.5e-05|1|"No"|0|0
"129"|0.18|0.001|0.005|1.4|2.5e-05|1|"No"|0|0
"130"|0.2|0.001|0.005|1.4|2.5e-05|1|"No"|0|0
"131"|0.22|0.001|0.005|1.4|2.5e-05|1|"No"|0|0
"132"|0.24|0.001|0.005|1.4|2.5e-05|0|"No"|0|0
"133"|0.26|0.001|0.005|1.4|2.5e-05|0|"No"|0|0
"134"|0.28|0.001|0.005|1.4|2.5e-05|0|"No"|0|0
"135"|0.3|0.001|0.005|1.4|2.5e-05|0|"No"|0|0
"136"|0.32|0.001|0.005|1.4|2.5e-05|0|"No"|0|0
"137"|0.34|0.001|0.005|1.4|2.5e-05|0|"No"|0|0
"138"|0.36|0.001|0.005|1.4|2.5e-05|0|"No"|0|0
"139"|0.38|0.001|0.005|1.4|2.5e-05|0|"No"|0|0
"140"|0.4|0.001|0.005|1.4|2.5e-05|0|"No"|0|0
"141"|0.02|0.001|0.005|1.6|2.5e-05|1|"No"|0|0
"142"|0.04|0.001|0.005|1.6|2.5e-05|2|"Dampened"|0|0
"143"|0.06|0.001|0.005|1.6|2.5e-05|3|"Dampened"|0|0
"144"|0.08|0.001|0.005|1.6|2.5e-05|2|"Dampened"|0|0
"145"|0.1|0.001|0.005|1.6|2.5e-05|2|"Dampened"|0|0
"146"|0.12|0.001|0.005|1.6|2.5e-05|2|"Dampened"|0|0
"147"|0.14|0.001|0.005|1.6|2.5e-05|2|"Dampened"|0|0
"148"|0.16|0.001|0.005|1.6|2.5e-05|1|"No"|0|0
"149"|0.18|0.001|0.005|1.6|2.5e-05|1|"No"|0|0
"150"|0.2|0.001|0.005|1.6|2.5e-05|1|"No"|0|0
"151"|0.22|0.001|0.005|1.6|2.5e-05|1|"No"|0|0
"152"|0.24|0.001|0.005|1.6|2.5e-05|1|"No"|0|0
"153"|0.26|0.001|0.005|1.6|2.5e-05|1|"No"|0|0
"154"|0.28|0.001|0.005|1.6|2.5e-05|0|"No"|0|0
"155"|0.3|0.001|0.005|1.6|2.5e-05|0|"No"|0|0
"156"|0.32|0.001|0.005|1.6|2.5e-05|0|"No"|0|0
"157"|0.34|0.001|0.005|1.6|2.5e-05|0|"No"|0|0
"158"|0.36|0.001|0.005|1.6|2.5e-05|0|"No"|0|0
"159"|0.38|0.001|0.005|1.6|2.5e-05|0|"No"|0|0
"160"|0.4|0.001|0.005|1.6|2.5e-05|0|"No"|0|0
"161"|0.02|0.001|0.005|1.8|2.5e-05|1|"No"|0|0
"162"|0.04|0.001|0.005|1.8|2.5e-05|2|"Dampened"|0|0
"163"|0.06|0.001|0.005|1.8|2.5e-05|2|"Dampened"|0|0
"164"|0.08|0.001|0.005|1.8|2.5e-05|2|"Dampened"|0|0
"165"|0.1|0.001|0.005|1.8|2.5e-05|2|"Dampened"|0|0
"166"|0.12|0.001|0.005|1.8|2.5e-05|2|"Dampened"|0|0
"167"|0.14|0.001|0.005|1.8|2.5e-05|2|"Dampened"|0|0
"168"|0.16|0.001|0.005|1.8|2.5e-05|1|"No"|0|0
"169"|0.18|0.001|0.005|1.8|2.5e-05|1|"No"|0|0
"170"|0.2|0.001|0.005|1.8|2.5e-05|1|"No"|0|0
"171"|0.22|0.001|0.005|1.8|2.5e-05|1|"No"|0|0
"172"|0.24|0.001|0.005|1.8|2.5e-05|1|"No"|0|0
"173"|0.26|0.001|0.005|1.8|2.5e-05|1|"No"|0|0
"174"|0.28|0.001|0.005|1.8|2.5e-05|1|"No"|0|0
"175"|0.3|0.001|0.005|1.8|2.5e-05|1|"No"|0|0
"176"|0.32|0.001|0.005|1.8|2.5e-05|0|"No"|0|0
"177"|0.34|0.001|0.005|1.8|2.5e-05|0|"No"|0|0
"178"|0.36|0.001|0.005|1.8|2.5e-05|0|"No"|0|0
"179"|0.38|0.001|0.005|1.8|2.5e-05|0|"No"|0|0
"180"|0.4|0.001|0.005|1.8|2.5e-05|0|"No"|0|0
"181"|0.02|0.001|0.005|2|2.5e-05|0|"No"|0|0
"182"|0.04|0.001|0.005|2|2.5e-05|1|"No"|0|0
"183"|0.06|0.001|0.005|2|2.5e-05|2|"Dampened"|0|0
"184"|0.08|0.001|0.005|2|2.5e-05|2|"Dampened"|0|0
"185"|0.1|0.001|0.005|2|2.5e-05|2|"Dampened"|0|0
"186"|0.12|0.001|0.005|2|2.5e-05|2|"Dampened"|0|0
"187"|0.14|0.001|0.005|2|2.5e-05|2|"Dampened"|0|0
"188"|0.16|0.001|0.005|2|2.5e-05|2|"Dampened"|0|0
"189"|0.18|0.001|0.005|2|2.5e-05|1|"No"|0|0
"190"|0.2|0.001|0.005|2|2.5e-05|1|"No"|0|0
"191"|0.22|0.001|0.005|2|2.5e-05|1|"No"|0|0
"192"|0.24|0.001|0.005|2|2.5e-05|1|"No"|0|0
"193"|0.26|0.001|0.005|2|2.5e-05|1|"No"|0|0
"194"|0.28|0.001|0.005|2|2.5e-05|1|"No"|0|0
"195"|0.3|0.001|0.005|2|2.5e-05|1|"No"|0|0
"196"|0.32|0.001|0.005|2|2.5e-05|1|"No"|0|0
"197"|0.34|0.001|0.005|2|2.5e-05|1|"No"|0|0
"198"|0.36|0.001|0.005|2|2.5e-05|1|"No"|0|0
"199"|0.38|0.001|0.005|2|2.5e-05|0|"No"|0|0
"200"|0.4|0.001|0.005|2|2.5e-05|0|"No"|0|0
"201"|0.02|0.001|0.005|2.2|2.5e-05|0|"No"|0|0
"202"|0.04|0.001|0.005|2.2|2.5e-05|1|"No"|0|0
"203"|0.06|0.001|0.005|2.2|2.5e-05|1|"No"|0|0
"204"|0.08|0.001|0.005|2.2|2.5e-05|2|"Dampened"|0|0
"205"|0.1|0.001|0.005|2.2|2.5e-05|2|"Dampened"|0|0
"206"|0.12|0.001|0.005|2.2|2.5e-05|2|"Dampened"|0|0
"207"|0.14|0.001|0.005|2.2|2.5e-05|2|"Dampened"|0|0
"208"|0.16|0.001|0.005|2.2|2.5e-05|2|"Dampened"|0|0
"209"|0.18|0.001|0.005|2.2|2.5e-05|1|"No"|0|0
"210"|0.2|0.001|0.005|2.2|2.5e-05|1|"No"|0|0
"211"|0.22|0.001|0.005|2.2|2.5e-05|1|"No"|0|0
"212"|0.24|0.001|0.005|2.2|2.5e-05|1|"No"|0|0
"213"|0.26|0.001|0.005|2.2|2.5e-05|1|"No"|0|0
"214"|0.28|0.001|0.005|2.2|2.5e-05|1|"No"|0|0
"215"|0.3|0.001|0.005|2.2|2.5e-05|1|"No"|0|0
"216"|0.32|0.001|0.005|2.2|2.5e-05|1|"No"|0|0
"217"|0.34|0.001|0.005|2.2|2.5e-05|1|"No"|0|0
"218"|0.36|0.001|0.005|2.2|2.5e-05|1|"No"|0|0
"219"|0.38|0.001|0.005|2.2|2.5e-05|1|"No"|0|0
"220"|0.4|0.001|0.005|2.2|2.5e-05|1|"No"|0|0
"221"|0.02|0.001|0.005|2.4|2.5e-05|0|"No"|0|0
"222"|0.04|0.001|0.005|2.4|2.5e-05|1|"No"|0|0
"223"|0.06|0.001|0.005|2.4|2.5e-05|1|"No"|0|0
"224"|0.08|0.001|0.005|2.4|2.5e-05|1|"No"|0|0
"225"|0.1|0.001|0.005|2.4|2.5e-05|1|"No"|0|0
"226"|0.12|0.001|0.005|2.4|2.5e-05|1|"No"|0|0
"227"|0.14|0.001|0.005|2.4|2.5e-05|1|"No"|0|0
"228"|0.16|0.001|0.005|2.4|2.5e-05|1|"No"|0|0
"229"|0.18|0.001|0.005|2.4|2.5e-05|1|"No"|0|0
"230"|0.2|0.001|0.005|2.4|2.5e-05|1|"No"|0|0
"231"|0.22|0.001|0.005|2.4|2.5e-05|1|"No"|0|0
"232"|0.24|0.001|0.005|2.4|2.5e-05|1|"No"|0|0
"233"|0.26|0.001|0.005|2.4|2.5e-05|1|"No"|0|0
"234"|0.28|0.001|0.005|2.4|2.5e-05|1|"No"|0|0
"235"|0.3|0.001|0.005|2.4|2.5e-05|1|"No"|0|0
"236"|0.32|0.001|0.005|2.4|2.5e-05|1|"No"|0|0
"237"|0.34|0.001|0.005|2.4|2.5e-05|1|"No"|0|0
"238"|0.36|0.001|0.005|2.4|2.5e-05|1|"No"|0|0
"239"|0.38|0.001|0.005|2.4|2.5e-05|1|"No"|0|0
"240"|0.4|0.001|0.005|2.4|2.5e-05|1|"No"|0|0
"241"|0.02|0.001|0.005|2.6|2.5e-05|1|"No"|0|0
"242"|0.04|0.001|0.005|2.6|2.5e-05|0|"No"|0|0
"243"|0.06|0.001|0.005|2.6|2.5e-05|1|"No"|0|0
"244"|0.08|0.001|0.005|2.6|2.5e-05|1|"No"|0|0
"245"|0.1|0.001|0.005|2.6|2.5e-05|1|"No"|0|0
"246"|0.12|0.001|0.005|2.6|2.5e-05|1|"No"|0|0
"247"|0.14|0.001|0.005|2.6|2.5e-05|1|"No"|0|0
"248"|0.16|0.001|0.005|2.6|2.5e-05|1|"No"|0|0
"249"|0.18|0.001|0.005|2.6|2.5e-05|1|"No"|0|0
"250"|0.2|0.001|0.005|2.6|2.5e-05|1|"No"|0|0
"251"|0.22|0.001|0.005|2.6|2.5e-05|1|"No"|0|0
"252"|0.24|0.001|0.005|2.6|2.5e-05|1|"No"|0|0
"253"|0.26|0.001|0.005|2.6|2.5e-05|1|"No"|0|0
"254"|0.28|0.001|0.005|2.6|2.5e-05|1|"No"|0|0
"255"|0.3|0.001|0.005|2.6|2.5e-05|1|"No"|0|0
"256"|0.32|0.001|0.005|2.6|2.5e-05|1|"No"|0|0
"257"|0.34|0.001|0.005|2.6|2.5e-05|1|"No"|0|0
"258"|0.36|0.001|0.005|2.6|2.5e-05|1|"No"|0|0
"259"|0.38|0.001|0.005|2.6|2.5e-05|1|"No"|0|0
"260"|0.4|0.001|0.005|2.6|2.5e-05|1|"No"|0|0
"261"|0.02|0.001|0.005|2.8|2.5e-05|1|"No"|0|0
"262"|0.04|0.001|0.005|2.8|2.5e-05|0|"No"|0|0
"263"|0.06|0.001|0.005|2.8|2.5e-05|0|"No"|0|0
"264"|0.08|0.001|0.005|2.8|2.5e-05|1|"No"|0|0
"265"|0.1|0.001|0.005|2.8|2.5e-05|1|"No"|0|0
"266"|0.12|0.001|0.005|2.8|2.5e-05|1|"No"|0|0
"267"|0.14|0.001|0.005|2.8|2.5e-05|1|"No"|0|0
"268"|0.16|0.001|0.005|2.8|2.5e-05|1|"No"|0|0
"269"|0.18|0.001|0.005|2.8|2.5e-05|1|"No"|0|0
"270"|0.2|0.001|0.005|2.8|2.5e-05|1|"No"|0|0
"271"|0.22|0.001|0.005|2.8|2.5e-05|1|"No"|0|0
"272"|0.24|0.001|0.005|2.8|2.5e-05|1|"No"|0|0
"273"|0.26|0.001|0.005|2.8|2.5e-05|1|"No"|0|0
"274"|0.28|0.001|0.005|2.8|2.5e-05|1|"No"|0|0
"275"|0.3|0.001|0.005|2.8|2.5e-05|1|"No"|0|0
"276"|0.32|0.001|0.005|2.8|2.5e-05|1|"No"|0|0
"277"|0.34|0.001|0.005|2.8|2.5e-05|1|"No"|0|0
"278"|0.36|0.001|0.005|2.8|2.5e-05|1|"No"|0|0
"279"|0.38|0.001|0.005|2.8|2.5e-05|1|"No"|0|0
"280"|0.4|0.001|0.005|2.8|2.5e-05|1|"No"|0|0
"281"|0.02|0.001|0.005|3|2.5e-05|1|"No"|0|0
"282"|0.04|0.001|0.005|3|2.5e-05|0|"No"|0|0
"283"|0.06|0.001|0.005|3|2.5e-05|0|"No"|0|0
"284"|0.08|0.001|0.005|3|2.5e-05|1|"No"|0|0
"285"|0.1|0.001|0.005|3|2.5e-05|1|"No"|0|0
"286"|0.12|0.001|0.005|3|2.5e-05|1|"No"|0|0
"287"|0.14|0.001|0.005|3|2.5e-05|1|"No"|0|0
"288"|0.16|0.001|0.005|3|2.5e-05|1|"No"|0|0
"289"|0.18|0.001|0.005|3|2.5e-05|1|"No"|0|0
"290"|0.2|0.001|0.005|3|2.5e-05|1|"No"|0|0
"291"|0.22|0.001|0.005|3|2.5e-05|1|"No"|0|0
"292"|0.24|0.001|0.005|3|2.5e-05|1|"No"|0|0
"293"|0.26|0.001|0.005|3|2.5e-05|1|"No"|0|0
"294"|0.28|0.001|0.005|3|2.5e-05|1|"No"|0|0
"295"|0.3|0.001|0.005|3|2.5e-05|1|"No"|0|0
"296"|0.32|0.001|0.005|3|2.5e-05|1|"No"|0|0
"297"|0.34|0.001|0.005|3|2.5e-05|1|"No"|0|0
"298"|0.36|0.001|0.005|3|2.5e-05|1|"No"|0|0
"299"|0.38|0.001|0.005|3|2.5e-05|1|"No"|0|0
"300"|0.4|0.001|0.005|3|2.5e-05|1|"No"|0|0
"301"|0.02|0.001|0.005|3.2|2.5e-05|1|"No"|0|0
"302"|0.04|0.001|0.005|3.2|2.5e-05|0|"No"|0|0
"303"|0.06|0.001|0.005|3.2|2.5e-05|0|"No"|0|0
"304"|0.08|0.001|0.005|3.2|2.5e-05|0|"No"|0|0
"305"|0.1|0.001|0.005|3.2|2.5e-05|1|"No"|0|0
"306"|0.12|0.001|0.005|3.2|2.5e-05|1|"No"|0|0
"307"|0.14|0.001|0.005|3.2|2.5e-05|1|"No"|0|0
"308"|0.16|0.001|0.005|3.2|2.5e-05|1|"No"|0|0
"309"|0.18|0.001|0.005|3.2|2.5e-05|1|"No"|0|0
"310"|0.2|0.001|0.005|3.2|2.5e-05|1|"No"|0|0
"311"|0.22|0.001|0.005|3.2|2.5e-05|1|"No"|0|0
"312"|0.24|0.001|0.005|3.2|2.5e-05|1|"No"|0|0
"313"|0.26|0.001|0.005|3.2|2.5e-05|1|"No"|0|0
"314"|0.28|0.001|0.005|3.2|2.5e-05|1|"No"|0|0
"315"|0.3|0.001|0.005|3.2|2.5e-05|1|"No"|0|0
"316"|0.32|0.001|0.005|3.2|2.5e-05|1|"No"|0|0
"317"|0.34|0.001|0.005|3.2|2.5e-05|1|"No"|0|0
"318"|0.36|0.001|0.005|3.2|2.5e-05|1|"No"|0|0
"319"|0.38|0.001|0.005|3.2|2.5e-05|1|"No"|0|0
"320"|0.4|0.001|0.005|3.2|2.5e-05|1|"No"|0|0
"321"|0.02|0.001|0.005|3.4|2.5e-05|1|"No"|0|0
"322"|0.04|0.001|0.005|3.4|2.5e-05|0|"No"|0|0
"323"|0.06|0.001|0.005|3.4|2.5e-05|0|"No"|0|0
"324"|0.08|0.001|0.005|3.4|2.5e-05|0|"No"|0|0
"325"|0.1|0.001|0.005|3.4|2.5e-05|0|"No"|0|0
"326"|0.12|0.001|0.005|3.4|2.5e-05|1|"No"|0|0
"327"|0.14|0.001|0.005|3.4|2.5e-05|1|"No"|0|0
"328"|0.16|0.001|0.005|3.4|2.5e-05|1|"No"|0|0
"329"|0.18|0.001|0.005|3.4|2.5e-05|1|"No"|0|0
"330"|0.2|0.001|0.005|3.4|2.5e-05|1|"No"|0|0
"331"|0.22|0.001|0.005|3.4|2.5e-05|1|"No"|0|0
"332"|0.24|0.001|0.005|3.4|2.5e-05|1|"No"|0|0
"333"|0.26|0.001|0.005|3.4|2.5e-05|1|"No"|0|0
"334"|0.28|0.001|0.005|3.4|2.5e-05|1|"No"|0|0
"335"|0.3|0.001|0.005|3.4|2.5e-05|1|"No"|0|0
"336"|0.32|0.001|0.005|3.4|2.5e-05|1|"No"|0|0
"337"|0.34|0.001|0.005|3.4|2.5e-05|1|"No"|0|0
"338"|0.36|0.001|0.005|3.4|2.5e-05|1|"No"|0|0
"339"|0.38|0.001|0.005|3.4|2.5e-05|1|"No"|0|0
"340"|0.4|0.001|0.005|3.4|2.5e-05|1|"No"|0|0
"341"|0.02|0.001|0.005|3.6|2.5e-05|1|"No"|0|0
"342"|0.04|0.001|0.005|3.6|2.5e-05|0|"No"|0|0
"343"|0.06|0.001|0.005|3.6|2.5e-05|0|"No"|0|0
"344"|0.08|0.001|0.005|3.6|2.5e-05|0|"No"|0|0
"345"|0.1|0.001|0.005|3.6|2.5e-05|0|"No"|0|0
"346"|0.12|0.001|0.005|3.6|2.5e-05|0|"No"|0|0
"347"|0.14|0.001|0.005|3.6|2.5e-05|1|"No"|0|0
"348"|0.16|0.001|0.005|3.6|2.5e-05|1|"No"|0|0
"349"|0.18|0.001|0.005|3.6|2.5e-05|1|"No"|0|0
"350"|0.2|0.001|0.005|3.6|2.5e-05|1|"No"|0|0
"351"|0.22|0.001|0.005|3.6|2.5e-05|1|"No"|0|0
"352"|0.24|0.001|0.005|3.6|2.5e-05|1|"No"|0|0
"353"|0.26|0.001|0.005|3.6|2.5e-05|1|"No"|0|0
"354"|0.28|0.001|0.005|3.6|2.5e-05|1|"No"|0|0
"355"|0.3|0.001|0.005|3.6|2.5e-05|1|"No"|0|0
"356"|0.32|0.001|0.005|3.6|2.5e-05|1|"No"|0|0
"357"|0.34|0.001|0.005|3.6|2.5e-05|1|"No"|0|0
"358"|0.36|0.001|0.005|3.6|2.5e-05|1|"No"|0|0
"359"|0.38|0.001|0.005|3.6|2.5e-05|1|"No"|0|0
"360"|0.4|0.001|0.005|3.6|2.5e-05|1|"No"|0|0
"361"|0.02|0.001|0.005|3.8|2.5e-05|1|"No"|0|0
"362"|0.04|0.001|0.005|3.8|2.5e-05|0|"No"|0|0
"363"|0.06|0.001|0.005|3.8|2.5e-05|0|"No"|0|0
"364"|0.08|0.001|0.005|3.8|2.5e-05|0|"No"|0|0
"365"|0.1|0.001|0.005|3.8|2.5e-05|0|"No"|0|0
"366"|0.12|0.001|0.005|3.8|2.5e-05|0|"No"|0|0
"367"|0.14|0.001|0.005|3.8|2.5e-05|0|"No"|0|0
"368"|0.16|0.001|0.005|3.8|2.5e-05|1|"No"|0|0
"369"|0.18|0.001|0.005|3.8|2.5e-05|1|"No"|0|0
"370"|0.2|0.001|0.005|3.8|2.5e-05|1|"No"|0|0
"371"|0.22|0.001|0.005|3.8|2.5e-05|1|"No"|0|0
"372"|0.24|0.001|0.005|3.8|2.5e-05|1|"No"|0|0
"373"|0.26|0.001|0.005|3.8|2.5e-05|1|"No"|0|0
"374"|0.28|0.001|0.005|3.8|2.5e-05|1|"No"|0|0
"375"|0.3|0.001|0.005|3.8|2.5e-05|1|"No"|0|0
"376"|0.32|0.001|0.005|3.8|2.5e-05|1|"No"|0|0
"377"|0.34|0.001|0.005|3.8|2.5e-05|1|"No"|0|0
"378"|0.36|0.001|0.005|3.8|2.5e-05|1|"No"|0|0
"379"|0.38|0.001|0.005|3.8|2.5e-05|1|"No"|0|0
"380"|0.4|0.001|0.005|3.8|2.5e-05|1|"No"|0|0
"381"|0.02|0.001|0.005|4|2.5e-05|1|"No"|0|0
"382"|0.04|0.001|0.005|4|2.5e-05|0|"No"|0|0
"383"|0.06|0.001|0.005|4|2.5e-05|0|"No"|0|0
"384"|0.08|0.001|0.005|4|2.5e-05|0|"No"|0|0
"385"|0.1|0.001|0.005|4|2.5e-05|0|"No"|0|0
"386"|0.12|0.001|0.005|4|2.5e-05|0|"No"|0|0
"387"|0.14|0.001|0.005|4|2.5e-05|0|"No"|0|0
"388"|0.16|0.001|0.005|4|2.5e-05|0|"No"|0|0
"389"|0.18|0.001|0.005|4|2.5e-05|1|"No"|0|0
"390"|0.2|0.001|0.005|4|2.5e-05|1|"No"|0|0
"391"|0.22|0.001|0.005|4|2.5e-05|1|"No"|0|0
"392"|0.24|0.001|0.005|4|2.5e-05|1|"No"|0|0
"393"|0.26|0.001|0.005|4|2.5e-05|1|"No"|0|0
"394"|0.28|0.001|0.005|4|2.5e-05|1|"No"|0|0
"395"|0.3|0.001|0.005|4|2.5e-05|1|"No"|0|0
"396"|0.32|0.001|0.005|4|2.5e-05|1|"No"|0|0
"397"|0.34|0.001|0.005|4|2.5e-05|1|"No"|0|0
"398"|0.36|0.001|0.005|4|2.5e-05|1|"No"|0|0
"399"|0.38|0.001|0.005|4|2.5e-05|1|"No"|0|0
"400"|0.4|0.001|0.005|4|2.5e-05|1|"No"|0|0
"401"|0.02|0.001|0.01|0.2|2.5e-05|1|"No"|0|0
"402"|0.04|0.001|0.01|0.2|2.5e-05|0|"No"|0|0
"403"|0.06|0.001|0.01|0.2|2.5e-05|0|"No"|0|0
"404"|0.08|0.001|0.01|0.2|2.5e-05|1|"No"|0|0
"405"|0.1|0.001|0.01|0.2|2.5e-05|1|"No"|0|0
"406"|0.12|0.001|0.01|0.2|2.5e-05|1|"No"|0|0
"407"|0.14|0.001|0.01|0.2|2.5e-05|1|"No"|0|0
"408"|0.16|0.001|0.01|0.2|2.5e-05|1|"No"|0|0
"409"|0.18|0.001|0.01|0.2|2.5e-05|1|"No"|0|0
"410"|0.2|0.001|0.01|0.2|2.5e-05|1|"No"|0|0
"411"|0.22|0.001|0.01|0.2|2.5e-05|1|"No"|0|0
"412"|0.24|0.001|0.01|0.2|2.5e-05|1|"No"|0|0
"413"|0.26|0.001|0.01|0.2|2.5e-05|1|"No"|0|0
"414"|0.28|0.001|0.01|0.2|2.5e-05|1|"No"|0|0
"415"|0.3|0.001|0.01|0.2|2.5e-05|1|"No"|0|0
"416"|0.32|0.001|0.01|0.2|2.5e-05|1|"No"|0|0
"417"|0.34|0.001|0.01|0.2|2.5e-05|1|"No"|0|0
"418"|0.36|0.001|0.01|0.2|2.5e-05|1|"No"|0|0
"419"|0.38|0.001|0.01|0.2|2.5e-05|1|"No"|0|0
"420"|0.4|0.001|0.01|0.2|2.5e-05|1|"No"|0|0
"421"|0.02|0.001|0.01|0.4|2.5e-05|1|"No"|0|0
"422"|0.04|0.001|0.01|0.4|2.5e-05|4|"Sustained"|33163.3333333333|0.0155376636080364
"423"|0.06|0.001|0.01|0.4|2.5e-05|0|"No"|0|0
"424"|0.08|0.001|0.01|0.4|2.5e-05|0|"No"|0|0
"425"|0.1|0.001|0.01|0.4|2.5e-05|0|"No"|0|0
"426"|0.12|0.001|0.01|0.4|2.5e-05|0|"No"|0|0
"427"|0.14|0.001|0.01|0.4|2.5e-05|1|"No"|0|0
"428"|0.16|0.001|0.01|0.4|2.5e-05|1|"No"|0|0
"429"|0.18|0.001|0.01|0.4|2.5e-05|1|"No"|0|0
"430"|0.2|0.001|0.01|0.4|2.5e-05|1|"No"|0|0
"431"|0.22|0.001|0.01|0.4|2.5e-05|1|"No"|0|0
"432"|0.24|0.001|0.01|0.4|2.5e-05|1|"No"|0|0
"433"|0.26|0.001|0.01|0.4|2.5e-05|1|"No"|0|0
"434"|0.28|0.001|0.01|0.4|2.5e-05|1|"No"|0|0
"435"|0.3|0.001|0.01|0.4|2.5e-05|1|"No"|0|0
"436"|0.32|0.001|0.01|0.4|2.5e-05|1|"No"|0|0
"437"|0.34|0.001|0.01|0.4|2.5e-05|1|"No"|0|0
"438"|0.36|0.001|0.01|0.4|2.5e-05|1|"No"|0|0
"439"|0.38|0.001|0.01|0.4|2.5e-05|1|"No"|0|0
"440"|0.4|0.001|0.01|0.4|2.5e-05|1|"No"|0|0
"441"|0.02|0.001|0.01|0.6|2.5e-05|1|"No"|0|0
"442"|0.04|0.001|0.01|0.6|2.5e-05|4|"Sustained"|32990|0.0157842095778464
"443"|0.06|0.001|0.01|0.6|2.5e-05|9|"Sustained"|17603.75|0.0151385485113316
"444"|0.08|0.001|0.01|0.6|2.5e-05|1|"No"|0|0
"445"|0.1|0.001|0.01|0.6|2.5e-05|0|"No"|0|0
"446"|0.12|0.001|0.01|0.6|2.5e-05|0|"No"|0|0
"447"|0.14|0.001|0.01|0.6|2.5e-05|0|"No"|0|0
"448"|0.16|0.001|0.01|0.6|2.5e-05|0|"No"|0|0
"449"|0.18|0.001|0.01|0.6|2.5e-05|0|"No"|0|0
"450"|0.2|0.001|0.01|0.6|2.5e-05|1|"No"|0|0
"451"|0.22|0.001|0.01|0.6|2.5e-05|1|"No"|0|0
"452"|0.24|0.001|0.01|0.6|2.5e-05|1|"No"|0|0
"453"|0.26|0.001|0.01|0.6|2.5e-05|1|"No"|0|0
"454"|0.28|0.001|0.01|0.6|2.5e-05|1|"No"|0|0
"455"|0.3|0.001|0.01|0.6|2.5e-05|1|"No"|0|0
"456"|0.32|0.001|0.01|0.6|2.5e-05|1|"No"|0|0
"457"|0.34|0.001|0.01|0.6|2.5e-05|1|"No"|0|0
"458"|0.36|0.001|0.01|0.6|2.5e-05|1|"No"|0|0
"459"|0.38|0.001|0.01|0.6|2.5e-05|1|"No"|0|0
"460"|0.4|0.001|0.01|0.6|2.5e-05|1|"No"|0|0
"461"|0.02|0.001|0.01|0.8|2.5e-05|1|"No"|0|0
"462"|0.04|0.001|0.01|0.8|2.5e-05|4|"Sustained"|32853.3333333333|0.0156378909465955
"463"|0.06|0.001|0.01|0.8|2.5e-05|8|"Sustained"|18368.5714285714|0.016314677433283
"464"|0.08|0.001|0.01|0.8|2.5e-05|4|"Dampened"|0|0
"465"|0.1|0.001|0.01|0.8|2.5e-05|1|"No"|0|0
"466"|0.12|0.001|0.01|0.8|2.5e-05|1|"No"|0|0
"467"|0.14|0.001|0.01|0.8|2.5e-05|0|"No"|0|0
"468"|0.16|0.001|0.01|0.8|2.5e-05|0|"No"|0|0
"469"|0.18|0.001|0.01|0.8|2.5e-05|0|"No"|0|0
"470"|0.2|0.001|0.01|0.8|2.5e-05|0|"No"|0|0
"471"|0.22|0.001|0.01|0.8|2.5e-05|0|"No"|0|0
"472"|0.24|0.001|0.01|0.8|2.5e-05|0|"No"|0|0
"473"|0.26|0.001|0.01|0.8|2.5e-05|0|"No"|0|0
"474"|0.28|0.001|0.01|0.8|2.5e-05|1|"No"|0|0
"475"|0.3|0.001|0.01|0.8|2.5e-05|1|"No"|0|0
"476"|0.32|0.001|0.01|0.8|2.5e-05|1|"No"|0|0
"477"|0.34|0.001|0.01|0.8|2.5e-05|1|"No"|0|0
"478"|0.36|0.001|0.01|0.8|2.5e-05|1|"No"|0|0
"479"|0.38|0.001|0.01|0.8|2.5e-05|1|"No"|0|0
"480"|0.4|0.001|0.01|0.8|2.5e-05|1|"No"|0|0
"481"|0.02|0.001|0.01|1|2.5e-05|1|"No"|0|0
"482"|0.04|0.001|0.01|1|2.5e-05|4|"Sustained"|32476.6666666667|0.0152725176865247
"483"|0.06|0.001|0.01|1|2.5e-05|8|"Sustained"|18314.2857142857|0.016256228525784
"484"|0.08|0.001|0.01|1|2.5e-05|13|"Sustained"|12379.1666666667|0.0154638348923721
"485"|0.1|0.001|0.01|1|2.5e-05|3|"Dampened"|0|0
"486"|0.12|0.001|0.01|1|2.5e-05|1|"No"|0|0
"487"|0.14|0.001|0.01|1|2.5e-05|1|"No"|0|0
"488"|0.16|0.001|0.01|1|2.5e-05|1|"No"|0|0
"489"|0.18|0.001|0.01|1|2.5e-05|0|"No"|0|0
"490"|0.2|0.001|0.01|1|2.5e-05|0|"No"|0|0
"491"|0.22|0.001|0.01|1|2.5e-05|0|"No"|0|0
"492"|0.24|0.001|0.01|1|2.5e-05|0|"No"|0|0
"493"|0.26|0.001|0.01|1|2.5e-05|0|"No"|0|0
"494"|0.28|0.001|0.01|1|2.5e-05|0|"No"|0|0
"495"|0.3|0.001|0.01|1|2.5e-05|0|"No"|0|0
"496"|0.32|0.001|0.01|1|2.5e-05|0|"No"|0|0
"497"|0.34|0.001|0.01|1|2.5e-05|1|"No"|0|0
"498"|0.36|0.001|0.01|1|2.5e-05|1|"No"|0|0
"499"|0.38|0.001|0.01|1|2.5e-05|1|"No"|0|0
"500"|0.4|0.001|0.01|1|2.5e-05|1|"No"|0|0
"501"|0.02|0.001|0.01|1.2|2.5e-05|1|"No"|0|0
"502"|0.04|0.001|0.01|1.2|2.5e-05|4|"Sustained"|31763.3333333333|0.0146924304686658
"503"|0.06|0.001|0.01|1.2|2.5e-05|8|"Sustained"|18014.2857142857|0.0158449740310669
"504"|0.08|0.001|0.01|1.2|2.5e-05|13|"Sustained"|12355|0.0154513702121165
"505"|0.1|0.001|0.01|1.2|2.5e-05|18|"Dampened"|0|0
"506"|0.12|0.001|0.01|1.2|2.5e-05|3|"Dampened"|0|0
"507"|0.14|0.001|0.01|1.2|2.5e-05|1|"No"|0|0
"508"|0.16|0.001|0.01|1.2|2.5e-05|1|"No"|0|0
"509"|0.18|0.001|0.01|1.2|2.5e-05|1|"No"|0|0
"510"|0.2|0.001|0.01|1.2|2.5e-05|1|"No"|0|0
"511"|0.22|0.001|0.01|1.2|2.5e-05|0|"No"|0|0
"512"|0.24|0.001|0.01|1.2|2.5e-05|0|"No"|0|0
"513"|0.26|0.001|0.01|1.2|2.5e-05|0|"No"|0|0
"514"|0.28|0.001|0.01|1.2|2.5e-05|0|"No"|0|0
"515"|0.3|0.001|0.01|1.2|2.5e-05|0|"No"|0|0
"516"|0.32|0.001|0.01|1.2|2.5e-05|0|"No"|0|0
"517"|0.34|0.001|0.01|1.2|2.5e-05|0|"No"|0|0
"518"|0.36|0.001|0.01|1.2|2.5e-05|0|"No"|0|0
"519"|0.38|0.001|0.01|1.2|2.5e-05|0|"No"|0|0
"520"|0.4|0.001|0.01|1.2|2.5e-05|0|"No"|0|0
"521"|0.02|0.001|0.01|1.4|2.5e-05|1|"No"|0|0
"522"|0.04|0.001|0.01|1.4|2.5e-05|4|"Sustained"|30683.3333333333|0.0138912379409703
"523"|0.06|0.001|0.01|1.4|2.5e-05|9|"Sustained"|17473.75|0.0151390575057229
"524"|0.08|0.001|0.01|1.4|2.5e-05|13|"Sustained"|12069.1666666667|0.0149180506883831
"525"|0.1|0.001|0.01|1.4|2.5e-05|18|"Dampened"|0|0
"526"|0.12|0.001|0.01|1.4|2.5e-05|5|"Dampened"|0|0
"527"|0.14|0.001|0.01|1.4|2.5e-05|3|"Dampened"|0|0
"528"|0.16|0.001|0.01|1.4|2.5e-05|2|"Dampened"|0|0
"529"|0.18|0.001|0.01|1.4|2.5e-05|1|"No"|0|0
"530"|0.2|0.001|0.01|1.4|2.5e-05|1|"No"|0|0
"531"|0.22|0.001|0.01|1.4|2.5e-05|1|"No"|0|0
"532"|0.24|0.001|0.01|1.4|2.5e-05|1|"No"|0|0
"533"|0.26|0.001|0.01|1.4|2.5e-05|0|"No"|0|0
"534"|0.28|0.001|0.01|1.4|2.5e-05|0|"No"|0|0
"535"|0.3|0.001|0.01|1.4|2.5e-05|0|"No"|0|0
"536"|0.32|0.001|0.01|1.4|2.5e-05|0|"No"|0|0
"537"|0.34|0.001|0.01|1.4|2.5e-05|0|"No"|0|0
"538"|0.36|0.001|0.01|1.4|2.5e-05|0|"No"|0|0
"539"|0.38|0.001|0.01|1.4|2.5e-05|0|"No"|0|0
"540"|0.4|0.001|0.01|1.4|2.5e-05|0|"No"|0|0
"541"|0.02|0.001|0.01|1.6|2.5e-05|1|"No"|0|0
"542"|0.04|0.001|0.01|1.6|2.5e-05|5|"Sustained"|29177.5|0.0128527444242841
"543"|0.06|0.001|0.01|1.6|2.5e-05|9|"Sustained"|16687.5|0.0141416055972377
"544"|0.08|0.001|0.01|1.6|2.5e-05|14|"Dampened"|0|0
"545"|0.1|0.001|0.01|1.6|2.5e-05|19|"Dampened"|0|0
"546"|0.12|0.001|0.01|1.6|2.5e-05|7|"Dampened"|0|0
"547"|0.14|0.001|0.01|1.6|2.5e-05|4|"Dampened"|0|0
"548"|0.16|0.001|0.01|1.6|2.5e-05|2|"Dampened"|0|0
"549"|0.18|0.001|0.01|1.6|2.5e-05|2|"Dampened"|0|0
"550"|0.2|0.001|0.01|1.6|2.5e-05|1|"No"|0|0
"551"|0.22|0.001|0.01|1.6|2.5e-05|1|"No"|0|0
"552"|0.24|0.001|0.01|1.6|2.5e-05|1|"No"|0|0
"553"|0.26|0.001|0.01|1.6|2.5e-05|1|"No"|0|0
"554"|0.28|0.001|0.01|1.6|2.5e-05|1|"No"|0|0
"555"|0.3|0.001|0.01|1.6|2.5e-05|0|"No"|0|0
"556"|0.32|0.001|0.01|1.6|2.5e-05|0|"No"|0|0
"557"|0.34|0.001|0.01|1.6|2.5e-05|0|"No"|0|0
"558"|0.36|0.001|0.01|1.6|2.5e-05|0|"No"|0|0
"559"|0.38|0.001|0.01|1.6|2.5e-05|0|"No"|0|0
"560"|0.4|0.001|0.01|1.6|2.5e-05|0|"No"|0|0
"561"|0.02|0.001|0.01|1.8|2.5e-05|1|"No"|0|0
"562"|0.04|0.001|0.01|1.8|2.5e-05|5|"Sustained"|27252.5|0.01156527167907
"563"|0.06|0.001|0.01|1.8|2.5e-05|10|"Dampened"|0|0
"564"|0.08|0.001|0.01|1.8|2.5e-05|14|"Dampened"|0|0
"565"|0.1|0.001|0.01|1.8|2.5e-05|20|"Dampened"|0|0
"566"|0.12|0.001|0.01|1.8|2.5e-05|8|"Dampened"|0|0
"567"|0.14|0.001|0.01|1.8|2.5e-05|4|"Dampened"|0|0
"568"|0.16|0.001|0.01|1.8|2.5e-05|3|"Dampened"|0|0
"569"|0.18|0.001|0.01|1.8|2.5e-05|2|"Dampened"|0|0
"570"|0.2|0.001|0.01|1.8|2.5e-05|2|"Dampened"|0|0
"571"|0.22|0.001|0.01|1.8|2.5e-05|1|"No"|0|0
"572"|0.24|0.001|0.01|1.8|2.5e-05|1|"No"|0|0
"573"|0.26|0.001|0.01|1.8|2.5e-05|1|"No"|0|0
"574"|0.28|0.001|0.01|1.8|2.5e-05|1|"No"|0|0
"575"|0.3|0.001|0.01|1.8|2.5e-05|1|"No"|0|0
"576"|0.32|0.001|0.01|1.8|2.5e-05|1|"No"|0|0
"577"|0.34|0.001|0.01|1.8|2.5e-05|0|"No"|0|0
"578"|0.36|0.001|0.01|1.8|2.5e-05|0|"No"|0|0
"579"|0.38|0.001|0.01|1.8|2.5e-05|0|"No"|0|0
"580"|0.4|0.001|0.01|1.8|2.5e-05|0|"No"|0|0
"581"|0.02|0.001|0.01|2|2.5e-05|1|"No"|0|0
"582"|0.04|0.001|0.01|2|2.5e-05|5|"Dampened"|0|0
"583"|0.06|0.001|0.01|2|2.5e-05|10|"Dampened"|0|0
"584"|0.08|0.001|0.01|2|2.5e-05|16|"Dampened"|0|0
"585"|0.1|0.001|0.01|2|2.5e-05|22|"Dampened"|0|0
"586"|0.12|0.001|0.01|2|2.5e-05|8|"Dampened"|0|0
"587"|0.14|0.001|0.01|2|2.5e-05|5|"Dampened"|0|0
"588"|0.16|0.001|0.01|2|2.5e-05|3|"Dampened"|0|0
"589"|0.18|0.001|0.01|2|2.5e-05|3|"Dampened"|0|0
"590"|0.2|0.001|0.01|2|2.5e-05|2|"Dampened"|0|0
"591"|0.22|0.001|0.01|2|2.5e-05|2|"Dampened"|0|0
"592"|0.24|0.001|0.01|2|2.5e-05|2|"Dampened"|0|0
"593"|0.26|0.001|0.01|2|2.5e-05|1|"No"|0|0
"594"|0.28|0.001|0.01|2|2.5e-05|1|"No"|0|0
"595"|0.3|0.001|0.01|2|2.5e-05|1|"No"|0|0
"596"|0.32|0.001|0.01|2|2.5e-05|1|"No"|0|0
"597"|0.34|0.001|0.01|2|2.5e-05|1|"No"|0|0
"598"|0.36|0.001|0.01|2|2.5e-05|1|"No"|0|0
"599"|0.38|0.001|0.01|2|2.5e-05|1|"No"|0|0
"600"|0.4|0.001|0.01|2|2.5e-05|0|"No"|0|0
"601"|0.02|0.001|0.01|2.2|2.5e-05|1|"No"|0|0
"602"|0.04|0.001|0.01|2.2|2.5e-05|6|"Dampened"|0|0
"603"|0.06|0.001|0.01|2.2|2.5e-05|12|"Dampened"|0|0
"604"|0.08|0.001|0.01|2.2|2.5e-05|18|"Dampened"|0|0
"605"|0.1|0.001|0.01|2.2|2.5e-05|13|"Dampened"|0|0
"606"|0.12|0.001|0.01|2.2|2.5e-05|7|"Dampened"|0|0
"607"|0.14|0.001|0.01|2.2|2.5e-05|5|"Dampened"|0|0
"608"|0.16|0.001|0.01|2.2|2.5e-05|4|"Dampened"|0|0
"609"|0.18|0.001|0.01|2.2|2.5e-05|3|"Dampened"|0|0
"610"|0.2|0.001|0.01|2.2|2.5e-05|3|"Dampened"|0|0
"611"|0.22|0.001|0.01|2.2|2.5e-05|2|"Dampened"|0|0
"612"|0.24|0.001|0.01|2.2|2.5e-05|2|"Dampened"|0|0
"613"|0.26|0.001|0.01|2.2|2.5e-05|2|"Dampened"|0|0
"614"|0.28|0.001|0.01|2.2|2.5e-05|1|"No"|0|0
"615"|0.3|0.001|0.01|2.2|2.5e-05|1|"No"|0|0
"616"|0.32|0.001|0.01|2.2|2.5e-05|1|"No"|0|0
"617"|0.34|0.001|0.01|2.2|2.5e-05|1|"No"|0|0
"618"|0.36|0.001|0.01|2.2|2.5e-05|1|"No"|0|0
"619"|0.38|0.001|0.01|2.2|2.5e-05|1|"No"|0|0
"620"|0.4|0.001|0.01|2.2|2.5e-05|1|"No"|0|0
"621"|0.02|0.001|0.01|2.4|2.5e-05|1|"No"|0|0
"622"|0.04|0.001|0.01|2.4|2.5e-05|7|"Dampened"|0|0
"623"|0.06|0.001|0.01|2.4|2.5e-05|14|"Dampened"|0|0
"624"|0.08|0.001|0.01|2.4|2.5e-05|17|"Dampened"|0|0
"625"|0.1|0.001|0.01|2.4|2.5e-05|8|"Dampened"|0|0
"626"|0.12|0.001|0.01|2.4|2.5e-05|6|"Dampened"|0|0
"627"|0.14|0.001|0.01|2.4|2.5e-05|4|"Dampened"|0|0
"628"|0.16|0.001|0.01|2.4|2.5e-05|4|"Dampened"|0|0
"629"|0.18|0.001|0.01|2.4|2.5e-05|3|"Dampened"|0|0
"630"|0.2|0.001|0.01|2.4|2.5e-05|3|"Dampened"|0|0
"631"|0.22|0.001|0.01|2.4|2.5e-05|2|"Dampened"|0|0
"632"|0.24|0.001|0.01|2.4|2.5e-05|2|"Dampened"|0|0
"633"|0.26|0.001|0.01|2.4|2.5e-05|2|"Dampened"|0|0
"634"|0.28|0.001|0.01|2.4|2.5e-05|2|"Dampened"|0|0
"635"|0.3|0.001|0.01|2.4|2.5e-05|1|"No"|0|0
"636"|0.32|0.001|0.01|2.4|2.5e-05|1|"No"|0|0
"637"|0.34|0.001|0.01|2.4|2.5e-05|1|"No"|0|0
"638"|0.36|0.001|0.01|2.4|2.5e-05|1|"No"|0|0
"639"|0.38|0.001|0.01|2.4|2.5e-05|1|"No"|0|0
"640"|0.4|0.001|0.01|2.4|2.5e-05|1|"No"|0|0
"641"|0.02|0.001|0.01|2.6|2.5e-05|1|"No"|0|0
"642"|0.04|0.001|0.01|2.6|2.5e-05|10|"Dampened"|0|0
"643"|0.06|0.001|0.01|2.6|2.5e-05|11|"Dampened"|0|0
"644"|0.08|0.001|0.01|2.6|2.5e-05|7|"Dampened"|0|0
"645"|0.1|0.001|0.01|2.6|2.5e-05|6|"Dampened"|0|0
"646"|0.12|0.001|0.01|2.6|2.5e-05|5|"Dampened"|0|0
"647"|0.14|0.001|0.01|2.6|2.5e-05|4|"Dampened"|0|0
"648"|0.16|0.001|0.01|2.6|2.5e-05|4|"Dampened"|0|0
"649"|0.18|0.001|0.01|2.6|2.5e-05|3|"Dampened"|0|0
"650"|0.2|0.001|0.01|2.6|2.5e-05|3|"Dampened"|0|0
"651"|0.22|0.001|0.01|2.6|2.5e-05|2|"Dampened"|0|0
"652"|0.24|0.001|0.01|2.6|2.5e-05|2|"Dampened"|0|0
"653"|0.26|0.001|0.01|2.6|2.5e-05|2|"Dampened"|0|0
"654"|0.28|0.001|0.01|2.6|2.5e-05|2|"Dampened"|0|0
"655"|0.3|0.001|0.01|2.6|2.5e-05|2|"Dampened"|0|0
"656"|0.32|0.001|0.01|2.6|2.5e-05|2|"Dampened"|0|0
"657"|0.34|0.001|0.01|2.6|2.5e-05|1|"No"|0|0
"658"|0.36|0.001|0.01|2.6|2.5e-05|1|"No"|0|0
"659"|0.38|0.001|0.01|2.6|2.5e-05|1|"No"|0|0
"660"|0.4|0.001|0.01|2.6|2.5e-05|1|"No"|0|0
"661"|0.02|0.001|0.01|2.8|2.5e-05|1|"No"|0|0
"662"|0.04|0.001|0.01|2.8|2.5e-05|3|"Dampened"|0|0
"663"|0.06|0.001|0.01|2.8|2.5e-05|5|"Dampened"|0|0
"664"|0.08|0.001|0.01|2.8|2.5e-05|5|"Dampened"|0|0
"665"|0.1|0.001|0.01|2.8|2.5e-05|4|"Dampened"|0|0
"666"|0.12|0.001|0.01|2.8|2.5e-05|4|"Dampened"|0|0
"667"|0.14|0.001|0.01|2.8|2.5e-05|4|"Dampened"|0|0
"668"|0.16|0.001|0.01|2.8|2.5e-05|3|"Dampened"|0|0
"669"|0.18|0.001|0.01|2.8|2.5e-05|3|"Dampened"|0|0
"670"|0.2|0.001|0.01|2.8|2.5e-05|3|"Dampened"|0|0
"671"|0.22|0.001|0.01|2.8|2.5e-05|3|"Dampened"|0|0
"672"|0.24|0.001|0.01|2.8|2.5e-05|2|"Dampened"|0|0
"673"|0.26|0.001|0.01|2.8|2.5e-05|2|"Dampened"|0|0
"674"|0.28|0.001|0.01|2.8|2.5e-05|2|"Dampened"|0|0
"675"|0.3|0.001|0.01|2.8|2.5e-05|2|"Dampened"|0|0
"676"|0.32|0.001|0.01|2.8|2.5e-05|2|"Dampened"|0|0
"677"|0.34|0.001|0.01|2.8|2.5e-05|2|"Dampened"|0|0
"678"|0.36|0.001|0.01|2.8|2.5e-05|1|"No"|0|0
"679"|0.38|0.001|0.01|2.8|2.5e-05|1|"No"|0|0
"680"|0.4|0.001|0.01|2.8|2.5e-05|1|"No"|0|0
"681"|0.02|0.001|0.01|3|2.5e-05|1|"No"|0|0
"682"|0.04|0.001|0.01|3|2.5e-05|2|"Dampened"|0|0
"683"|0.06|0.001|0.01|3|2.5e-05|3|"Dampened"|0|0
"684"|0.08|0.001|0.01|3|2.5e-05|3|"Dampened"|0|0
"685"|0.1|0.001|0.01|3|2.5e-05|3|"Dampened"|0|0
"686"|0.12|0.001|0.01|3|2.5e-05|3|"Dampened"|0|0
"687"|0.14|0.001|0.01|3|2.5e-05|3|"Dampened"|0|0
"688"|0.16|0.001|0.01|3|2.5e-05|3|"Dampened"|0|0
"689"|0.18|0.001|0.01|3|2.5e-05|3|"Dampened"|0|0
"690"|0.2|0.001|0.01|3|2.5e-05|3|"Dampened"|0|0
"691"|0.22|0.001|0.01|3|2.5e-05|2|"Dampened"|0|0
"692"|0.24|0.001|0.01|3|2.5e-05|2|"Dampened"|0|0
"693"|0.26|0.001|0.01|3|2.5e-05|2|"Dampened"|0|0
"694"|0.28|0.001|0.01|3|2.5e-05|2|"Dampened"|0|0
"695"|0.3|0.001|0.01|3|2.5e-05|2|"Dampened"|0|0
"696"|0.32|0.001|0.01|3|2.5e-05|2|"Dampened"|0|0
"697"|0.34|0.001|0.01|3|2.5e-05|2|"Dampened"|0|0
"698"|0.36|0.001|0.01|3|2.5e-05|2|"Dampened"|0|0
"699"|0.38|0.001|0.01|3|2.5e-05|1|"No"|0|0
"700"|0.4|0.001|0.01|3|2.5e-05|1|"No"|0|0
"701"|0.02|0.001|0.01|3.2|2.5e-05|1|"No"|0|0
"702"|0.04|0.001|0.01|3.2|2.5e-05|1|"No"|0|0
"703"|0.06|0.001|0.01|3.2|2.5e-05|2|"Dampened"|0|0
"704"|0.08|0.001|0.01|3.2|2.5e-05|2|"Dampened"|0|0
"705"|0.1|0.001|0.01|3.2|2.5e-05|3|"Dampened"|0|0
"706"|0.12|0.001|0.01|3.2|2.5e-05|3|"Dampened"|0|0
"707"|0.14|0.001|0.01|3.2|2.5e-05|3|"Dampened"|0|0
"708"|0.16|0.001|0.01|3.2|2.5e-05|3|"Dampened"|0|0
"709"|0.18|0.001|0.01|3.2|2.5e-05|3|"Dampened"|0|0
"710"|0.2|0.001|0.01|3.2|2.5e-05|3|"Dampened"|0|0
"711"|0.22|0.001|0.01|3.2|2.5e-05|2|"Dampened"|0|0
"712"|0.24|0.001|0.01|3.2|2.5e-05|2|"Dampened"|0|0
"713"|0.26|0.001|0.01|3.2|2.5e-05|2|"Dampened"|0|0
"714"|0.28|0.001|0.01|3.2|2.5e-05|2|"Dampened"|0|0
"715"|0.3|0.001|0.01|3.2|2.5e-05|2|"Dampened"|0|0
"716"|0.32|0.001|0.01|3.2|2.5e-05|2|"Dampened"|0|0
"717"|0.34|0.001|0.01|3.2|2.5e-05|2|"Dampened"|0|0
"718"|0.36|0.001|0.01|3.2|2.5e-05|2|"Dampened"|0|0
"719"|0.38|0.001|0.01|3.2|2.5e-05|2|"Dampened"|0|0
"720"|0.4|0.001|0.01|3.2|2.5e-05|1|"No"|0|0
"721"|0.02|0.001|0.01|3.4|2.5e-05|1|"No"|0|0
"722"|0.04|0.001|0.01|3.4|2.5e-05|1|"No"|0|0
"723"|0.06|0.001|0.01|3.4|2.5e-05|2|"Dampened"|0|0
"724"|0.08|0.001|0.01|3.4|2.5e-05|2|"Dampened"|0|0
"725"|0.1|0.001|0.01|3.4|2.5e-05|2|"Dampened"|0|0
"726"|0.12|0.001|0.01|3.4|2.5e-05|2|"Dampened"|0|0
"727"|0.14|0.001|0.01|3.4|2.5e-05|2|"Dampened"|0|0
"728"|0.16|0.001|0.01|3.4|2.5e-05|2|"Dampened"|0|0
"729"|0.18|0.001|0.01|3.4|2.5e-05|2|"Dampened"|0|0
"730"|0.2|0.001|0.01|3.4|2.5e-05|2|"Dampened"|0|0
"731"|0.22|0.001|0.01|3.4|2.5e-05|2|"Dampened"|0|0
"732"|0.24|0.001|0.01|3.4|2.5e-05|2|"Dampened"|0|0
"733"|0.26|0.001|0.01|3.4|2.5e-05|2|"Dampened"|0|0
"734"|0.28|0.001|0.01|3.4|2.5e-05|2|"Dampened"|0|0
"735"|0.3|0.001|0.01|3.4|2.5e-05|2|"Dampened"|0|0
"736"|0.32|0.001|0.01|3.4|2.5e-05|2|"Dampened"|0|0
"737"|0.34|0.001|0.01|3.4|2.5e-05|2|"Dampened"|0|0
"738"|0.36|0.001|0.01|3.4|2.5e-05|2|"Dampened"|0|0
"739"|0.38|0.001|0.01|3.4|2.5e-05|2|"Dampened"|0|0
"740"|0.4|0.001|0.01|3.4|2.5e-05|2|"Dampened"|0|0
"741"|0.02|0.001|0.01|3.6|2.5e-05|1|"No"|0|0
"742"|0.04|0.001|0.01|3.6|2.5e-05|1|"No"|0|0
"743"|0.06|0.001|0.01|3.6|2.5e-05|1|"No"|0|0
"744"|0.08|0.001|0.01|3.6|2.5e-05|2|"Dampened"|0|0
"745"|0.1|0.001|0.01|3.6|2.5e-05|2|"Dampened"|0|0
"746"|0.12|0.001|0.01|3.6|2.5e-05|2|"Dampened"|0|0
"747"|0.14|0.001|0.01|3.6|2.5e-05|2|"Dampened"|0|0
"748"|0.16|0.001|0.01|3.6|2.5e-05|2|"Dampened"|0|0
"749"|0.18|0.001|0.01|3.6|2.5e-05|2|"Dampened"|0|0
"750"|0.2|0.001|0.01|3.6|2.5e-05|2|"Dampened"|0|0
"751"|0.22|0.001|0.01|3.6|2.5e-05|2|"Dampened"|0|0
"752"|0.24|0.001|0.01|3.6|2.5e-05|2|"Dampened"|0|0
"753"|0.26|0.001|0.01|3.6|2.5e-05|2|"Dampened"|0|0
"754"|0.28|0.001|0.01|3.6|2.5e-05|2|"Dampened"|0|0
"755"|0.3|0.001|0.01|3.6|2.5e-05|2|"Dampened"|0|0
"756"|0.32|0.001|0.01|3.6|2.5e-05|2|"Dampened"|0|0
"757"|0.34|0.001|0.01|3.6|2.5e-05|2|"Dampened"|0|0
"758"|0.36|0.001|0.01|3.6|2.5e-05|2|"Dampened"|0|0
"759"|0.38|0.001|0.01|3.6|2.5e-05|2|"Dampened"|0|0
"760"|0.4|0.001|0.01|3.6|2.5e-05|2|"Dampened"|0|0
"761"|0.02|0.001|0.01|3.8|2.5e-05|1|"No"|0|0
"762"|0.04|0.001|0.01|3.8|2.5e-05|1|"No"|0|0
"763"|0.06|0.001|0.01|3.8|2.5e-05|1|"No"|0|0
"764"|0.08|0.001|0.01|3.8|2.5e-05|1|"No"|0|0
"765"|0.1|0.001|0.01|3.8|2.5e-05|2|"Dampened"|0|0
"766"|0.12|0.001|0.01|3.8|2.5e-05|2|"Dampened"|0|0
"767"|0.14|0.001|0.01|3.8|2.5e-05|2|"Dampened"|0|0
"768"|0.16|0.001|0.01|3.8|2.5e-05|2|"Dampened"|0|0
"769"|0.18|0.001|0.01|3.8|2.5e-05|2|"Dampened"|0|0
"770"|0.2|0.001|0.01|3.8|2.5e-05|2|"Dampened"|0|0
"771"|0.22|0.001|0.01|3.8|2.5e-05|2|"Dampened"|0|0
"772"|0.24|0.001|0.01|3.8|2.5e-05|2|"Dampened"|0|0
"773"|0.26|0.001|0.01|3.8|2.5e-05|2|"Dampened"|0|0
"774"|0.28|0.001|0.01|3.8|2.5e-05|2|"Dampened"|0|0
"775"|0.3|0.001|0.01|3.8|2.5e-05|2|"Dampened"|0|0
"776"|0.32|0.001|0.01|3.8|2.5e-05|2|"Dampened"|0|0
"777"|0.34|0.001|0.01|3.8|2.5e-05|2|"Dampened"|0|0
"778"|0.36|0.001|0.01|3.8|2.5e-05|2|"Dampened"|0|0
"779"|0.38|0.001|0.01|3.8|2.5e-05|2|"Dampened"|0|0
"780"|0.4|0.001|0.01|3.8|2.5e-05|2|"Dampened"|0|0
"781"|0.02|0.001|0.01|4|2.5e-05|1|"No"|0|0
"782"|0.04|0.001|0.01|4|2.5e-05|0|"No"|0|0
"783"|0.06|0.001|0.01|4|2.5e-05|1|"No"|0|0
"784"|0.08|0.001|0.01|4|2.5e-05|1|"No"|0|0
"785"|0.1|0.001|0.01|4|2.5e-05|1|"No"|0|0
"786"|0.12|0.001|0.01|4|2.5e-05|2|"Dampened"|0|0
"787"|0.14|0.001|0.01|4|2.5e-05|2|"Dampened"|0|0
"788"|0.16|0.001|0.01|4|2.5e-05|2|"Dampened"|0|0
"789"|0.18|0.001|0.01|4|2.5e-05|2|"Dampened"|0|0
"790"|0.2|0.001|0.01|4|2.5e-05|2|"Dampened"|0|0
"791"|0.22|0.001|0.01|4|2.5e-05|2|"Dampened"|0|0
"792"|0.24|0.001|0.01|4|2.5e-05|2|"Dampened"|0|0
"793"|0.26|0.001|0.01|4|2.5e-05|2|"Dampened"|0|0
"794"|0.28|0.001|0.01|4|2.5e-05|2|"Dampened"|0|0
"795"|0.3|0.001|0.01|4|2.5e-05|2|"Dampened"|0|0
"796"|0.32|0.001|0.01|4|2.5e-05|2|"Dampened"|0|0
"797"|0.34|0.001|0.01|4|2.5e-05|2|"Dampened"|0|0
"798"|0.36|0.001|0.01|4|2.5e-05|2|"Dampened"|0|0
"799"|0.38|0.001|0.01|4|2.5e-05|2|"Dampened"|0|0
"800"|0.4|0.001|0.01|4|2.5e-05|2|"Dampened"|0|0
"801"|0.02|0.001|0.015|0.2|2.5e-05|1|"No"|0|0
"802"|0.04|0.001|0.015|0.2|2.5e-05|0|"No"|0|0
"803"|0.06|0.001|0.015|0.2|2.5e-05|0|"No"|0|0
"804"|0.08|0.001|0.015|0.2|2.5e-05|1|"No"|0|0
"805"|0.1|0.001|0.015|0.2|2.5e-05|1|"No"|0|0
"806"|0.12|0.001|0.015|0.2|2.5e-05|1|"No"|0|0
"807"|0.14|0.001|0.015|0.2|2.5e-05|1|"No"|0|0
"808"|0.16|0.001|0.015|0.2|2.5e-05|1|"No"|0|0
"809"|0.18|0.001|0.015|0.2|2.5e-05|1|"No"|0|0
"810"|0.2|0.001|0.015|0.2|2.5e-05|1|"No"|0|0
"811"|0.22|0.001|0.015|0.2|2.5e-05|1|"No"|0|0
"812"|0.24|0.001|0.015|0.2|2.5e-05|1|"No"|0|0
"813"|0.26|0.001|0.015|0.2|2.5e-05|1|"No"|0|0
"814"|0.28|0.001|0.015|0.2|2.5e-05|1|"No"|0|0
"815"|0.3|0.001|0.015|0.2|2.5e-05|1|"No"|0|0
"816"|0.32|0.001|0.015|0.2|2.5e-05|1|"No"|0|0
"817"|0.34|0.001|0.015|0.2|2.5e-05|1|"No"|0|0
"818"|0.36|0.001|0.015|0.2|2.5e-05|1|"No"|0|0
"819"|0.38|0.001|0.015|0.2|2.5e-05|1|"No"|0|0
"820"|0.4|0.001|0.015|0.2|2.5e-05|1|"No"|0|0
"821"|0.02|0.001|0.015|0.4|2.5e-05|1|"No"|0|0
"822"|0.04|0.001|0.015|0.4|2.5e-05|1|"No"|0|0
"823"|0.06|0.001|0.015|0.4|2.5e-05|1|"No"|0|0
"824"|0.08|0.001|0.015|0.4|2.5e-05|0|"No"|0|0
"825"|0.1|0.001|0.015|0.4|2.5e-05|0|"No"|0|0
"826"|0.12|0.001|0.015|0.4|2.5e-05|0|"No"|0|0
"827"|0.14|0.001|0.015|0.4|2.5e-05|0|"No"|0|0
"828"|0.16|0.001|0.015|0.4|2.5e-05|1|"No"|0|0
"829"|0.18|0.001|0.015|0.4|2.5e-05|1|"No"|0|0
"830"|0.2|0.001|0.015|0.4|2.5e-05|1|"No"|0|0
"831"|0.22|0.001|0.015|0.4|2.5e-05|1|"No"|0|0
"832"|0.24|0.001|0.015|0.4|2.5e-05|1|"No"|0|0
"833"|0.26|0.001|0.015|0.4|2.5e-05|1|"No"|0|0
"834"|0.28|0.001|0.015|0.4|2.5e-05|1|"No"|0|0
"835"|0.3|0.001|0.015|0.4|2.5e-05|1|"No"|0|0
"836"|0.32|0.001|0.015|0.4|2.5e-05|1|"No"|0|0
"837"|0.34|0.001|0.015|0.4|2.5e-05|1|"No"|0|0
"838"|0.36|0.001|0.015|0.4|2.5e-05|1|"No"|0|0
"839"|0.38|0.001|0.015|0.4|2.5e-05|1|"No"|0|0
"840"|0.4|0.001|0.015|0.4|2.5e-05|1|"No"|0|0
"841"|0.02|0.001|0.015|0.6|2.5e-05|1|"No"|0|0
"842"|0.04|0.001|0.015|0.6|2.5e-05|1|"No"|0|0
"843"|0.06|0.001|0.015|0.6|2.5e-05|4|"Sustained"|32913.3333333333|0.0239698365635235
"844"|0.08|0.001|0.015|0.6|2.5e-05|1|"No"|0|0
"845"|0.1|0.001|0.015|0.6|2.5e-05|0|"No"|0|0
"846"|0.12|0.001|0.015|0.6|2.5e-05|0|"No"|0|0
"847"|0.14|0.001|0.015|0.6|2.5e-05|0|"No"|0|0
"848"|0.16|0.001|0.015|0.6|2.5e-05|0|"No"|0|0
"849"|0.18|0.001|0.015|0.6|2.5e-05|0|"No"|0|0
"850"|0.2|0.001|0.015|0.6|2.5e-05|0|"No"|0|0
"851"|0.22|0.001|0.015|0.6|2.5e-05|1|"No"|0|0
"852"|0.24|0.001|0.015|0.6|2.5e-05|1|"No"|0|0
"853"|0.26|0.001|0.015|0.6|2.5e-05|1|"No"|0|0
"854"|0.28|0.001|0.015|0.6|2.5e-05|1|"No"|0|0
"855"|0.3|0.001|0.015|0.6|2.5e-05|1|"No"|0|0
"856"|0.32|0.001|0.015|0.6|2.5e-05|1|"No"|0|0
"857"|0.34|0.001|0.015|0.6|2.5e-05|1|"No"|0|0
"858"|0.36|0.001|0.015|0.6|2.5e-05|1|"No"|0|0
"859"|0.38|0.001|0.015|0.6|2.5e-05|1|"No"|0|0
"860"|0.4|0.001|0.015|0.6|2.5e-05|1|"No"|0|0
"861"|0.02|0.001|0.015|0.8|2.5e-05|1|"No"|0|0
"862"|0.04|0.001|0.015|0.8|2.5e-05|1|"No"|0|0
"863"|0.06|0.001|0.015|0.8|2.5e-05|4|"Sustained"|32820|0.0240820681210984
"864"|0.08|0.001|0.015|0.8|2.5e-05|7|"Sustained"|21520|0.0250152275657741
"865"|0.1|0.001|0.015|0.8|2.5e-05|6|"Dampened"|0|0
"866"|0.12|0.001|0.015|0.8|2.5e-05|1|"No"|0|0
"867"|0.14|0.001|0.015|0.8|2.5e-05|0|"No"|0|0
"868"|0.16|0.001|0.015|0.8|2.5e-05|0|"No"|0|0
"869"|0.18|0.001|0.015|0.8|2.5e-05|0|"No"|0|0
"870"|0.2|0.001|0.015|0.8|2.5e-05|0|"No"|0|0
"871"|0.22|0.001|0.015|0.8|2.5e-05|0|"No"|0|0
"872"|0.24|0.001|0.015|0.8|2.5e-05|0|"No"|0|0
"873"|0.26|0.001|0.015|0.8|2.5e-05|0|"No"|0|0
"874"|0.28|0.001|0.015|0.8|2.5e-05|1|"No"|0|0
"875"|0.3|0.001|0.015|0.8|2.5e-05|1|"No"|0|0
"876"|0.32|0.001|0.015|0.8|2.5e-05|1|"No"|0|0
"877"|0.34|0.001|0.015|0.8|2.5e-05|1|"No"|0|0
"878"|0.36|0.001|0.015|0.8|2.5e-05|1|"No"|0|0
"879"|0.38|0.001|0.015|0.8|2.5e-05|1|"No"|0|0
"880"|0.4|0.001|0.015|0.8|2.5e-05|1|"No"|0|0
"881"|0.02|0.001|0.015|1|2.5e-05|1|"No"|0|0
"882"|0.04|0.001|0.015|1|2.5e-05|1|"No"|0|0
"883"|0.06|0.001|0.015|1|2.5e-05|4|"Sustained"|32796.6666666667|0.0240225442155567
"884"|0.08|0.001|0.015|1|2.5e-05|7|"Sustained"|21580|0.0252734041096937
"885"|0.1|0.001|0.015|1|2.5e-05|10|"Sustained"|15857.7777777778|0.0251105820863165
"886"|0.12|0.001|0.015|1|2.5e-05|13|"Sustained"|11865.8333333333|0.0229185323326549
"887"|0.14|0.001|0.015|1|2.5e-05|1|"No"|0|0
"888"|0.16|0.001|0.015|1|2.5e-05|1|"No"|0|0
"889"|0.18|0.001|0.015|1|2.5e-05|0|"No"|0|0
"890"|0.2|0.001|0.015|1|2.5e-05|0|"No"|0|0
"891"|0.22|0.001|0.015|1|2.5e-05|0|"No"|0|0
"892"|0.24|0.001|0.015|1|2.5e-05|0|"No"|0|0
"893"|0.26|0.001|0.015|1|2.5e-05|0|"No"|0|0
"894"|0.28|0.001|0.015|1|2.5e-05|0|"No"|0|0
"895"|0.3|0.001|0.015|1|2.5e-05|0|"No"|0|0
"896"|0.32|0.001|0.015|1|2.5e-05|0|"No"|0|0
"897"|0.34|0.001|0.015|1|2.5e-05|1|"No"|0|0
"898"|0.36|0.001|0.015|1|2.5e-05|1|"No"|0|0
"899"|0.38|0.001|0.015|1|2.5e-05|1|"No"|0|0
"900"|0.4|0.001|0.015|1|2.5e-05|1|"No"|0|0
"901"|0.02|0.001|0.015|1.2|2.5e-05|1|"No"|0|0
"902"|0.04|0.001|0.015|1.2|2.5e-05|1|"No"|0|0
"903"|0.06|0.001|0.015|1.2|2.5e-05|4|"Sustained"|32706.6666666667|0.0238307444965781
"904"|0.08|0.001|0.015|1.2|2.5e-05|7|"Sustained"|21575|0.0252587505934716
"905"|0.1|0.001|0.015|1.2|2.5e-05|10|"Sustained"|15958.8888888889|0.0254361658945154
"906"|0.12|0.001|0.015|1.2|2.5e-05|13|"Sustained"|12460|0.0247331181656119
"907"|0.14|0.001|0.015|1.2|2.5e-05|17|"Sustained"|9741.875|0.0224494628609976
"908"|0.16|0.001|0.015|1.2|2.5e-05|2|"Dampened"|0|0
"909"|0.18|0.001|0.015|1.2|2.5e-05|1|"No"|0|0
"910"|0.2|0.001|0.015|1.2|2.5e-05|1|"No"|0|0
"911"|0.22|0.001|0.015|1.2|2.5e-05|0|"No"|0|0
"912"|0.24|0.001|0.015|1.2|2.5e-05|0|"No"|0|0
"913"|0.26|0.001|0.015|1.2|2.5e-05|0|"No"|0|0
"914"|0.28|0.001|0.015|1.2|2.5e-05|0|"No"|0|0
"915"|0.3|0.001|0.015|1.2|2.5e-05|0|"No"|0|0
"916"|0.32|0.001|0.015|1.2|2.5e-05|0|"No"|0|0
"917"|0.34|0.001|0.015|1.2|2.5e-05|0|"No"|0|0
"918"|0.36|0.001|0.015|1.2|2.5e-05|0|"No"|0|0
"919"|0.38|0.001|0.015|1.2|2.5e-05|0|"No"|0|0
"920"|0.4|0.001|0.015|1.2|2.5e-05|0|"No"|0|0
"921"|0.02|0.001|0.015|1.4|2.5e-05|1|"No"|0|0
"922"|0.04|0.001|0.015|1.4|2.5e-05|1|"No"|0|0
"923"|0.06|0.001|0.015|1.4|2.5e-05|4|"Sustained"|32500|0.0235070500242168
"924"|0.08|0.001|0.015|1.4|2.5e-05|7|"Sustained"|21486.6666666667|0.0250621990677476
"925"|0.1|0.001|0.015|1.4|2.5e-05|10|"Sustained"|15947.7777777778|0.0254160745245093
"926"|0.12|0.001|0.015|1.4|2.5e-05|13|"Sustained"|12550.8333333333|0.0250549220165045
"927"|0.14|0.001|0.015|1.4|2.5e-05|16|"Sustained"|10174.6666666667|0.0240233640403332
"928"|0.16|0.001|0.015|1.4|2.5e-05|20|"Sustained"|8133.68421052632|0.0214336248859177
"929"|0.18|0.001|0.015|1.4|2.5e-05|2|"Dampened"|0|0
"930"|0.2|0.001|0.015|1.4|2.5e-05|1|"No"|0|0
"931"|0.22|0.001|0.015|1.4|2.5e-05|1|"No"|0|0
"932"|0.24|0.001|0.015|1.4|2.5e-05|1|"No"|0|0
"933"|0.26|0.001|0.015|1.4|2.5e-05|0|"No"|0|0
"934"|0.28|0.001|0.015|1.4|2.5e-05|0|"No"|0|0
"935"|0.3|0.001|0.015|1.4|2.5e-05|0|"No"|0|0
"936"|0.32|0.001|0.015|1.4|2.5e-05|0|"No"|0|0
"937"|0.34|0.001|0.015|1.4|2.5e-05|0|"No"|0|0
"938"|0.36|0.001|0.015|1.4|2.5e-05|0|"No"|0|0
"939"|0.38|0.001|0.015|1.4|2.5e-05|0|"No"|0|0
"940"|0.4|0.001|0.015|1.4|2.5e-05|0|"No"|0|0
"941"|0.02|0.001|0.015|1.6|2.5e-05|1|"No"|0|0
"942"|0.04|0.001|0.015|1.6|2.5e-05|1|"No"|0|0
"943"|0.06|0.001|0.015|1.6|2.5e-05|4|"Sustained"|32143.3333333333|0.0230453949180067
"944"|0.08|0.001|0.015|1.6|2.5e-05|7|"Sustained"|21296.6666666667|0.0246992706446159
"945"|0.1|0.001|0.015|1.6|2.5e-05|10|"Sustained"|15847.7777777778|0.0251693490359464
"946"|0.12|0.001|0.015|1.6|2.5e-05|13|"Sustained"|12522.5|0.0249831102734195
"947"|0.14|0.001|0.015|1.6|2.5e-05|16|"Sustained"|10239.3333333333|0.0242939691044379
"948"|0.16|0.001|0.015|1.6|2.5e-05|19|"Sustained"|8503.88888888889|0.0229894746657692
"949"|0.18|0.001|0.015|1.6|2.5e-05|24|"Dampened"|0|0
"950"|0.2|0.001|0.015|1.6|2.5e-05|3|"Dampened"|0|0
"951"|0.22|0.001|0.015|1.6|2.5e-05|2|"Dampened"|0|0
"952"|0.24|0.001|0.015|1.6|2.5e-05|1|"No"|0|0
"953"|0.26|0.001|0.015|1.6|2.5e-05|1|"No"|0|0
"954"|0.28|0.001|0.015|1.6|2.5e-05|1|"No"|0|0
"955"|0.3|0.001|0.015|1.6|2.5e-05|1|"No"|0|0
"956"|0.32|0.001|0.015|1.6|2.5e-05|0|"No"|0|0
"957"|0.34|0.001|0.015|1.6|2.5e-05|0|"No"|0|0
"958"|0.36|0.001|0.015|1.6|2.5e-05|0|"No"|0|0
"959"|0.38|0.001|0.015|1.6|2.5e-05|0|"No"|0|0
"960"|0.4|0.001|0.015|1.6|2.5e-05|0|"No"|0|0
"961"|0.02|0.001|0.015|1.8|2.5e-05|1|"No"|0|0
"962"|0.04|0.001|0.015|1.8|2.5e-05|1|"No"|0|0
"963"|0.06|0.001|0.015|1.8|2.5e-05|4|"Sustained"|31626.6666666667|0.0224414652897814
"964"|0.08|0.001|0.015|1.8|2.5e-05|7|"Sustained"|20996.6666666667|0.0241730892114509
"965"|0.1|0.001|0.015|1.8|2.5e-05|10|"Sustained"|15656.6666666667|0.0247243843988732
"966"|0.12|0.001|0.015|1.8|2.5e-05|13|"Sustained"|12404.1666666667|0.0246470717154568
"967"|0.14|0.001|0.015|1.8|2.5e-05|16|"Sustained"|10187.3333333333|0.0241317193794873
"968"|0.16|0.001|0.015|1.8|2.5e-05|19|"Sustained"|8542.77777777778|0.02318713651793
"969"|0.18|0.001|0.015|1.8|2.5e-05|23|"Sustained"|7188.63636363636|0.0215348277886142
"970"|0.2|0.001|0.015|1.8|2.5e-05|6|"Dampened"|0|0
"971"|0.22|0.001|0.015|1.8|2.5e-05|3|"Dampened"|0|0
"972"|0.24|0.001|0.015|1.8|2.5e-05|2|"Dampened"|0|0
"973"|0.26|0.001|0.015|1.8|2.5e-05|1|"No"|0|0
"974"|0.28|0.001|0.015|1.8|2.5e-05|1|"No"|0|0
"975"|0.3|0.001|0.015|1.8|2.5e-05|1|"No"|0|0
"976"|0.32|0.001|0.015|1.8|2.5e-05|1|"No"|0|0
"977"|0.34|0.001|0.015|1.8|2.5e-05|1|"No"|0|0
"978"|0.36|0.001|0.015|1.8|2.5e-05|0|"No"|0|0
"979"|0.38|0.001|0.015|1.8|2.5e-05|0|"No"|0|0
"980"|0.4|0.001|0.015|1.8|2.5e-05|0|"No"|0|0
"981"|0.02|0.001|0.015|2|2.5e-05|1|"No"|0|0
"982"|0.04|0.001|0.015|2|2.5e-05|1|"No"|0|0
"983"|0.06|0.001|0.015|2|2.5e-05|4|"Sustained"|30946.6666666667|0.021691750211347
"984"|0.08|0.001|0.015|2|2.5e-05|7|"Sustained"|20576.6666666667|0.0234801218820148
"985"|0.1|0.001|0.015|2|2.5e-05|10|"Sustained"|15372.2222222222|0.024088722549797
"986"|0.12|0.001|0.015|2|2.5e-05|13|"Sustained"|12202.5|0.0240837777727641
"987"|0.14|0.001|0.015|2|2.5e-05|16|"Sustained"|10050|0.023672877422557
"988"|0.16|0.001|0.015|2|2.5e-05|19|"Sustained"|8467.22222222222|0.0229057747185101
"989"|0.18|0.001|0.015|2|2.5e-05|23|"Sustained"|7210|0.0216779709087789
"990"|0.2|0.001|0.015|2|2.5e-05|27|"Dampened"|0|0
"991"|0.22|0.001|0.015|2|2.5e-05|5|"Dampened"|0|0
"992"|0.24|0.001|0.015|2|2.5e-05|3|"Dampened"|0|0
"993"|0.26|0.001|0.015|2|2.5e-05|2|"Dampened"|0|0
"994"|0.28|0.001|0.015|2|2.5e-05|2|"Dampened"|0|0
"995"|0.3|0.001|0.015|2|2.5e-05|1|"No"|0|0
"996"|0.32|0.001|0.015|2|2.5e-05|1|"No"|0|0
"997"|0.34|0.001|0.015|2|2.5e-05|1|"No"|0|0
"998"|0.36|0.001|0.015|2|2.5e-05|1|"No"|0|0
"999"|0.38|0.001|0.015|2|2.5e-05|1|"No"|0|0
"1000"|0.4|0.001|0.015|2|2.5e-05|0|"No"|0|0
"1001"|0.02|0.001|0.015|2.2|2.5e-05|1|"No"|0|0
"1002"|0.04|0.001|0.015|2.2|2.5e-05|2|"Sustained"|64610|0.0157520937054133
"1003"|0.06|0.001|0.015|2.2|2.5e-05|5|"Sustained"|30075|0.0207837160122844
"1004"|0.08|0.001|0.015|2.2|2.5e-05|7|"Sustained"|20035|0.0226147650610956
"1005"|0.1|0.001|0.015|2.2|2.5e-05|10|"Sustained"|14990|0.0232594679889172
"1006"|0.12|0.001|0.015|2.2|2.5e-05|13|"Sustained"|11919.1666666667|0.0233015762988997
"1007"|0.14|0.001|0.015|2.2|2.5e-05|16|"Sustained"|9835.33333333333|0.0229571025019376
"1008"|0.16|0.001|0.015|2.2|2.5e-05|20|"Sustained"|8309.47368421053|0.0222901999721392
"1009"|0.18|0.001|0.015|2.2|2.5e-05|23|"Dampened"|0|0
"1010"|0.2|0.001|0.015|2.2|2.5e-05|27|"Dampened"|0|0
"1011"|0.22|0.001|0.015|2.2|2.5e-05|7|"Dampened"|0|0
"1012"|0.24|0.001|0.015|2.2|2.5e-05|4|"Dampened"|0|0
"1013"|0.26|0.001|0.015|2.2|2.5e-05|3|"Dampened"|0|0
"1014"|0.28|0.001|0.015|2.2|2.5e-05|2|"Dampened"|0|0
"1015"|0.3|0.001|0.015|2.2|2.5e-05|2|"Dampened"|0|0
"1016"|0.32|0.001|0.015|2.2|2.5e-05|1|"No"|0|0
"1017"|0.34|0.001|0.015|2.2|2.5e-05|1|"No"|0|0
"1018"|0.36|0.001|0.015|2.2|2.5e-05|1|"No"|0|0
"1019"|0.38|0.001|0.015|2.2|2.5e-05|1|"No"|0|0
"1020"|0.4|0.001|0.015|2.2|2.5e-05|1|"No"|0|0
"1021"|0.02|0.001|0.015|2.4|2.5e-05|1|"No"|0|0
"1022"|0.04|0.001|0.015|2.4|2.5e-05|2|"Sustained"|62590|0.0146075739110651
"1023"|0.06|0.001|0.015|2.4|2.5e-05|5|"Sustained"|29027.5|0.0197202168469319
"1024"|0.08|0.001|0.015|2.4|2.5e-05|8|"Sustained"|19355.7142857143|0.0215634669545819
"1025"|0.1|0.001|0.015|2.4|2.5e-05|11|"Sustained"|14501|0.0222266465281926
"1026"|0.12|0.001|0.015|2.4|2.5e-05|14|"Sustained"|11547.6923076923|0.0222944038183072
"1027"|0.14|0.001|0.015|2.4|2.5e-05|17|"Dampened"|0|0
"1028"|0.16|0.001|0.015|2.4|2.5e-05|20|"Dampened"|0|0
"1029"|0.18|0.001|0.015|2.4|2.5e-05|24|"Dampened"|0|0
"1030"|0.2|0.001|0.015|2.4|2.5e-05|28|"Dampened"|0|0
"1031"|0.22|0.001|0.015|2.4|2.5e-05|10|"Dampened"|0|0
"1032"|0.24|0.001|0.015|2.4|2.5e-05|5|"Dampened"|0|0
"1033"|0.26|0.001|0.015|2.4|2.5e-05|4|"Dampened"|0|0
"1034"|0.28|0.001|0.015|2.4|2.5e-05|3|"Dampened"|0|0
"1035"|0.3|0.001|0.015|2.4|2.5e-05|2|"Dampened"|0|0
"1036"|0.32|0.001|0.015|2.4|2.5e-05|2|"Dampened"|0|0
"1037"|0.34|0.001|0.015|2.4|2.5e-05|2|"Dampened"|0|0
"1038"|0.36|0.001|0.015|2.4|2.5e-05|1|"No"|0|0
"1039"|0.38|0.001|0.015|2.4|2.5e-05|1|"No"|0|0
"1040"|0.4|0.001|0.015|2.4|2.5e-05|1|"No"|0|0
"1041"|0.02|0.001|0.015|2.6|2.5e-05|1|"No"|0|0
"1042"|0.04|0.001|0.015|2.6|2.5e-05|2|"Sustained"|60170|0.0133356632086165
"1043"|0.06|0.001|0.015|2.6|2.5e-05|5|"Sustained"|27787.5|0.0184905655926995
"1044"|0.08|0.001|0.015|2.6|2.5e-05|8|"Sustained"|18544.2857142857|0.0203220475201698
"1045"|0.1|0.001|0.015|2.6|2.5e-05|11|"Dampened"|0|0
"1046"|0.12|0.001|0.015|2.6|2.5e-05|14|"Dampened"|0|0
"1047"|0.14|0.001|0.015|2.6|2.5e-05|17|"Dampened"|0|0
"1048"|0.16|0.001|0.015|2.6|2.5e-05|21|"Dampened"|0|0
"1049"|0.18|0.001|0.015|2.6|2.5e-05|24|"Dampened"|0|0
"1050"|0.2|0.001|0.015|2.6|2.5e-05|29|"Dampened"|0|0
"1051"|0.22|0.001|0.015|2.6|2.5e-05|11|"Dampened"|0|0
"1052"|0.24|0.001|0.015|2.6|2.5e-05|6|"Dampened"|0|0
"1053"|0.26|0.001|0.015|2.6|2.5e-05|4|"Dampened"|0|0
"1054"|0.28|0.001|0.015|2.6|2.5e-05|3|"Dampened"|0|0
"1055"|0.3|0.001|0.015|2.6|2.5e-05|3|"Dampened"|0|0
"1056"|0.32|0.001|0.015|2.6|2.5e-05|2|"Dampened"|0|0
"1057"|0.34|0.001|0.015|2.6|2.5e-05|2|"Dampened"|0|0
"1058"|0.36|0.001|0.015|2.6|2.5e-05|2|"Dampened"|0|0
"1059"|0.38|0.001|0.015|2.6|2.5e-05|2|"Dampened"|0|0
"1060"|0.4|0.001|0.015|2.6|2.5e-05|1|"No"|0|0
"1061"|0.02|0.001|0.015|2.8|2.5e-05|1|"No"|0|0
"1062"|0.04|0.001|0.015|2.8|2.5e-05|2|"Sustained"|57300|0.0119309538427942
"1063"|0.06|0.001|0.015|2.8|2.5e-05|5|"Sustained"|26335|0.0170804204120826
"1064"|0.08|0.001|0.015|2.8|2.5e-05|8|"Dampened"|0|0
"1065"|0.1|0.001|0.015|2.8|2.5e-05|12|"Dampened"|0|0
"1066"|0.12|0.001|0.015|2.8|2.5e-05|15|"Dampened"|0|0
"1067"|0.14|0.001|0.015|2.8|2.5e-05|18|"Dampened"|0|0
"1068"|0.16|0.001|0.015|2.8|2.5e-05|22|"Dampened"|0|0
"1069"|0.18|0.001|0.015|2.8|2.5e-05|26|"Dampened"|0|0
"1070"|0.2|0.001|0.015|2.8|2.5e-05|30|"Dampened"|0|0
"1071"|0.22|0.001|0.015|2.8|2.5e-05|10|"Dampened"|0|0
"1072"|0.24|0.001|0.015|2.8|2.5e-05|6|"Dampened"|0|0
"1073"|0.26|0.001|0.015|2.8|2.5e-05|5|"Dampened"|0|0
"1074"|0.28|0.001|0.015|2.8|2.5e-05|4|"Dampened"|0|0
"1075"|0.3|0.001|0.015|2.8|2.5e-05|3|"Dampened"|0|0
"1076"|0.32|0.001|0.015|2.8|2.5e-05|3|"Dampened"|0|0
"1077"|0.34|0.001|0.015|2.8|2.5e-05|2|"Dampened"|0|0
"1078"|0.36|0.001|0.015|2.8|2.5e-05|2|"Dampened"|0|0
"1079"|0.38|0.001|0.015|2.8|2.5e-05|2|"Dampened"|0|0
"1080"|0.4|0.001|0.015|2.8|2.5e-05|2|"Dampened"|0|0
"1081"|0.02|0.001|0.015|3|2.5e-05|1|"No"|0|0
"1082"|0.04|0.001|0.015|3|2.5e-05|2|"Sustained"|53910|0.0103833766499693
"1083"|0.06|0.001|0.015|3|2.5e-05|5|"Dampened"|0|0
"1084"|0.08|0.001|0.015|3|2.5e-05|9|"Dampened"|0|0
"1085"|0.1|0.001|0.015|3|2.5e-05|12|"Dampened"|0|0
"1086"|0.12|0.001|0.015|3|2.5e-05|16|"Dampened"|0|0
"1087"|0.14|0.001|0.015|3|2.5e-05|19|"Dampened"|0|0
"1088"|0.16|0.001|0.015|3|2.5e-05|23|"Dampened"|0|0
"1089"|0.18|0.001|0.015|3|2.5e-05|27|"Dampened"|0|0
"1090"|0.2|0.001|0.015|3|2.5e-05|24|"Dampened"|0|0
"1091"|0.22|0.001|0.015|3|2.5e-05|9|"Dampened"|0|0
"1092"|0.24|0.001|0.015|3|2.5e-05|6|"Dampened"|0|0
"1093"|0.26|0.001|0.015|3|2.5e-05|5|"Dampened"|0|0
"1094"|0.28|0.001|0.015|3|2.5e-05|4|"Dampened"|0|0
"1095"|0.3|0.001|0.015|3|2.5e-05|3|"Dampened"|0|0
"1096"|0.32|0.001|0.015|3|2.5e-05|3|"Dampened"|0|0
"1097"|0.34|0.001|0.015|3|2.5e-05|3|"Dampened"|0|0
"1098"|0.36|0.001|0.015|3|2.5e-05|2|"Dampened"|0|0
"1099"|0.38|0.001|0.015|3|2.5e-05|2|"Dampened"|0|0
"1100"|0.4|0.001|0.015|3|2.5e-05|2|"Dampened"|0|0
"1101"|0.02|0.001|0.015|3.2|2.5e-05|1|"No"|0|0
"1102"|0.04|0.001|0.015|3.2|2.5e-05|2|"Sustained"|49940|0.00867395161163612
"1103"|0.06|0.001|0.015|3.2|2.5e-05|6|"Dampened"|0|0
"1104"|0.08|0.001|0.015|3.2|2.5e-05|10|"Dampened"|0|0
"1105"|0.1|0.001|0.015|3.2|2.5e-05|13|"Dampened"|0|0
"1106"|0.12|0.001|0.015|3.2|2.5e-05|17|"Dampened"|0|0
"1107"|0.14|0.001|0.015|3.2|2.5e-05|21|"Dampened"|0|0
"1108"|0.16|0.001|0.015|3.2|2.5e-05|25|"Dampened"|0|0
"1109"|0.18|0.001|0.015|3.2|2.5e-05|30|"Dampened"|0|0
"1110"|0.2|0.001|0.015|3.2|2.5e-05|12|"Dampened"|0|0
"1111"|0.22|0.001|0.015|3.2|2.5e-05|8|"Dampened"|0|0
"1112"|0.24|0.001|0.015|3.2|2.5e-05|6|"Dampened"|0|0
"1113"|0.26|0.001|0.015|3.2|2.5e-05|5|"Dampened"|0|0
"1114"|0.28|0.001|0.015|3.2|2.5e-05|4|"Dampened"|0|0
"1115"|0.3|0.001|0.015|3.2|2.5e-05|4|"Dampened"|0|0
"1116"|0.32|0.001|0.015|3.2|2.5e-05|3|"Dampened"|0|0
"1117"|0.34|0.001|0.015|3.2|2.5e-05|3|"Dampened"|0|0
"1118"|0.36|0.001|0.015|3.2|2.5e-05|3|"Dampened"|0|0
"1119"|0.38|0.001|0.015|3.2|2.5e-05|2|"Dampened"|0|0
"1120"|0.4|0.001|0.015|3.2|2.5e-05|2|"Dampened"|0|0
"1121"|0.02|0.001|0.015|3.4|2.5e-05|1|"No"|0|0
"1122"|0.04|0.001|0.015|3.4|2.5e-05|2|"Dampened"|0|0
"1123"|0.06|0.001|0.015|3.4|2.5e-05|7|"Dampened"|0|0
"1124"|0.08|0.001|0.015|3.4|2.5e-05|11|"Dampened"|0|0
"1125"|0.1|0.001|0.015|3.4|2.5e-05|15|"Dampened"|0|0
"1126"|0.12|0.001|0.015|3.4|2.5e-05|19|"Dampened"|0|0
"1127"|0.14|0.001|0.015|3.4|2.5e-05|24|"Dampened"|0|0
"1128"|0.16|0.001|0.015|3.4|2.5e-05|29|"Dampened"|0|0
"1129"|0.18|0.001|0.015|3.4|2.5e-05|14|"Dampened"|0|0
"1130"|0.2|0.001|0.015|3.4|2.5e-05|9|"Dampened"|0|0
"1131"|0.22|0.001|0.015|3.4|2.5e-05|7|"Dampened"|0|0
"1132"|0.24|0.001|0.015|3.4|2.5e-05|6|"Dampened"|0|0
"1133"|0.26|0.001|0.015|3.4|2.5e-05|5|"Dampened"|0|0
"1134"|0.28|0.001|0.015|3.4|2.5e-05|4|"Dampened"|0|0
"1135"|0.3|0.001|0.015|3.4|2.5e-05|4|"Dampened"|0|0
"1136"|0.32|0.001|0.015|3.4|2.5e-05|3|"Dampened"|0|0
"1137"|0.34|0.001|0.015|3.4|2.5e-05|3|"Dampened"|0|0
"1138"|0.36|0.001|0.015|3.4|2.5e-05|3|"Dampened"|0|0
"1139"|0.38|0.001|0.015|3.4|2.5e-05|2|"Dampened"|0|0
"1140"|0.4|0.001|0.015|3.4|2.5e-05|2|"Dampened"|0|0
"1141"|0.02|0.001|0.015|3.6|2.5e-05|1|"No"|0|0
"1142"|0.04|0.001|0.015|3.6|2.5e-05|3|"Dampened"|0|0
"1143"|0.06|0.001|0.015|3.6|2.5e-05|8|"Dampened"|0|0
"1144"|0.08|0.001|0.015|3.6|2.5e-05|12|"Dampened"|0|0
"1145"|0.1|0.001|0.015|3.6|2.5e-05|17|"Dampened"|0|0
"1146"|0.12|0.001|0.015|3.6|2.5e-05|22|"Dampened"|0|0
"1147"|0.14|0.001|0.015|3.6|2.5e-05|29|"Dampened"|0|0
"1148"|0.16|0.001|0.015|3.6|2.5e-05|14|"Dampened"|0|0
"1149"|0.18|0.001|0.015|3.6|2.5e-05|10|"Dampened"|0|0
"1150"|0.2|0.001|0.015|3.6|2.5e-05|7|"Dampened"|0|0
"1151"|0.22|0.001|0.015|3.6|2.5e-05|6|"Dampened"|0|0
"1152"|0.24|0.001|0.015|3.6|2.5e-05|5|"Dampened"|0|0
"1153"|0.26|0.001|0.015|3.6|2.5e-05|5|"Dampened"|0|0
"1154"|0.28|0.001|0.015|3.6|2.5e-05|4|"Dampened"|0|0
"1155"|0.3|0.001|0.015|3.6|2.5e-05|4|"Dampened"|0|0
"1156"|0.32|0.001|0.015|3.6|2.5e-05|3|"Dampened"|0|0
"1157"|0.34|0.001|0.015|3.6|2.5e-05|3|"Dampened"|0|0
"1158"|0.36|0.001|0.015|3.6|2.5e-05|3|"Dampened"|0|0
"1159"|0.38|0.001|0.015|3.6|2.5e-05|3|"Dampened"|0|0
"1160"|0.4|0.001|0.015|3.6|2.5e-05|2|"Dampened"|0|0
"1161"|0.02|0.001|0.015|3.8|2.5e-05|1|"No"|0|0
"1162"|0.04|0.001|0.015|3.8|2.5e-05|3|"Dampened"|0|0
"1163"|0.06|0.001|0.015|3.8|2.5e-05|10|"Dampened"|0|0
"1164"|0.08|0.001|0.015|3.8|2.5e-05|15|"Dampened"|0|0
"1165"|0.1|0.001|0.015|3.8|2.5e-05|21|"Dampened"|0|0
"1166"|0.12|0.001|0.015|3.8|2.5e-05|18|"Dampened"|0|0
"1167"|0.14|0.001|0.015|3.8|2.5e-05|12|"Dampened"|0|0
"1168"|0.16|0.001|0.015|3.8|2.5e-05|9|"Dampened"|0|0
"1169"|0.18|0.001|0.015|3.8|2.5e-05|7|"Dampened"|0|0
"1170"|0.2|0.001|0.015|3.8|2.5e-05|6|"Dampened"|0|0
"1171"|0.22|0.001|0.015|3.8|2.5e-05|5|"Dampened"|0|0
"1172"|0.24|0.001|0.015|3.8|2.5e-05|5|"Dampened"|0|0
"1173"|0.26|0.001|0.015|3.8|2.5e-05|4|"Dampened"|0|0
"1174"|0.28|0.001|0.015|3.8|2.5e-05|4|"Dampened"|0|0
"1175"|0.3|0.001|0.015|3.8|2.5e-05|4|"Dampened"|0|0
"1176"|0.32|0.001|0.015|3.8|2.5e-05|3|"Dampened"|0|0
"1177"|0.34|0.001|0.015|3.8|2.5e-05|3|"Dampened"|0|0
"1178"|0.36|0.001|0.015|3.8|2.5e-05|3|"Dampened"|0|0
"1179"|0.38|0.001|0.015|3.8|2.5e-05|3|"Dampened"|0|0
"1180"|0.4|0.001|0.015|3.8|2.5e-05|2|"Dampened"|0|0
"1181"|0.02|0.001|0.015|4|2.5e-05|1|"No"|0|0
"1182"|0.04|0.001|0.015|4|2.5e-05|2|"Dampened"|0|0
"1183"|0.06|0.001|0.015|4|2.5e-05|9|"Dampened"|0|0
"1184"|0.08|0.001|0.015|4|2.5e-05|10|"Dampened"|0|0
"1185"|0.1|0.001|0.015|4|2.5e-05|9|"Dampened"|0|0
"1186"|0.12|0.001|0.015|4|2.5e-05|8|"Dampened"|0|0
"1187"|0.14|0.001|0.015|4|2.5e-05|7|"Dampened"|0|0
"1188"|0.16|0.001|0.015|4|2.5e-05|6|"Dampened"|0|0
"1189"|0.18|0.001|0.015|4|2.5e-05|6|"Dampened"|0|0
"1190"|0.2|0.001|0.015|4|2.5e-05|5|"Dampened"|0|0
"1191"|0.22|0.001|0.015|4|2.5e-05|5|"Dampened"|0|0
"1192"|0.24|0.001|0.015|4|2.5e-05|4|"Dampened"|0|0
"1193"|0.26|0.001|0.015|4|2.5e-05|4|"Dampened"|0|0
"1194"|0.28|0.001|0.015|4|2.5e-05|4|"Dampened"|0|0
"1195"|0.3|0.001|0.015|4|2.5e-05|4|"Dampened"|0|0
"1196"|0.32|0.001|0.015|4|2.5e-05|3|"Dampened"|0|0
"1197"|0.34|0.001|0.015|4|2.5e-05|3|"Dampened"|0|0
"1198"|0.36|0.001|0.015|4|2.5e-05|3|"Dampened"|0|0
"1199"|0.38|0.001|0.015|4|2.5e-05|3|"Dampened"|0|0
"1200"|0.4|0.001|0.015|4|2.5e-05|3|"Dampened"|0|0
"1201"|0.02|0.001|0.02|0.2|2.5e-05|1|"No"|0|0
"1202"|0.04|0.001|0.02|0.2|2.5e-05|1|"No"|0|0
"1203"|0.06|0.001|0.02|0.2|2.5e-05|0|"No"|0|0
"1204"|0.08|0.001|0.02|0.2|2.5e-05|0|"No"|0|0
"1205"|0.1|0.001|0.02|0.2|2.5e-05|1|"No"|0|0
"1206"|0.12|0.001|0.02|0.2|2.5e-05|1|"No"|0|0
"1207"|0.14|0.001|0.02|0.2|2.5e-05|1|"No"|0|0
"1208"|0.16|0.001|0.02|0.2|2.5e-05|1|"No"|0|0
"1209"|0.18|0.001|0.02|0.2|2.5e-05|1|"No"|0|0
"1210"|0.2|0.001|0.02|0.2|2.5e-05|1|"No"|0|0
"1211"|0.22|0.001|0.02|0.2|2.5e-05|1|"No"|0|0
"1212"|0.24|0.001|0.02|0.2|2.5e-05|1|"No"|0|0
"1213"|0.26|0.001|0.02|0.2|2.5e-05|1|"No"|0|0
"1214"|0.28|0.001|0.02|0.2|2.5e-05|1|"No"|0|0
"1215"|0.3|0.001|0.02|0.2|2.5e-05|1|"No"|0|0
"1216"|0.32|0.001|0.02|0.2|2.5e-05|1|"No"|0|0
"1217"|0.34|0.001|0.02|0.2|2.5e-05|1|"No"|0|0
"1218"|0.36|0.001|0.02|0.2|2.5e-05|1|"No"|0|0
"1219"|0.38|0.001|0.02|0.2|2.5e-05|1|"No"|0|0
"1220"|0.4|0.001|0.02|0.2|2.5e-05|1|"No"|0|0
"1221"|0.02|0.001|0.02|0.4|2.5e-05|1|"No"|0|0
"1222"|0.04|0.001|0.02|0.4|2.5e-05|1|"No"|0|0
"1223"|0.06|0.001|0.02|0.4|2.5e-05|2|"Sustained"|54890|0.0289578958527997
"1224"|0.08|0.001|0.02|0.4|2.5e-05|0|"No"|0|0
"1225"|0.1|0.001|0.02|0.4|2.5e-05|0|"No"|0|0
"1226"|0.12|0.001|0.02|0.4|2.5e-05|0|"No"|0|0
"1227"|0.14|0.001|0.02|0.4|2.5e-05|0|"No"|0|0
"1228"|0.16|0.001|0.02|0.4|2.5e-05|1|"No"|0|0
"1229"|0.18|0.001|0.02|0.4|2.5e-05|1|"No"|0|0
"1230"|0.2|0.001|0.02|0.4|2.5e-05|1|"No"|0|0
"1231"|0.22|0.001|0.02|0.4|2.5e-05|1|"No"|0|0
"1232"|0.24|0.001|0.02|0.4|2.5e-05|1|"No"|0|0
"1233"|0.26|0.001|0.02|0.4|2.5e-05|1|"No"|0|0
"1234"|0.28|0.001|0.02|0.4|2.5e-05|1|"No"|0|0
"1235"|0.3|0.001|0.02|0.4|2.5e-05|1|"No"|0|0
"1236"|0.32|0.001|0.02|0.4|2.5e-05|1|"No"|0|0
"1237"|0.34|0.001|0.02|0.4|2.5e-05|1|"No"|0|0
"1238"|0.36|0.001|0.02|0.4|2.5e-05|1|"No"|0|0
"1239"|0.38|0.001|0.02|0.4|2.5e-05|1|"No"|0|0
"1240"|0.4|0.001|0.02|0.4|2.5e-05|1|"No"|0|0
"1241"|0.02|0.001|0.02|0.6|2.5e-05|1|"No"|0|0
"1242"|0.04|0.001|0.02|0.6|2.5e-05|1|"No"|0|0
"1243"|0.06|0.001|0.02|0.6|2.5e-05|2|"Sustained"|53970|0.0290693171261508
"1244"|0.08|0.001|0.02|0.6|2.5e-05|4|"Sustained"|32960|0.0319844978364907
"1245"|0.1|0.001|0.02|0.6|2.5e-05|1|"No"|0|0
"1246"|0.12|0.001|0.02|0.6|2.5e-05|0|"No"|0|0
"1247"|0.14|0.001|0.02|0.6|2.5e-05|0|"No"|0|0
"1248"|0.16|0.001|0.02|0.6|2.5e-05|0|"No"|0|0
"1249"|0.18|0.001|0.02|0.6|2.5e-05|0|"No"|0|0
"1250"|0.2|0.001|0.02|0.6|2.5e-05|0|"No"|0|0
"1251"|0.22|0.001|0.02|0.6|2.5e-05|1|"No"|0|0
"1252"|0.24|0.001|0.02|0.6|2.5e-05|1|"No"|0|0
"1253"|0.26|0.001|0.02|0.6|2.5e-05|1|"No"|0|0
"1254"|0.28|0.001|0.02|0.6|2.5e-05|1|"No"|0|0
"1255"|0.3|0.001|0.02|0.6|2.5e-05|1|"No"|0|0
"1256"|0.32|0.001|0.02|0.6|2.5e-05|1|"No"|0|0
"1257"|0.34|0.001|0.02|0.6|2.5e-05|1|"No"|0|0
"1258"|0.36|0.001|0.02|0.6|2.5e-05|1|"No"|0|0
"1259"|0.38|0.001|0.02|0.6|2.5e-05|1|"No"|0|0
"1260"|0.4|0.001|0.02|0.6|2.5e-05|1|"No"|0|0
"1261"|0.02|0.001|0.02|0.8|2.5e-05|1|"No"|0|0
"1262"|0.04|0.001|0.02|0.8|2.5e-05|1|"No"|0|0
"1263"|0.06|0.001|0.02|0.8|2.5e-05|2|"Sustained"|53840|0.0290515748993267
"1264"|0.08|0.001|0.02|0.8|2.5e-05|4|"Sustained"|32753.3333333333|0.0323055811516935
"1265"|0.1|0.001|0.02|0.8|2.5e-05|6|"Sustained"|23522|0.0333222414863223
"1266"|0.12|0.001|0.02|0.8|2.5e-05|1|"No"|0|0
"1267"|0.14|0.001|0.02|0.8|2.5e-05|1|"No"|0|0
"1268"|0.16|0.001|0.02|0.8|2.5e-05|0|"No"|0|0
"1269"|0.18|0.001|0.02|0.8|2.5e-05|0|"No"|0|0
"1270"|0.2|0.001|0.02|0.8|2.5e-05|0|"No"|0|0
"1271"|0.22|0.001|0.02|0.8|2.5e-05|0|"No"|0|0
"1272"|0.24|0.001|0.02|0.8|2.5e-05|0|"No"|0|0
"1273"|0.26|0.001|0.02|0.8|2.5e-05|0|"No"|0|0
"1274"|0.28|0.001|0.02|0.8|2.5e-05|1|"No"|0|0
"1275"|0.3|0.001|0.02|0.8|2.5e-05|1|"No"|0|0
"1276"|0.32|0.001|0.02|0.8|2.5e-05|1|"No"|0|0
"1277"|0.34|0.001|0.02|0.8|2.5e-05|1|"No"|0|0
"1278"|0.36|0.001|0.02|0.8|2.5e-05|1|"No"|0|0
"1279"|0.38|0.001|0.02|0.8|2.5e-05|1|"No"|0|0
"1280"|0.4|0.001|0.02|0.8|2.5e-05|1|"No"|0|0
"1281"|0.02|0.001|0.02|1|2.5e-05|1|"No"|0|0
"1282"|0.04|0.001|0.02|1|2.5e-05|1|"No"|0|0
"1283"|0.06|0.001|0.02|1|2.5e-05|2|"Sustained"|53850|0.0289706594530516
"1284"|0.08|0.001|0.02|1|2.5e-05|4|"Sustained"|32716.6666666667|0.0323847180634933
"1285"|0.1|0.001|0.02|1|2.5e-05|6|"Sustained"|23544|0.0337670358719248
"1286"|0.12|0.001|0.02|1|2.5e-05|8|"Sustained"|18224.2857142857|0.0338892242483425
"1287"|0.14|0.001|0.02|1|2.5e-05|11|"Sustained"|14302|0.0320519978123954
"1288"|0.16|0.001|0.02|1|2.5e-05|1|"No"|0|0
"1289"|0.18|0.001|0.02|1|2.5e-05|1|"No"|0|0
"1290"|0.2|0.001|0.02|1|2.5e-05|0|"No"|0|0
"1291"|0.22|0.001|0.02|1|2.5e-05|0|"No"|0|0
"1292"|0.24|0.001|0.02|1|2.5e-05|0|"No"|0|0
"1293"|0.26|0.001|0.02|1|2.5e-05|0|"No"|0|0
"1294"|0.28|0.001|0.02|1|2.5e-05|0|"No"|0|0
"1295"|0.3|0.001|0.02|1|2.5e-05|0|"No"|0|0
"1296"|0.32|0.001|0.02|1|2.5e-05|0|"No"|0|0
"1297"|0.34|0.001|0.02|1|2.5e-05|0|"No"|0|0
"1298"|0.36|0.001|0.02|1|2.5e-05|1|"No"|0|0
"1299"|0.38|0.001|0.02|1|2.5e-05|1|"No"|0|0
"1300"|0.4|0.001|0.02|1|2.5e-05|1|"No"|0|0
"1301"|0.02|0.001|0.02|1.2|2.5e-05|1|"No"|0|0
"1302"|0.04|0.001|0.02|1.2|2.5e-05|1|"No"|0|0
"1303"|0.06|0.001|0.02|1.2|2.5e-05|2|"Sustained"|53870|0.0288220569642807
"1304"|0.08|0.001|0.02|1.2|2.5e-05|4|"Sustained"|32726.6666666667|0.0323599002931572
"1305"|0.1|0.001|0.02|1.2|2.5e-05|6|"Sustained"|23570|0.0339158428992878
"1306"|0.12|0.001|0.02|1.2|2.5e-05|8|"Sustained"|18317.1428571429|0.0343835811291544
"1307"|0.14|0.001|0.02|1.2|2.5e-05|11|"Sustained"|14833|0.0340417710693316
"1308"|0.16|0.001|0.02|1.2|2.5e-05|13|"Sustained"|12183.3333333333|0.0326085196993273
"1309"|0.18|0.001|0.02|1.2|2.5e-05|1|"No"|0|0
"1310"|0.2|0.001|0.02|1.2|2.5e-05|1|"No"|0|0
"1311"|0.22|0.001|0.02|1.2|2.5e-05|1|"No"|0|0
"1312"|0.24|0.001|0.02|1.2|2.5e-05|0|"No"|0|0
"1313"|0.26|0.001|0.02|1.2|2.5e-05|0|"No"|0|0
"1314"|0.28|0.001|0.02|1.2|2.5e-05|0|"No"|0|0
"1315"|0.3|0.001|0.02|1.2|2.5e-05|0|"No"|0|0
"1316"|0.32|0.001|0.02|1.2|2.5e-05|0|"No"|0|0
"1317"|0.34|0.001|0.02|1.2|2.5e-05|0|"No"|0|0
"1318"|0.36|0.001|0.02|1.2|2.5e-05|0|"No"|0|0
"1319"|0.38|0.001|0.02|1.2|2.5e-05|0|"No"|0|0
"1320"|0.4|0.001|0.02|1.2|2.5e-05|0|"No"|0|0
"1321"|0.02|0.001|0.02|1.4|2.5e-05|1|"No"|0|0
"1322"|0.04|0.001|0.02|1.4|2.5e-05|1|"No"|0|0
"1323"|0.06|0.001|0.02|1.4|2.5e-05|2|"Sustained"|53820|0.0285966333936968
"1324"|0.08|0.001|0.02|1.4|2.5e-05|4|"Sustained"|32710|0.0322457219414135
"1325"|0.1|0.001|0.02|1.4|2.5e-05|6|"Sustained"|23580|0.033921113026567
"1326"|0.12|0.001|0.02|1.4|2.5e-05|8|"Sustained"|18361.4285714286|0.0345622423721195
"1327"|0.14|0.001|0.02|1.4|2.5e-05|10|"Sustained"|14937.7777777778|0.0345309944107939
"1328"|0.16|0.001|0.02|1.4|2.5e-05|13|"Sustained"|12475|0.0339303150830584
"1329"|0.18|0.001|0.02|1.4|2.5e-05|15|"Sustained"|10526.4285714286|0.0325750202543538
"1330"|0.2|0.001|0.02|1.4|2.5e-05|5|"Dampened"|0|0
"1331"|0.22|0.001|0.02|1.4|2.5e-05|1|"No"|0|0
"1332"|0.24|0.001|0.02|1.4|2.5e-05|1|"No"|0|0
"1333"|0.26|0.001|0.02|1.4|2.5e-05|1|"No"|0|0
"1334"|0.28|0.001|0.02|1.4|2.5e-05|0|"No"|0|0
"1335"|0.3|0.001|0.02|1.4|2.5e-05|0|"No"|0|0
"1336"|0.32|0.001|0.02|1.4|2.5e-05|0|"No"|0|0
"1337"|0.34|0.001|0.02|1.4|2.5e-05|0|"No"|0|0
"1338"|0.36|0.001|0.02|1.4|2.5e-05|0|"No"|0|0
"1339"|0.38|0.001|0.02|1.4|2.5e-05|0|"No"|0|0
"1340"|0.4|0.001|0.02|1.4|2.5e-05|0|"No"|0|0
"1341"|0.02|0.001|0.02|1.6|2.5e-05|1|"No"|0|0
"1342"|0.04|0.001|0.02|1.6|2.5e-05|1|"No"|0|0
"1343"|0.06|0.001|0.02|1.6|2.5e-05|2|"Sustained"|53670|0.0282839494618351
"1344"|0.08|0.001|0.02|1.6|2.5e-05|4|"Sustained"|32643.3333333333|0.0320400298696108
"1345"|0.1|0.001|0.02|1.6|2.5e-05|6|"Sustained"|23558|0.0338109327228336
"1346"|0.12|0.001|0.02|1.6|2.5e-05|8|"Sustained"|18370|0.0345676992303377
"1347"|0.14|0.001|0.02|1.6|2.5e-05|10|"Sustained"|14980|0.0347010116912867
"1348"|0.16|0.001|0.02|1.6|2.5e-05|13|"Sustained"|12567.5|0.034374985538306
"1349"|0.18|0.001|0.02|1.6|2.5e-05|15|"Sustained"|10733.5714285714|0.0336184573243864
"1350"|0.2|0.001|0.02|1.6|2.5e-05|18|"Sustained"|9234.70588235294|0.0322852527167827
"1351"|0.22|0.001|0.02|1.6|2.5e-05|21|"Sustained"|7758.5|0.0293304957014063
"1352"|0.24|0.001|0.02|1.6|2.5e-05|2|"Dampened"|0|0
"1353"|0.26|0.001|0.02|1.6|2.5e-05|1|"No"|0|0
"1354"|0.28|0.001|0.02|1.6|2.5e-05|1|"No"|0|0
"1355"|0.3|0.001|0.02|1.6|2.5e-05|1|"No"|0|0
"1356"|0.32|0.001|0.02|1.6|2.5e-05|0|"No"|0|0
"1357"|0.34|0.001|0.02|1.6|2.5e-05|0|"No"|0|0
"1358"|0.36|0.001|0.02|1.6|2.5e-05|0|"No"|0|0
"1359"|0.38|0.001|0.02|1.6|2.5e-05|0|"No"|0|0
"1360"|0.4|0.001|0.02|1.6|2.5e-05|0|"No"|0|0
"1361"|0.02|0.001|0.02|1.8|2.5e-05|1|"No"|0|0
"1362"|0.04|0.001|0.02|1.8|2.5e-05|1|"No"|0|0
"1363"|0.06|0.001|0.02|1.8|2.5e-05|2|"Sustained"|53390|0.0278784958311921
"1364"|0.08|0.001|0.02|1.8|2.5e-05|4|"Sustained"|32500|0.031739092869869
"1365"|0.1|0.001|0.02|1.8|2.5e-05|6|"Sustained"|23482|0.0335904090619282
"1366"|0.12|0.001|0.02|1.8|2.5e-05|8|"Sustained"|18335.7142857143|0.034434064019691
"1367"|0.14|0.001|0.02|1.8|2.5e-05|10|"Sustained"|14976.6666666667|0.0346764889817225
"1368"|0.16|0.001|0.02|1.8|2.5e-05|13|"Sustained"|12595.8333333333|0.0345043908733154
"1369"|0.18|0.001|0.02|1.8|2.5e-05|15|"Sustained"|10805|0.0339903322348257
"1370"|0.2|0.001|0.02|1.8|2.5e-05|17|"Sustained"|9386.25|0.0331306915926865
"1371"|0.22|0.001|0.02|1.8|2.5e-05|20|"Sustained"|8194.73684210526|0.0317942871935986
"1372"|0.24|0.001|0.02|1.8|2.5e-05|23|"Sustained"|7051.81818181818|0.029322515910766
"1373"|0.26|0.001|0.02|1.8|2.5e-05|3|"Dampened"|0|0
"1374"|0.28|0.001|0.02|1.8|2.5e-05|1|"No"|0|0
"1375"|0.3|0.001|0.02|1.8|2.5e-05|1|"No"|0|0
"1376"|0.32|0.001|0.02|1.8|2.5e-05|1|"No"|0|0
"1377"|0.34|0.001|0.02|1.8|2.5e-05|1|"No"|0|0
"1378"|0.36|0.001|0.02|1.8|2.5e-05|1|"No"|0|0
"1379"|0.38|0.001|0.02|1.8|2.5e-05|0|"No"|0|0
"1380"|0.4|0.001|0.02|1.8|2.5e-05|0|"No"|0|0
"1381"|0.02|0.001|0.02|2|2.5e-05|1|"No"|0|0
"1382"|0.04|0.001|0.02|2|2.5e-05|1|"No"|0|0
"1383"|0.06|0.001|0.02|2|2.5e-05|2|"Sustained"|52990|0.0273744500928962
"1384"|0.08|0.001|0.02|2|2.5e-05|4|"Sustained"|32276.6666666667|0.0313375321765602
"1385"|0.1|0.001|0.02|2|2.5e-05|6|"Sustained"|23348|0.0332593114822608
"1386"|0.12|0.001|0.02|2|2.5e-05|8|"Sustained"|18251.4285714286|0.0341724791528006
"1387"|0.14|0.001|0.02|2|2.5e-05|10|"Sustained"|14927.7777777778|0.03449571590724
"1388"|0.16|0.001|0.02|2|2.5e-05|13|"Sustained"|12576.6666666667|0.0344243844480792
"1389"|0.18|0.001|0.02|2|2.5e-05|15|"Sustained"|10815.7142857143|0.0340518835558907
"1390"|0.2|0.001|0.02|2|2.5e-05|17|"Sustained"|9434.375|0.0334100158329706
"1391"|0.22|0.001|0.02|2|2.5e-05|20|"Sustained"|8305.26315789474|0.0324709000205863
"1392"|0.24|0.001|0.02|2|2.5e-05|22|"Sustained"|7332.38095238095|0.0311050755041137
"1393"|0.26|0.001|0.02|2|2.5e-05|26|"Sustained"|6389.2|0.0287563797836679
"1394"|0.28|0.001|0.02|2|2.5e-05|4|"Dampened"|0|0
"1395"|0.3|0.001|0.02|2|2.5e-05|2|"Dampened"|0|0
"1396"|0.32|0.001|0.02|2|2.5e-05|1|"No"|0|0
"1397"|0.34|0.001|0.02|2|2.5e-05|1|"No"|0|0
"1398"|0.36|0.001|0.02|2|2.5e-05|1|"No"|0|0
"1399"|0.38|0.001|0.02|2|2.5e-05|1|"No"|0|0
"1400"|0.4|0.001|0.02|2|2.5e-05|1|"No"|0|0
"1401"|0.02|0.001|0.02|2.2|2.5e-05|1|"No"|0|0
"1402"|0.04|0.001|0.02|2.2|2.5e-05|1|"No"|0|0
"1403"|0.06|0.001|0.02|2.2|2.5e-05|2|"Sustained"|52470|0.0267708485774779
"1404"|0.08|0.001|0.02|2.2|2.5e-05|4|"Sustained"|31963.3333333333|0.0308305001630872
"1405"|0.1|0.001|0.02|2.2|2.5e-05|6|"Sustained"|23146|0.0328142002775294
"1406"|0.12|0.001|0.02|2.2|2.5e-05|8|"Sustained"|18114.2857142857|0.0337844692479913
"1407"|0.14|0.001|0.02|2.2|2.5e-05|11|"Sustained"|14834|0.0341695827856815
"1408"|0.16|0.001|0.02|2.2|2.5e-05|13|"Sustained"|12514.1666666667|0.034172800385827
"1409"|0.18|0.001|0.02|2.2|2.5e-05|15|"Sustained"|10780|0.0338953242090093
"1410"|0.2|0.001|0.02|2.2|2.5e-05|17|"Sustained"|9426.875|0.0333824744202428
"1411"|0.22|0.001|0.02|2.2|2.5e-05|20|"Sustained"|8330|0.0326414095541356
"1412"|0.24|0.001|0.02|2.2|2.5e-05|22|"Sustained"|7409.52380952381|0.0316296266170623
"1413"|0.26|0.001|0.02|2.2|2.5e-05|25|"Sustained"|6595.83333333333|0.0302043411943855
"1414"|0.28|0.001|0.02|2.2|2.5e-05|29|"Sustained"|5780.71428571429|0.0277593728361521
"1415"|0.3|0.001|0.02|2.2|2.5e-05|5|"Dampened"|0|0
"1416"|0.32|0.001|0.02|2.2|2.5e-05|3|"Dampened"|0|0
"1417"|0.34|0.001|0.02|2.2|2.5e-05|2|"Dampened"|0|0
"1418"|0.36|0.001|0.02|2.2|2.5e-05|1|"No"|0|0
"1419"|0.38|0.001|0.02|2.2|2.5e-05|1|"No"|0|0
"1420"|0.4|0.001|0.02|2.2|2.5e-05|1|"No"|0|0
"1421"|0.02|0.001|0.02|2.4|2.5e-05|1|"No"|0|0
"1422"|0.04|0.001|0.02|2.4|2.5e-05|1|"No"|0|0
"1423"|0.06|0.001|0.02|2.4|2.5e-05|2|"Sustained"|51790|0.0260668456829463
"1424"|0.08|0.001|0.02|2.4|2.5e-05|4|"Sustained"|31563.3333333333|0.0302162905184259
"1425"|0.1|0.001|0.02|2.4|2.5e-05|6|"Sustained"|22878|0.0322539839754568
"1426"|0.12|0.001|0.02|2.4|2.5e-05|9|"Sustained"|17921.25|0.0332695920050967
"1427"|0.14|0.001|0.02|2.4|2.5e-05|11|"Sustained"|14690|0.0337036727882245
"1428"|0.16|0.001|0.02|2.4|2.5e-05|13|"Sustained"|12406.6666666667|0.033764152703375
"1429"|0.18|0.001|0.02|2.4|2.5e-05|15|"Sustained"|10701.4285714286|0.0335539058356533
"1430"|0.2|0.001|0.02|2.4|2.5e-05|17|"Sustained"|9374.375|0.0331309684739721
"1431"|0.22|0.001|0.02|2.4|2.5e-05|20|"Sustained"|8303.68421052631|0.0325097629982605
"1432"|0.24|0.001|0.02|2.4|2.5e-05|22|"Sustained"|7413.33333333333|0.0316810328778408
"1433"|0.26|0.001|0.02|2.4|2.5e-05|25|"Sustained"|6646.25|0.0305869695268212
"1434"|0.28|0.001|0.02|2.4|2.5e-05|28|"Sustained"|5948.88888888889|0.02904658401315
"1435"|0.3|0.001|0.02|2.4|2.5e-05|32|"Dampened"|0|0
"1436"|0.32|0.001|0.02|2.4|2.5e-05|5|"Dampened"|0|0
"1437"|0.34|0.001|0.02|2.4|2.5e-05|3|"Dampened"|0|0
"1438"|0.36|0.001|0.02|2.4|2.5e-05|2|"Dampened"|0|0
"1439"|0.38|0.001|0.02|2.4|2.5e-05|2|"Dampened"|0|0
"1440"|0.4|0.001|0.02|2.4|2.5e-05|1|"No"|0|0
"1441"|0.02|0.001|0.02|2.6|2.5e-05|1|"No"|0|0
"1442"|0.04|0.001|0.02|2.6|2.5e-05|1|"No"|0|0
"1443"|0.06|0.001|0.02|2.6|2.5e-05|2|"Sustained"|50980|0.02526164578479
"1444"|0.08|0.001|0.02|2.6|2.5e-05|4|"Sustained"|31066.6666666667|0.0294918820240172
"1445"|0.1|0.001|0.02|2.6|2.5e-05|7|"Sustained"|22533.3333333333|0.0315705130226271
"1446"|0.12|0.001|0.02|2.6|2.5e-05|9|"Sustained"|17668.75|0.0326255260694912
"1447"|0.14|0.001|0.02|2.6|2.5e-05|11|"Sustained"|14497|0.0330982839064342
"1448"|0.16|0.001|0.02|2.6|2.5e-05|13|"Sustained"|12255.8333333333|0.0332011938953172
"1449"|0.18|0.001|0.02|2.6|2.5e-05|15|"Sustained"|10582.1428571429|0.0330430294753122
"1450"|0.2|0.001|0.02|2.6|2.5e-05|17|"Sustained"|9281.25|0.0326811950945402
"1451"|0.22|0.001|0.02|2.6|2.5e-05|20|"Sustained"|8234.73684210526|0.0321423855770732
"1452"|0.24|0.001|0.02|2.6|2.5e-05|22|"Sustained"|7368.57142857143|0.031428775388059
"1453"|0.26|0.001|0.02|2.6|2.5e-05|25|"Sustained"|6630.41666666667|0.0305092471160327
"1454"|0.28|0.001|0.02|2.6|2.5e-05|28|"Sustained"|5978.14814814815|0.0293015337676579
"1455"|0.3|0.001|0.02|2.6|2.5e-05|31|"Dampened"|0|0
"1456"|0.32|0.001|0.02|2.6|2.5e-05|12|"Dampened"|0|0
"1457"|0.34|0.001|0.02|2.6|2.5e-05|4|"Dampened"|0|0
"1458"|0.36|0.001|0.02|2.6|2.5e-05|3|"Dampened"|0|0
"1459"|0.38|0.001|0.02|2.6|2.5e-05|2|"Dampened"|0|0
"1460"|0.4|0.001|0.02|2.6|2.5e-05|2|"Dampened"|0|0
"1461"|0.02|0.001|0.02|2.8|2.5e-05|1|"No"|0|0
"1462"|0.04|0.001|0.02|2.8|2.5e-05|1|"No"|0|0
"1463"|0.06|0.001|0.02|2.8|2.5e-05|2|"Sustained"|50020|0.0243555407362474
"1464"|0.08|0.001|0.02|2.8|2.5e-05|4|"Sustained"|30470|0.0286530551942641
"1465"|0.1|0.001|0.02|2.8|2.5e-05|7|"Sustained"|22118.3333333333|0.0307654994987998
"1466"|0.12|0.001|0.02|2.8|2.5e-05|9|"Sustained"|17357.5|0.0318488460684052
"1467"|0.14|0.001|0.02|2.8|2.5e-05|11|"Sustained"|14253|0.032350508894386
"1468"|0.16|0.001|0.02|2.8|2.5e-05|13|"Sustained"|12059.1666666667|0.0324851434449023
"1469"|0.18|0.001|0.02|2.8|2.5e-05|15|"Sustained"|10422.1428571429|0.0323657461933948
"1470"|0.2|0.001|0.02|2.8|2.5e-05|18|"Sustained"|9148.82352941176|0.0320495298847911
"1471"|0.22|0.001|0.02|2.8|2.5e-05|20|"Sustained"|8127.36842105263|0.0315707788630209
"1472"|0.24|0.001|0.02|2.8|2.5e-05|22|"Sustained"|7284.7619047619|0.0309313043001181
"1473"|0.26|0.001|0.02|2.8|2.5e-05|25|"Sustained"|6569.58333333333|0.0301216001935678
"1474"|0.28|0.001|0.02|2.8|2.5e-05|28|"Dampened"|0|0
"1475"|0.3|0.001|0.02|2.8|2.5e-05|31|"Dampened"|0|0
"1476"|0.32|0.001|0.02|2.8|2.5e-05|35|"Dampened"|0|0
"1477"|0.34|0.001|0.02|2.8|2.5e-05|7|"Dampened"|0|0
"1478"|0.36|0.001|0.02|2.8|2.5e-05|4|"Dampened"|0|0
"1479"|0.38|0.001|0.02|2.8|2.5e-05|3|"Dampened"|0|0
"1480"|0.4|0.001|0.02|2.8|2.5e-05|3|"Dampened"|0|0
"1481"|0.02|0.001|0.02|3|2.5e-05|1|"No"|0|0
"1482"|0.04|0.001|0.02|3|2.5e-05|1|"No"|0|0
"1483"|0.06|0.001|0.02|3|2.5e-05|2|"Sustained"|48920|0.0233498367991133
"1484"|0.08|0.001|0.02|3|2.5e-05|5|"Sustained"|29757.5|0.0276928591868601
"1485"|0.1|0.001|0.02|3|2.5e-05|7|"Sustained"|21625|0.029832138444522
"1486"|0.12|0.001|0.02|3|2.5e-05|9|"Sustained"|16982.5|0.0309343014342591
"1487"|0.14|0.001|0.02|3|2.5e-05|11|"Sustained"|13955|0.0314558150517284
"1488"|0.16|0.001|0.02|3|2.5e-05|13|"Sustained"|11815.8333333333|0.0316147390708632
"1489"|0.18|0.001|0.02|3|2.5e-05|16|"Sustained"|10218.6666666667|0.0315197145975693
"1490"|0.2|0.001|0.02|3|2.5e-05|18|"Sustained"|8978.82352941176|0.0312392135678899
"1491"|0.22|0.001|0.02|3|2.5e-05|20|"Sustained"|7984.21052631579|0.0308001873282075
"1492"|0.24|0.001|0.02|3|2.5e-05|23|"Sustained"|7163.63636363636|0.0302151392707445
"1493"|0.26|0.001|0.02|3|2.5e-05|25|"Dampened"|0|0
"1494"|0.28|0.001|0.02|3|2.5e-05|28|"Dampened"|0|0
"1495"|0.3|0.001|0.02|3|2.5e-05|31|"Dampened"|0|0
"1496"|0.32|0.001|0.02|3|2.5e-05|35|"Dampened"|0|0
"1497"|0.34|0.001|0.02|3|2.5e-05|11|"Dampened"|0|0
"1498"|0.36|0.001|0.02|3|2.5e-05|6|"Dampened"|0|0
"1499"|0.38|0.001|0.02|3|2.5e-05|4|"Dampened"|0|0
"1500"|0.4|0.001|0.02|3|2.5e-05|3|"Dampened"|0|0
"1501"|0.02|0.001|0.02|3.2|2.5e-05|1|"No"|0|0
"1502"|0.04|0.001|0.02|3.2|2.5e-05|1|"No"|0|0
"1503"|0.06|0.001|0.02|3.2|2.5e-05|2|"Sustained"|47650|0.0222427287076113
"1504"|0.08|0.001|0.02|3.2|2.5e-05|5|"Sustained"|28952.5|0.0266172258852432
"1505"|0.1|0.001|0.02|3.2|2.5e-05|7|"Sustained"|21051.6666666667|0.0287653746509559
"1506"|0.12|0.001|0.02|3.2|2.5e-05|9|"Sustained"|16542.5|0.0298761932604826
"1507"|0.14|0.001|0.02|3.2|2.5e-05|11|"Sustained"|13603|0.030409118801256
"1508"|0.16|0.001|0.02|3.2|2.5e-05|14|"Sustained"|11522.3076923077|0.0305781700034582
"1509"|0.18|0.001|0.02|3.2|2.5e-05|16|"Sustained"|9972.66666666667|0.0305044635160285
"1510"|0.2|0.001|0.02|3.2|2.5e-05|18|"Dampened"|0|0
"1511"|0.22|0.001|0.02|3.2|2.5e-05|21|"Dampened"|0|0
"1512"|0.24|0.001|0.02|3.2|2.5e-05|23|"Dampened"|0|0
"1513"|0.26|0.001|0.02|3.2|2.5e-05|26|"Dampened"|0|0
"1514"|0.28|0.001|0.02|3.2|2.5e-05|29|"Dampened"|0|0
"1515"|0.3|0.001|0.02|3.2|2.5e-05|32|"Dampened"|0|0
"1516"|0.32|0.001|0.02|3.2|2.5e-05|35|"Dampened"|0|0
"1517"|0.34|0.001|0.02|3.2|2.5e-05|19|"Dampened"|0|0
"1518"|0.36|0.001|0.02|3.2|2.5e-05|7|"Dampened"|0|0
"1519"|0.38|0.001|0.02|3.2|2.5e-05|5|"Dampened"|0|0
"1520"|0.4|0.001|0.02|3.2|2.5e-05|4|"Dampened"|0|0
"1521"|0.02|0.001|0.02|3.4|2.5e-05|1|"No"|0|0
"1522"|0.04|0.001|0.02|3.4|2.5e-05|1|"No"|0|0
"1523"|0.06|0.001|0.02|3.4|2.5e-05|2|"Sustained"|46220|0.0210324390765767
"1524"|0.08|0.001|0.02|3.4|2.5e-05|5|"Sustained"|28037.5|0.0254171963768067
"1525"|0.1|0.001|0.02|3.4|2.5e-05|7|"Sustained"|20395|0.0275586162472407
"1526"|0.12|0.001|0.02|3.4|2.5e-05|9|"Sustained"|16035|0.0286661004696723
"1527"|0.14|0.001|0.02|3.4|2.5e-05|12|"Dampened"|0|0
"1528"|0.16|0.001|0.02|3.4|2.5e-05|14|"Dampened"|0|0
"1529"|0.18|0.001|0.02|3.4|2.5e-05|16|"Dampened"|0|0
"1530"|0.2|0.001|0.02|3.4|2.5e-05|19|"Dampened"|0|0
"1531"|0.22|0.001|0.02|3.4|2.5e-05|21|"Dampened"|0|0
"1532"|0.24|0.001|0.02|3.4|2.5e-05|24|"Dampened"|0|0
"1533"|0.26|0.001|0.02|3.4|2.5e-05|27|"Dampened"|0|0
"1534"|0.28|0.001|0.02|3.4|2.5e-05|29|"Dampened"|0|0
"1535"|0.3|0.001|0.02|3.4|2.5e-05|32|"Dampened"|0|0
"1536"|0.32|0.001|0.02|3.4|2.5e-05|36|"Dampened"|0|0
"1537"|0.34|0.001|0.02|3.4|2.5e-05|21|"Dampened"|0|0
"1538"|0.36|0.001|0.02|3.4|2.5e-05|8|"Dampened"|0|0
"1539"|0.38|0.001|0.02|3.4|2.5e-05|6|"Dampened"|0|0
"1540"|0.4|0.001|0.02|3.4|2.5e-05|4|"Dampened"|0|0
"1541"|0.02|0.001|0.02|3.6|2.5e-05|1|"No"|0|0
"1542"|0.04|0.001|0.02|3.6|2.5e-05|1|"No"|0|0
"1543"|0.06|0.001|0.02|3.6|2.5e-05|3|"Sustained"|44440|0.0196950173246402
"1544"|0.08|0.001|0.02|3.6|2.5e-05|5|"Sustained"|27007.5|0.0240835693783313
"1545"|0.1|0.001|0.02|3.6|2.5e-05|7|"Dampened"|0|0
"1546"|0.12|0.001|0.02|3.6|2.5e-05|10|"Dampened"|0|0
"1547"|0.14|0.001|0.02|3.6|2.5e-05|12|"Dampened"|0|0
"1548"|0.16|0.001|0.02|3.6|2.5e-05|15|"Dampened"|0|0
"1549"|0.18|0.001|0.02|3.6|2.5e-05|17|"Dampened"|0|0
"1550"|0.2|0.001|0.02|3.6|2.5e-05|20|"Dampened"|0|0
"1551"|0.22|0.001|0.02|3.6|2.5e-05|22|"Dampened"|0|0
"1552"|0.24|0.001|0.02|3.6|2.5e-05|25|"Dampened"|0|0
"1553"|0.26|0.001|0.02|3.6|2.5e-05|28|"Dampened"|0|0
"1554"|0.28|0.001|0.02|3.6|2.5e-05|30|"Dampened"|0|0
"1555"|0.3|0.001|0.02|3.6|2.5e-05|33|"Dampened"|0|0
"1556"|0.32|0.001|0.02|3.6|2.5e-05|37|"Dampened"|0|0
"1557"|0.34|0.001|0.02|3.6|2.5e-05|16|"Dampened"|0|0
"1558"|0.36|0.001|0.02|3.6|2.5e-05|8|"Dampened"|0|0
"1559"|0.38|0.001|0.02|3.6|2.5e-05|6|"Dampened"|0|0
"1560"|0.4|0.001|0.02|3.6|2.5e-05|5|"Dampened"|0|0
"1561"|0.02|0.001|0.02|3.8|2.5e-05|1|"No"|0|0
"1562"|0.04|0.001|0.02|3.8|2.5e-05|1|"No"|0|0
"1563"|0.06|0.001|0.02|3.8|2.5e-05|3|"Sustained"|42585|0.0182598343069367
"1564"|0.08|0.001|0.02|3.8|2.5e-05|5|"Sustained"|25847.5|0.0226093669907692
"1565"|0.1|0.001|0.02|3.8|2.5e-05|8|"Dampened"|0|0
"1566"|0.12|0.001|0.02|3.8|2.5e-05|10|"Dampened"|0|0
"1567"|0.14|0.001|0.02|3.8|2.5e-05|13|"Dampened"|0|0
"1568"|0.16|0.001|0.02|3.8|2.5e-05|15|"Dampened"|0|0
"1569"|0.18|0.001|0.02|3.8|2.5e-05|18|"Dampened"|0|0
"1570"|0.2|0.001|0.02|3.8|2.5e-05|20|"Dampened"|0|0
"1571"|0.22|0.001|0.02|3.8|2.5e-05|23|"Dampened"|0|0
"1572"|0.24|0.001|0.02|3.8|2.5e-05|26|"Dampened"|0|0
"1573"|0.26|0.001|0.02|3.8|2.5e-05|29|"Dampened"|0|0
"1574"|0.28|0.001|0.02|3.8|2.5e-05|32|"Dampened"|0|0
"1575"|0.3|0.001|0.02|3.8|2.5e-05|35|"Dampened"|0|0
"1576"|0.32|0.001|0.02|3.8|2.5e-05|39|"Dampened"|0|0
"1577"|0.34|0.001|0.02|3.8|2.5e-05|13|"Dampened"|0|0
"1578"|0.36|0.001|0.02|3.8|2.5e-05|8|"Dampened"|0|0
"1579"|0.38|0.001|0.02|3.8|2.5e-05|6|"Dampened"|0|0
"1580"|0.4|0.001|0.02|3.8|2.5e-05|5|"Dampened"|0|0
"1581"|0.02|0.001|0.02|4|2.5e-05|1|"No"|0|0
"1582"|0.04|0.001|0.02|4|2.5e-05|1|"No"|0|0
"1583"|0.06|0.001|0.02|4|2.5e-05|3|"Sustained"|40500|0.016703499729326
"1584"|0.08|0.001|0.02|4|2.5e-05|6|"Dampened"|0|0
"1585"|0.1|0.001|0.02|4|2.5e-05|8|"Dampened"|0|0
"1586"|0.12|0.001|0.02|4|2.5e-05|11|"Dampened"|0|0
"1587"|0.14|0.001|0.02|4|2.5e-05|13|"Dampened"|0|0
"1588"|0.16|0.001|0.02|4|2.5e-05|16|"Dampened"|0|0
"1589"|0.18|0.001|0.02|4|2.5e-05|19|"Dampened"|0|0
"1590"|0.2|0.001|0.02|4|2.5e-05|21|"Dampened"|0|0
"1591"|0.22|0.001|0.02|4|2.5e-05|24|"Dampened"|0|0
"1592"|0.24|0.001|0.02|4|2.5e-05|27|"Dampened"|0|0
"1593"|0.26|0.001|0.02|4|2.5e-05|30|"Dampened"|0|0
"1594"|0.28|0.001|0.02|4|2.5e-05|33|"Dampened"|0|0
"1595"|0.3|0.001|0.02|4|2.5e-05|37|"Dampened"|0|0
"1596"|0.32|0.001|0.02|4|2.5e-05|22|"Dampened"|0|0
"1597"|0.34|0.001|0.02|4|2.5e-05|10|"Dampened"|0|0
"1598"|0.36|0.001|0.02|4|2.5e-05|8|"Dampened"|0|0
"1599"|0.38|0.001|0.02|4|2.5e-05|6|"Dampened"|0|0
"1600"|0.4|0.001|0.02|4|2.5e-05|5|"Dampened"|0|0
"1601"|0.02|0.001|0.025|0.2|2.5e-05|1|"No"|0|0
"1602"|0.04|0.001|0.025|0.2|2.5e-05|1|"No"|0|0
"1603"|0.06|0.001|0.025|0.2|2.5e-05|0|"No"|0|0
"1604"|0.08|0.001|0.025|0.2|2.5e-05|0|"No"|0|0
"1605"|0.1|0.001|0.025|0.2|2.5e-05|1|"No"|0|0
"1606"|0.12|0.001|0.025|0.2|2.5e-05|1|"No"|0|0
"1607"|0.14|0.001|0.025|0.2|2.5e-05|1|"No"|0|0
"1608"|0.16|0.001|0.025|0.2|2.5e-05|1|"No"|0|0
"1609"|0.18|0.001|0.025|0.2|2.5e-05|1|"No"|0|0
"1610"|0.2|0.001|0.025|0.2|2.5e-05|1|"No"|0|0
"1611"|0.22|0.001|0.025|0.2|2.5e-05|1|"No"|0|0
"1612"|0.24|0.001|0.025|0.2|2.5e-05|1|"No"|0|0
"1613"|0.26|0.001|0.025|0.2|2.5e-05|1|"No"|0|0
"1614"|0.28|0.001|0.025|0.2|2.5e-05|1|"No"|0|0
"1615"|0.3|0.001|0.025|0.2|2.5e-05|1|"No"|0|0
"1616"|0.32|0.001|0.025|0.2|2.5e-05|1|"No"|0|0
"1617"|0.34|0.001|0.025|0.2|2.5e-05|1|"No"|0|0
"1618"|0.36|0.001|0.025|0.2|2.5e-05|1|"No"|0|0
"1619"|0.38|0.001|0.025|0.2|2.5e-05|1|"No"|0|0
"1620"|0.4|0.001|0.025|0.2|2.5e-05|1|"No"|0|0
"1621"|0.02|0.001|0.025|0.4|2.5e-05|1|"No"|0|0
"1622"|0.04|0.001|0.025|0.4|2.5e-05|1|"No"|0|0
"1623"|0.06|0.001|0.025|0.4|2.5e-05|1|"No"|0|0
"1624"|0.08|0.001|0.025|0.4|2.5e-05|1|"No"|0|0
"1625"|0.1|0.001|0.025|0.4|2.5e-05|0|"No"|0|0
"1626"|0.12|0.001|0.025|0.4|2.5e-05|0|"No"|0|0
"1627"|0.14|0.001|0.025|0.4|2.5e-05|0|"No"|0|0
"1628"|0.16|0.001|0.025|0.4|2.5e-05|1|"No"|0|0
"1629"|0.18|0.001|0.025|0.4|2.5e-05|1|"No"|0|0
"1630"|0.2|0.001|0.025|0.4|2.5e-05|1|"No"|0|0
"1631"|0.22|0.001|0.025|0.4|2.5e-05|1|"No"|0|0
"1632"|0.24|0.001|0.025|0.4|2.5e-05|1|"No"|0|0
"1633"|0.26|0.001|0.025|0.4|2.5e-05|1|"No"|0|0
"1634"|0.28|0.001|0.025|0.4|2.5e-05|1|"No"|0|0
"1635"|0.3|0.001|0.025|0.4|2.5e-05|1|"No"|0|0
"1636"|0.32|0.001|0.025|0.4|2.5e-05|1|"No"|0|0
"1637"|0.34|0.001|0.025|0.4|2.5e-05|1|"No"|0|0
"1638"|0.36|0.001|0.025|0.4|2.5e-05|1|"No"|0|0
"1639"|0.38|0.001|0.025|0.4|2.5e-05|1|"No"|0|0
"1640"|0.4|0.001|0.025|0.4|2.5e-05|1|"No"|0|0
"1641"|0.02|0.001|0.025|0.6|2.5e-05|1|"No"|0|0
"1642"|0.04|0.001|0.025|0.6|2.5e-05|1|"No"|0|0
"1643"|0.06|0.001|0.025|0.6|2.5e-05|1|"No"|0|0
"1644"|0.08|0.001|0.025|0.6|2.5e-05|3|"Sustained"|47825|0.0374794128967512
"1645"|0.1|0.001|0.025|0.6|2.5e-05|2|"Dampened"|0|0
"1646"|0.12|0.001|0.025|0.6|2.5e-05|0|"No"|0|0
"1647"|0.14|0.001|0.025|0.6|2.5e-05|0|"No"|0|0
"1648"|0.16|0.001|0.025|0.6|2.5e-05|0|"No"|0|0
"1649"|0.18|0.001|0.025|0.6|2.5e-05|0|"No"|0|0
"1650"|0.2|0.001|0.025|0.6|2.5e-05|0|"No"|0|0
"1651"|0.22|0.001|0.025|0.6|2.5e-05|1|"No"|0|0
"1652"|0.24|0.001|0.025|0.6|2.5e-05|1|"No"|0|0
"1653"|0.26|0.001|0.025|0.6|2.5e-05|1|"No"|0|0
"1654"|0.28|0.001|0.025|0.6|2.5e-05|1|"No"|0|0
"1655"|0.3|0.001|0.025|0.6|2.5e-05|1|"No"|0|0
"1656"|0.32|0.001|0.025|0.6|2.5e-05|1|"No"|0|0
"1657"|0.34|0.001|0.025|0.6|2.5e-05|1|"No"|0|0
"1658"|0.36|0.001|0.025|0.6|2.5e-05|1|"No"|0|0
"1659"|0.38|0.001|0.025|0.6|2.5e-05|1|"No"|0|0
"1660"|0.4|0.001|0.025|0.6|2.5e-05|1|"No"|0|0
"1661"|0.02|0.001|0.025|0.8|2.5e-05|1|"No"|0|0
"1662"|0.04|0.001|0.025|0.8|2.5e-05|1|"No"|0|0
"1663"|0.06|0.001|0.025|0.8|2.5e-05|1|"No"|0|0
"1664"|0.08|0.001|0.025|0.8|2.5e-05|3|"Sustained"|47525|0.0375556487084515
"1665"|0.1|0.001|0.025|0.8|2.5e-05|4|"Sustained"|32760|0.0404534478745508
"1666"|0.12|0.001|0.025|0.8|2.5e-05|6|"Sustained"|24922|0.0414046791418947
"1667"|0.14|0.001|0.025|0.8|2.5e-05|1|"No"|0|0
"1668"|0.16|0.001|0.025|0.8|2.5e-05|0|"No"|0|0
"1669"|0.18|0.001|0.025|0.8|2.5e-05|0|"No"|0|0
"1670"|0.2|0.001|0.025|0.8|2.5e-05|0|"No"|0|0
"1671"|0.22|0.001|0.025|0.8|2.5e-05|0|"No"|0|0
"1672"|0.24|0.001|0.025|0.8|2.5e-05|0|"No"|0|0
"1673"|0.26|0.001|0.025|0.8|2.5e-05|0|"No"|0|0
"1674"|0.28|0.001|0.025|0.8|2.5e-05|0|"No"|0|0
"1675"|0.3|0.001|0.025|0.8|2.5e-05|1|"No"|0|0
"1676"|0.32|0.001|0.025|0.8|2.5e-05|1|"No"|0|0
"1677"|0.34|0.001|0.025|0.8|2.5e-05|1|"No"|0|0
"1678"|0.36|0.001|0.025|0.8|2.5e-05|1|"No"|0|0
"1679"|0.38|0.001|0.025|0.8|2.5e-05|1|"No"|0|0
"1680"|0.4|0.001|0.025|0.8|2.5e-05|1|"No"|0|0
"1681"|0.02|0.001|0.025|1|2.5e-05|1|"No"|0|0
"1682"|0.04|0.001|0.025|1|2.5e-05|1|"No"|0|0
"1683"|0.06|0.001|0.025|1|2.5e-05|1|"No"|0|0
"1684"|0.08|0.001|0.025|1|2.5e-05|3|"Sustained"|47465|0.0375591320768316
"1685"|0.1|0.001|0.025|1|2.5e-05|4|"Sustained"|32666.6666666667|0.0406286901248789
"1686"|0.12|0.001|0.025|1|2.5e-05|6|"Sustained"|24916|0.042087277712642
"1687"|0.14|0.001|0.025|1|2.5e-05|8|"Sustained"|20004.2857142857|0.0423633752660021
"1688"|0.16|0.001|0.025|1|2.5e-05|2|"Dampened"|0|0
"1689"|0.18|0.001|0.025|1|2.5e-05|1|"No"|0|0
"1690"|0.2|0.001|0.025|1|2.5e-05|0|"No"|0|0
"1691"|0.22|0.001|0.025|1|2.5e-05|0|"No"|0|0
"1692"|0.24|0.001|0.025|1|2.5e-05|0|"No"|0|0
"1693"|0.26|0.001|0.025|1|2.5e-05|0|"No"|0|0
"1694"|0.28|0.001|0.025|1|2.5e-05|0|"No"|0|0
"1695"|0.3|0.001|0.025|1|2.5e-05|0|"No"|0|0
"1696"|0.32|0.001|0.025|1|2.5e-05|0|"No"|0|0
"1697"|0.34|0.001|0.025|1|2.5e-05|0|"No"|0|0
"1698"|0.36|0.001|0.025|1|2.5e-05|1|"No"|0|0
"1699"|0.38|0.001|0.025|1|2.5e-05|1|"No"|0|0
"1700"|0.4|0.001|0.025|1|2.5e-05|1|"No"|0|0
"1701"|0.02|0.001|0.025|1.2|2.5e-05|1|"No"|0|0
"1702"|0.04|0.001|0.025|1.2|2.5e-05|1|"No"|0|0
"1703"|0.06|0.001|0.025|1.2|2.5e-05|1|"No"|0|0
"1704"|0.08|0.001|0.025|1.2|2.5e-05|3|"Sustained"|47485|0.0375128280235575
"1705"|0.1|0.001|0.025|1.2|2.5e-05|4|"Sustained"|32653.3333333333|0.0406929943725058
"1706"|0.12|0.001|0.025|1.2|2.5e-05|6|"Sustained"|24914|0.0423305761564737
"1707"|0.14|0.001|0.025|1.2|2.5e-05|8|"Sustained"|20067.1428571429|0.042995464676093
"1708"|0.16|0.001|0.025|1.2|2.5e-05|9|"Sustained"|16682.5|0.0428773307110312
"1709"|0.18|0.001|0.025|1.2|2.5e-05|11|"Sustained"|14033|0.0416739091500681
"1710"|0.2|0.001|0.025|1.2|2.5e-05|1|"No"|0|0
"1711"|0.22|0.001|0.025|1.2|2.5e-05|1|"No"|0|0
"1712"|0.24|0.001|0.025|1.2|2.5e-05|0|"No"|0|0
"1713"|0.26|0.001|0.025|1.2|2.5e-05|0|"No"|0|0
"1714"|0.28|0.001|0.025|1.2|2.5e-05|0|"No"|0|0
"1715"|0.3|0.001|0.025|1.2|2.5e-05|0|"No"|0|0
"1716"|0.32|0.001|0.025|1.2|2.5e-05|0|"No"|0|0
"1717"|0.34|0.001|0.025|1.2|2.5e-05|0|"No"|0|0
"1718"|0.36|0.001|0.025|1.2|2.5e-05|0|"No"|0|0
"1719"|0.38|0.001|0.025|1.2|2.5e-05|0|"No"|0|0
"1720"|0.4|0.001|0.025|1.2|2.5e-05|0|"No"|0|0
"1721"|0.02|0.001|0.025|1.4|2.5e-05|1|"No"|0|0
"1722"|0.04|0.001|0.025|1.4|2.5e-05|1|"No"|0|0
"1723"|0.06|0.001|0.025|1.4|2.5e-05|1|"No"|0|0
"1724"|0.08|0.001|0.025|1.4|2.5e-05|3|"Sustained"|47515|0.0374150510093299
"1725"|0.1|0.001|0.025|1.4|2.5e-05|4|"Sustained"|32670|0.0406854001719071
"1726"|0.12|0.001|0.025|1.4|2.5e-05|6|"Sustained"|24934|0.0424368229858785
"1727"|0.14|0.001|0.025|1.4|2.5e-05|8|"Sustained"|20104.2857142857|0.04327388058238
"1728"|0.16|0.001|0.025|1.4|2.5e-05|9|"Sustained"|16767.5|0.0434691328630787
"1729"|0.18|0.001|0.025|1.4|2.5e-05|11|"Sustained"|14290|0.0431155540308094
"1730"|0.2|0.001|0.025|1.4|2.5e-05|13|"Sustained"|12311.6666666667|0.0420887938970854
"1731"|0.22|0.001|0.025|1.4|2.5e-05|16|"Sustained"|10350|0.0389783781013354
"1732"|0.24|0.001|0.025|1.4|2.5e-05|1|"No"|0|0
"1733"|0.26|0.001|0.025|1.4|2.5e-05|1|"No"|0|0
"1734"|0.28|0.001|0.025|1.4|2.5e-05|1|"No"|0|0
"1735"|0.3|0.001|0.025|1.4|2.5e-05|0|"No"|0|0
"1736"|0.32|0.001|0.025|1.4|2.5e-05|0|"No"|0|0
"1737"|0.34|0.001|0.025|1.4|2.5e-05|0|"No"|0|0
"1738"|0.36|0.001|0.025|1.4|2.5e-05|0|"No"|0|0
"1739"|0.38|0.001|0.025|1.4|2.5e-05|0|"No"|0|0
"1740"|0.4|0.001|0.025|1.4|2.5e-05|0|"No"|0|0
"1741"|0.02|0.001|0.025|1.6|2.5e-05|1|"No"|0|0
"1742"|0.04|0.001|0.025|1.6|2.5e-05|1|"No"|0|0
"1743"|0.06|0.001|0.025|1.6|2.5e-05|1|"No"|0|0
"1744"|0.08|0.001|0.025|1.6|2.5e-05|3|"Sustained"|47510|0.0372612252979993
"1745"|0.1|0.001|0.025|1.6|2.5e-05|4|"Sustained"|32680|0.0406121206307908
"1746"|0.12|0.001|0.025|1.6|2.5e-05|6|"Sustained"|24952|0.0424515421734546
"1747"|0.14|0.001|0.025|1.6|2.5e-05|8|"Sustained"|20135.7142857143|0.043399741430955
"1748"|0.16|0.001|0.025|1.6|2.5e-05|9|"Sustained"|16818.75|0.0437545540320954
"1749"|0.18|0.001|0.025|1.6|2.5e-05|11|"Sustained"|14377|0.0436579391120183
"1750"|0.2|0.001|0.025|1.6|2.5e-05|13|"Sustained"|12484.1666666667|0.0431566399271345
"1751"|0.22|0.001|0.025|1.6|2.5e-05|15|"Sustained"|10937.1428571429|0.0421836616053204
"1752"|0.24|0.001|0.025|1.6|2.5e-05|17|"Sustained"|9558.125|0.0403519586293893
"1753"|0.26|0.001|0.025|1.6|2.5e-05|3|"Dampened"|0|0
"1754"|0.28|0.001|0.025|1.6|2.5e-05|1|"No"|0|0
"1755"|0.3|0.001|0.025|1.6|2.5e-05|1|"No"|0|0
"1756"|0.32|0.001|0.025|1.6|2.5e-05|1|"No"|0|0
"1757"|0.34|0.001|0.025|1.6|2.5e-05|0|"No"|0|0
"1758"|0.36|0.001|0.025|1.6|2.5e-05|0|"No"|0|0
"1759"|0.38|0.001|0.025|1.6|2.5e-05|0|"No"|0|0
"1760"|0.4|0.001|0.025|1.6|2.5e-05|0|"No"|0|0
"1761"|0.02|0.001|0.025|1.8|2.5e-05|1|"No"|0|0
"1762"|0.04|0.001|0.025|1.8|2.5e-05|1|"No"|0|0
"1763"|0.06|0.001|0.025|1.8|2.5e-05|1|"No"|0|0
"1764"|0.08|0.001|0.025|1.8|2.5e-05|3|"Sustained"|47460|0.0370432877701957
"1765"|0.1|0.001|0.025|1.8|2.5e-05|4|"Sustained"|32660|0.0404728262657583
"1766"|0.12|0.001|0.025|1.8|2.5e-05|6|"Sustained"|24952|0.042384988564987
"1767"|0.14|0.001|0.025|1.8|2.5e-05|8|"Sustained"|20150|0.0434177092227559
"1768"|0.16|0.001|0.025|1.8|2.5e-05|9|"Sustained"|16847.5|0.0438777352645799
"1769"|0.18|0.001|0.025|1.8|2.5e-05|11|"Sustained"|14426|0.0439257394895884
"1770"|0.2|0.001|0.025|1.8|2.5e-05|13|"Sustained"|12561.6666666667|0.0436415564643886
"1771"|0.22|0.001|0.025|1.8|2.5e-05|15|"Sustained"|11068.5714285714|0.0430455060709018
"1772"|0.24|0.001|0.025|1.8|2.5e-05|16|"Sustained"|9825.33333333333|0.0420940344974935
"1773"|0.26|0.001|0.025|1.8|2.5e-05|19|"Sustained"|8728.33333333333|0.0405987201751723
"1774"|0.28|0.001|0.025|1.8|2.5e-05|22|"Sustained"|7587.14285714286|0.037572844368727
"1775"|0.3|0.001|0.025|1.8|2.5e-05|2|"Dampened"|0|0
"1776"|0.32|0.001|0.025|1.8|2.5e-05|1|"No"|0|0
"1777"|0.34|0.001|0.025|1.8|2.5e-05|1|"No"|0|0
"1778"|0.36|0.001|0.025|1.8|2.5e-05|1|"No"|0|0
"1779"|0.38|0.001|0.025|1.8|2.5e-05|1|"No"|0|0
"1780"|0.4|0.001|0.025|1.8|2.5e-05|0|"No"|0|0
"1781"|0.02|0.001|0.025|2|2.5e-05|1|"No"|0|0
"1782"|0.04|0.001|0.025|2|2.5e-05|1|"No"|0|0
"1783"|0.06|0.001|0.025|2|2.5e-05|1|"No"|0|0
"1784"|0.08|0.001|0.025|2|2.5e-05|3|"Sustained"|47350|0.0367551692348617
"1785"|0.1|0.001|0.025|2|2.5e-05|4|"Sustained"|32600|0.0402617526268627
"1786"|0.12|0.001|0.025|2|2.5e-05|6|"Sustained"|24924|0.0422388514279493
"1787"|0.14|0.001|0.025|2|2.5e-05|8|"Sustained"|20141.4285714286|0.0433396838827151
"1788"|0.16|0.001|0.025|2|2.5e-05|9|"Sustained"|16856.25|0.0438793019221601
"1789"|0.18|0.001|0.025|2|2.5e-05|11|"Sustained"|14449|0.0440256289657068
"1790"|0.2|0.001|0.025|2|2.5e-05|13|"Sustained"|12602.5|0.0438706564527054
"1791"|0.22|0.001|0.025|2|2.5e-05|14|"Sustained"|11133.0769230769|0.0434593934127282
"1792"|0.24|0.001|0.025|2|2.5e-05|16|"Sustained"|9926.66666666667|0.0428010403870033
"1793"|0.26|0.001|0.025|2|2.5e-05|18|"Sustained"|8903.52941176471|0.0418605751213369
"1794"|0.28|0.001|0.025|2|2.5e-05|20|"Sustained"|8000.52631578947|0.0405236621508537
"1795"|0.3|0.001|0.025|2|2.5e-05|23|"Sustained"|7130.90909090909|0.0383838118518096
"1796"|0.32|0.001|0.025|2|2.5e-05|5|"Dampened"|0|0
"1797"|0.34|0.001|0.025|2|2.5e-05|1|"No"|0|0
"1798"|0.36|0.001|0.025|2|2.5e-05|1|"No"|0|0
"1799"|0.38|0.001|0.025|2|2.5e-05|1|"No"|0|0
"1800"|0.4|0.001|0.025|2|2.5e-05|1|"No"|0|0
"1801"|0.02|0.001|0.025|2.2|2.5e-05|1|"No"|0|0
"1802"|0.04|0.001|0.025|2.2|2.5e-05|1|"No"|0|0
"1803"|0.06|0.001|0.025|2.2|2.5e-05|1|"No"|0|0
"1804"|0.08|0.001|0.025|2.2|2.5e-05|3|"Sustained"|47170|0.0363924009772385
"1805"|0.1|0.001|0.025|2.2|2.5e-05|4|"Sustained"|32496.6666666667|0.0399746180764031
"1806"|0.12|0.001|0.025|2.2|2.5e-05|6|"Sustained"|24860|0.0420118876152922
"1807"|0.14|0.001|0.025|2.2|2.5e-05|8|"Sustained"|20105.7142857143|0.0431705488283035
"1808"|0.16|0.001|0.025|2.2|2.5e-05|9|"Sustained"|16840|0.0437737322732306
"1809"|0.18|0.001|0.025|2.2|2.5e-05|11|"Sustained"|14448|0.043993551802039
"1810"|0.2|0.001|0.025|2.2|2.5e-05|13|"Sustained"|12615.8333333333|0.0439276231940988
"1811"|0.22|0.001|0.025|2.2|2.5e-05|14|"Sustained"|11162.3076923077|0.0436338908560013
"1812"|0.24|0.001|0.025|2.2|2.5e-05|16|"Sustained"|9975.33333333333|0.0431362467853735
"1813"|0.26|0.001|0.025|2.2|2.5e-05|18|"Sustained"|8981.17647058824|0.0424322984911526
"1814"|0.28|0.001|0.025|2.2|2.5e-05|20|"Sustained"|8125.26315789474|0.0415010374878942
"1815"|0.3|0.001|0.025|2.2|2.5e-05|22|"Sustained"|7364.7619047619|0.0402485326198023
"1816"|0.32|0.001|0.025|2.2|2.5e-05|25|"Sustained"|6647.5|0.038444458985197
"1817"|0.34|0.001|0.025|2.2|2.5e-05|28|"Sustained"|5811.11111111111|0.0348018293567378
"1818"|0.36|0.001|0.025|2.2|2.5e-05|3|"Dampened"|0|0
"1819"|0.38|0.001|0.025|2.2|2.5e-05|1|"No"|0|0
"1820"|0.4|0.001|0.025|2.2|2.5e-05|1|"No"|0|0
"1821"|0.02|0.001|0.025|2.4|2.5e-05|1|"No"|0|0
"1822"|0.04|0.001|0.025|2.4|2.5e-05|1|"No"|0|0
"1823"|0.06|0.001|0.025|2.4|2.5e-05|1|"No"|0|0
"1824"|0.08|0.001|0.025|2.4|2.5e-05|3|"Sustained"|46910|0.0359527537519159
"1825"|0.1|0.001|0.025|2.4|2.5e-05|4|"Sustained"|32336.6666666667|0.039609185880857
"1826"|0.12|0.001|0.025|2.4|2.5e-05|6|"Sustained"|24758|0.041701369702916
"1827"|0.14|0.001|0.025|2.4|2.5e-05|8|"Sustained"|20037.1428571429|0.0429103451975152
"1828"|0.16|0.001|0.025|2.4|2.5e-05|9|"Sustained"|16793.75|0.0435664108315233
"1829"|0.18|0.001|0.025|2.4|2.5e-05|11|"Sustained"|14419|0.0438447615423829
"1830"|0.2|0.001|0.025|2.4|2.5e-05|13|"Sustained"|12602.5|0.0438474997632962
"1831"|0.22|0.001|0.025|2.4|2.5e-05|14|"Sustained"|11163.8461538462|0.0436351997528435
"1832"|0.24|0.001|0.025|2.4|2.5e-05|16|"Sustained"|9991.33333333333|0.043241357287089
"1833"|0.26|0.001|0.025|2.4|2.5e-05|18|"Sustained"|9014.11764705882|0.0426786404174565
"1834"|0.28|0.001|0.025|2.4|2.5e-05|20|"Sustained"|8182.1052631579|0.0419434392550086
"1835"|0.3|0.001|0.025|2.4|2.5e-05|22|"Sustained"|7455.71428571429|0.0410085562262009
"1836"|0.32|0.001|0.025|2.4|2.5e-05|24|"Sustained"|6805.21739130435|0.0398099115204163
"1837"|0.34|0.001|0.025|2.4|2.5e-05|27|"Sustained"|6193.84615384615|0.038173918422434
"1838"|0.36|0.001|0.025|2.4|2.5e-05|30|"Sustained"|5543.44827586207|0.0354426541649895
"1839"|0.38|0.001|0.025|2.4|2.5e-05|4|"Dampened"|0|0
"1840"|0.4|0.001|0.025|2.4|2.5e-05|2|"Dampened"|0|0
"1841"|0.02|0.001|0.025|2.6|2.5e-05|1|"No"|0|0
"1842"|0.04|0.001|0.025|2.6|2.5e-05|1|"No"|0|0
"1843"|0.06|0.001|0.025|2.6|2.5e-05|1|"No"|0|0
"1844"|0.08|0.001|0.025|2.6|2.5e-05|3|"Sustained"|46580|0.0354325418286116
"1845"|0.1|0.001|0.025|2.6|2.5e-05|4|"Sustained"|32123.3333333333|0.039160164859626
"1846"|0.12|0.001|0.025|2.6|2.5e-05|6|"Sustained"|24610|0.0413032166377726
"1847"|0.14|0.001|0.025|2.6|2.5e-05|8|"Sustained"|19931.4285714286|0.0425576391646942
"1848"|0.16|0.001|0.025|2.6|2.5e-05|9|"Sustained"|16716.25|0.0432580963173698
"1849"|0.18|0.001|0.025|2.6|2.5e-05|11|"Sustained"|14364|0.0435847928525835
"1850"|0.2|0.001|0.025|2.6|2.5e-05|13|"Sustained"|12564.1666666667|0.043641580481078
"1851"|0.22|0.001|0.025|2.6|2.5e-05|14|"Sustained"|11139.2307692308|0.0434921629837466
"1852"|0.24|0.001|0.025|2.6|2.5e-05|16|"Sustained"|9980.66666666667|0.0431726589154842
"1853"|0.26|0.001|0.025|2.6|2.5e-05|18|"Sustained"|9017.64705882353|0.0427044738480946
"1854"|0.28|0.001|0.025|2.6|2.5e-05|20|"Sustained"|8199.47368421053|0.0420922956494439
"1855"|0.3|0.001|0.025|2.6|2.5e-05|22|"Sustained"|7493.33333333333|0.0413298559879056
"1856"|0.32|0.001|0.025|2.6|2.5e-05|24|"Sustained"|6869.5652173913|0.0403921055361094
"1857"|0.34|0.001|0.025|2.6|2.5e-05|26|"Sustained"|6306|0.0392175565824617
"1858"|0.36|0.001|0.025|2.6|2.5e-05|29|"Sustained"|5775.35714285714|0.0376656485253011
"1859"|0.38|0.001|0.025|2.6|2.5e-05|32|"Sustained"|5223.87096774194|0.0352643449803766
"1860"|0.4|0.001|0.025|2.6|2.5e-05|6|"Dampened"|0|0
"1861"|0.02|0.001|0.025|2.8|2.5e-05|1|"No"|0|0
"1862"|0.04|0.001|0.025|2.8|2.5e-05|1|"No"|0|0
"1863"|0.06|0.001|0.025|2.8|2.5e-05|1|"No"|0|0
"1864"|0.08|0.001|0.025|2.8|2.5e-05|3|"Sustained"|46170|0.034829471833386
"1865"|0.1|0.001|0.025|2.8|2.5e-05|4|"Sustained"|31853.3333333333|0.0386269604602645
"1866"|0.12|0.001|0.025|2.8|2.5e-05|6|"Sustained"|24418|0.0408159400500413
"1867"|0.14|0.001|0.025|2.8|2.5e-05|8|"Sustained"|19787.1428571429|0.0421098336730569
"1868"|0.16|0.001|0.025|2.8|2.5e-05|9|"Sustained"|16606.25|0.0428493381968383
"1869"|0.18|0.001|0.025|2.8|2.5e-05|11|"Sustained"|14279|0.0432158255514936
"1870"|0.2|0.001|0.025|2.8|2.5e-05|13|"Sustained"|12497.5|0.043316556010615
"1871"|0.22|0.001|0.025|2.8|2.5e-05|14|"Sustained"|11089.2307692308|0.0432160999681688
"1872"|0.24|0.001|0.025|2.8|2.5e-05|16|"Sustained"|9944.66666666667|0.042954185330329
"1873"|0.26|0.001|0.025|2.8|2.5e-05|18|"Sustained"|8993.52941176471|0.042554943992013
"1874"|0.28|0.001|0.025|2.8|2.5e-05|20|"Sustained"|8189.47368421053|0.0420280862950087
"1875"|0.3|0.001|0.025|2.8|2.5e-05|22|"Sustained"|7496.66666666667|0.0413772871473626
"1876"|0.32|0.001|0.025|2.8|2.5e-05|24|"Sustained"|6890.4347826087|0.0405895022543358
"1877"|0.34|0.001|0.025|2.8|2.5e-05|26|"Sustained"|6349.2|0.03963895496183
"1878"|0.36|0.001|0.025|2.8|2.5e-05|28|"Sustained"|5855.55555555556|0.0384696908875057
"1879"|0.38|0.001|0.025|2.8|2.5e-05|31|"Sustained"|5387.33333333333|0.0369471978265111
"1880"|0.4|0.001|0.025|2.8|2.5e-05|34|"Sustained"|4900.60606060606|0.034654269683783
"1881"|0.02|0.001|0.025|3|2.5e-05|1|"No"|0|0
"1882"|0.04|0.001|0.025|3|2.5e-05|1|"No"|0|0
"1883"|0.06|0.001|0.025|3|2.5e-05|1|"No"|0|0
"1884"|0.08|0.001|0.025|3|2.5e-05|3|"Sustained"|45670|0.0341459496878374
"1885"|0.1|0.001|0.025|3|2.5e-05|4|"Sustained"|31523.3333333333|0.0380073458557304
"1886"|0.12|0.001|0.025|3|2.5e-05|6|"Sustained"|24178|0.0402374417152251
"1887"|0.14|0.001|0.025|3|2.5e-05|8|"Sustained"|19604.2857142857|0.041565140676921
"1888"|0.16|0.001|0.025|3|2.5e-05|9|"Sustained"|16463.75|0.0423375174697396
"1889"|0.18|0.001|0.025|3|2.5e-05|11|"Sustained"|14164|0.0427375021681347
"1890"|0.2|0.001|0.025|3|2.5e-05|13|"Sustained"|12405|0.0428750565060959
"1891"|0.22|0.001|0.025|3|2.5e-05|15|"Sustained"|11012.8571428571|0.0428159289590805
"1892"|0.24|0.001|0.025|3|2.5e-05|16|"Sustained"|9884|0.0425976338763289
"1893"|0.26|0.001|0.025|3|2.5e-05|18|"Sustained"|8946.47058823529|0.0422501655497035
"1894"|0.28|0.001|0.025|3|2.5e-05|20|"Sustained"|8154.73684210526|0.0417878497827186
"1895"|0.3|0.001|0.025|3|2.5e-05|22|"Sustained"|7474.28571428571|0.0412144483519432
"1896"|0.32|0.001|0.025|3|2.5e-05|24|"Sustained"|6880.4347826087|0.0405272464002565
"1897"|0.34|0.001|0.025|3|2.5e-05|26|"Sustained"|6354.8|0.0397130421393773
"1898"|0.36|0.001|0.025|3|2.5e-05|28|"Sustained"|5880.74074074074|0.0387422811350151
"1899"|0.38|0.001|0.025|3|2.5e-05|31|"Sustained"|5443.66666666667|0.0375557626149783
"1900"|0.4|0.001|0.025|3|2.5e-05|33|"Sustained"|5024.6875|0.0360173254563713
"1901"|0.02|0.001|0.025|3.2|2.5e-05|1|"No"|0|0
"1902"|0.04|0.001|0.025|3.2|2.5e-05|1|"No"|0|0
"1903"|0.06|0.001|0.025|3.2|2.5e-05|1|"No"|0|0
"1904"|0.08|0.001|0.025|3.2|2.5e-05|3|"Sustained"|45095|0.0333781997846778
"1905"|0.1|0.001|0.025|3.2|2.5e-05|4|"Sustained"|31130|0.0372983183619178
"1906"|0.12|0.001|0.025|3.2|2.5e-05|6|"Sustained"|23890|0.0395642290299857
"1907"|0.14|0.001|0.025|3.2|2.5e-05|8|"Sustained"|19381.4285714286|0.0409207982860236
"1908"|0.16|0.001|0.025|3.2|2.5e-05|9|"Sustained"|16285|0.0417210215007718
"1909"|0.18|0.001|0.025|3.2|2.5e-05|11|"Sustained"|14018|0.042148676707564
"1910"|0.2|0.001|0.025|3.2|2.5e-05|13|"Sustained"|12283.3333333333|0.0423153604016571
"1911"|0.22|0.001|0.025|3.2|2.5e-05|15|"Sustained"|10912.1428571429|0.0422878029563253
"1912"|0.24|0.001|0.025|3.2|2.5e-05|16|"Sustained"|9798.66666666667|0.0421079197880337
"1913"|0.26|0.001|0.025|3.2|2.5e-05|18|"Sustained"|8875.88235294118|0.0418024830775881
"1914"|0.28|0.001|0.025|3.2|2.5e-05|20|"Sustained"|8096.31578947368|0.0413888440788585
"1915"|0.3|0.001|0.025|3.2|2.5e-05|22|"Sustained"|7428.09523809524|0.0408729915105352
"1916"|0.32|0.001|0.025|3.2|2.5e-05|24|"Sustained"|6846.08695652174|0.0402583563592405
"1917"|0.34|0.001|0.025|3.2|2.5e-05|26|"Sustained"|6332.4|0.0395352727825646
"1918"|0.36|0.001|0.025|3.2|2.5e-05|28|"Sustained"|5872.59259259259|0.038688758084156
"1919"|0.38|0.001|0.025|3.2|2.5e-05|30|"Sustained"|5453.79310344828|0.0376845177110617
"1920"|0.4|0.001|0.025|3.2|2.5e-05|33|"Sustained"|5062.1875|0.0364578903518115
"1921"|0.02|0.001|0.025|3.4|2.5e-05|1|"No"|0|0
"1922"|0.04|0.001|0.025|3.4|2.5e-05|1|"No"|0|0
"1923"|0.06|0.001|0.025|3.4|2.5e-05|1|"No"|0|0
"1924"|0.08|0.001|0.025|3.4|2.5e-05|3|"Sustained"|44435|0.0325275145777381
"1925"|0.1|0.001|0.025|3.4|2.5e-05|4|"Sustained"|30680|0.0364996822770082
"1926"|0.12|0.001|0.025|3.4|2.5e-05|6|"Sustained"|23554|0.0387941321272472
"1927"|0.14|0.001|0.025|3.4|2.5e-05|8|"Sustained"|19118.5714285714|0.0401746775742813
"1928"|0.16|0.001|0.025|3.4|2.5e-05|10|"Sustained"|16070|0.0409960368159179
"1929"|0.18|0.001|0.025|3.4|2.5e-05|11|"Sustained"|13841|0.0414489074331578
"1930"|0.2|0.001|0.025|3.4|2.5e-05|13|"Sustained"|12134.1666666667|0.0416383926179898
"1931"|0.22|0.001|0.025|3.4|2.5e-05|15|"Sustained"|10785|0.0416365633438225
"1932"|0.24|0.001|0.025|3.4|2.5e-05|17|"Sustained"|9689.375|0.0414875253968799
"1933"|0.26|0.001|0.025|3.4|2.5e-05|18|"Sustained"|8781.76470588235|0.041216240745525
"1934"|0.28|0.001|0.025|3.4|2.5e-05|20|"Sustained"|8015.78947368421|0.040839978136005
"1935"|0.3|0.001|0.025|3.4|2.5e-05|22|"Sustained"|7359.52380952381|0.0403692824440465
"1936"|0.32|0.001|0.025|3.4|2.5e-05|24|"Sustained"|6788.69565217391|0.0398068314151373
"1937"|0.34|0.001|0.025|3.4|2.5e-05|26|"Sustained"|6286.8|0.0391506928636636
"1938"|0.36|0.001|0.025|3.4|2.5e-05|28|"Sustained"|5838.51851851852|0.0383905293748309
"1939"|0.38|0.001|0.025|3.4|2.5e-05|31|"Sustained"|5432.66666666667|0.0375029042512651
"1940"|0.4|0.001|0.025|3.4|2.5e-05|33|"Sustained"|5058.4375|0.0364485131601931
"1941"|0.02|0.001|0.025|3.6|2.5e-05|1|"No"|0|0
"1942"|0.04|0.001|0.025|3.6|2.5e-05|1|"No"|0|0
"1943"|0.06|0.001|0.025|3.6|2.5e-05|1|"No"|0|0
"1944"|0.08|0.001|0.025|3.6|2.5e-05|3|"Sustained"|43685|0.0315939032112479
"1945"|0.1|0.001|0.025|3.6|2.5e-05|5|"Sustained"|30147.5|0.0356019282705415
"1946"|0.12|0.001|0.025|3.6|2.5e-05|6|"Sustained"|23164|0.0379254855827741
"1947"|0.14|0.001|0.025|3.6|2.5e-05|8|"Sustained"|18810|0.0393235276853805
"1948"|0.16|0.001|0.025|3.6|2.5e-05|10|"Sustained"|15820|0.0401621224533478
"1949"|0.18|0.001|0.025|3.6|2.5e-05|11|"Sustained"|13631|0.040633622083407
"1950"|0.2|0.001|0.025|3.6|2.5e-05|13|"Sustained"|11955|0.0408420303062274
"1951"|0.22|0.001|0.025|3.6|2.5e-05|15|"Sustained"|10630.7142857143|0.0408636550397268
"1952"|0.24|0.001|0.025|3.6|2.5e-05|17|"Sustained"|9555.625|0.0407352458893868
"1953"|0.26|0.001|0.025|3.6|2.5e-05|19|"Sustained"|8664.44444444445|0.0404888412173343
"1954"|0.28|0.001|0.025|3.6|2.5e-05|21|"Sustained"|7913|0.0401426349529886
"1955"|0.3|0.001|0.025|3.6|2.5e-05|23|"Sustained"|7269.09090909091|0.0397067823165557
"1956"|0.32|0.001|0.025|3.6|2.5e-05|25|"Sustained"|6710.41666666667|0.0391867375159729
"1957"|0.34|0.001|0.025|3.6|2.5e-05|27|"Sustained"|6219.23076923077|0.0385791763040035
"1958"|0.36|0.001|0.025|3.6|2.5e-05|29|"Sustained"|5781.78571428571|0.037879941359668
"1959"|0.38|0.001|0.025|3.6|2.5e-05|31|"Dampened"|0|0
"1960"|0.4|0.001|0.025|3.6|2.5e-05|33|"Dampened"|0|0
"1961"|0.02|0.001|0.025|3.8|2.5e-05|1|"No"|0|0
"1962"|0.04|0.001|0.025|3.8|2.5e-05|1|"No"|0|0
"1963"|0.06|0.001|0.025|3.8|2.5e-05|1|"No"|0|0
"1964"|0.08|0.001|0.025|3.8|2.5e-05|3|"Sustained"|42845|0.0305750019444831
"1965"|0.1|0.001|0.025|3.8|2.5e-05|5|"Sustained"|29562.5|0.0346153607514123
"1966"|0.12|0.001|0.025|3.8|2.5e-05|6|"Sustained"|22726|0.0369552223661475
"1967"|0.14|0.001|0.025|3.8|2.5e-05|8|"Sustained"|18460|0.0383648107426563
"1968"|0.16|0.001|0.025|3.8|2.5e-05|10|"Sustained"|15530|0.0392142664860401
"1969"|0.18|0.001|0.025|3.8|2.5e-05|12|"Sustained"|13386.3636363636|0.0396957037112385
"1970"|0.2|0.001|0.025|3.8|2.5e-05|13|"Sustained"|11746.6666666667|0.0399229358620079
"1971"|0.22|0.001|0.025|3.8|2.5e-05|15|"Sustained"|10448.5714285714|0.0399585672009517
"1972"|0.24|0.001|0.025|3.8|2.5e-05|17|"Sustained"|9396.25|0.0398491862186781
"1973"|0.26|0.001|0.025|3.8|2.5e-05|19|"Sustained"|8523.88888888889|0.0396234546763674
"1974"|0.28|0.001|0.025|3.8|2.5e-05|21|"Sustained"|7788|0.0393018304230783
"1975"|0.3|0.001|0.025|3.8|2.5e-05|23|"Sustained"|7158.18181818182|0.0388936605954145
"1976"|0.32|0.001|0.025|3.8|2.5e-05|25|"Sustained"|6611.66666666667|0.0384039083741709
"1977"|0.34|0.001|0.025|3.8|2.5e-05|27|"Dampened"|0|0
"1978"|0.36|0.001|0.025|3.8|2.5e-05|29|"Dampened"|0|0
"1979"|0.38|0.001|0.025|3.8|2.5e-05|31|"Dampened"|0|0
"1980"|0.4|0.001|0.025|3.8|2.5e-05|33|"Dampened"|0|0
"1981"|0.02|0.001|0.025|4|2.5e-05|1|"No"|0|0
"1982"|0.04|0.001|0.025|4|2.5e-05|1|"No"|0|0
"1983"|0.06|0.001|0.025|4|2.5e-05|1|"No"|0|0
"1984"|0.08|0.001|0.025|4|2.5e-05|3|"Sustained"|41910|0.0294724989502711
"1985"|0.1|0.001|0.025|4|2.5e-05|5|"Sustained"|28907.5|0.0335315649829001
"1986"|0.12|0.001|0.025|4|2.5e-05|7|"Sustained"|22218.3333333333|0.0358714835070424
"1987"|0.14|0.001|0.025|4|2.5e-05|8|"Sustained"|18064.2857142857|0.0372934222474592
"1988"|0.16|0.001|0.025|4|2.5e-05|10|"Sustained"|15201.1111111111|0.0381487515514501
"1989"|0.18|0.001|0.025|4|2.5e-05|12|"Sustained"|13107.2727272727|0.0386377759195457
"1990"|0.2|0.001|0.025|4|2.5e-05|14|"Sustained"|11504.6153846154|0.0388713410401953
"1991"|0.22|0.001|0.025|4|2.5e-05|16|"Sustained"|10238|0.0389180809014015
"1992"|0.24|0.001|0.025|4|2.5e-05|17|"Sustained"|9210.625|0.0388260621557942
"1993"|0.26|0.001|0.025|4|2.5e-05|19|"Sustained"|8358.88888888889|0.0386173347515227
"1994"|0.28|0.001|0.025|4|2.5e-05|21|"Dampened"|0|0
"1995"|0.3|0.001|0.025|4|2.5e-05|23|"Dampened"|0|0
"1996"|0.32|0.001|0.025|4|2.5e-05|25|"Dampened"|0|0
"1997"|0.34|0.001|0.025|4|2.5e-05|27|"Dampened"|0|0
"1998"|0.36|0.001|0.025|4|2.5e-05|29|"Dampened"|0|0
"1999"|0.38|0.001|0.025|4|2.5e-05|32|"Dampened"|0|0
"2000"|0.4|0.001|0.025|4|2.5e-05|34|"Dampened"|0|0
"2001"|0.02|0.001|0.03|0.2|2.5e-05|1|"No"|0|0
"2002"|0.04|0.001|0.03|0.2|2.5e-05|1|"No"|0|0
"2003"|0.06|0.001|0.03|0.2|2.5e-05|1|"No"|0|0
"2004"|0.08|0.001|0.03|0.2|2.5e-05|0|"No"|0|0
"2005"|0.1|0.001|0.03|0.2|2.5e-05|1|"No"|0|0
"2006"|0.12|0.001|0.03|0.2|2.5e-05|1|"No"|0|0
"2007"|0.14|0.001|0.03|0.2|2.5e-05|1|"No"|0|0
"2008"|0.16|0.001|0.03|0.2|2.5e-05|1|"No"|0|0
"2009"|0.18|0.001|0.03|0.2|2.5e-05|1|"No"|0|0
"2010"|0.2|0.001|0.03|0.2|2.5e-05|1|"No"|0|0
"2011"|0.22|0.001|0.03|0.2|2.5e-05|1|"No"|0|0
"2012"|0.24|0.001|0.03|0.2|2.5e-05|1|"No"|0|0
"2013"|0.26|0.001|0.03|0.2|2.5e-05|1|"No"|0|0
"2014"|0.28|0.001|0.03|0.2|2.5e-05|1|"No"|0|0
"2015"|0.3|0.001|0.03|0.2|2.5e-05|1|"No"|0|0
"2016"|0.32|0.001|0.03|0.2|2.5e-05|1|"No"|0|0
"2017"|0.34|0.001|0.03|0.2|2.5e-05|1|"No"|0|0
"2018"|0.36|0.001|0.03|0.2|2.5e-05|1|"No"|0|0
"2019"|0.38|0.001|0.03|0.2|2.5e-05|1|"No"|0|0
"2020"|0.4|0.001|0.03|0.2|2.5e-05|1|"No"|0|0
"2021"|0.02|0.001|0.03|0.4|2.5e-05|1|"No"|0|0
"2022"|0.04|0.001|0.03|0.4|2.5e-05|1|"No"|0|0
"2023"|0.06|0.001|0.03|0.4|2.5e-05|1|"No"|0|0
"2024"|0.08|0.001|0.03|0.4|2.5e-05|1|"No"|0|0
"2025"|0.1|0.001|0.03|0.4|2.5e-05|0|"No"|0|0
"2026"|0.12|0.001|0.03|0.4|2.5e-05|0|"No"|0|0
"2027"|0.14|0.001|0.03|0.4|2.5e-05|0|"No"|0|0
"2028"|0.16|0.001|0.03|0.4|2.5e-05|1|"No"|0|0
"2029"|0.18|0.001|0.03|0.4|2.5e-05|1|"No"|0|0
"2030"|0.2|0.001|0.03|0.4|2.5e-05|1|"No"|0|0
"2031"|0.22|0.001|0.03|0.4|2.5e-05|1|"No"|0|0
"2032"|0.24|0.001|0.03|0.4|2.5e-05|1|"No"|0|0
"2033"|0.26|0.001|0.03|0.4|2.5e-05|1|"No"|0|0
"2034"|0.28|0.001|0.03|0.4|2.5e-05|1|"No"|0|0
"2035"|0.3|0.001|0.03|0.4|2.5e-05|1|"No"|0|0
"2036"|0.32|0.001|0.03|0.4|2.5e-05|1|"No"|0|0
"2037"|0.34|0.001|0.03|0.4|2.5e-05|1|"No"|0|0
"2038"|0.36|0.001|0.03|0.4|2.5e-05|1|"No"|0|0
"2039"|0.38|0.001|0.03|0.4|2.5e-05|1|"No"|0|0
"2040"|0.4|0.001|0.03|0.4|2.5e-05|1|"No"|0|0
"2041"|0.02|0.001|0.03|0.6|2.5e-05|1|"No"|0|0
"2042"|0.04|0.001|0.03|0.6|2.5e-05|1|"No"|0|0
"2043"|0.06|0.001|0.03|0.6|2.5e-05|1|"No"|0|0
"2044"|0.08|0.001|0.03|0.6|2.5e-05|1|"No"|0|0
"2045"|0.1|0.001|0.03|0.6|2.5e-05|3|"Sustained"|44615|0.0457010127089251
"2046"|0.12|0.001|0.03|0.6|2.5e-05|1|"No"|0|0
"2047"|0.14|0.001|0.03|0.6|2.5e-05|0|"No"|0|0
"2048"|0.16|0.001|0.03|0.6|2.5e-05|0|"No"|0|0
"2049"|0.18|0.001|0.03|0.6|2.5e-05|0|"No"|0|0
"2050"|0.2|0.001|0.03|0.6|2.5e-05|0|"No"|0|0
"2051"|0.22|0.001|0.03|0.6|2.5e-05|0|"No"|0|0
"2052"|0.24|0.001|0.03|0.6|2.5e-05|1|"No"|0|0
"2053"|0.26|0.001|0.03|0.6|2.5e-05|1|"No"|0|0
"2054"|0.28|0.001|0.03|0.6|2.5e-05|1|"No"|0|0
"2055"|0.3|0.001|0.03|0.6|2.5e-05|1|"No"|0|0
"2056"|0.32|0.001|0.03|0.6|2.5e-05|1|"No"|0|0
"2057"|0.34|0.001|0.03|0.6|2.5e-05|1|"No"|0|0
"2058"|0.36|0.001|0.03|0.6|2.5e-05|1|"No"|0|0
"2059"|0.38|0.001|0.03|0.6|2.5e-05|1|"No"|0|0
"2060"|0.4|0.001|0.03|0.6|2.5e-05|1|"No"|0|0
"2061"|0.02|0.001|0.03|0.8|2.5e-05|1|"No"|0|0
"2062"|0.04|0.001|0.03|0.8|2.5e-05|1|"No"|0|0
"2063"|0.06|0.001|0.03|0.8|2.5e-05|1|"No"|0|0
"2064"|0.08|0.001|0.03|0.8|2.5e-05|1|"No"|0|0
"2065"|0.1|0.001|0.03|0.8|2.5e-05|3|"Sustained"|44175|0.045900339554497
"2066"|0.12|0.001|0.03|0.8|2.5e-05|4|"Sustained"|32800|0.0485479014000427
"2067"|0.14|0.001|0.03|0.8|2.5e-05|6|"Sustained"|25686|0.0486971285514101
"2068"|0.16|0.001|0.03|0.8|2.5e-05|1|"No"|0|0
"2069"|0.18|0.001|0.03|0.8|2.5e-05|0|"No"|0|0
"2070"|0.2|0.001|0.03|0.8|2.5e-05|0|"No"|0|0
"2071"|0.22|0.001|0.03|0.8|2.5e-05|0|"No"|0|0
"2072"|0.24|0.001|0.03|0.8|2.5e-05|0|"No"|0|0
"2073"|0.26|0.001|0.03|0.8|2.5e-05|0|"No"|0|0
"2074"|0.28|0.001|0.03|0.8|2.5e-05|0|"No"|0|0
"2075"|0.3|0.001|0.03|0.8|2.5e-05|1|"No"|0|0
"2076"|0.32|0.001|0.03|0.8|2.5e-05|1|"No"|0|0
"2077"|0.34|0.001|0.03|0.8|2.5e-05|1|"No"|0|0
"2078"|0.36|0.001|0.03|0.8|2.5e-05|1|"No"|0|0
"2079"|0.38|0.001|0.03|0.8|2.5e-05|1|"No"|0|0
"2080"|0.4|0.001|0.03|0.8|2.5e-05|1|"No"|0|0
"2081"|0.02|0.001|0.03|1|2.5e-05|1|"No"|0|0
"2082"|0.04|0.001|0.03|1|2.5e-05|1|"No"|0|0
"2083"|0.06|0.001|0.03|1|2.5e-05|1|"No"|0|0
"2084"|0.08|0.001|0.03|1|2.5e-05|1|"No"|0|0
"2085"|0.1|0.001|0.03|1|2.5e-05|3|"Sustained"|44045|0.0459654383574945
"2086"|0.12|0.001|0.03|1|2.5e-05|4|"Sustained"|32650|0.0488249318641829
"2087"|0.14|0.001|0.03|1|2.5e-05|6|"Sustained"|25946|0.0503206620568261
"2088"|0.16|0.001|0.03|1|2.5e-05|7|"Sustained"|21391.6666666667|0.0506354287014123
"2089"|0.18|0.001|0.03|1|2.5e-05|1|"No"|0|0
"2090"|0.2|0.001|0.03|1|2.5e-05|1|"No"|0|0
"2091"|0.22|0.001|0.03|1|2.5e-05|0|"No"|0|0
"2092"|0.24|0.001|0.03|1|2.5e-05|0|"No"|0|0
"2093"|0.26|0.001|0.03|1|2.5e-05|0|"No"|0|0
"2094"|0.28|0.001|0.03|1|2.5e-05|0|"No"|0|0
"2095"|0.3|0.001|0.03|1|2.5e-05|0|"No"|0|0
"2096"|0.32|0.001|0.03|1|2.5e-05|0|"No"|0|0
"2097"|0.34|0.001|0.03|1|2.5e-05|0|"No"|0|0
"2098"|0.36|0.001|0.03|1|2.5e-05|1|"No"|0|0
"2099"|0.38|0.001|0.03|1|2.5e-05|1|"No"|0|0
"2100"|0.4|0.001|0.03|1|2.5e-05|1|"No"|0|0
"2101"|0.02|0.001|0.03|1.2|2.5e-05|1|"No"|0|0
"2102"|0.04|0.001|0.03|1.2|2.5e-05|1|"No"|0|0
"2103"|0.06|0.001|0.03|1.2|2.5e-05|1|"No"|0|0
"2104"|0.08|0.001|0.03|1.2|2.5e-05|1|"No"|0|0
"2105"|0.1|0.001|0.03|1.2|2.5e-05|3|"Sustained"|44025|0.0459793786778797
"2106"|0.12|0.001|0.03|1.2|2.5e-05|4|"Sustained"|32606.6666666667|0.0489502128299201
"2107"|0.14|0.001|0.03|1.2|2.5e-05|6|"Sustained"|25908|0.0506440286023188
"2108"|0.16|0.001|0.03|1.2|2.5e-05|7|"Sustained"|21440|0.0514502070746214
"2109"|0.18|0.001|0.03|1.2|2.5e-05|8|"Sustained"|18185.7142857143|0.051481773598435
"2110"|0.2|0.001|0.03|1.2|2.5e-05|10|"Sustained"|15527.7777777778|0.0502479141169928
"2111"|0.22|0.001|0.03|1.2|2.5e-05|1|"No"|0|0
"2112"|0.24|0.001|0.03|1.2|2.5e-05|1|"No"|0|0
"2113"|0.26|0.001|0.03|1.2|2.5e-05|0|"No"|0|0
"2114"|0.28|0.001|0.03|1.2|2.5e-05|0|"No"|0|0
"2115"|0.3|0.001|0.03|1.2|2.5e-05|0|"No"|0|0
"2116"|0.32|0.001|0.03|1.2|2.5e-05|0|"No"|0|0
"2117"|0.34|0.001|0.03|1.2|2.5e-05|0|"No"|0|0
"2118"|0.36|0.001|0.03|1.2|2.5e-05|0|"No"|0|0
"2119"|0.38|0.001|0.03|1.2|2.5e-05|0|"No"|0|0
"2120"|0.4|0.001|0.03|1.2|2.5e-05|0|"No"|0|0
"2121"|0.02|0.001|0.03|1.4|2.5e-05|1|"No"|0|0
"2122"|0.04|0.001|0.03|1.4|2.5e-05|1|"No"|0|0
"2123"|0.06|0.001|0.03|1.4|2.5e-05|1|"No"|0|0
"2124"|0.08|0.001|0.03|1.4|2.5e-05|1|"No"|0|0
"2125"|0.1|0.001|0.03|1.4|2.5e-05|3|"Sustained"|44050|0.0459529926336285
"2126"|0.12|0.001|0.03|1.4|2.5e-05|4|"Sustained"|32613.3333333333|0.049004904563943
"2127"|0.14|0.001|0.03|1.4|2.5e-05|6|"Sustained"|25912|0.0508126202502258
"2128"|0.16|0.001|0.03|1.4|2.5e-05|7|"Sustained"|21455|0.0517963052679508
"2129"|0.18|0.001|0.03|1.4|2.5e-05|8|"Sustained"|18247.1428571429|0.0521664466712555
"2130"|0.2|0.001|0.03|1.4|2.5e-05|10|"Sustained"|15798.8888888889|0.0519916980349008
"2131"|0.22|0.001|0.03|1.4|2.5e-05|11|"Sustained"|13809|0.0511460980250477
"2132"|0.24|0.001|0.03|1.4|2.5e-05|14|"Sustained"|11784.6153846154|0.0480017697864341
"2133"|0.26|0.001|0.03|1.4|2.5e-05|1|"No"|0|0
"2134"|0.28|0.001|0.03|1.4|2.5e-05|1|"No"|0|0
"2135"|0.3|0.001|0.03|1.4|2.5e-05|0|"No"|0|0
"2136"|0.32|0.001|0.03|1.4|2.5e-05|0|"No"|0|0
"2137"|0.34|0.001|0.03|1.4|2.5e-05|0|"No"|0|0
"2138"|0.36|0.001|0.03|1.4|2.5e-05|0|"No"|0|0
"2139"|0.38|0.001|0.03|1.4|2.5e-05|0|"No"|0|0
"2140"|0.4|0.001|0.03|1.4|2.5e-05|0|"No"|0|0
"2141"|0.02|0.001|0.03|1.6|2.5e-05|1|"No"|0|0
"2142"|0.04|0.001|0.03|1.6|2.5e-05|1|"No"|0|0
"2143"|0.06|0.001|0.03|1.6|2.5e-05|1|"No"|0|0
"2144"|0.08|0.001|0.03|1.6|2.5e-05|1|"No"|0|0
"2145"|0.1|0.001|0.03|1.6|2.5e-05|3|"Sustained"|44075|0.0458859244516458
"2146"|0.12|0.001|0.03|1.6|2.5e-05|4|"Sustained"|32633.3333333333|0.0490070286687728
"2147"|0.14|0.001|0.03|1.6|2.5e-05|6|"Sustained"|25930|0.050896879310181
"2148"|0.16|0.001|0.03|1.6|2.5e-05|7|"Sustained"|21478.3333333333|0.0519898928050836
"2149"|0.18|0.001|0.03|1.6|2.5e-05|8|"Sustained"|18285.7142857143|0.0525180634471708
"2150"|0.2|0.001|0.03|1.6|2.5e-05|10|"Sustained"|15867.7777777778|0.0526020199010125
"2151"|0.22|0.001|0.03|1.6|2.5e-05|11|"Sustained"|13957|0.0522851128849318
"2152"|0.24|0.001|0.03|1.6|2.5e-05|13|"Sustained"|12378.3333333333|0.0515169619071037
"2153"|0.26|0.001|0.03|1.6|2.5e-05|15|"Sustained"|10982.8571428571|0.0500032686247826
"2154"|0.28|0.001|0.03|1.6|2.5e-05|3|"Dampened"|0|0
"2155"|0.3|0.001|0.03|1.6|2.5e-05|1|"No"|0|0
"2156"|0.32|0.001|0.03|1.6|2.5e-05|1|"No"|0|0
"2157"|0.34|0.001|0.03|1.6|2.5e-05|1|"No"|0|0
"2158"|0.36|0.001|0.03|1.6|2.5e-05|0|"No"|0|0
"2159"|0.38|0.001|0.03|1.6|2.5e-05|0|"No"|0|0
"2160"|0.4|0.001|0.03|1.6|2.5e-05|0|"No"|0|0
"2161"|0.02|0.001|0.03|1.8|2.5e-05|1|"No"|0|0
"2162"|0.04|0.001|0.03|1.8|2.5e-05|1|"No"|0|0
"2163"|0.06|0.001|0.03|1.8|2.5e-05|1|"No"|0|0
"2164"|0.08|0.001|0.03|1.8|2.5e-05|1|"No"|0|0
"2165"|0.1|0.001|0.03|1.8|2.5e-05|3|"Sustained"|44095|0.0457747370938088
"2166"|0.12|0.001|0.03|1.8|2.5e-05|4|"Sustained"|32650|0.0489591785590259
"2167"|0.14|0.001|0.03|1.8|2.5e-05|6|"Sustained"|25950|0.0509160772428451
"2168"|0.16|0.001|0.03|1.8|2.5e-05|7|"Sustained"|21505|0.0520890155577126
"2169"|0.18|0.001|0.03|1.8|2.5e-05|8|"Sustained"|18318.5714285714|0.0527193915792632
"2170"|0.2|0.001|0.03|1.8|2.5e-05|10|"Sustained"|15914.4444444444|0.052942977945451
"2171"|0.22|0.001|0.03|1.8|2.5e-05|11|"Sustained"|14025|0.0528332410883005
"2172"|0.24|0.001|0.03|1.8|2.5e-05|13|"Sustained"|12491.6666666667|0.05241884250215
"2173"|0.26|0.001|0.03|1.8|2.5e-05|14|"Sustained"|11205.3846153846|0.0516739837828999
"2174"|0.28|0.001|0.03|1.8|2.5e-05|16|"Sustained"|10080.6666666667|0.0504832399429303
"2175"|0.3|0.001|0.03|1.8|2.5e-05|18|"Sustained"|9004.11764705882|0.048352702815502
"2176"|0.32|0.001|0.03|1.8|2.5e-05|2|"Dampened"|0|0
"2177"|0.34|0.001|0.03|1.8|2.5e-05|1|"No"|0|0
"2178"|0.36|0.001|0.03|1.8|2.5e-05|1|"No"|0|0
"2179"|0.38|0.001|0.03|1.8|2.5e-05|1|"No"|0|0
"2180"|0.4|0.001|0.03|1.8|2.5e-05|0|"No"|0|0
"2181"|0.02|0.001|0.03|2|2.5e-05|1|"No"|0|0
"2182"|0.04|0.001|0.03|2|2.5e-05|1|"No"|0|0
"2183"|0.06|0.001|0.03|2|2.5e-05|1|"No"|0|0
"2184"|0.08|0.001|0.03|2|2.5e-05|1|"No"|0|0
"2185"|0.1|0.001|0.03|2|2.5e-05|3|"Sustained"|44085|0.0456140910443047
"2186"|0.12|0.001|0.03|2|2.5e-05|4|"Sustained"|32650|0.0488596899695508
"2187"|0.14|0.001|0.03|2|2.5e-05|6|"Sustained"|25962|0.0508750587117004
"2188"|0.16|0.001|0.03|2|2.5e-05|7|"Sustained"|21523.3333333333|0.0521120320024902
"2189"|0.18|0.001|0.03|2|2.5e-05|8|"Sustained"|18344.2857142857|0.0528182500038575
"2190"|0.2|0.001|0.03|2|2.5e-05|10|"Sustained"|15948.8888888889|0.053136696909838
"2191"|0.22|0.001|0.03|2|2.5e-05|11|"Sustained"|14072|0.0531508017973038
"2192"|0.24|0.001|0.03|2|2.5e-05|13|"Sustained"|12555|0.0529077901071211
"2193"|0.26|0.001|0.03|2|2.5e-05|14|"Sustained"|11296.9230769231|0.0524249254273959
"2194"|0.28|0.001|0.03|2|2.5e-05|16|"Sustained"|10226.6666666667|0.0516892236235484
"2195"|0.3|0.001|0.03|2|2.5e-05|17|"Sustained"|9289.375|0.0506399930030538
"2196"|0.32|0.001|0.03|2|2.5e-05|19|"Sustained"|8428.88888888889|0.049089636820747
"2197"|0.34|0.001|0.03|2|2.5e-05|22|"Sustained"|7528.57142857143|0.0462682040972778
"2198"|0.36|0.001|0.03|2|2.5e-05|2|"Dampened"|0|0
"2199"|0.38|0.001|0.03|2|2.5e-05|1|"No"|0|0
"2200"|0.4|0.001|0.03|2|2.5e-05|1|"No"|0|0
"2201"|0.02|0.001|0.03|2.2|2.5e-05|1|"No"|0|0
"2202"|0.04|0.001|0.03|2.2|2.5e-05|1|"No"|0|0
"2203"|0.06|0.001|0.03|2.2|2.5e-05|1|"No"|0|0
"2204"|0.08|0.001|0.03|2.2|2.5e-05|1|"No"|0|0
"2205"|0.1|0.001|0.03|2.2|2.5e-05|3|"Sustained"|44040|0.0453994869995645
"2206"|0.12|0.001|0.03|2.2|2.5e-05|4|"Sustained"|32630|0.0487046083122499
"2207"|0.14|0.001|0.03|2.2|2.5e-05|6|"Sustained"|25956|0.0507733585358521
"2208"|0.16|0.001|0.03|2.2|2.5e-05|7|"Sustained"|21528.3333333333|0.0520658854627204
"2209"|0.18|0.001|0.03|2.2|2.5e-05|8|"Sustained"|18358.5714285714|0.0528333842388682
"2210"|0.2|0.001|0.03|2.2|2.5e-05|10|"Sustained"|15970|0.0532236280975042
"2211"|0.22|0.001|0.03|2.2|2.5e-05|11|"Sustained"|14102|0.0533231943867023
"2212"|0.24|0.001|0.03|2.2|2.5e-05|13|"Sustained"|12595.8333333333|0.0531894202091673
"2213"|0.26|0.001|0.03|2.2|2.5e-05|14|"Sustained"|11351.5384615385|0.0528512147587171
"2214"|0.28|0.001|0.03|2.2|2.5e-05|16|"Sustained"|10302|0.0523212068496676
"2215"|0.3|0.001|0.03|2.2|2.5e-05|17|"Sustained"|9398.125|0.0515893636196744
"2216"|0.32|0.001|0.03|2.2|2.5e-05|19|"Sustained"|8601.11111111111|0.0506189191913395
"2217"|0.34|0.001|0.03|2.2|2.5e-05|21|"Sustained"|7877.5|0.0493134800847945
"2218"|0.36|0.001|0.03|2.2|2.5e-05|23|"Sustained"|7179.54545454545|0.0474088486540386
"2219"|0.38|0.001|0.03|2.2|2.5e-05|26|"Sustained"|6344.4|0.0434918804374508
"2220"|0.4|0.001|0.03|2.2|2.5e-05|2|"Dampened"|0|0
"2221"|0.02|0.001|0.03|2.4|2.5e-05|1|"No"|0|0
"2222"|0.04|0.001|0.03|2.4|2.5e-05|1|"No"|0|0
"2223"|0.06|0.001|0.03|2.4|2.5e-05|1|"No"|0|0
"2224"|0.08|0.001|0.03|2.4|2.5e-05|1|"No"|0|0
"2225"|0.1|0.001|0.03|2.4|2.5e-05|3|"Sustained"|43950|0.0451260510887575
"2226"|0.12|0.001|0.03|2.4|2.5e-05|4|"Sustained"|32576.6666666667|0.0484906781258058
"2227"|0.14|0.001|0.03|2.4|2.5e-05|6|"Sustained"|25926|0.0506092034618577
"2228"|0.16|0.001|0.03|2.4|2.5e-05|7|"Sustained"|21515|0.0519506729482828
"2229"|0.18|0.001|0.03|2.4|2.5e-05|8|"Sustained"|18355.7142857143|0.0527693696994729
"2230"|0.2|0.001|0.03|2.4|2.5e-05|10|"Sustained"|15976.6666666667|0.0532165193179083
"2231"|0.22|0.001|0.03|2.4|2.5e-05|11|"Sustained"|14117|0.0533826448962224
"2232"|0.24|0.001|0.03|2.4|2.5e-05|13|"Sustained"|12619.1666666667|0.0533280707336737
"2233"|0.26|0.001|0.03|2.4|2.5e-05|14|"Sustained"|11385.3846153846|0.0530870716145677
"2234"|0.28|0.001|0.03|2.4|2.5e-05|16|"Sustained"|10347.3333333333|0.0526818072218625
"2235"|0.3|0.001|0.03|2.4|2.5e-05|17|"Sustained"|9458.75|0.0521176715812625
"2236"|0.32|0.001|0.03|2.4|2.5e-05|19|"Sustained"|8685|0.0513877326653444
"2237"|0.34|0.001|0.03|2.4|2.5e-05|20|"Sustained"|7998.42105263158|0.0504687133638845
"2238"|0.36|0.001|0.03|2.4|2.5e-05|22|"Sustained"|7375.71428571429|0.0493003644412633
"2239"|0.38|0.001|0.03|2.4|2.5e-05|24|"Sustained"|6789.13043478261|0.0477445373388066
"2240"|0.4|0.001|0.03|2.4|2.5e-05|27|"Sustained"|6189.61538461538|0.0453911298910818
"2241"|0.02|0.001|0.03|2.6|2.5e-05|1|"No"|0|0
"2242"|0.04|0.001|0.03|2.6|2.5e-05|1|"No"|0|0
"2243"|0.06|0.001|0.03|2.6|2.5e-05|1|"No"|0|0
"2244"|0.08|0.001|0.03|2.6|2.5e-05|1|"No"|0|0
"2245"|0.1|0.001|0.03|2.6|2.5e-05|3|"Sustained"|43815|0.0447906944103093
"2246"|0.12|0.001|0.03|2.6|2.5e-05|4|"Sustained"|32493.3333333333|0.048213786402684
"2247"|0.14|0.001|0.03|2.6|2.5e-05|6|"Sustained"|25872|0.0503800829781622
"2248"|0.16|0.001|0.03|2.6|2.5e-05|7|"Sustained"|21478.3333333333|0.0517662370621624
"2249"|0.18|0.001|0.03|2.6|2.5e-05|8|"Sustained"|18334.2857142857|0.0526297004130692
"2250"|0.2|0.001|0.03|2.6|2.5e-05|10|"Sustained"|15965.5555555556|0.0531247270561698
"2251"|0.22|0.001|0.03|2.6|2.5e-05|11|"Sustained"|14115|0.0533444971515756
"2252"|0.24|0.001|0.03|2.6|2.5e-05|13|"Sustained"|12626.6666666667|0.0533500940484806
"2253"|0.26|0.001|0.03|2.6|2.5e-05|14|"Sustained"|11400.7692307692|0.0531795208756976
"2254"|0.28|0.001|0.03|2.6|2.5e-05|16|"Sustained"|10372|0.0528623304542632
"2255"|0.3|0.001|0.03|2.6|2.5e-05|17|"Sustained"|9493.75|0.0524049569380701
"2256"|0.32|0.001|0.03|2.6|2.5e-05|19|"Sustained"|8732.77777777778|0.0518172297301459
"2257"|0.34|0.001|0.03|2.6|2.5e-05|20|"Sustained"|8063.15789473684|0.0510893929145448
"2258"|0.36|0.001|0.03|2.6|2.5e-05|22|"Sustained"|7465.2380952381|0.0502062470692925
"2259"|0.38|0.001|0.03|2.6|2.5e-05|24|"Sustained"|6921.73913043478|0.0491207220256691
"2260"|0.4|0.001|0.03|2.6|2.5e-05|26|"Sustained"|6413.2|0.0477547084224462
"2261"|0.02|0.001|0.03|2.8|2.5e-05|1|"No"|0|0
"2262"|0.04|0.001|0.03|2.8|2.5e-05|1|"No"|0|0
"2263"|0.06|0.001|0.03|2.8|2.5e-05|1|"No"|0|0
"2264"|0.08|0.001|0.03|2.8|2.5e-05|1|"No"|0|0
"2265"|0.1|0.001|0.03|2.8|2.5e-05|3|"Sustained"|43640|0.0443897363452237
"2266"|0.12|0.001|0.03|2.8|2.5e-05|4|"Sustained"|32370|0.0478725074891917
"2267"|0.14|0.001|0.03|2.8|2.5e-05|6|"Sustained"|25790|0.0500833454710897
"2268"|0.16|0.001|0.03|2.8|2.5e-05|7|"Sustained"|21418.3333333333|0.0515095092099867
"2269"|0.18|0.001|0.03|2.8|2.5e-05|8|"Sustained"|18292.8571428571|0.0524135534229929
"2270"|0.2|0.001|0.03|2.8|2.5e-05|10|"Sustained"|15937.7777777778|0.0529492979580456
"2271"|0.22|0.001|0.03|2.8|2.5e-05|11|"Sustained"|14097|0.0532131548988073
"2272"|0.24|0.001|0.03|2.8|2.5e-05|13|"Sustained"|12617.5|0.0532699598187
"2273"|0.26|0.001|0.03|2.8|2.5e-05|14|"Sustained"|11400|0.0531560984108017
"2274"|0.28|0.001|0.03|2.8|2.5e-05|16|"Sustained"|10379.3333333333|0.0529012654010985
"2275"|0.3|0.001|0.03|2.8|2.5e-05|17|"Sustained"|9508.75|0.0525228756286959
"2276"|0.32|0.001|0.03|2.8|2.5e-05|19|"Sustained"|8757.22222222222|0.0520297626185334
"2277"|0.34|0.001|0.03|2.8|2.5e-05|20|"Sustained"|8097.8947368421|0.0514228645612382
"2278"|0.36|0.001|0.03|2.8|2.5e-05|22|"Sustained"|7513.80952380952|0.0506953642884164
"2279"|0.38|0.001|0.03|2.8|2.5e-05|24|"Sustained"|6988.69565217391|0.0498355345561076
"2280"|0.4|0.001|0.03|2.8|2.5e-05|25|"Sustained"|6509.58333333333|0.0488088365951315
"2281"|0.02|0.001|0.03|3|2.5e-05|1|"No"|0|0
"2282"|0.04|0.001|0.03|3|2.5e-05|1|"No"|0|0
"2283"|0.06|0.001|0.03|3|2.5e-05|1|"No"|0|0
"2284"|0.08|0.001|0.03|3|2.5e-05|1|"No"|0|0
"2285"|0.1|0.001|0.03|3|2.5e-05|3|"Sustained"|43405|0.043923732692464
"2286"|0.12|0.001|0.03|3|2.5e-05|4|"Sustained"|32213.3333333333|0.0474628203231634
"2287"|0.14|0.001|0.03|3|2.5e-05|6|"Sustained"|25672|0.0497159330536313
"2288"|0.16|0.001|0.03|3|2.5e-05|7|"Sustained"|21333.3333333333|0.0511789277685432
"2289"|0.18|0.001|0.03|3|2.5e-05|8|"Sustained"|18228.5714285714|0.0521191281362353
"2290"|0.2|0.001|0.03|3|2.5e-05|10|"Sustained"|15888.8888888889|0.0526921374789142
"2291"|0.22|0.001|0.03|3|2.5e-05|11|"Sustained"|14060|0.0529947263221982
"2292"|0.24|0.001|0.03|3|2.5e-05|13|"Sustained"|12590.8333333333|0.0530902774608247
"2293"|0.26|0.001|0.03|3|2.5e-05|14|"Sustained"|11382.3076923077|0.0530221095218016
"2294"|0.28|0.001|0.03|3|2.5e-05|16|"Sustained"|10368.6666666667|0.0528197754724088
"2295"|0.3|0.001|0.03|3|2.5e-05|17|"Sustained"|9506.875|0.0525010603775306
"2296"|0.32|0.001|0.03|3|2.5e-05|19|"Sustained"|8762.22222222222|0.0520776671888156
"2297"|0.34|0.001|0.03|3|2.5e-05|20|"Sustained"|8112.1052631579|0.0515537952156678
"2298"|0.36|0.001|0.03|3|2.5e-05|22|"Sustained"|7537.14285714286|0.0509330275793851
"2299"|0.38|0.001|0.03|3|2.5e-05|23|"Sustained"|7023.63636363636|0.0502074139694131
"2300"|0.4|0.001|0.03|3|2.5e-05|25|"Sustained"|6558.75|0.049362903744112
"2301"|0.02|0.001|0.03|3.2|2.5e-05|1|"No"|0|0
"2302"|0.04|0.001|0.03|3.2|2.5e-05|1|"No"|0|0
"2303"|0.06|0.001|0.03|3.2|2.5e-05|1|"No"|0|0
"2304"|0.08|0.001|0.03|3.2|2.5e-05|1|"No"|0|0
"2305"|0.1|0.001|0.03|3.2|2.5e-05|3|"Sustained"|43120|0.0433892271753397
"2306"|0.12|0.001|0.03|3.2|2.5e-05|4|"Sustained"|32016.6666666667|0.0469832291088156
"2307"|0.14|0.001|0.03|3.2|2.5e-05|6|"Sustained"|25526|0.0492759977428811
"2308"|0.16|0.001|0.03|3.2|2.5e-05|7|"Sustained"|21221.6666666667|0.0507752326046721
"2309"|0.18|0.001|0.03|3.2|2.5e-05|8|"Sustained"|18138.5714285714|0.0517469242100857
"2310"|0.2|0.001|0.03|3.2|2.5e-05|10|"Sustained"|15818.8888888889|0.0523504311239752
"2311"|0.22|0.001|0.03|3.2|2.5e-05|11|"Sustained"|14005|0.0526861494447034
"2312"|0.24|0.001|0.03|3.2|2.5e-05|13|"Sustained"|12546.6666666667|0.0528176268239137
"2313"|0.26|0.001|0.03|3.2|2.5e-05|14|"Sustained"|11347.6923076923|0.0527885891583873
"2314"|0.28|0.001|0.03|3.2|2.5e-05|16|"Sustained"|10342.6666666667|0.0526281583250286
"2315"|0.3|0.001|0.03|3.2|2.5e-05|17|"Sustained"|9488.75|0.0523559575766714
"2316"|0.32|0.001|0.03|3.2|2.5e-05|19|"Sustained"|8751.66666666667|0.0519861848085138
"2317"|0.34|0.001|0.03|3.2|2.5e-05|20|"Sustained"|8108.42105263158|0.0515263196600923
"2318"|0.36|0.001|0.03|3.2|2.5e-05|22|"Sustained"|7541.42857142857|0.0509806438554779
"2319"|0.38|0.001|0.03|3.2|2.5e-05|23|"Sustained"|7035.90909090909|0.0503478773141861
"2320"|0.4|0.001|0.03|3.2|2.5e-05|25|"Sustained"|6581.25|0.0496220478652941
"2321"|0.02|0.001|0.03|3.4|2.5e-05|1|"No"|0|0
"2322"|0.04|0.001|0.03|3.4|2.5e-05|1|"No"|0|0
"2323"|0.06|0.001|0.03|3.4|2.5e-05|1|"No"|0|0
"2324"|0.08|0.001|0.03|3.4|2.5e-05|1|"No"|0|0
"2325"|0.1|0.001|0.03|3.4|2.5e-05|3|"Sustained"|42785|0.0427853893953759
"2326"|0.12|0.001|0.03|3.4|2.5e-05|4|"Sustained"|31776.6666666667|0.0464325932819002
"2327"|0.14|0.001|0.03|3.4|2.5e-05|6|"Sustained"|25346|0.0487636843646821
"2328"|0.16|0.001|0.03|3.4|2.5e-05|7|"Sustained"|21080|0.0502926289414066
"2329"|0.18|0.001|0.03|3.4|2.5e-05|8|"Sustained"|18027.1428571429|0.051292856615975
"2330"|0.2|0.001|0.03|3.4|2.5e-05|10|"Sustained"|15726.6666666667|0.0519240575934518
"2331"|0.22|0.001|0.03|3.4|2.5e-05|11|"Sustained"|13929|0.0522894232378242
"2332"|0.24|0.001|0.03|3.4|2.5e-05|13|"Sustained"|12484.1666666667|0.0524504458568465
"2333"|0.26|0.001|0.03|3.4|2.5e-05|14|"Sustained"|11295.3846153846|0.0524542764994507
"2334"|0.28|0.001|0.03|3.4|2.5e-05|16|"Sustained"|10300.6666666667|0.0523279643950298
"2335"|0.3|0.001|0.03|3.4|2.5e-05|17|"Sustained"|9454.375|0.0520953665298322
"2336"|0.32|0.001|0.03|3.4|2.5e-05|19|"Sustained"|8725|0.0517674827463383
"2337"|0.34|0.001|0.03|3.4|2.5e-05|20|"Sustained"|8088.94736842105|0.0513599307108134
"2338"|0.36|0.001|0.03|3.4|2.5e-05|22|"Sustained"|7529.04761904762|0.0508694459944578
"2339"|0.38|0.001|0.03|3.4|2.5e-05|23|"Sustained"|7030.45454545455|0.0503050652443271
"2340"|0.4|0.001|0.03|3.4|2.5e-05|25|"Sustained"|6583.33333333333|0.0496589353711819
"2341"|0.02|0.001|0.03|3.6|2.5e-05|1|"No"|0|0
"2342"|0.04|0.001|0.03|3.6|2.5e-05|1|"No"|0|0
"2343"|0.06|0.001|0.03|3.6|2.5e-05|1|"No"|0|0
"2344"|0.08|0.001|0.03|3.6|2.5e-05|1|"No"|0|0
"2345"|0.1|0.001|0.03|3.6|2.5e-05|3|"Sustained"|42400|0.0421112546893564
"2346"|0.12|0.001|0.03|3.6|2.5e-05|4|"Sustained"|31496.6666666667|0.0458082229628628
"2347"|0.14|0.001|0.03|3.6|2.5e-05|6|"Sustained"|25132|0.0481737732536237
"2348"|0.16|0.001|0.03|3.6|2.5e-05|7|"Sustained"|20911.6666666667|0.0497302849244137
"2349"|0.18|0.001|0.03|3.6|2.5e-05|9|"Sustained"|17888.75|0.0507551041475144
"2350"|0.2|0.001|0.03|3.6|2.5e-05|10|"Sustained"|15612.2222222222|0.0514133541990611
"2351"|0.22|0.001|0.03|3.6|2.5e-05|11|"Sustained"|13833|0.0518035808361922
"2352"|0.24|0.001|0.03|3.6|2.5e-05|13|"Sustained"|12401.6666666667|0.0519908431875764
"2353"|0.26|0.001|0.03|3.6|2.5e-05|14|"Sustained"|11226.1538461538|0.052021479730188
"2354"|0.28|0.001|0.03|3.6|2.5e-05|16|"Sustained"|10241.3333333333|0.0519254485659658
"2355"|0.3|0.001|0.03|3.6|2.5e-05|17|"Sustained"|9404.375|0.0517253124097871
"2356"|0.32|0.001|0.03|3.6|2.5e-05|19|"Sustained"|8682.77777777778|0.0514339882475817
"2357"|0.34|0.001|0.03|3.6|2.5e-05|20|"Sustained"|8054.21052631579|0.0510641283435892
"2358"|0.36|0.001|0.03|3.6|2.5e-05|22|"Sustained"|7500.95238095238|0.0506195803150164
"2359"|0.38|0.001|0.03|3.6|2.5e-05|23|"Sustained"|7009.54545454545|0.0501074092247585
"2360"|0.4|0.001|0.03|3.6|2.5e-05|25|"Sustained"|6569.16666666667|0.0495240450193368
"2361"|0.02|0.001|0.03|3.8|2.5e-05|1|"No"|0|0
"2362"|0.04|0.001|0.03|3.8|2.5e-05|1|"No"|0|0
"2363"|0.06|0.001|0.03|3.8|2.5e-05|1|"No"|0|0
"2364"|0.08|0.001|0.03|3.8|2.5e-05|1|"No"|0|0
"2365"|0.1|0.001|0.03|3.8|2.5e-05|3|"Sustained"|41960|0.0413679527299333
"2366"|0.12|0.001|0.03|3.8|2.5e-05|4|"Sustained"|31176.6666666667|0.0451109903593896
"2367"|0.14|0.001|0.03|3.8|2.5e-05|6|"Sustained"|24884|0.0475051367890394
"2368"|0.16|0.001|0.03|3.8|2.5e-05|7|"Sustained"|20711.6666666667|0.0490870416867138
"2369"|0.18|0.001|0.03|3.8|2.5e-05|9|"Sustained"|17725|0.0501356876330486
"2370"|0.2|0.001|0.03|3.8|2.5e-05|10|"Sustained"|15474.4444444444|0.0508141603518216
"2371"|0.22|0.001|0.03|3.8|2.5e-05|11|"Sustained"|13716|0.051226148912947
"2372"|0.24|0.001|0.03|3.8|2.5e-05|13|"Sustained"|12301.6666666667|0.051435768370068
"2373"|0.26|0.001|0.03|3.8|2.5e-05|14|"Sustained"|11139.2307692308|0.0514903668990273
"2374"|0.28|0.001|0.03|3.8|2.5e-05|16|"Sustained"|10165.3333333333|0.0514192774746209
"2375"|0.3|0.001|0.03|3.8|2.5e-05|17|"Sustained"|9338.125|0.0512455558255899
"2376"|0.32|0.001|0.03|3.8|2.5e-05|19|"Sustained"|8625.55555555555|0.0509836862744556
"2377"|0.34|0.001|0.03|3.8|2.5e-05|20|"Sustained"|8004.73684210526|0.0506482812963876
"2378"|0.36|0.001|0.03|3.8|2.5e-05|22|"Sustained"|7458.57142857143|0.0502416131303921
"2379"|0.38|0.001|0.03|3.8|2.5e-05|24|"Sustained"|6973.91304347826|0.0497704203495125
"2380"|0.4|0.001|0.03|3.8|2.5e-05|25|"Sustained"|6540|0.0492362176297593
"2381"|0.02|0.001|0.03|4|2.5e-05|1|"No"|0|0
"2382"|0.04|0.001|0.03|4|2.5e-05|1|"No"|0|0
"2383"|0.06|0.001|0.03|4|2.5e-05|1|"No"|0|0
"2384"|0.08|0.001|0.03|4|2.5e-05|2|"Sustained"|66080|0.0342044852702473
"2385"|0.1|0.001|0.03|4|2.5e-05|3|"Sustained"|41460|0.0405542444058711
"2386"|0.12|0.001|0.03|4|2.5e-05|4|"Sustained"|30810|0.0443372273995579
"2387"|0.14|0.001|0.03|4|2.5e-05|6|"Sustained"|24598|0.0467579921297544
"2388"|0.16|0.001|0.03|4|2.5e-05|7|"Sustained"|20483.3333333333|0.0483619737654305
"2389"|0.18|0.001|0.03|4|2.5e-05|9|"Sustained"|17533.75|0.0494268619031043
"2390"|0.2|0.001|0.03|4|2.5e-05|10|"Sustained"|15313.3333333333|0.0501256002095532
"2391"|0.22|0.001|0.03|4|2.5e-05|12|"Sustained"|13576.3636363636|0.0505549580552987
"2392"|0.24|0.001|0.03|4|2.5e-05|13|"Sustained"|12180.8333333333|0.0507844852276386
"2393"|0.26|0.001|0.03|4|2.5e-05|15|"Sustained"|11032.8571428571|0.0508578224339174
"2394"|0.28|0.001|0.03|4|2.5e-05|16|"Sustained"|10072|0.0508086985446042
"2395"|0.3|0.001|0.03|4|2.5e-05|18|"Sustained"|9255.88235294118|0.0506604972218258
"2396"|0.32|0.001|0.03|4|2.5e-05|19|"Sustained"|8552.77777777778|0.0504246399921892
"2397"|0.34|0.001|0.03|4|2.5e-05|21|"Sustained"|7940|0.0501138730140982
"2398"|0.36|0.001|0.03|4|2.5e-05|22|"Sustained"|7401.42857142857|0.0497392166995176
"2399"|0.38|0.001|0.03|4|2.5e-05|24|"Sustained"|6924.34782608696|0.0493024670977363
"2400"|0.4|0.001|0.03|4|2.5e-05|25|"Sustained"|6496.66666666667|0.048806644771888
"2401"|0.02|0.001|0.035|0.2|2.5e-05|1|"No"|0|0
"2402"|0.04|0.001|0.035|0.2|2.5e-05|1|"No"|0|0
"2403"|0.06|0.001|0.035|0.2|2.5e-05|1|"No"|0|0
"2404"|0.08|0.001|0.035|0.2|2.5e-05|0|"No"|0|0
"2405"|0.1|0.001|0.035|0.2|2.5e-05|1|"No"|0|0
"2406"|0.12|0.001|0.035|0.2|2.5e-05|1|"No"|0|0
"2407"|0.14|0.001|0.035|0.2|2.5e-05|1|"No"|0|0
"2408"|0.16|0.001|0.035|0.2|2.5e-05|1|"No"|0|0
"2409"|0.18|0.001|0.035|0.2|2.5e-05|1|"No"|0|0
"2410"|0.2|0.001|0.035|0.2|2.5e-05|1|"No"|0|0
"2411"|0.22|0.001|0.035|0.2|2.5e-05|1|"No"|0|0
"2412"|0.24|0.001|0.035|0.2|2.5e-05|1|"No"|0|0
"2413"|0.26|0.001|0.035|0.2|2.5e-05|1|"No"|0|0
"2414"|0.28|0.001|0.035|0.2|2.5e-05|1|"No"|0|0
"2415"|0.3|0.001|0.035|0.2|2.5e-05|1|"No"|0|0
"2416"|0.32|0.001|0.035|0.2|2.5e-05|1|"No"|0|0
"2417"|0.34|0.001|0.035|0.2|2.5e-05|1|"No"|0|0
"2418"|0.36|0.001|0.035|0.2|2.5e-05|1|"No"|0|0
"2419"|0.38|0.001|0.035|0.2|2.5e-05|1|"No"|0|0
"2420"|0.4|0.001|0.035|0.2|2.5e-05|1|"No"|0|0
"2421"|0.02|0.001|0.035|0.4|2.5e-05|1|"No"|0|0
"2422"|0.04|0.001|0.035|0.4|2.5e-05|1|"No"|0|0
"2423"|0.06|0.001|0.035|0.4|2.5e-05|1|"No"|0|0
"2424"|0.08|0.001|0.035|0.4|2.5e-05|0|"No"|0|0
"2425"|0.1|0.001|0.035|0.4|2.5e-05|0|"No"|0|0
"2426"|0.12|0.001|0.035|0.4|2.5e-05|0|"No"|0|0
"2427"|0.14|0.001|0.035|0.4|2.5e-05|0|"No"|0|0
"2428"|0.16|0.001|0.035|0.4|2.5e-05|0|"No"|0|0
"2429"|0.18|0.001|0.035|0.4|2.5e-05|1|"No"|0|0
"2430"|0.2|0.001|0.035|0.4|2.5e-05|1|"No"|0|0
"2431"|0.22|0.001|0.035|0.4|2.5e-05|1|"No"|0|0
"2432"|0.24|0.001|0.035|0.4|2.5e-05|1|"No"|0|0
"2433"|0.26|0.001|0.035|0.4|2.5e-05|1|"No"|0|0
"2434"|0.28|0.001|0.035|0.4|2.5e-05|1|"No"|0|0
"2435"|0.3|0.001|0.035|0.4|2.5e-05|1|"No"|0|0
"2436"|0.32|0.001|0.035|0.4|2.5e-05|1|"No"|0|0
"2437"|0.34|0.001|0.035|0.4|2.5e-05|1|"No"|0|0
"2438"|0.36|0.001|0.035|0.4|2.5e-05|1|"No"|0|0
"2439"|0.38|0.001|0.035|0.4|2.5e-05|1|"No"|0|0
"2440"|0.4|0.001|0.035|0.4|2.5e-05|1|"No"|0|0
"2441"|0.02|0.001|0.035|0.6|2.5e-05|1|"No"|0|0
"2442"|0.04|0.001|0.035|0.6|2.5e-05|1|"No"|0|0
"2443"|0.06|0.001|0.035|0.6|2.5e-05|1|"No"|0|0
"2444"|0.08|0.001|0.035|0.6|2.5e-05|0|"No"|0|0
"2445"|0.1|0.001|0.035|0.6|2.5e-05|2|"Sustained"|59800|0.0498112346602773
"2446"|0.12|0.001|0.035|0.6|2.5e-05|2|"Dampened"|0|0
"2447"|0.14|0.001|0.035|0.6|2.5e-05|0|"No"|0|0
"2448"|0.16|0.001|0.035|0.6|2.5e-05|0|"No"|0|0
"2449"|0.18|0.001|0.035|0.6|2.5e-05|0|"No"|0|0
"2450"|0.2|0.001|0.035|0.6|2.5e-05|0|"No"|0|0
"2451"|0.22|0.001|0.035|0.6|2.5e-05|0|"No"|0|0
"2452"|0.24|0.001|0.035|0.6|2.5e-05|1|"No"|0|0
"2453"|0.26|0.001|0.035|0.6|2.5e-05|1|"No"|0|0
"2454"|0.28|0.001|0.035|0.6|2.5e-05|1|"No"|0|0
"2455"|0.3|0.001|0.035|0.6|2.5e-05|1|"No"|0|0
"2456"|0.32|0.001|0.035|0.6|2.5e-05|1|"No"|0|0
"2457"|0.34|0.001|0.035|0.6|2.5e-05|1|"No"|0|0
"2458"|0.36|0.001|0.035|0.6|2.5e-05|1|"No"|0|0
"2459"|0.38|0.001|0.035|0.6|2.5e-05|1|"No"|0|0
"2460"|0.4|0.001|0.035|0.6|2.5e-05|1|"No"|0|0
"2461"|0.02|0.001|0.035|0.8|2.5e-05|1|"No"|0|0
"2462"|0.04|0.001|0.035|0.8|2.5e-05|1|"No"|0|0
"2463"|0.06|0.001|0.035|0.8|2.5e-05|1|"No"|0|0
"2464"|0.08|0.001|0.035|0.8|2.5e-05|0|"No"|0|0
"2465"|0.1|0.001|0.035|0.8|2.5e-05|2|"Sustained"|59370|0.0498659122516625
"2466"|0.12|0.001|0.035|0.8|2.5e-05|3|"Sustained"|42115|0.0541573839112809
"2467"|0.14|0.001|0.035|0.8|2.5e-05|4|"Sustained"|32856.6666666667|0.0565641125676189
"2468"|0.16|0.001|0.035|0.8|2.5e-05|1|"No"|0|0
"2469"|0.18|0.001|0.035|0.8|2.5e-05|0|"No"|0|0
"2470"|0.2|0.001|0.035|0.8|2.5e-05|0|"No"|0|0
"2471"|0.22|0.001|0.035|0.8|2.5e-05|0|"No"|0|0
"2472"|0.24|0.001|0.035|0.8|2.5e-05|0|"No"|0|0
"2473"|0.26|0.001|0.035|0.8|2.5e-05|0|"No"|0|0
"2474"|0.28|0.001|0.035|0.8|2.5e-05|0|"No"|0|0
"2475"|0.3|0.001|0.035|0.8|2.5e-05|1|"No"|0|0
"2476"|0.32|0.001|0.035|0.8|2.5e-05|1|"No"|0|0
"2477"|0.34|0.001|0.035|0.8|2.5e-05|1|"No"|0|0
"2478"|0.36|0.001|0.035|0.8|2.5e-05|1|"No"|0|0
"2479"|0.38|0.001|0.035|0.8|2.5e-05|1|"No"|0|0
"2480"|0.4|0.001|0.035|0.8|2.5e-05|1|"No"|0|0
"2481"|0.02|0.001|0.035|1|2.5e-05|1|"No"|0|0
"2482"|0.04|0.001|0.035|1|2.5e-05|1|"No"|0|0
"2483"|0.06|0.001|0.035|1|2.5e-05|1|"No"|0|0
"2484"|0.08|0.001|0.035|1|2.5e-05|0|"No"|0|0
"2485"|0.1|0.001|0.035|1|2.5e-05|2|"Sustained"|59250|0.0498757193360384
"2486"|0.12|0.001|0.035|1|2.5e-05|3|"Sustained"|41925|0.0542830093253762
"2487"|0.14|0.001|0.035|1|2.5e-05|4|"Sustained"|32660|0.0569924254208592
"2488"|0.16|0.001|0.035|1|2.5e-05|5|"Sustained"|26750|0.0584893023014832
"2489"|0.18|0.001|0.035|1|2.5e-05|7|"Sustained"|22468.3333333333|0.0586305306502873
"2490"|0.2|0.001|0.035|1|2.5e-05|1|"No"|0|0
"2491"|0.22|0.001|0.035|1|2.5e-05|0|"No"|0|0
"2492"|0.24|0.001|0.035|1|2.5e-05|0|"No"|0|0
"2493"|0.26|0.001|0.035|1|2.5e-05|0|"No"|0|0
"2494"|0.28|0.001|0.035|1|2.5e-05|0|"No"|0|0
"2495"|0.3|0.001|0.035|1|2.5e-05|0|"No"|0|0
"2496"|0.32|0.001|0.035|1|2.5e-05|0|"No"|0|0
"2497"|0.34|0.001|0.035|1|2.5e-05|0|"No"|0|0
"2498"|0.36|0.001|0.035|1|2.5e-05|1|"No"|0|0
"2499"|0.38|0.001|0.035|1|2.5e-05|1|"No"|0|0
"2500"|0.4|0.001|0.035|1|2.5e-05|1|"No"|0|0
"2501"|0.02|0.001|0.035|1.2|2.5e-05|1|"No"|0|0
"2502"|0.04|0.001|0.035|1.2|2.5e-05|1|"No"|0|0
"2503"|0.06|0.001|0.035|1.2|2.5e-05|1|"No"|0|0
"2504"|0.08|0.001|0.035|1.2|2.5e-05|0|"No"|0|0
"2505"|0.1|0.001|0.035|1.2|2.5e-05|2|"Sustained"|59240|0.0498590602224496
"2506"|0.12|0.001|0.035|1.2|2.5e-05|3|"Sustained"|41865|0.0543418312099317
"2507"|0.14|0.001|0.035|1.2|2.5e-05|4|"Sustained"|32583.3333333333|0.0571721583665908
"2508"|0.16|0.001|0.035|1.2|2.5e-05|5|"Sustained"|26682.5|0.0589037939757761
"2509"|0.18|0.001|0.035|1.2|2.5e-05|7|"Sustained"|22548.3333333333|0.0598088155905809
"2510"|0.2|0.001|0.035|1.2|2.5e-05|8|"Sustained"|19430|0.0599248470161949
"2511"|0.22|0.001|0.035|1.2|2.5e-05|9|"Sustained"|16623.75|0.0579600559993528
"2512"|0.24|0.001|0.035|1.2|2.5e-05|1|"No"|0|0
"2513"|0.26|0.001|0.035|1.2|2.5e-05|1|"No"|0|0
"2514"|0.28|0.001|0.035|1.2|2.5e-05|0|"No"|0|0
"2515"|0.3|0.001|0.035|1.2|2.5e-05|0|"No"|0|0
"2516"|0.32|0.001|0.035|1.2|2.5e-05|0|"No"|0|0
"2517"|0.34|0.001|0.035|1.2|2.5e-05|0|"No"|0|0
"2518"|0.36|0.001|0.035|1.2|2.5e-05|0|"No"|0|0
"2519"|0.38|0.001|0.035|1.2|2.5e-05|0|"No"|0|0
"2520"|0.4|0.001|0.035|1.2|2.5e-05|0|"No"|0|0
"2521"|0.02|0.001|0.035|1.4|2.5e-05|1|"No"|0|0
"2522"|0.04|0.001|0.035|1.4|2.5e-05|1|"No"|0|0
"2523"|0.06|0.001|0.035|1.4|2.5e-05|1|"No"|0|0
"2524"|0.08|0.001|0.035|1.4|2.5e-05|0|"No"|0|0
"2525"|0.1|0.001|0.035|1.4|2.5e-05|2|"Sustained"|59290|0.0498163173001166
"2526"|0.12|0.001|0.035|1.4|2.5e-05|3|"Sustained"|41860|0.0543611052788315
"2527"|0.14|0.001|0.035|1.4|2.5e-05|4|"Sustained"|32566.6666666667|0.0572717382802085
"2528"|0.16|0.001|0.035|1.4|2.5e-05|5|"Sustained"|26662.5|0.0591207930704803
"2529"|0.18|0.001|0.035|1.4|2.5e-05|7|"Sustained"|22541.6666666667|0.0602185403219244
"2530"|0.2|0.001|0.035|1.4|2.5e-05|8|"Sustained"|19477.1428571429|0.0607257459432098
"2531"|0.22|0.001|0.035|1.4|2.5e-05|9|"Sustained"|17078.75|0.0606875852616159
"2532"|0.24|0.001|0.035|1.4|2.5e-05|10|"Sustained"|15091.1111111111|0.0599364542681492
"2533"|0.26|0.001|0.035|1.4|2.5e-05|2|"Dampened"|0|0
"2534"|0.28|0.001|0.035|1.4|2.5e-05|1|"No"|0|0
"2535"|0.3|0.001|0.035|1.4|2.5e-05|1|"No"|0|0
"2536"|0.32|0.001|0.035|1.4|2.5e-05|0|"No"|0|0
"2537"|0.34|0.001|0.035|1.4|2.5e-05|0|"No"|0|0
"2538"|0.36|0.001|0.035|1.4|2.5e-05|0|"No"|0|0
"2539"|0.38|0.001|0.035|1.4|2.5e-05|0|"No"|0|0
"2540"|0.4|0.001|0.035|1.4|2.5e-05|0|"No"|0|0
"2541"|0.02|0.001|0.035|1.6|2.5e-05|1|"No"|0|0
"2542"|0.04|0.001|0.035|1.6|2.5e-05|1|"No"|0|0
"2543"|0.06|0.001|0.035|1.6|2.5e-05|1|"No"|0|0
"2544"|0.08|0.001|0.035|1.6|2.5e-05|0|"No"|0|0
"2545"|0.1|0.001|0.035|1.6|2.5e-05|2|"Sustained"|59350|0.0497459668247691
"2546"|0.12|0.001|0.035|1.6|2.5e-05|3|"Sustained"|41890|0.05434697605064
"2547"|0.14|0.001|0.035|1.6|2.5e-05|4|"Sustained"|32576.6666666667|0.0573211080250511
"2548"|0.16|0.001|0.035|1.6|2.5e-05|5|"Sustained"|26672.5|0.0592502758308741
"2549"|0.18|0.001|0.035|1.6|2.5e-05|7|"Sustained"|22553.3333333333|0.0604571201099617
"2550"|0.2|0.001|0.035|1.6|2.5e-05|8|"Sustained"|19498.5714285714|0.0611271730997103
"2551"|0.22|0.001|0.035|1.6|2.5e-05|9|"Sustained"|17132.5|0.0613590515792343
"2552"|0.24|0.001|0.035|1.6|2.5e-05|10|"Sustained"|15226.6666666667|0.0611915585640141
"2553"|0.26|0.001|0.035|1.6|2.5e-05|12|"Sustained"|13635.4545454545|0.0605690997546758
"2554"|0.28|0.001|0.035|1.6|2.5e-05|13|"Sustained"|12217.5|0.0591996280407498
"2555"|0.3|0.001|0.035|1.6|2.5e-05|2|"Dampened"|0|0
"2556"|0.32|0.001|0.035|1.6|2.5e-05|1|"No"|0|0
"2557"|0.34|0.001|0.035|1.6|2.5e-05|1|"No"|0|0
"2558"|0.36|0.001|0.035|1.6|2.5e-05|0|"No"|0|0
"2559"|0.38|0.001|0.035|1.6|2.5e-05|0|"No"|0|0
"2560"|0.4|0.001|0.035|1.6|2.5e-05|0|"No"|0|0
"2561"|0.02|0.001|0.035|1.8|2.5e-05|1|"No"|0|0
"2562"|0.04|0.001|0.035|1.8|2.5e-05|1|"No"|0|0
"2563"|0.06|0.001|0.035|1.8|2.5e-05|1|"No"|0|0
"2564"|0.08|0.001|0.035|1.8|2.5e-05|0|"No"|0|0
"2565"|0.1|0.001|0.035|1.8|2.5e-05|2|"Sustained"|59410|0.049643368835439
"2566"|0.12|0.001|0.035|1.8|2.5e-05|3|"Sustained"|41915|0.0543005181009796
"2567"|0.14|0.001|0.035|1.8|2.5e-05|4|"Sustained"|32603.3333333333|0.057329217950249
"2568"|0.16|0.001|0.035|1.8|2.5e-05|5|"Sustained"|26692.5|0.0593212056814166
"2569"|0.18|0.001|0.035|1.8|2.5e-05|7|"Sustained"|22573.3333333333|0.0606056861330056
"2570"|0.2|0.001|0.035|1.8|2.5e-05|8|"Sustained"|19524.2857142857|0.0613756977137443
"2571"|0.22|0.001|0.035|1.8|2.5e-05|9|"Sustained"|17167.5|0.0617469369448267
"2572"|0.24|0.001|0.035|1.8|2.5e-05|10|"Sustained"|15282.2222222222|0.061785486651193
"2573"|0.26|0.001|0.035|1.8|2.5e-05|12|"Sustained"|13730.9090909091|0.0615176161051102
"2574"|0.28|0.001|0.035|1.8|2.5e-05|13|"Sustained"|12419.1666666667|0.0609259016720069
"2575"|0.3|0.001|0.035|1.8|2.5e-05|14|"Sustained"|11268.4615384615|0.0599111772489484
"2576"|0.32|0.001|0.035|1.8|2.5e-05|16|"Sustained"|10184|0.058071647972451
"2577"|0.34|0.001|0.035|1.8|2.5e-05|2|"Dampened"|0|0
"2578"|0.36|0.001|0.035|1.8|2.5e-05|1|"No"|0|0
"2579"|0.38|0.001|0.035|1.8|2.5e-05|1|"No"|0|0
"2580"|0.4|0.001|0.035|1.8|2.5e-05|1|"No"|0|0
"2581"|0.02|0.001|0.035|2|2.5e-05|1|"No"|0|0
"2582"|0.04|0.001|0.035|2|2.5e-05|1|"No"|0|0
"2583"|0.06|0.001|0.035|2|2.5e-05|1|"No"|0|0
"2584"|0.08|0.001|0.035|2|2.5e-05|0|"No"|0|0
"2585"|0.1|0.001|0.035|2|2.5e-05|2|"Sustained"|59440|0.0495034305631165
"2586"|0.12|0.001|0.035|2|2.5e-05|3|"Sustained"|41940|0.0542176684347363
"2587"|0.14|0.001|0.035|2|2.5e-05|4|"Sustained"|32623.3333333333|0.0572970115001942
"2588"|0.16|0.001|0.035|2|2.5e-05|5|"Sustained"|26712.5|0.0593434662807497
"2589"|0.18|0.001|0.035|2|2.5e-05|7|"Sustained"|22596.6666666667|0.0606885890814795
"2590"|0.2|0.001|0.035|2|2.5e-05|8|"Sustained"|19550|0.0615326865518088
"2591"|0.22|0.001|0.035|2|2.5e-05|9|"Sustained"|17198.75|0.061994928092778
"2592"|0.24|0.001|0.035|2|2.5e-05|10|"Sustained"|15322.2222222222|0.0621528262921455
"2593"|0.26|0.001|0.035|2|2.5e-05|11|"Sustained"|13786|0.0620518172814464
"2594"|0.28|0.001|0.035|2|2.5e-05|13|"Sustained"|12498.3333333333|0.0617094351159526
"2595"|0.3|0.001|0.035|2|2.5e-05|14|"Sustained"|11394.6153846154|0.0611216317296056
"2596"|0.32|0.001|0.035|2|2.5e-05|15|"Sustained"|10427.1428571429|0.0602433903099833
"2597"|0.34|0.001|0.035|2|2.5e-05|17|"Sustained"|9546.875|0.0589412176428278
"2598"|0.36|0.001|0.035|2|2.5e-05|19|"Sustained"|8676.66666666667|0.0567440780842915
"2599"|0.38|0.001|0.035|2|2.5e-05|2|"Dampened"|0|0
"2600"|0.4|0.001|0.035|2|2.5e-05|1|"No"|0|0
"2601"|0.02|0.001|0.035|2.2|2.5e-05|1|"No"|0|0
"2602"|0.04|0.001|0.035|2.2|2.5e-05|1|"No"|0|0
"2603"|0.06|0.001|0.035|2.2|2.5e-05|1|"No"|0|0
"2604"|0.08|0.001|0.035|2.2|2.5e-05|0|"No"|0|0
"2605"|0.1|0.001|0.035|2.2|2.5e-05|2|"Sustained"|59460|0.0493208548701154
"2606"|0.12|0.001|0.035|2.2|2.5e-05|3|"Sustained"|41950|0.0540945321100983
"2607"|0.14|0.001|0.035|2.2|2.5e-05|4|"Sustained"|32633.3333333333|0.0572245403131001
"2608"|0.16|0.001|0.035|2.2|2.5e-05|5|"Sustained"|26727.5|0.0593180080464109
"2609"|0.18|0.001|0.035|2.2|2.5e-05|7|"Sustained"|22616.6666666667|0.0607152036207214
"2610"|0.2|0.001|0.035|2.2|2.5e-05|8|"Sustained"|19572.8571428571|0.0616162332273525
"2611"|0.22|0.001|0.035|2.2|2.5e-05|9|"Sustained"|17226.25|0.0621476187779363
"2612"|0.24|0.001|0.035|2.2|2.5e-05|10|"Sustained"|15356.6666666667|0.0623889515908544
"2613"|0.26|0.001|0.035|2.2|2.5e-05|11|"Sustained"|13827|0.0623926111204424
"2614"|0.28|0.001|0.035|2.2|2.5e-05|13|"Sustained"|12550|0.0621874260480144
"2615"|0.3|0.001|0.035|2.2|2.5e-05|14|"Sustained"|11463.0769230769|0.0617915910720297
"2616"|0.32|0.001|0.035|2.2|2.5e-05|15|"Sustained"|10522.1428571429|0.0612018290906189
"2617"|0.34|0.001|0.035|2.2|2.5e-05|17|"Sustained"|9692.5|0.0603939899414962
"2618"|0.36|0.001|0.035|2.2|2.5e-05|18|"Sustained"|8943.52941176471|0.0593052655999517
"2619"|0.38|0.001|0.035|2.2|2.5e-05|20|"Sustained"|8242.1052631579|0.057782449497643
"2620"|0.4|0.001|0.035|2.2|2.5e-05|22|"Sustained"|7519.52380952381|0.0552947786288616
"2621"|0.02|0.001|0.035|2.4|2.5e-05|1|"No"|0|0
"2622"|0.04|0.001|0.035|2.4|2.5e-05|1|"No"|0|0
"2623"|0.06|0.001|0.035|2.4|2.5e-05|1|"No"|0|0
"2624"|0.08|0.001|0.035|2.4|2.5e-05|0|"No"|0|0
"2625"|0.1|0.001|0.035|2.4|2.5e-05|2|"Sustained"|59440|0.0490916674768921
"2626"|0.12|0.001|0.035|2.4|2.5e-05|3|"Sustained"|41930|0.0539288096937549
"2627"|0.14|0.001|0.035|2.4|2.5e-05|4|"Sustained"|32626.6666666667|0.0571069211628173
"2628"|0.16|0.001|0.035|2.4|2.5e-05|5|"Sustained"|26732.5|0.0592448555385442
"2629"|0.18|0.001|0.035|2.4|2.5e-05|7|"Sustained"|22625|0.0606880596619321
"2630"|0.2|0.001|0.035|2.4|2.5e-05|8|"Sustained"|19590|0.0616384121607214
"2631"|0.22|0.001|0.035|2.4|2.5e-05|9|"Sustained"|17246.25|0.0622239793462693
"2632"|0.24|0.001|0.035|2.4|2.5e-05|10|"Sustained"|15380|0.0625301857618613
"2633"|0.26|0.001|0.035|2.4|2.5e-05|11|"Sustained"|13857|0.0626084663513082
"2634"|0.28|0.001|0.035|2.4|2.5e-05|13|"Sustained"|12586.6666666667|0.0624971136988542
"2635"|0.3|0.001|0.035|2.4|2.5e-05|14|"Sustained"|11509.2307692308|0.0622170576733514
"2636"|0.32|0.001|0.035|2.4|2.5e-05|15|"Sustained"|10580.7142857143|0.0617800313840393
"2637"|0.34|0.001|0.035|2.4|2.5e-05|17|"Sustained"|9769.375|0.061184455562756
"2638"|0.36|0.001|0.035|2.4|2.5e-05|18|"Sustained"|9048.82352941176|0.0604189331351863
"2639"|0.38|0.001|0.035|2.4|2.5e-05|19|"Sustained"|8398.33333333333|0.0594493720498703
"2640"|0.4|0.001|0.035|2.4|2.5e-05|21|"Sustained"|7798|0.0582005650754709
"2641"|0.02|0.001|0.035|2.6|2.5e-05|1|"No"|0|0
"2642"|0.04|0.001|0.035|2.6|2.5e-05|1|"No"|0|0
"2643"|0.06|0.001|0.035|2.6|2.5e-05|1|"No"|0|0
"2644"|0.08|0.001|0.035|2.6|2.5e-05|0|"No"|0|0
"2645"|0.1|0.001|0.035|2.6|2.5e-05|2|"Sustained"|59370|0.0488123896877775
"2646"|0.12|0.001|0.035|2.6|2.5e-05|3|"Sustained"|41895|0.0537147039804827
"2647"|0.14|0.001|0.035|2.6|2.5e-05|4|"Sustained"|32606.6666666667|0.0569414026152852
"2648"|0.16|0.001|0.035|2.6|2.5e-05|5|"Sustained"|26722.5|0.0591224913105784
"2649"|0.18|0.001|0.035|2.6|2.5e-05|7|"Sustained"|22625|0.0606064052116921
"2650"|0.2|0.001|0.035|2.6|2.5e-05|8|"Sustained"|19595.7142857143|0.0616002038507265
"2651"|0.22|0.001|0.035|2.6|2.5e-05|9|"Sustained"|17256.25|0.0622333041846186
"2652"|0.24|0.001|0.035|2.6|2.5e-05|10|"Sustained"|15396.6666666667|0.0625896598595887
"2653"|0.26|0.001|0.035|2.6|2.5e-05|11|"Sustained"|13878|0.0627271781967545
"2654"|0.28|0.001|0.035|2.6|2.5e-05|13|"Sustained"|12613.3333333333|0.0626834982941558
"2655"|0.3|0.001|0.035|2.6|2.5e-05|14|"Sustained"|11542.3076923077|0.0624860692143455
"2656"|0.32|0.001|0.035|2.6|2.5e-05|15|"Sustained"|10620.7142857143|0.0621492605726316
"2657"|0.34|0.001|0.035|2.6|2.5e-05|17|"Sustained"|9818.75|0.0616807128467945
"2658"|0.36|0.001|0.035|2.6|2.5e-05|18|"Sustained"|9111.76470588235|0.0610841438562103
"2659"|0.38|0.001|0.035|2.6|2.5e-05|19|"Sustained"|8480|0.0603446081720615
"2660"|0.4|0.001|0.035|2.6|2.5e-05|21|"Sustained"|7908.5|0.0594501993213283
"2661"|0.02|0.001|0.035|2.8|2.5e-05|1|"No"|0|0
"2662"|0.04|0.001|0.035|2.8|2.5e-05|1|"No"|0|0
"2663"|0.06|0.001|0.035|2.8|2.5e-05|1|"No"|0|0
"2664"|0.08|0.001|0.035|2.8|2.5e-05|0|"No"|0|0
"2665"|0.1|0.001|0.035|2.8|2.5e-05|2|"Sustained"|59270|0.0484799480588813
"2666"|0.12|0.001|0.035|2.8|2.5e-05|3|"Sustained"|41815|0.0534518788814738
"2667"|0.14|0.001|0.035|2.8|2.5e-05|4|"Sustained"|32563.3333333333|0.0567256724685983
"2668"|0.16|0.001|0.035|2.8|2.5e-05|5|"Sustained"|26695|0.058947109976356
"2669"|0.18|0.001|0.035|2.8|2.5e-05|7|"Sustained"|22608.3333333333|0.0604696440538652
"2670"|0.2|0.001|0.035|2.8|2.5e-05|8|"Sustained"|19585.7142857143|0.0615020725700558
"2671"|0.22|0.001|0.035|2.8|2.5e-05|9|"Sustained"|17257.5|0.06217535108574
"2672"|0.24|0.001|0.035|2.8|2.5e-05|10|"Sustained"|15401.1111111111|0.0625755150673097
"2673"|0.26|0.001|0.035|2.8|2.5e-05|11|"Sustained"|13889|0.0627620508396637
"2674"|0.28|0.001|0.035|2.8|2.5e-05|13|"Sustained"|12629.1666666667|0.0627722989829448
"2675"|0.3|0.001|0.035|2.8|2.5e-05|14|"Sustained"|11563.0769230769|0.0626367539712628
"2676"|0.32|0.001|0.035|2.8|2.5e-05|15|"Sustained"|10647.8571428571|0.0623728320180165
"2677"|0.34|0.001|0.035|2.8|2.5e-05|16|"Sustained"|9852|0.0619933917038146
"2678"|0.36|0.001|0.035|2.8|2.5e-05|18|"Sustained"|9152.94117647059|0.0615033408172585
"2679"|0.38|0.001|0.035|2.8|2.5e-05|19|"Sustained"|8531.11111111111|0.060903003023413
"2680"|0.4|0.001|0.035|2.8|2.5e-05|21|"Sustained"|7972.5|0.0601873303085223
"2681"|0.02|0.001|0.035|3|2.5e-05|1|"No"|0|0
"2682"|0.04|0.001|0.035|3|2.5e-05|1|"No"|0|0
"2683"|0.06|0.001|0.035|3|2.5e-05|1|"No"|0|0
"2684"|0.08|0.001|0.035|3|2.5e-05|0|"No"|0|0
"2685"|0.1|0.001|0.035|3|2.5e-05|2|"Sustained"|59120|0.0480918367240934
"2686"|0.12|0.001|0.035|3|2.5e-05|3|"Sustained"|41715|0.0531341282647708
"2687"|0.14|0.001|0.035|3|2.5e-05|4|"Sustained"|32490|0.0564576738262139
"2688"|0.16|0.001|0.035|3|2.5e-05|5|"Sustained"|26645|0.0587182886547654
"2689"|0.18|0.001|0.035|3|2.5e-05|7|"Sustained"|22575|0.0602759832686787
"2690"|0.2|0.001|0.035|3|2.5e-05|8|"Sustained"|19565.7142857143|0.0613438382764458
"2691"|0.22|0.001|0.035|3|2.5e-05|9|"Sustained"|17242.5|0.0620526203395553
"2692"|0.24|0.001|0.035|3|2.5e-05|10|"Sustained"|15395.5555555556|0.0624921761632814
"2693"|0.26|0.001|0.035|3|2.5e-05|11|"Sustained"|13888|0.0627179816645089
"2694"|0.28|0.001|0.035|3|2.5e-05|13|"Sustained"|12634.1666666667|0.0627730626757101
"2695"|0.3|0.001|0.035|3|2.5e-05|14|"Sustained"|11572.3076923077|0.0626884089013307
"2696"|0.32|0.001|0.035|3|2.5e-05|15|"Sustained"|10662.8571428571|0.0624812597302724
"2697"|0.34|0.001|0.035|3|2.5e-05|16|"Sustained"|9872.66666666667|0.0621654492734082
"2698"|0.36|0.001|0.035|3|2.5e-05|18|"Sustained"|9178.82352941176|0.061754146973416
"2699"|0.38|0.001|0.035|3|2.5e-05|19|"Sustained"|8563.88888888889|0.0612465166131314
"2700"|0.4|0.001|0.035|3|2.5e-05|20|"Sustained"|8013.15789473684|0.0606443432900617
"2701"|0.02|0.001|0.035|3.2|2.5e-05|1|"No"|0|0
"2702"|0.04|0.001|0.035|3.2|2.5e-05|1|"No"|0|0
"2703"|0.06|0.001|0.035|3.2|2.5e-05|1|"No"|0|0
"2704"|0.08|0.001|0.035|3.2|2.5e-05|0|"No"|0|0
"2705"|0.1|0.001|0.035|3.2|2.5e-05|2|"Sustained"|58930|0.0476466033948758
"2706"|0.12|0.001|0.035|3.2|2.5e-05|3|"Sustained"|41580|0.0527629749088522
"2707"|0.14|0.001|0.035|3.2|2.5e-05|4|"Sustained"|32393.3333333333|0.0561312799339483
"2708"|0.16|0.001|0.035|3.2|2.5e-05|5|"Sustained"|26577.5|0.0584321440584662
"2709"|0.18|0.001|0.035|3.2|2.5e-05|7|"Sustained"|22523.3333333333|0.0600237431432455
"2710"|0.2|0.001|0.035|3.2|2.5e-05|8|"Sustained"|19525.7142857143|0.0611239540734876
"2711"|0.22|0.001|0.035|3.2|2.5e-05|9|"Sustained"|17215|0.0618649508313792
"2712"|0.24|0.001|0.035|3.2|2.5e-05|10|"Sustained"|15376.6666666667|0.0623358961344067
"2713"|0.26|0.001|0.035|3.2|2.5e-05|11|"Sustained"|13875|0.0625981174192356
"2714"|0.28|0.001|0.035|3.2|2.5e-05|13|"Sustained"|12626.6666666667|0.0626919313833708
"2715"|0.3|0.001|0.035|3.2|2.5e-05|14|"Sustained"|11571.5384615385|0.0626478590547706
"2716"|0.32|0.001|0.035|3.2|2.5e-05|15|"Sustained"|10666.4285714286|0.0624864721622197
"2717"|0.34|0.001|0.035|3.2|2.5e-05|16|"Sustained"|9880.66666666667|0.0622241069791775
"2718"|0.36|0.001|0.035|3.2|2.5e-05|18|"Sustained"|9191.76470588235|0.0618684049224954
"2719"|0.38|0.001|0.035|3.2|2.5e-05|19|"Sustained"|8582.22222222222|0.0614314712968601
"2720"|0.4|0.001|0.035|3.2|2.5e-05|20|"Sustained"|8037.8947368421|0.0609118863902786
"2721"|0.02|0.001|0.035|3.4|2.5e-05|1|"No"|0|0
"2722"|0.04|0.001|0.035|3.4|2.5e-05|1|"No"|0|0
"2723"|0.06|0.001|0.035|3.4|2.5e-05|1|"No"|0|0
"2724"|0.08|0.001|0.035|3.4|2.5e-05|0|"No"|0|0
"2725"|0.1|0.001|0.035|3.4|2.5e-05|2|"Sustained"|58680|0.0471449973659481
"2726"|0.12|0.001|0.035|3.4|2.5e-05|3|"Sustained"|41405|0.052333700690424
"2727"|0.14|0.001|0.035|3.4|2.5e-05|4|"Sustained"|32270|0.0557504862902139
"2728"|0.16|0.001|0.035|3.4|2.5e-05|5|"Sustained"|26482.5|0.0580875127215068
"2729"|0.18|0.001|0.035|3.4|2.5e-05|7|"Sustained"|22451.6666666667|0.0597119953485859
"2730"|0.2|0.001|0.035|3.4|2.5e-05|8|"Sustained"|19471.4285714286|0.0608411841761684
"2731"|0.22|0.001|0.035|3.4|2.5e-05|9|"Sustained"|17172.5|0.0616122432799148
"2732"|0.24|0.001|0.035|3.4|2.5e-05|10|"Sustained"|15342.2222222222|0.0621128721434113
"2733"|0.26|0.001|0.035|3.4|2.5e-05|11|"Sustained"|13849|0.0624057591573036
"2734"|0.28|0.001|0.035|3.4|2.5e-05|13|"Sustained"|12607.5|0.0625311719721778
"2735"|0.3|0.001|0.035|3.4|2.5e-05|14|"Sustained"|11557.6923076923|0.0625232124715498
"2736"|0.32|0.001|0.035|3.4|2.5e-05|15|"Sustained"|10657.8571428571|0.0624003097234625
"2737"|0.34|0.001|0.035|3.4|2.5e-05|16|"Sustained"|9878|0.0621788909675509
"2738"|0.36|0.001|0.035|3.4|2.5e-05|18|"Sustained"|9194.11764705882|0.0618729566732247
"2739"|0.38|0.001|0.035|3.4|2.5e-05|19|"Sustained"|8588.88888888889|0.0614877225963775
"2740"|0.4|0.001|0.035|3.4|2.5e-05|20|"Sustained"|8049.47368421053|0.061028738120467
"2741"|0.02|0.001|0.035|3.6|2.5e-05|1|"No"|0|0
"2742"|0.04|0.001|0.035|3.6|2.5e-05|1|"No"|0|0
"2743"|0.06|0.001|0.035|3.6|2.5e-05|1|"No"|0|0
"2744"|0.08|0.001|0.035|3.6|2.5e-05|0|"No"|0|0
"2745"|0.1|0.001|0.035|3.6|2.5e-05|2|"Sustained"|58400|0.046583308557436
"2746"|0.12|0.001|0.035|3.6|2.5e-05|3|"Sustained"|41195|0.0518455890935332
"2747"|0.14|0.001|0.035|3.6|2.5e-05|4|"Sustained"|32116.6666666667|0.0553081900254599
"2748"|0.16|0.001|0.035|3.6|2.5e-05|5|"Sustained"|26365|0.0576806670576086
"2749"|0.18|0.001|0.035|3.6|2.5e-05|7|"Sustained"|22360|0.0593347919605318
"2750"|0.2|0.001|0.035|3.6|2.5e-05|8|"Sustained"|19397.1428571429|0.0604926003450192
"2751"|0.22|0.001|0.035|3.6|2.5e-05|9|"Sustained"|17112.5|0.0612903138836667
"2752"|0.24|0.001|0.035|3.6|2.5e-05|10|"Sustained"|15294.4444444444|0.0618194296041508
"2753"|0.26|0.001|0.035|3.6|2.5e-05|11|"Sustained"|13809|0.0621388410605342
"2754"|0.28|0.001|0.035|3.6|2.5e-05|13|"Sustained"|12575.8333333333|0.0622944860023778
"2755"|0.3|0.001|0.035|3.6|2.5e-05|14|"Sustained"|11532.3076923077|0.0623159605792044
"2756"|0.32|0.001|0.035|3.6|2.5e-05|15|"Sustained"|10638.5714285714|0.0622253192589392
"2757"|0.34|0.001|0.035|3.6|2.5e-05|16|"Sustained"|9863.33333333333|0.0620400992021632
"2758"|0.36|0.001|0.035|3.6|2.5e-05|18|"Sustained"|9184.11764705882|0.061772623226746
"2759"|0.38|0.001|0.035|3.6|2.5e-05|19|"Sustained"|8583.88888888889|0.0614316949888724
"2760"|0.4|0.001|0.035|3.6|2.5e-05|20|"Sustained"|8048.94736842105|0.0610205442025573
"2761"|0.02|0.001|0.035|3.8|2.5e-05|1|"No"|0|0
"2762"|0.04|0.001|0.035|3.8|2.5e-05|1|"No"|0|0
"2763"|0.06|0.001|0.035|3.8|2.5e-05|1|"No"|0|0
"2764"|0.08|0.001|0.035|3.8|2.5e-05|0|"No"|0|0
"2765"|0.1|0.001|0.035|3.8|2.5e-05|2|"Sustained"|58060|0.0459632052544138
"2766"|0.12|0.001|0.035|3.8|2.5e-05|3|"Sustained"|40950|0.0512994027737891
"2767"|0.14|0.001|0.035|3.8|2.5e-05|4|"Sustained"|31933.3333333333|0.0548079669889846
"2768"|0.16|0.001|0.035|3.8|2.5e-05|6|"Sustained"|26222|0.0572112105674314
"2769"|0.18|0.001|0.035|3.8|2.5e-05|7|"Sustained"|22246.6666666667|0.0588940762007109
"2770"|0.2|0.001|0.035|3.8|2.5e-05|8|"Sustained"|19305.7142857143|0.0600777834988167
"2771"|0.22|0.001|0.035|3.8|2.5e-05|9|"Sustained"|17036.25|0.0609000011583129
"2772"|0.24|0.001|0.035|3.8|2.5e-05|10|"Sustained"|15230|0.0614526593449635
"2773"|0.26|0.001|0.035|3.8|2.5e-05|11|"Sustained"|13757|0.0617969168062568
"2774"|0.28|0.001|0.035|3.8|2.5e-05|13|"Sustained"|12530|0.0619788567990449
"2775"|0.3|0.001|0.035|3.8|2.5e-05|14|"Sustained"|11494.6153846154|0.0620273117592364
"2776"|0.32|0.001|0.035|3.8|2.5e-05|15|"Sustained"|10606.4285714286|0.0619646050526109
"2777"|0.34|0.001|0.035|3.8|2.5e-05|16|"Sustained"|9837.33333333333|0.0618092311533111
"2778"|0.36|0.001|0.035|3.8|2.5e-05|18|"Sustained"|9163.52941176471|0.0615760947622282
"2779"|0.38|0.001|0.035|3.8|2.5e-05|19|"Sustained"|8567.77777777778|0.0612686506234193
"2780"|0.4|0.001|0.035|3.8|2.5e-05|20|"Sustained"|8037.36842105263|0.0608983044898248
"2781"|0.02|0.001|0.035|4|2.5e-05|1|"No"|0|0
"2782"|0.04|0.001|0.035|4|2.5e-05|1|"No"|0|0
"2783"|0.06|0.001|0.035|4|2.5e-05|1|"No"|0|0
"2784"|0.08|0.001|0.035|4|2.5e-05|0|"No"|0|0
"2785"|0.1|0.001|0.035|4|2.5e-05|2|"Sustained"|57680|0.0452838873746586
"2786"|0.12|0.001|0.035|4|2.5e-05|3|"Sustained"|40670|0.0506920873357095
"2787"|0.14|0.001|0.035|4|2.5e-05|4|"Sustained"|31720|0.0542445137666238
"2788"|0.16|0.001|0.035|4|2.5e-05|6|"Sustained"|26056|0.0566789362364378
"2789"|0.18|0.001|0.035|4|2.5e-05|7|"Sustained"|22111.6666666667|0.0583888722007162
"2790"|0.2|0.001|0.035|4|2.5e-05|8|"Sustained"|19194.2857142857|0.0595957122869019
"2791"|0.22|0.001|0.035|4|2.5e-05|9|"Sustained"|16942.5|0.0604395546329983
"2792"|0.24|0.001|0.035|4|2.5e-05|10|"Sustained"|15150|0.0610158762100948
"2793"|0.26|0.001|0.035|4|2.5e-05|12|"Sustained"|13689.0909090909|0.0613824931469721
"2794"|0.28|0.001|0.035|4|2.5e-05|13|"Sustained"|12472.5|0.0615862971063325
"2795"|0.3|0.001|0.035|4|2.5e-05|14|"Sustained"|11443.8461538462|0.061657659998329
"2796"|0.32|0.001|0.035|4|2.5e-05|15|"Sustained"|10563.5714285714|0.061620278378179
"2797"|0.34|0.001|0.035|4|2.5e-05|17|"Sustained"|9800|0.0614921962665322
"2798"|0.36|0.001|0.035|4|2.5e-05|18|"Sustained"|9131.76470588235|0.0612914374020946
"2799"|0.38|0.001|0.035|4|2.5e-05|19|"Sustained"|8541.66666666667|0.0610076811186523
"2800"|0.4|0.001|0.035|4|2.5e-05|20|"Sustained"|8015.26315789474|0.0606723244297323
"2801"|0.02|0.001|0.04|0.2|2.5e-05|1|"No"|0|0
"2802"|0.04|0.001|0.04|0.2|2.5e-05|1|"No"|0|0
"2803"|0.06|0.001|0.04|0.2|2.5e-05|1|"No"|0|0
"2804"|0.08|0.001|0.04|0.2|2.5e-05|1|"No"|0|0
"2805"|0.1|0.001|0.04|0.2|2.5e-05|0|"No"|0|0
"2806"|0.12|0.001|0.04|0.2|2.5e-05|1|"No"|0|0
"2807"|0.14|0.001|0.04|0.2|2.5e-05|1|"No"|0|0
"2808"|0.16|0.001|0.04|0.2|2.5e-05|1|"No"|0|0
"2809"|0.18|0.001|0.04|0.2|2.5e-05|1|"No"|0|0
"2810"|0.2|0.001|0.04|0.2|2.5e-05|1|"No"|0|0
"2811"|0.22|0.001|0.04|0.2|2.5e-05|1|"No"|0|0
"2812"|0.24|0.001|0.04|0.2|2.5e-05|1|"No"|0|0
"2813"|0.26|0.001|0.04|0.2|2.5e-05|1|"No"|0|0
"2814"|0.28|0.001|0.04|0.2|2.5e-05|1|"No"|0|0
"2815"|0.3|0.001|0.04|0.2|2.5e-05|1|"No"|0|0
"2816"|0.32|0.001|0.04|0.2|2.5e-05|1|"No"|0|0
"2817"|0.34|0.001|0.04|0.2|2.5e-05|1|"No"|0|0
"2818"|0.36|0.001|0.04|0.2|2.5e-05|1|"No"|0|0
"2819"|0.38|0.001|0.04|0.2|2.5e-05|1|"No"|0|0
"2820"|0.4|0.001|0.04|0.2|2.5e-05|1|"No"|0|0
"2821"|0.02|0.001|0.04|0.4|2.5e-05|1|"No"|0|0
"2822"|0.04|0.001|0.04|0.4|2.5e-05|1|"No"|0|0
"2823"|0.06|0.001|0.04|0.4|2.5e-05|1|"No"|0|0
"2824"|0.08|0.001|0.04|0.4|2.5e-05|1|"No"|0|0
"2825"|0.1|0.001|0.04|0.4|2.5e-05|1|"No"|0|0
"2826"|0.12|0.001|0.04|0.4|2.5e-05|0|"No"|0|0
"2827"|0.14|0.001|0.04|0.4|2.5e-05|0|"No"|0|0
"2828"|0.16|0.001|0.04|0.4|2.5e-05|0|"No"|0|0
"2829"|0.18|0.001|0.04|0.4|2.5e-05|1|"No"|0|0
"2830"|0.2|0.001|0.04|0.4|2.5e-05|1|"No"|0|0
"2831"|0.22|0.001|0.04|0.4|2.5e-05|1|"No"|0|0
"2832"|0.24|0.001|0.04|0.4|2.5e-05|1|"No"|0|0
"2833"|0.26|0.001|0.04|0.4|2.5e-05|1|"No"|0|0
"2834"|0.28|0.001|0.04|0.4|2.5e-05|1|"No"|0|0
"2835"|0.3|0.001|0.04|0.4|2.5e-05|1|"No"|0|0
"2836"|0.32|0.001|0.04|0.4|2.5e-05|1|"No"|0|0
"2837"|0.34|0.001|0.04|0.4|2.5e-05|1|"No"|0|0
"2838"|0.36|0.001|0.04|0.4|2.5e-05|1|"No"|0|0
"2839"|0.38|0.001|0.04|0.4|2.5e-05|1|"No"|0|0
"2840"|0.4|0.001|0.04|0.4|2.5e-05|1|"No"|0|0
"2841"|0.02|0.001|0.04|0.6|2.5e-05|1|"No"|0|0
"2842"|0.04|0.001|0.04|0.6|2.5e-05|1|"No"|0|0
"2843"|0.06|0.001|0.04|0.6|2.5e-05|1|"No"|0|0
"2844"|0.08|0.001|0.04|0.6|2.5e-05|1|"No"|0|0
"2845"|0.1|0.001|0.04|0.6|2.5e-05|1|"No"|0|0
"2846"|0.12|0.001|0.04|0.6|2.5e-05|2|"Sustained"|54360|0.058339585777799
"2847"|0.14|0.001|0.04|0.6|2.5e-05|1|"No"|0|0
"2848"|0.16|0.001|0.04|0.6|2.5e-05|0|"No"|0|0
"2849"|0.18|0.001|0.04|0.6|2.5e-05|0|"No"|0|0
"2850"|0.2|0.001|0.04|0.6|2.5e-05|0|"No"|0|0
"2851"|0.22|0.001|0.04|0.6|2.5e-05|0|"No"|0|0
"2852"|0.24|0.001|0.04|0.6|2.5e-05|1|"No"|0|0
"2853"|0.26|0.001|0.04|0.6|2.5e-05|1|"No"|0|0
"2854"|0.28|0.001|0.04|0.6|2.5e-05|1|"No"|0|0
"2855"|0.3|0.001|0.04|0.6|2.5e-05|1|"No"|0|0
"2856"|0.32|0.001|0.04|0.6|2.5e-05|1|"No"|0|0
"2857"|0.34|0.001|0.04|0.6|2.5e-05|1|"No"|0|0
"2858"|0.36|0.001|0.04|0.6|2.5e-05|1|"No"|0|0
"2859"|0.38|0.001|0.04|0.6|2.5e-05|1|"No"|0|0
"2860"|0.4|0.001|0.04|0.6|2.5e-05|1|"No"|0|0
"2861"|0.02|0.001|0.04|0.8|2.5e-05|1|"No"|0|0
"2862"|0.04|0.001|0.04|0.8|2.5e-05|1|"No"|0|0
"2863"|0.06|0.001|0.04|0.8|2.5e-05|1|"No"|0|0
"2864"|0.08|0.001|0.04|0.8|2.5e-05|1|"No"|0|0
"2865"|0.1|0.001|0.04|0.8|2.5e-05|1|"No"|0|0
"2866"|0.12|0.001|0.04|0.8|2.5e-05|2|"Sustained"|53760|0.0584890870972303
"2867"|0.14|0.001|0.04|0.8|2.5e-05|3|"Sustained"|40740|0.0623478010110745
"2868"|0.16|0.001|0.04|0.8|2.5e-05|4|"Sustained"|32860|0.0643016299860966
"2869"|0.18|0.001|0.04|0.8|2.5e-05|1|"No"|0|0
"2870"|0.2|0.001|0.04|0.8|2.5e-05|0|"No"|0|0
"2871"|0.22|0.001|0.04|0.8|2.5e-05|0|"No"|0|0
"2872"|0.24|0.001|0.04|0.8|2.5e-05|0|"No"|0|0
"2873"|0.26|0.001|0.04|0.8|2.5e-05|0|"No"|0|0
"2874"|0.28|0.001|0.04|0.8|2.5e-05|0|"No"|0|0
"2875"|0.3|0.001|0.04|0.8|2.5e-05|1|"No"|0|0
"2876"|0.32|0.001|0.04|0.8|2.5e-05|1|"No"|0|0
"2877"|0.34|0.001|0.04|0.8|2.5e-05|1|"No"|0|0
"2878"|0.36|0.001|0.04|0.8|2.5e-05|1|"No"|0|0
"2879"|0.38|0.001|0.04|0.8|2.5e-05|1|"No"|0|0
"2880"|0.4|0.001|0.04|0.8|2.5e-05|1|"No"|0|0
"2881"|0.02|0.001|0.04|1|2.5e-05|1|"No"|0|0
"2882"|0.04|0.001|0.04|1|2.5e-05|1|"No"|0|0
"2883"|0.06|0.001|0.04|1|2.5e-05|1|"No"|0|0
"2884"|0.08|0.001|0.04|1|2.5e-05|1|"No"|0|0
"2885"|0.1|0.001|0.04|1|2.5e-05|1|"No"|0|0
"2886"|0.12|0.001|0.04|1|2.5e-05|2|"Sustained"|53560|0.0585399161506524
"2887"|0.14|0.001|0.04|1|2.5e-05|3|"Sustained"|40490|0.062548426883528
"2888"|0.16|0.001|0.04|1|2.5e-05|4|"Sustained"|32686.6666666667|0.0651360272767516
"2889"|0.18|0.001|0.04|1|2.5e-05|5|"Sustained"|27392.5|0.0665861437459851
"2890"|0.2|0.001|0.04|1|2.5e-05|2|"Dampened"|0|0
"2891"|0.22|0.001|0.04|1|2.5e-05|1|"No"|0|0
"2892"|0.24|0.001|0.04|1|2.5e-05|0|"No"|0|0
"2893"|0.26|0.001|0.04|1|2.5e-05|0|"No"|0|0
"2894"|0.28|0.001|0.04|1|2.5e-05|0|"No"|0|0
"2895"|0.3|0.001|0.04|1|2.5e-05|0|"No"|0|0
"2896"|0.32|0.001|0.04|1|2.5e-05|0|"No"|0|0
"2897"|0.34|0.001|0.04|1|2.5e-05|0|"No"|0|0
"2898"|0.36|0.001|0.04|1|2.5e-05|0|"No"|0|0
"2899"|0.38|0.001|0.04|1|2.5e-05|1|"No"|0|0
"2900"|0.4|0.001|0.04|1|2.5e-05|1|"No"|0|0
"2901"|0.02|0.001|0.04|1.2|2.5e-05|1|"No"|0|0
"2902"|0.04|0.001|0.04|1.2|2.5e-05|1|"No"|0|0
"2903"|0.06|0.001|0.04|1.2|2.5e-05|1|"No"|0|0
"2904"|0.08|0.001|0.04|1.2|2.5e-05|1|"No"|0|0
"2905"|0.1|0.001|0.04|1.2|2.5e-05|1|"No"|0|0
"2906"|0.12|0.001|0.04|1.2|2.5e-05|2|"Sustained"|53500|0.0585574560421385
"2907"|0.14|0.001|0.04|1.2|2.5e-05|3|"Sustained"|40400|0.0626470734201506
"2908"|0.16|0.001|0.04|1.2|2.5e-05|4|"Sustained"|32580|0.0653744026193852
"2909"|0.18|0.001|0.04|1.2|2.5e-05|5|"Sustained"|27307.5|0.0671278567847243
"2910"|0.2|0.001|0.04|1.2|2.5e-05|6|"Sustained"|23466|0.0680966324905547
"2911"|0.22|0.001|0.04|1.2|2.5e-05|7|"Sustained"|20471.6666666667|0.0682131593229695
"2912"|0.24|0.001|0.04|1.2|2.5e-05|1|"No"|0|0
"2913"|0.26|0.001|0.04|1.2|2.5e-05|1|"No"|0|0
"2914"|0.28|0.001|0.04|1.2|2.5e-05|0|"No"|0|0
"2915"|0.3|0.001|0.04|1.2|2.5e-05|0|"No"|0|0
"2916"|0.32|0.001|0.04|1.2|2.5e-05|0|"No"|0|0
"2917"|0.34|0.001|0.04|1.2|2.5e-05|0|"No"|0|0
"2918"|0.36|0.001|0.04|1.2|2.5e-05|0|"No"|0|0
"2919"|0.38|0.001|0.04|1.2|2.5e-05|0|"No"|0|0
"2920"|0.4|0.001|0.04|1.2|2.5e-05|0|"No"|0|0
"2921"|0.02|0.001|0.04|1.4|2.5e-05|1|"No"|0|0
"2922"|0.04|0.001|0.04|1.4|2.5e-05|1|"No"|0|0
"2923"|0.06|0.001|0.04|1.4|2.5e-05|1|"No"|0|0
"2924"|0.08|0.001|0.04|1.4|2.5e-05|1|"No"|0|0
"2925"|0.1|0.001|0.04|1.4|2.5e-05|1|"No"|0|0
"2926"|0.12|0.001|0.04|1.4|2.5e-05|2|"Sustained"|53520|0.0585510524682609
"2927"|0.14|0.001|0.04|1.4|2.5e-05|3|"Sustained"|40370|0.0627005732797779
"2928"|0.16|0.001|0.04|1.4|2.5e-05|4|"Sustained"|32543.3333333333|0.0655103648385834
"2929"|0.18|0.001|0.04|1.4|2.5e-05|5|"Sustained"|27267.5|0.0673904104800605
"2930"|0.2|0.001|0.04|1.4|2.5e-05|6|"Sustained"|23440|0.0685769569198412
"2931"|0.22|0.001|0.04|1.4|2.5e-05|7|"Sustained"|20516.6666666667|0.0691921473860092
"2932"|0.24|0.001|0.04|1.4|2.5e-05|8|"Sustained"|18180|0.0692525570508924
"2933"|0.26|0.001|0.04|1.4|2.5e-05|10|"Sustained"|16197.7777777778|0.0685019782876046
"2934"|0.28|0.001|0.04|1.4|2.5e-05|1|"No"|0|0
"2935"|0.3|0.001|0.04|1.4|2.5e-05|1|"No"|0|0
"2936"|0.32|0.001|0.04|1.4|2.5e-05|1|"No"|0|0
"2937"|0.34|0.001|0.04|1.4|2.5e-05|0|"No"|0|0
"2938"|0.36|0.001|0.04|1.4|2.5e-05|0|"No"|0|0
"2939"|0.38|0.001|0.04|1.4|2.5e-05|0|"No"|0|0
"2940"|0.4|0.001|0.04|1.4|2.5e-05|0|"No"|0|0
"2941"|0.02|0.001|0.04|1.6|2.5e-05|1|"No"|0|0
"2942"|0.04|0.001|0.04|1.6|2.5e-05|1|"No"|0|0
"2943"|0.06|0.001|0.04|1.6|2.5e-05|1|"No"|0|0
"2944"|0.08|0.001|0.04|1.6|2.5e-05|1|"No"|0|0
"2945"|0.1|0.001|0.04|1.6|2.5e-05|1|"No"|0|0
"2946"|0.12|0.001|0.04|1.6|2.5e-05|2|"Sustained"|53550|0.0585231716344459
"2947"|0.14|0.001|0.04|1.6|2.5e-05|3|"Sustained"|40380|0.0627234819115359
"2948"|0.16|0.001|0.04|1.6|2.5e-05|4|"Sustained"|32540|0.0655946978676047
"2949"|0.18|0.001|0.04|1.6|2.5e-05|5|"Sustained"|27260|0.0675549560620687
"2950"|0.2|0.001|0.04|1.6|2.5e-05|6|"Sustained"|23436|0.0688537955623332
"2951"|0.22|0.001|0.04|1.6|2.5e-05|7|"Sustained"|20523.3333333333|0.0696399129966758
"2952"|0.24|0.001|0.04|1.6|2.5e-05|8|"Sustained"|18220|0.0699950193170916
"2953"|0.26|0.001|0.04|1.6|2.5e-05|10|"Sustained"|16336.6666666667|0.0699512383343629
"2954"|0.28|0.001|0.04|1.6|2.5e-05|11|"Sustained"|14743|0.0694396213550818
"2955"|0.3|0.001|0.04|1.6|2.5e-05|12|"Sustained"|13304.5454545455|0.0680995268971526
"2956"|0.32|0.001|0.04|1.6|2.5e-05|1|"No"|0|0
"2957"|0.34|0.001|0.04|1.6|2.5e-05|1|"No"|0|0
"2958"|0.36|0.001|0.04|1.6|2.5e-05|1|"No"|0|0
"2959"|0.38|0.001|0.04|1.6|2.5e-05|0|"No"|0|0
"2960"|0.4|0.001|0.04|1.6|2.5e-05|0|"No"|0|0
"2961"|0.02|0.001|0.04|1.8|2.5e-05|1|"No"|0|0
"2962"|0.04|0.001|0.04|1.8|2.5e-05|1|"No"|0|0
"2963"|0.06|0.001|0.04|1.8|2.5e-05|1|"No"|0|0
"2964"|0.08|0.001|0.04|1.8|2.5e-05|1|"No"|0|0
"2965"|0.1|0.001|0.04|1.8|2.5e-05|1|"No"|0|0
"2966"|0.12|0.001|0.04|1.8|2.5e-05|2|"Sustained"|53600|0.0584719673223366
"2967"|0.14|0.001|0.04|1.8|2.5e-05|3|"Sustained"|40405|0.0627178540253159
"2968"|0.16|0.001|0.04|1.8|2.5e-05|4|"Sustained"|32556.6666666667|0.0656392571314257
"2969"|0.18|0.001|0.04|1.8|2.5e-05|5|"Sustained"|27272.5|0.067660745829708
"2970"|0.2|0.001|0.04|1.8|2.5e-05|6|"Sustained"|23448|0.0690361401513146
"2971"|0.22|0.001|0.04|1.8|2.5e-05|7|"Sustained"|20540|0.0699232585250626
"2972"|0.24|0.001|0.04|1.8|2.5e-05|8|"Sustained"|18242.8571428571|0.0704208536259313
"2973"|0.26|0.001|0.04|1.8|2.5e-05|9|"Sustained"|16378.75|0.0705869424280887
"2974"|0.28|0.001|0.04|1.8|2.5e-05|11|"Sustained"|14826|0.0704455360230488
"2975"|0.3|0.001|0.04|1.8|2.5e-05|12|"Sustained"|13500.9090909091|0.0699778618512237
"2976"|0.32|0.001|0.04|1.8|2.5e-05|13|"Sustained"|12332.5|0.0690870515219166
"2977"|0.34|0.001|0.04|1.8|2.5e-05|14|"Sustained"|11228.4615384615|0.067361925620275
"2978"|0.36|0.001|0.04|1.8|2.5e-05|1|"No"|0|0
"2979"|0.38|0.001|0.04|1.8|2.5e-05|1|"No"|0|0
"2980"|0.4|0.001|0.04|1.8|2.5e-05|1|"No"|0|0
"2981"|0.02|0.001|0.04|2|2.5e-05|1|"No"|0|0
"2982"|0.04|0.001|0.04|2|2.5e-05|1|"No"|0|0
"2983"|0.06|0.001|0.04|2|2.5e-05|1|"No"|0|0
"2984"|0.08|0.001|0.04|2|2.5e-05|1|"No"|0|0
"2985"|0.1|0.001|0.04|2|2.5e-05|1|"No"|0|0
"2986"|0.12|0.001|0.04|2|2.5e-05|2|"Sustained"|53640|0.0583940165715884
"2987"|0.14|0.001|0.04|2|2.5e-05|3|"Sustained"|40430|0.0626850552253223
"2988"|0.16|0.001|0.04|2|2.5e-05|4|"Sustained"|32576.6666666667|0.0656517759016301
"2989"|0.18|0.001|0.04|2|2.5e-05|5|"Sustained"|27290|0.0677234315182701
"2990"|0.2|0.001|0.04|2|2.5e-05|6|"Sustained"|23468|0.0691577260552559
"2991"|0.22|0.001|0.04|2|2.5e-05|7|"Sustained"|20558.3333333333|0.0701163316902316
"2992"|0.24|0.001|0.04|2|2.5e-05|8|"Sustained"|18267.1428571429|0.0707035097152283
"2993"|0.26|0.001|0.04|2|2.5e-05|9|"Sustained"|16410|0.0709880463227011
"2994"|0.28|0.001|0.04|2|2.5e-05|11|"Sustained"|14871|0.0710108611102333
"2995"|0.3|0.001|0.04|2|2.5e-05|12|"Sustained"|13568.1818181818|0.070792142924887
"2996"|0.32|0.001|0.04|2|2.5e-05|13|"Sustained"|12443.3333333333|0.0703275383979055
"2997"|0.34|0.001|0.04|2|2.5e-05|14|"Sustained"|11453.8461538462|0.0695791578717787
"2998"|0.36|0.001|0.04|2|2.5e-05|15|"Sustained"|10554.2857142857|0.0684275167550292
"2999"|0.38|0.001|0.04|2|2.5e-05|17|"Sustained"|9676.875|0.0664731758755707
"3000"|0.4|0.001|0.04|2|2.5e-05|2|"Dampened"|0|0
"3001"|0.02|0.001|0.04|2.2|2.5e-05|1|"No"|0|0
"3002"|0.04|0.001|0.04|2.2|2.5e-05|1|"No"|0|0
"3003"|0.06|0.001|0.04|2.2|2.5e-05|1|"No"|0|0
"3004"|0.08|0.001|0.04|2.2|2.5e-05|1|"No"|0|0
"3005"|0.1|0.001|0.04|2.2|2.5e-05|1|"No"|0|0
"3006"|0.12|0.001|0.04|2.2|2.5e-05|2|"Sustained"|53680|0.0582850694535508
"3007"|0.14|0.001|0.04|2.2|2.5e-05|3|"Sustained"|40460|0.0626212928695897
"3008"|0.16|0.001|0.04|2.2|2.5e-05|4|"Sustained"|32596.6666666667|0.0656311587608868
"3009"|0.18|0.001|0.04|2.2|2.5e-05|5|"Sustained"|27312.5|0.0677471423988836
"3010"|0.2|0.001|0.04|2.2|2.5e-05|6|"Sustained"|23488|0.0692297877654867
"3011"|0.22|0.001|0.04|2.2|2.5e-05|7|"Sustained"|20581.6666666667|0.0702442716905148
"3012"|0.24|0.001|0.04|2.2|2.5e-05|8|"Sustained"|18292.8571428571|0.070898245065813
"3013"|0.26|0.001|0.04|2.2|2.5e-05|9|"Sustained"|16441.25|0.0712603496414543
"3014"|0.28|0.001|0.04|2.2|2.5e-05|11|"Sustained"|14906|0.0713878383935427
"3015"|0.3|0.001|0.04|2.2|2.5e-05|12|"Sustained"|13612.7272727273|0.0713033766699641
"3016"|0.32|0.001|0.04|2.2|2.5e-05|13|"Sustained"|12503.3333333333|0.0710228904228462
"3017"|0.34|0.001|0.04|2.2|2.5e-05|14|"Sustained"|11536.9230769231|0.0705494529146511
"3018"|0.36|0.001|0.04|2.2|2.5e-05|15|"Sustained"|10681.4285714286|0.0698649748779542
"3019"|0.38|0.001|0.04|2.2|2.5e-05|16|"Sustained"|9910|0.0689191061252276
"3020"|0.4|0.001|0.04|2.2|2.5e-05|18|"Sustained"|9192.94117647059|0.0675950607942582
"3021"|0.02|0.001|0.04|2.4|2.5e-05|1|"No"|0|0
"3022"|0.04|0.001|0.04|2.4|2.5e-05|1|"No"|0|0
"3023"|0.06|0.001|0.04|2.4|2.5e-05|1|"No"|0|0
"3024"|0.08|0.001|0.04|2.4|2.5e-05|1|"No"|0|0
"3025"|0.1|0.001|0.04|2.4|2.5e-05|1|"No"|0|0
"3026"|0.12|0.001|0.04|2.4|2.5e-05|2|"Sustained"|53700|0.0581420625028398
"3027"|0.14|0.001|0.04|2.4|2.5e-05|3|"Sustained"|40475|0.0625254194708822
"3028"|0.16|0.001|0.04|2.4|2.5e-05|4|"Sustained"|32613.3333333333|0.0655761463643964
"3029"|0.18|0.001|0.04|2.4|2.5e-05|5|"Sustained"|27330|0.0677314167020208
"3030"|0.2|0.001|0.04|2.4|2.5e-05|6|"Sustained"|23508|0.0692578945013625
"3031"|0.22|0.001|0.04|2.4|2.5e-05|7|"Sustained"|20603.3333333333|0.0703189973794421
"3032"|0.24|0.001|0.04|2.4|2.5e-05|8|"Sustained"|18317.1428571429|0.071026298026941
"3033"|0.26|0.001|0.04|2.4|2.5e-05|9|"Sustained"|16466.25|0.0714521818017091
"3034"|0.28|0.001|0.04|2.4|2.5e-05|11|"Sustained"|14937|0.0716498628554749
"3035"|0.3|0.001|0.04|2.4|2.5e-05|12|"Sustained"|13648.1818181818|0.0716524987658002
"3036"|0.32|0.001|0.04|2.4|2.5e-05|13|"Sustained"|12545.8333333333|0.0714845038539534
"3037"|0.34|0.001|0.04|2.4|2.5e-05|14|"Sustained"|11589.2307692308|0.0711573884310836
"3038"|0.36|0.001|0.04|2.4|2.5e-05|15|"Sustained"|10750|0.0706785233138173
"3039"|0.38|0.001|0.04|2.4|2.5e-05|16|"Sustained"|10002.6666666667|0.0700229995003039
"3040"|0.4|0.001|0.04|2.4|2.5e-05|17|"Sustained"|9327.5|0.0691844708830641
"3041"|0.02|0.001|0.04|2.6|2.5e-05|1|"No"|0|0
"3042"|0.04|0.001|0.04|2.6|2.5e-05|1|"No"|0|0
"3043"|0.06|0.001|0.04|2.6|2.5e-05|1|"No"|0|0
"3044"|0.08|0.001|0.04|2.6|2.5e-05|1|"No"|0|0
"3045"|0.1|0.001|0.04|2.6|2.5e-05|1|"No"|0|0
"3046"|0.12|0.001|0.04|2.6|2.5e-05|2|"Sustained"|53690|0.0579619913183031
"3047"|0.14|0.001|0.04|2.6|2.5e-05|3|"Sustained"|40475|0.0623930752551468
"3048"|0.16|0.001|0.04|2.6|2.5e-05|4|"Sustained"|32620|0.0654838143436167
"3049"|0.18|0.001|0.04|2.6|2.5e-05|5|"Sustained"|27340|0.0676791556370006
"3050"|0.2|0.001|0.04|2.6|2.5e-05|6|"Sustained"|23520|0.0692424441814725
"3051"|0.22|0.001|0.04|2.6|2.5e-05|7|"Sustained"|20618.3333333333|0.0703444817671583
"3052"|0.24|0.001|0.04|2.6|2.5e-05|8|"Sustained"|18335.7142857143|0.0710965437242048
"3053"|0.26|0.001|0.04|2.6|2.5e-05|9|"Sustained"|16488.75|0.0715728767394211
"3054"|0.28|0.001|0.04|2.6|2.5e-05|11|"Sustained"|14962|0.0718263080553113
"3055"|0.3|0.001|0.04|2.6|2.5e-05|12|"Sustained"|13677.2727272727|0.0718959928512683
"3056"|0.32|0.001|0.04|2.6|2.5e-05|13|"Sustained"|12579.1666666667|0.0718047092244495
"3057"|0.34|0.001|0.04|2.6|2.5e-05|14|"Sustained"|11629.2307692308|0.0715733968564149
"3058"|0.36|0.001|0.04|2.6|2.5e-05|15|"Sustained"|10797.8571428571|0.0712093419811094
"3059"|0.38|0.001|0.04|2.6|2.5e-05|16|"Sustained"|10060.6666666667|0.070715267551782
"3060"|0.4|0.001|0.04|2.6|2.5e-05|17|"Sustained"|9401.25|0.0700870001202969
"3061"|0.02|0.001|0.04|2.8|2.5e-05|1|"No"|0|0
"3062"|0.04|0.001|0.04|2.8|2.5e-05|1|"No"|0|0
"3063"|0.06|0.001|0.04|2.8|2.5e-05|1|"No"|0|0
"3064"|0.08|0.001|0.04|2.8|2.5e-05|1|"No"|0|0
"3065"|0.1|0.001|0.04|2.8|2.5e-05|1|"No"|0|0
"3066"|0.12|0.001|0.04|2.8|2.5e-05|2|"Sustained"|53670|0.057739814923881
"3067"|0.14|0.001|0.04|2.8|2.5e-05|3|"Sustained"|40455|0.0622233613268003
"3068"|0.16|0.001|0.04|2.8|2.5e-05|4|"Sustained"|32613.3333333333|0.0653542452756695
"3069"|0.18|0.001|0.04|2.8|2.5e-05|5|"Sustained"|27340|0.0675843957635402
"3070"|0.2|0.001|0.04|2.8|2.5e-05|6|"Sustained"|23526|0.0691834075517074
"3071"|0.22|0.001|0.04|2.8|2.5e-05|7|"Sustained"|20628.3333333333|0.0703227246979925
"3072"|0.24|0.001|0.04|2.8|2.5e-05|8|"Sustained"|18348.5714285714|0.0711126648164202
"3073"|0.26|0.001|0.04|2.8|2.5e-05|9|"Sustained"|16505|0.0716314038103118
"3074"|0.28|0.001|0.04|2.8|2.5e-05|10|"Sustained"|14981.1111111111|0.0719325341795468
"3075"|0.3|0.001|0.04|2.8|2.5e-05|12|"Sustained"|13700|0.0720528776454926
"3076"|0.32|0.001|0.04|2.8|2.5e-05|13|"Sustained"|12605.8333333333|0.0720226533261372
"3077"|0.34|0.001|0.04|2.8|2.5e-05|14|"Sustained"|11660|0.0718564142913291
"3078"|0.36|0.001|0.04|2.8|2.5e-05|15|"Sustained"|10832.8571428571|0.0715791376151801
"3079"|0.38|0.001|0.04|2.8|2.5e-05|16|"Sustained"|10102.6666666667|0.0711850609535156
"3080"|0.4|0.001|0.04|2.8|2.5e-05|17|"Sustained"|9451.25|0.0706793351977505
"3081"|0.02|0.001|0.04|3|2.5e-05|1|"No"|0|0
"3082"|0.04|0.001|0.04|3|2.5e-05|1|"No"|0|0
"3083"|0.06|0.001|0.04|3|2.5e-05|1|"No"|0|0
"3084"|0.08|0.001|0.04|3|2.5e-05|1|"No"|0|0
"3085"|0.1|0.001|0.04|3|2.5e-05|1|"No"|0|0
"3086"|0.12|0.001|0.04|3|2.5e-05|2|"Sustained"|53600|0.0574757815907877
"3087"|0.14|0.001|0.04|3|2.5e-05|3|"Sustained"|40415|0.0620110661243803
"3088"|0.16|0.001|0.04|3|2.5e-05|4|"Sustained"|32590|0.0651824570135592
"3089"|0.18|0.001|0.04|3|2.5e-05|5|"Sustained"|27327.5|0.0674477087947649
"3090"|0.2|0.001|0.04|3|2.5e-05|6|"Sustained"|23520|0.0690813361228392
"3091"|0.22|0.001|0.04|3|2.5e-05|7|"Sustained"|20628.3333333333|0.0702523408182029
"3092"|0.24|0.001|0.04|3|2.5e-05|8|"Sustained"|18352.8571428571|0.0710770590561584
"3093"|0.26|0.001|0.04|3|2.5e-05|9|"Sustained"|16512.5|0.0716319502383349
"3094"|0.28|0.001|0.04|3|2.5e-05|10|"Sustained"|14993.3333333333|0.0719724040889393
"3095"|0.3|0.001|0.04|3|2.5e-05|12|"Sustained"|13714.5454545455|0.0721373237217641
"3096"|0.32|0.001|0.04|3|2.5e-05|13|"Sustained"|12624.1666666667|0.0721557487896716
"3097"|0.34|0.001|0.04|3|2.5e-05|14|"Sustained"|11682.3076923077|0.0720478251357503
"3098"|0.36|0.001|0.04|3|2.5e-05|15|"Sustained"|10859.2857142857|0.0718280560086235
"3099"|0.38|0.001|0.04|3|2.5e-05|16|"Sustained"|10132.6666666667|0.0715058024297575
"3100"|0.4|0.001|0.04|3|2.5e-05|17|"Sustained"|9486.875|0.0710923677243931
"3101"|0.02|0.001|0.04|3.2|2.5e-05|1|"No"|0|0
"3102"|0.04|0.001|0.04|3.2|2.5e-05|1|"No"|0|0
"3103"|0.06|0.001|0.04|3.2|2.5e-05|1|"No"|0|0
"3104"|0.08|0.001|0.04|3.2|2.5e-05|1|"No"|0|0
"3105"|0.1|0.001|0.04|3.2|2.5e-05|1|"No"|0|0
"3106"|0.12|0.001|0.04|3.2|2.5e-05|2|"Sustained"|53510|0.0571644156706268
"3107"|0.14|0.001|0.04|3.2|2.5e-05|3|"Sustained"|40355|0.0617534654542561
"3108"|0.16|0.001|0.04|3.2|2.5e-05|4|"Sustained"|32546.6666666667|0.064965663358732
"3109"|0.18|0.001|0.04|3.2|2.5e-05|5|"Sustained"|27300|0.0672654772190364
"3110"|0.2|0.001|0.04|3.2|2.5e-05|6|"Sustained"|23502|0.0689305127400711
"3111"|0.22|0.001|0.04|3.2|2.5e-05|7|"Sustained"|20618.3333333333|0.0701337222576061
"3112"|0.24|0.001|0.04|3.2|2.5e-05|8|"Sustained"|18350|0.0709893807480611
"3113"|0.26|0.001|0.04|3.2|2.5e-05|9|"Sustained"|16513.75|0.0715764998563456
"3114"|0.28|0.001|0.04|3.2|2.5e-05|10|"Sustained"|14997.7777777778|0.0719507644919915
"3115"|0.3|0.001|0.04|3.2|2.5e-05|12|"Sustained"|13722.7272727273|0.0721537492193949
"3116"|0.32|0.001|0.04|3.2|2.5e-05|13|"Sustained"|12635.8333333333|0.072211939111274
"3117"|0.34|0.001|0.04|3.2|2.5e-05|14|"Sustained"|11696.1538461538|0.0721483790506311
"3118"|0.36|0.001|0.04|3.2|2.5e-05|15|"Sustained"|10877.1428571429|0.0719780343992865
"3119"|0.38|0.001|0.04|3.2|2.5e-05|16|"Sustained"|10154.6666666667|0.0717133623323346
"3120"|0.4|0.001|0.04|3.2|2.5e-05|17|"Sustained"|9512.5|0.07136228865118
"3121"|0.02|0.001|0.04|3.4|2.5e-05|1|"No"|0|0
"3122"|0.04|0.001|0.04|3.4|2.5e-05|1|"No"|0|0
"3123"|0.06|0.001|0.04|3.4|2.5e-05|1|"No"|0|0
"3124"|0.08|0.001|0.04|3.4|2.5e-05|1|"No"|0|0
"3125"|0.1|0.001|0.04|3.4|2.5e-05|1|"No"|0|0
"3126"|0.12|0.001|0.04|3.4|2.5e-05|2|"Sustained"|53400|0.0568037873353471
"3127"|0.14|0.001|0.04|3.4|2.5e-05|3|"Sustained"|40270|0.0614509069104118
"3128"|0.16|0.001|0.04|3.4|2.5e-05|4|"Sustained"|32490|0.0647028669356408
"3129"|0.18|0.001|0.04|3.4|2.5e-05|5|"Sustained"|27255|0.0670370022619837
"3130"|0.2|0.001|0.04|3.4|2.5e-05|6|"Sustained"|23472|0.0687309954497465
"3131"|0.22|0.001|0.04|3.4|2.5e-05|7|"Sustained"|20596.6666666667|0.0699638656455248
"3132"|0.24|0.001|0.04|3.4|2.5e-05|8|"Sustained"|18334.2857142857|0.0708489299287551
"3133"|0.26|0.001|0.04|3.4|2.5e-05|9|"Sustained"|16503.75|0.0714658582775746
"3134"|0.28|0.001|0.04|3.4|2.5e-05|10|"Sustained"|14993.3333333333|0.0718712419675619
"3135"|0.3|0.001|0.04|3.4|2.5e-05|12|"Sustained"|13722.7272727273|0.0721047784706892
"3136"|0.32|0.001|0.04|3.4|2.5e-05|13|"Sustained"|12639.1666666667|0.0721982585058972
"3137"|0.34|0.001|0.04|3.4|2.5e-05|14|"Sustained"|11703.0769230769|0.0721718634170493
"3138"|0.36|0.001|0.04|3.4|2.5e-05|15|"Sustained"|10887.1428571429|0.0720426874125747
"3139"|0.38|0.001|0.04|3.4|2.5e-05|16|"Sustained"|10168|0.0718248101705867
"3140"|0.4|0.001|0.04|3.4|2.5e-05|17|"Sustained"|9529.375|0.0715250243955465
"3141"|0.02|0.001|0.04|3.6|2.5e-05|1|"No"|0|0
"3142"|0.04|0.001|0.04|3.6|2.5e-05|1|"No"|0|0
"3143"|0.06|0.001|0.04|3.6|2.5e-05|1|"No"|0|0
"3144"|0.08|0.001|0.04|3.6|2.5e-05|1|"No"|0|0
"3145"|0.1|0.001|0.04|3.6|2.5e-05|1|"No"|0|0
"3146"|0.12|0.001|0.04|3.6|2.5e-05|2|"Sustained"|53250|0.0563955582276431
"3147"|0.14|0.001|0.04|3.6|2.5e-05|3|"Sustained"|40165|0.0610986215675178
"3148"|0.16|0.001|0.04|3.6|2.5e-05|4|"Sustained"|32410|0.0643922350946491
"3149"|0.18|0.001|0.04|3.6|2.5e-05|5|"Sustained"|27195|0.0667585760893458
"3150"|0.2|0.001|0.04|3.6|2.5e-05|6|"Sustained"|23426|0.0684827433116762
"3151"|0.22|0.001|0.04|3.6|2.5e-05|7|"Sustained"|20561.6666666667|0.0697442033168351
"3152"|0.24|0.001|0.04|3.6|2.5e-05|8|"Sustained"|18307.1428571429|0.0706553496863894
"3153"|0.26|0.001|0.04|3.6|2.5e-05|9|"Sustained"|16483.75|0.0712984761927306
"3154"|0.28|0.001|0.04|3.6|2.5e-05|10|"Sustained"|14977.7777777778|0.0717320733870355
"3155"|0.3|0.001|0.04|3.6|2.5e-05|12|"Sustained"|13712.7272727273|0.0719936833855955
"3156"|0.32|0.001|0.04|3.6|2.5e-05|13|"Sustained"|12633.3333333333|0.0721174738788877
"3157"|0.34|0.001|0.04|3.6|2.5e-05|14|"Sustained"|11701.5384615385|0.0721234729415922
"3158"|0.36|0.001|0.04|3.6|2.5e-05|15|"Sustained"|10888.5714285714|0.0720315059272316
"3159"|0.38|0.001|0.04|3.6|2.5e-05|16|"Sustained"|10172.6666666667|0.0718478604733735
"3160"|0.4|0.001|0.04|3.6|2.5e-05|17|"Sustained"|9537.5|0.0715891916381614
"3161"|0.02|0.001|0.04|3.8|2.5e-05|1|"No"|0|0
"3162"|0.04|0.001|0.04|3.8|2.5e-05|1|"No"|0|0
"3163"|0.06|0.001|0.04|3.8|2.5e-05|1|"No"|0|0
"3164"|0.08|0.001|0.04|3.8|2.5e-05|1|"No"|0|0
"3165"|0.1|0.001|0.04|3.8|2.5e-05|1|"No"|0|0
"3166"|0.12|0.001|0.04|3.8|2.5e-05|2|"Sustained"|53070|0.0559369192615251
"3167"|0.14|0.001|0.04|3.8|2.5e-05|3|"Sustained"|40025|0.0606974457354482
"3168"|0.16|0.001|0.04|3.8|2.5e-05|4|"Sustained"|32306.6666666667|0.0640312631823752
"3169"|0.18|0.001|0.04|3.8|2.5e-05|5|"Sustained"|27117.5|0.0664305139192726
"3170"|0.2|0.001|0.04|3.8|2.5e-05|6|"Sustained"|23366|0.0681817775704705
"3171"|0.22|0.001|0.04|3.8|2.5e-05|7|"Sustained"|20513.3333333333|0.0694676196350568
"3172"|0.24|0.001|0.04|3.8|2.5e-05|8|"Sustained"|18268.5714285714|0.0704039928457051
"3173"|0.26|0.001|0.04|3.8|2.5e-05|9|"Sustained"|16452.5|0.0710741028061584
"3174"|0.28|0.001|0.04|3.8|2.5e-05|10|"Sustained"|14953.3333333333|0.0715315713954111
"3175"|0.3|0.001|0.04|3.8|2.5e-05|12|"Sustained"|13692.7272727273|0.0718207369906351
"3176"|0.32|0.001|0.04|3.8|2.5e-05|13|"Sustained"|12619.1666666667|0.0719708352381999
"3177"|0.34|0.001|0.04|3.8|2.5e-05|14|"Sustained"|11690.7692307692|0.0720065754683954
"3178"|0.36|0.001|0.04|3.8|2.5e-05|15|"Sustained"|10881.4285714286|0.0719414945182778
"3179"|0.38|0.001|0.04|3.8|2.5e-05|16|"Sustained"|10169.3333333333|0.0717927207625663
"3180"|0.4|0.001|0.04|3.8|2.5e-05|17|"Sustained"|9537.5|0.071571319935961
"3181"|0.02|0.001|0.04|4|2.5e-05|1|"No"|0|0
"3182"|0.04|0.001|0.04|4|2.5e-05|1|"No"|0|0
"3183"|0.06|0.001|0.04|4|2.5e-05|1|"No"|0|0
"3184"|0.08|0.001|0.04|4|2.5e-05|1|"No"|0|0
"3185"|0.1|0.001|0.04|4|2.5e-05|1|"No"|0|0
"3186"|0.12|0.001|0.04|4|2.5e-05|2|"Sustained"|52860|0.0554255657867699
"3187"|0.14|0.001|0.04|4|2.5e-05|3|"Sustained"|39870|0.0602445520067393
"3188"|0.16|0.001|0.04|4|2.5e-05|4|"Sustained"|32186.6666666667|0.0636173224602241
"3189"|0.18|0.001|0.04|4|2.5e-05|5|"Sustained"|27022.5|0.0660479141431274
"3190"|0.2|0.001|0.04|4|2.5e-05|6|"Sustained"|23288|0.0678272642663157
"3191"|0.22|0.001|0.04|4|2.5e-05|7|"Sustained"|20451.6666666667|0.0691376968005633
"3192"|0.24|0.001|0.04|4|2.5e-05|8|"Sustained"|18217.1428571429|0.0700968688374107
"3193"|0.26|0.001|0.04|4|2.5e-05|9|"Sustained"|16411.25|0.0707904119602709
"3194"|0.28|0.001|0.04|4|2.5e-05|11|"Sustained"|14918|0.0712719686659992
"3195"|0.3|0.001|0.04|4|2.5e-05|12|"Sustained"|13663.6363636364|0.0715832209916479
"3196"|0.32|0.001|0.04|4|2.5e-05|13|"Sustained"|12595|0.0717591408505849
"3197"|0.34|0.001|0.04|4|2.5e-05|14|"Sustained"|11671.5384615385|0.0718178174951853
"3198"|0.36|0.001|0.04|4|2.5e-05|15|"Sustained"|10866.4285714286|0.071780073112922
"3199"|0.38|0.001|0.04|4|2.5e-05|16|"Sustained"|10158|0.0716588549570573
"3200"|0.4|0.001|0.04|4|2.5e-05|17|"Sustained"|9528.75|0.0714652708816765
"3201"|0.02|0.001|0.045|0.2|2.5e-05|1|"No"|0|0
"3202"|0.04|0.001|0.045|0.2|2.5e-05|1|"No"|0|0
"3203"|0.06|0.001|0.045|0.2|2.5e-05|1|"No"|0|0
"3204"|0.08|0.001|0.045|0.2|2.5e-05|1|"No"|0|0
"3205"|0.1|0.001|0.045|0.2|2.5e-05|0|"No"|0|0
"3206"|0.12|0.001|0.045|0.2|2.5e-05|1|"No"|0|0
"3207"|0.14|0.001|0.045|0.2|2.5e-05|1|"No"|0|0
"3208"|0.16|0.001|0.045|0.2|2.5e-05|1|"No"|0|0
"3209"|0.18|0.001|0.045|0.2|2.5e-05|1|"No"|0|0
"3210"|0.2|0.001|0.045|0.2|2.5e-05|1|"No"|0|0
"3211"|0.22|0.001|0.045|0.2|2.5e-05|1|"No"|0|0
"3212"|0.24|0.001|0.045|0.2|2.5e-05|1|"No"|0|0
"3213"|0.26|0.001|0.045|0.2|2.5e-05|1|"No"|0|0
"3214"|0.28|0.001|0.045|0.2|2.5e-05|1|"No"|0|0
"3215"|0.3|0.001|0.045|0.2|2.5e-05|1|"No"|0|0
"3216"|0.32|0.001|0.045|0.2|2.5e-05|1|"No"|0|0
"3217"|0.34|0.001|0.045|0.2|2.5e-05|1|"No"|0|0
"3218"|0.36|0.001|0.045|0.2|2.5e-05|1|"No"|0|0
"3219"|0.38|0.001|0.045|0.2|2.5e-05|1|"No"|0|0
"3220"|0.4|0.001|0.045|0.2|2.5e-05|1|"No"|0|0
"3221"|0.02|0.001|0.045|0.4|2.5e-05|1|"No"|0|0
"3222"|0.04|0.001|0.045|0.4|2.5e-05|1|"No"|0|0
"3223"|0.06|0.001|0.045|0.4|2.5e-05|1|"No"|0|0
"3224"|0.08|0.001|0.045|0.4|2.5e-05|1|"No"|0|0
"3225"|0.1|0.001|0.045|0.4|2.5e-05|1|"No"|0|0
"3226"|0.12|0.001|0.045|0.4|2.5e-05|0|"No"|0|0
"3227"|0.14|0.001|0.045|0.4|2.5e-05|0|"No"|0|0
"3228"|0.16|0.001|0.045|0.4|2.5e-05|0|"No"|0|0
"3229"|0.18|0.001|0.045|0.4|2.5e-05|1|"No"|0|0
"3230"|0.2|0.001|0.045|0.4|2.5e-05|1|"No"|0|0
"3231"|0.22|0.001|0.045|0.4|2.5e-05|1|"No"|0|0
"3232"|0.24|0.001|0.045|0.4|2.5e-05|1|"No"|0|0
"3233"|0.26|0.001|0.045|0.4|2.5e-05|1|"No"|0|0
"3234"|0.28|0.001|0.045|0.4|2.5e-05|1|"No"|0|0
"3235"|0.3|0.001|0.045|0.4|2.5e-05|1|"No"|0|0
"3236"|0.32|0.001|0.045|0.4|2.5e-05|1|"No"|0|0
"3237"|0.34|0.001|0.045|0.4|2.5e-05|1|"No"|0|0
"3238"|0.36|0.001|0.045|0.4|2.5e-05|1|"No"|0|0
"3239"|0.38|0.001|0.045|0.4|2.5e-05|1|"No"|0|0
"3240"|0.4|0.001|0.045|0.4|2.5e-05|1|"No"|0|0
"3241"|0.02|0.001|0.045|0.6|2.5e-05|1|"No"|0|0
"3242"|0.04|0.001|0.045|0.6|2.5e-05|1|"No"|0|0
"3243"|0.06|0.001|0.045|0.6|2.5e-05|1|"No"|0|0
"3244"|0.08|0.001|0.045|0.6|2.5e-05|1|"No"|0|0
"3245"|0.1|0.001|0.045|0.6|2.5e-05|1|"No"|0|0
"3246"|0.12|0.001|0.045|0.6|2.5e-05|1|"No"|0|0
"3247"|0.14|0.001|0.045|0.6|2.5e-05|1|"No"|0|0
"3248"|0.16|0.001|0.045|0.6|2.5e-05|0|"No"|0|0
"3249"|0.18|0.001|0.045|0.6|2.5e-05|0|"No"|0|0
"3250"|0.2|0.001|0.045|0.6|2.5e-05|0|"No"|0|0
"3251"|0.22|0.001|0.045|0.6|2.5e-05|0|"No"|0|0
"3252"|0.24|0.001|0.045|0.6|2.5e-05|1|"No"|0|0
"3253"|0.26|0.001|0.045|0.6|2.5e-05|1|"No"|0|0
"3254"|0.28|0.001|0.045|0.6|2.5e-05|1|"No"|0|0
"3255"|0.3|0.001|0.045|0.6|2.5e-05|1|"No"|0|0
"3256"|0.32|0.001|0.045|0.6|2.5e-05|1|"No"|0|0
"3257"|0.34|0.001|0.045|0.6|2.5e-05|1|"No"|0|0
"3258"|0.36|0.001|0.045|0.6|2.5e-05|1|"No"|0|0
"3259"|0.38|0.001|0.045|0.6|2.5e-05|1|"No"|0|0
"3260"|0.4|0.001|0.045|0.6|2.5e-05|1|"No"|0|0
"3261"|0.02|0.001|0.045|0.8|2.5e-05|1|"No"|0|0
"3262"|0.04|0.001|0.045|0.8|2.5e-05|1|"No"|0|0
"3263"|0.06|0.001|0.045|0.8|2.5e-05|1|"No"|0|0
"3264"|0.08|0.001|0.045|0.8|2.5e-05|1|"No"|0|0
"3265"|0.1|0.001|0.045|0.8|2.5e-05|1|"No"|0|0
"3266"|0.12|0.001|0.045|0.8|2.5e-05|1|"No"|0|0
"3267"|0.14|0.001|0.045|0.8|2.5e-05|2|"Sustained"|50180|0.0669634469980676
"3268"|0.16|0.001|0.045|0.8|2.5e-05|3|"Sustained"|39770|0.0704578016438655
"3269"|0.18|0.001|0.045|0.8|2.5e-05|1|"No"|0|0
"3270"|0.2|0.001|0.045|0.8|2.5e-05|0|"No"|0|0
"3271"|0.22|0.001|0.045|0.8|2.5e-05|0|"No"|0|0
"3272"|0.24|0.001|0.045|0.8|2.5e-05|0|"No"|0|0
"3273"|0.26|0.001|0.045|0.8|2.5e-05|0|"No"|0|0
"3274"|0.28|0.001|0.045|0.8|2.5e-05|0|"No"|0|0
"3275"|0.3|0.001|0.045|0.8|2.5e-05|0|"No"|0|0
"3276"|0.32|0.001|0.045|0.8|2.5e-05|1|"No"|0|0
"3277"|0.34|0.001|0.045|0.8|2.5e-05|1|"No"|0|0
"3278"|0.36|0.001|0.045|0.8|2.5e-05|1|"No"|0|0
"3279"|0.38|0.001|0.045|0.8|2.5e-05|1|"No"|0|0
"3280"|0.4|0.001|0.045|0.8|2.5e-05|1|"No"|0|0
"3281"|0.02|0.001|0.045|1|2.5e-05|1|"No"|0|0
"3282"|0.04|0.001|0.045|1|2.5e-05|1|"No"|0|0
"3283"|0.06|0.001|0.045|1|2.5e-05|1|"No"|0|0
"3284"|0.08|0.001|0.045|1|2.5e-05|1|"No"|0|0
"3285"|0.1|0.001|0.045|1|2.5e-05|1|"No"|0|0
"3286"|0.12|0.001|0.045|1|2.5e-05|1|"No"|0|0
"3287"|0.14|0.001|0.045|1|2.5e-05|2|"Sustained"|49930|0.0670601113910239
"3288"|0.16|0.001|0.045|1|2.5e-05|3|"Sustained"|39465|0.0707773869943142
"3289"|0.18|0.001|0.045|1|2.5e-05|4|"Sustained"|32723.3333333333|0.0732512036324877
"3290"|0.2|0.001|0.045|1|2.5e-05|5|"Sustained"|27907.5|0.0745547671086002
"3291"|0.22|0.001|0.045|1|2.5e-05|1|"No"|0|0
"3292"|0.24|0.001|0.045|1|2.5e-05|0|"No"|0|0
"3293"|0.26|0.001|0.045|1|2.5e-05|0|"No"|0|0
"3294"|0.28|0.001|0.045|1|2.5e-05|0|"No"|0|0
"3295"|0.3|0.001|0.045|1|2.5e-05|0|"No"|0|0
"3296"|0.32|0.001|0.045|1|2.5e-05|0|"No"|0|0
"3297"|0.34|0.001|0.045|1|2.5e-05|0|"No"|0|0
"3298"|0.36|0.001|0.045|1|2.5e-05|0|"No"|0|0
"3299"|0.38|0.001|0.045|1|2.5e-05|1|"No"|0|0
"3300"|0.4|0.001|0.045|1|2.5e-05|1|"No"|0|0
"3301"|0.02|0.001|0.045|1.2|2.5e-05|1|"No"|0|0
"3302"|0.04|0.001|0.045|1.2|2.5e-05|1|"No"|0|0
"3303"|0.06|0.001|0.045|1.2|2.5e-05|1|"No"|0|0
"3304"|0.08|0.001|0.045|1.2|2.5e-05|1|"No"|0|0
"3305"|0.1|0.001|0.045|1.2|2.5e-05|1|"No"|0|0
"3306"|0.12|0.001|0.045|1.2|2.5e-05|1|"No"|0|0
"3307"|0.14|0.001|0.045|1.2|2.5e-05|2|"Sustained"|49830|0.0671084335977735
"3308"|0.16|0.001|0.045|1.2|2.5e-05|3|"Sustained"|39340|0.0709173508099031
"3309"|0.18|0.001|0.045|1.2|2.5e-05|4|"Sustained"|32590|0.0735608944564732
"3310"|0.2|0.001|0.045|1.2|2.5e-05|5|"Sustained"|27820|0.0753237390956918
"3311"|0.22|0.001|0.045|1.2|2.5e-05|6|"Sustained"|24234|0.0763187845318508
"3312"|0.24|0.001|0.045|1.2|2.5e-05|7|"Sustained"|21335|0.0762759831204612
"3313"|0.26|0.001|0.045|1.2|2.5e-05|1|"No"|0|0
"3314"|0.28|0.001|0.045|1.2|2.5e-05|1|"No"|0|0
"3315"|0.3|0.001|0.045|1.2|2.5e-05|0|"No"|0|0
"3316"|0.32|0.001|0.045|1.2|2.5e-05|0|"No"|0|0
"3317"|0.34|0.001|0.045|1.2|2.5e-05|0|"No"|0|0
"3318"|0.36|0.001|0.045|1.2|2.5e-05|0|"No"|0|0
"3319"|0.38|0.001|0.045|1.2|2.5e-05|0|"No"|0|0
"3320"|0.4|0.001|0.045|1.2|2.5e-05|0|"No"|0|0
"3321"|0.02|0.001|0.045|1.4|2.5e-05|1|"No"|0|0
"3322"|0.04|0.001|0.045|1.4|2.5e-05|1|"No"|0|0
"3323"|0.06|0.001|0.045|1.4|2.5e-05|1|"No"|0|0
"3324"|0.08|0.001|0.045|1.4|2.5e-05|1|"No"|0|0
"3325"|0.1|0.001|0.045|1.4|2.5e-05|1|"No"|0|0
"3326"|0.12|0.001|0.045|1.4|2.5e-05|1|"No"|0|0
"3327"|0.14|0.001|0.045|1.4|2.5e-05|2|"Sustained"|49810|0.0671305350942947
"3328"|0.16|0.001|0.045|1.4|2.5e-05|3|"Sustained"|39295|0.0710001838550822
"3329"|0.18|0.001|0.045|1.4|2.5e-05|4|"Sustained"|32530|0.0737326589405034
"3330"|0.2|0.001|0.045|1.4|2.5e-05|5|"Sustained"|27762.5|0.0756355967088288
"3331"|0.22|0.001|0.045|1.4|2.5e-05|6|"Sustained"|24198|0.0768901153366464
"3332"|0.24|0.001|0.045|1.4|2.5e-05|7|"Sustained"|21406.6666666667|0.0775875307705316
"3333"|0.26|0.001|0.045|1.4|2.5e-05|8|"Sustained"|19137.1428571429|0.0777066832091823
"3334"|0.28|0.001|0.045|1.4|2.5e-05|9|"Sustained"|17142.5|0.076785038257874
"3335"|0.3|0.001|0.045|1.4|2.5e-05|1|"No"|0|0
"3336"|0.32|0.001|0.045|1.4|2.5e-05|1|"No"|0|0
"3337"|0.34|0.001|0.045|1.4|2.5e-05|0|"No"|0|0
"3338"|0.36|0.001|0.045|1.4|2.5e-05|0|"No"|0|0
"3339"|0.38|0.001|0.045|1.4|2.5e-05|0|"No"|0|0
"3340"|0.4|0.001|0.045|1.4|2.5e-05|0|"No"|0|0
"3341"|0.02|0.001|0.045|1.6|2.5e-05|1|"No"|0|0
"3342"|0.04|0.001|0.045|1.6|2.5e-05|1|"No"|0|0
"3343"|0.06|0.001|0.045|1.6|2.5e-05|1|"No"|0|0
"3344"|0.08|0.001|0.045|1.6|2.5e-05|1|"No"|0|0
"3345"|0.1|0.001|0.045|1.6|2.5e-05|1|"No"|0|0
"3346"|0.12|0.001|0.045|1.6|2.5e-05|1|"No"|0|0
"3347"|0.14|0.001|0.045|1.6|2.5e-05|2|"Sustained"|49820|0.0671322811729808
"3348"|0.16|0.001|0.045|1.6|2.5e-05|3|"Sustained"|39285|0.071049583932363
"3349"|0.18|0.001|0.045|1.6|2.5e-05|4|"Sustained"|32513.3333333333|0.0738445642481114
"3350"|0.2|0.001|0.045|1.6|2.5e-05|5|"Sustained"|27742.5|0.0758304538004792
"3351"|0.22|0.001|0.045|1.6|2.5e-05|6|"Sustained"|24180|0.0772042507796919
"3352"|0.24|0.001|0.045|1.6|2.5e-05|7|"Sustained"|21401.6666666667|0.0780871946861757
"3353"|0.26|0.001|0.045|1.6|2.5e-05|8|"Sustained"|19165.7142857143|0.0785491462475925
"3354"|0.28|0.001|0.045|1.6|2.5e-05|9|"Sustained"|17315|0.0786010662620825
"3355"|0.3|0.001|0.045|1.6|2.5e-05|10|"Sustained"|15727.7777777778|0.0781613399287303
"3356"|0.32|0.001|0.045|1.6|2.5e-05|11|"Sustained"|14257|0.0767081189630919
"3357"|0.34|0.001|0.045|1.6|2.5e-05|1|"No"|0|0
"3358"|0.36|0.001|0.045|1.6|2.5e-05|1|"No"|0|0
"3359"|0.38|0.001|0.045|1.6|2.5e-05|1|"No"|0|0
"3360"|0.4|0.001|0.045|1.6|2.5e-05|0|"No"|0|0
"3361"|0.02|0.001|0.045|1.8|2.5e-05|1|"No"|0|0
"3362"|0.04|0.001|0.045|1.8|2.5e-05|1|"No"|0|0
"3363"|0.06|0.001|0.045|1.8|2.5e-05|1|"No"|0|0
"3364"|0.08|0.001|0.045|1.8|2.5e-05|1|"No"|0|0
"3365"|0.1|0.001|0.045|1.8|2.5e-05|1|"No"|0|0
"3366"|0.12|0.001|0.045|1.8|2.5e-05|1|"No"|0|0
"3367"|0.14|0.001|0.045|1.8|2.5e-05|2|"Sustained"|49860|0.0671139826851179
"3368"|0.16|0.001|0.045|1.8|2.5e-05|3|"Sustained"|39295|0.0710749302574159
"3369"|0.18|0.001|0.045|1.8|2.5e-05|4|"Sustained"|32520|0.0739184746993859
"3370"|0.2|0.001|0.045|1.8|2.5e-05|5|"Sustained"|27745|0.0759635321562211
"3371"|0.22|0.001|0.045|1.8|2.5e-05|6|"Sustained"|24180|0.0774144838559337
"3372"|0.24|0.001|0.045|1.8|2.5e-05|7|"Sustained"|21406.6666666667|0.0783999886985668
"3373"|0.26|0.001|0.045|1.8|2.5e-05|8|"Sustained"|19178.5714285714|0.0790065226600938
"3374"|0.28|0.001|0.045|1.8|2.5e-05|9|"Sustained"|17346.25|0.0792841909727296
"3375"|0.3|0.001|0.045|1.8|2.5e-05|10|"Sustained"|15802.2222222222|0.0792506601851774
"3376"|0.32|0.001|0.045|1.8|2.5e-05|11|"Sustained"|14473|0.0788864034423853
"3377"|0.34|0.001|0.045|1.8|2.5e-05|12|"Sustained"|13293.6363636364|0.078079535494119
"3378"|0.36|0.001|0.045|1.8|2.5e-05|13|"Sustained"|12163.3333333333|0.0763464059861023
"3379"|0.38|0.001|0.045|1.8|2.5e-05|1|"No"|0|0
"3380"|0.4|0.001|0.045|1.8|2.5e-05|1|"No"|0|0
"3381"|0.02|0.001|0.045|2|2.5e-05|1|"No"|0|0
"3382"|0.04|0.001|0.045|2|2.5e-05|1|"No"|0|0
"3383"|0.06|0.001|0.045|2|2.5e-05|1|"No"|0|0
"3384"|0.08|0.001|0.045|2|2.5e-05|1|"No"|0|0
"3385"|0.1|0.001|0.045|2|2.5e-05|1|"No"|0|0
"3386"|0.12|0.001|0.045|2|2.5e-05|1|"No"|0|0
"3387"|0.14|0.001|0.045|2|2.5e-05|2|"Sustained"|49890|0.0670766038183246
"3388"|0.16|0.001|0.045|2|2.5e-05|3|"Sustained"|39325|0.0710742598783293
"3389"|0.18|0.001|0.045|2|2.5e-05|4|"Sustained"|32533.3333333333|0.0739605009897762
"3390"|0.2|0.001|0.045|2|2.5e-05|5|"Sustained"|27757.5|0.0760549352821009
"3391"|0.22|0.001|0.045|2|2.5e-05|6|"Sustained"|24190|0.0775623202732294
"3392"|0.24|0.001|0.045|2|2.5e-05|7|"Sustained"|21420|0.0786191066134947
"3393"|0.26|0.001|0.045|2|2.5e-05|8|"Sustained"|19195.7142857143|0.0793159590268993
"3394"|0.28|0.001|0.045|2|2.5e-05|9|"Sustained"|17368.75|0.0797126632630322
"3395"|0.3|0.001|0.045|2|2.5e-05|10|"Sustained"|15837.7777777778|0.0798454314748457
"3396"|0.32|0.001|0.045|2|2.5e-05|11|"Sustained"|14530|0.0797312151566215
"3397"|0.34|0.001|0.045|2|2.5e-05|12|"Sustained"|13394.5454545455|0.0793775501172828
"3398"|0.36|0.001|0.045|2|2.5e-05|13|"Sustained"|12388.3333333333|0.0787323713696216
"3399"|0.38|0.001|0.045|2|2.5e-05|14|"Sustained"|11472.3076923077|0.0776916192483719
"3400"|0.4|0.001|0.045|2|2.5e-05|15|"Sustained"|10578.5714285714|0.0758340782855565
"3401"|0.02|0.001|0.045|2.2|2.5e-05|1|"No"|0|0
"3402"|0.04|0.001|0.045|2.2|2.5e-05|1|"No"|0|0
"3403"|0.06|0.001|0.045|2.2|2.5e-05|1|"No"|0|0
"3404"|0.08|0.001|0.045|2.2|2.5e-05|1|"No"|0|0
"3405"|0.1|0.001|0.045|2.2|2.5e-05|1|"No"|0|0
"3406"|0.12|0.001|0.045|2.2|2.5e-05|1|"No"|0|0
"3407"|0.14|0.001|0.045|2.2|2.5e-05|2|"Sustained"|49930|0.0670152250122809
"3408"|0.16|0.001|0.045|2.2|2.5e-05|3|"Sustained"|39350|0.0710520193226398
"3409"|0.18|0.001|0.045|2.2|2.5e-05|4|"Sustained"|32556.6666666667|0.0739756787695125
"3410"|0.2|0.001|0.045|2.2|2.5e-05|5|"Sustained"|27777.5|0.0761113155121134
"3411"|0.22|0.001|0.045|2.2|2.5e-05|6|"Sustained"|24210|0.0776658549330705
"3412"|0.24|0.001|0.045|2.2|2.5e-05|7|"Sustained"|21438.3333333333|0.0787769606512789
"3413"|0.26|0.001|0.045|2.2|2.5e-05|8|"Sustained"|19215.7142857143|0.0795382197682553
"3414"|0.28|0.001|0.045|2.2|2.5e-05|9|"Sustained"|17392.5|0.0800142472719534
"3415"|0.3|0.001|0.045|2.2|2.5e-05|10|"Sustained"|15866.6666666667|0.0802485764080722
"3416"|0.32|0.001|0.045|2.2|2.5e-05|11|"Sustained"|14566|0.0802700792179105
"3417"|0.34|0.001|0.045|2.2|2.5e-05|12|"Sustained"|13444.5454545455|0.0800937233189841
"3418"|0.36|0.001|0.045|2.2|2.5e-05|13|"Sustained"|12460.8333333333|0.0797243374776675
"3419"|0.38|0.001|0.045|2.2|2.5e-05|14|"Sustained"|11586.9230769231|0.0791442631585135
"3420"|0.4|0.001|0.045|2.2|2.5e-05|15|"Sustained"|10797.1428571429|0.0783122529114951
"3421"|0.02|0.001|0.045|2.4|2.5e-05|1|"No"|0|0
"3422"|0.04|0.001|0.045|2.4|2.5e-05|1|"No"|0|0
"3423"|0.06|0.001|0.045|2.4|2.5e-05|1|"No"|0|0
"3424"|0.08|0.001|0.045|2.4|2.5e-05|1|"No"|0|0
"3425"|0.1|0.001|0.045|2.4|2.5e-05|1|"No"|0|0
"3426"|0.12|0.001|0.045|2.4|2.5e-05|1|"No"|0|0
"3427"|0.14|0.001|0.045|2.4|2.5e-05|2|"Sustained"|49960|0.0669296028527785
"3428"|0.16|0.001|0.045|2.4|2.5e-05|3|"Sustained"|39375|0.0710029242683704
"3429"|0.18|0.001|0.045|2.4|2.5e-05|4|"Sustained"|32580|0.0739615917438802
"3430"|0.2|0.001|0.045|2.4|2.5e-05|5|"Sustained"|27795|0.076135494431141
"3431"|0.22|0.001|0.045|2.4|2.5e-05|6|"Sustained"|24228|0.0777297012640053
"3432"|0.24|0.001|0.045|2.4|2.5e-05|7|"Sustained"|21458.3333333333|0.0788865828259553
"3433"|0.26|0.001|0.045|2.4|2.5e-05|8|"Sustained"|19238.5714285714|0.0796980658172778
"3434"|0.28|0.001|0.045|2.4|2.5e-05|9|"Sustained"|17416.25|0.080234202780076
"3435"|0.3|0.001|0.045|2.4|2.5e-05|10|"Sustained"|15892.2222222222|0.0805404661397435
"3436"|0.32|0.001|0.045|2.4|2.5e-05|11|"Sustained"|14598|0.0806485518862344
"3437"|0.34|0.001|0.045|2.4|2.5e-05|12|"Sustained"|13481.8181818182|0.0805819136991418
"3438"|0.36|0.001|0.045|2.4|2.5e-05|13|"Sustained"|12507.5|0.0803532308118168
"3439"|0.38|0.001|0.045|2.4|2.5e-05|14|"Sustained"|11647.6923076923|0.0799654558388937
"3440"|0.4|0.001|0.045|2.4|2.5e-05|15|"Sustained"|10879.2857142857|0.0794161037198806
"3441"|0.02|0.001|0.045|2.6|2.5e-05|1|"No"|0|0
"3442"|0.04|0.001|0.045|2.6|2.5e-05|1|"No"|0|0
"3443"|0.06|0.001|0.045|2.6|2.5e-05|1|"No"|0|0
"3444"|0.08|0.001|0.045|2.6|2.5e-05|1|"No"|0|0
"3445"|0.1|0.001|0.045|2.6|2.5e-05|1|"No"|0|0
"3446"|0.12|0.001|0.045|2.6|2.5e-05|1|"No"|0|0
"3447"|0.14|0.001|0.045|2.6|2.5e-05|2|"Sustained"|49990|0.0668138047885386
"3448"|0.16|0.001|0.045|2.6|2.5e-05|3|"Sustained"|39390|0.0709266629716803
"3449"|0.18|0.001|0.045|2.6|2.5e-05|4|"Sustained"|32596.6666666667|0.073921353041031
"3450"|0.2|0.001|0.045|2.6|2.5e-05|5|"Sustained"|27815|0.0761280888438133
"3451"|0.22|0.001|0.045|2.6|2.5e-05|6|"Sustained"|24248|0.0777593256247961
"3452"|0.24|0.001|0.045|2.6|2.5e-05|7|"Sustained"|21478.3333333333|0.0789531747422241
"3453"|0.26|0.001|0.045|2.6|2.5e-05|8|"Sustained"|19258.5714285714|0.0798087967179847
"3454"|0.28|0.001|0.045|2.6|2.5e-05|9|"Sustained"|17437.5|0.080391553540251
"3455"|0.3|0.001|0.045|2.6|2.5e-05|10|"Sustained"|15916.6666666667|0.0807526718754404
"3456"|0.32|0.001|0.045|2.6|2.5e-05|11|"Sustained"|14625|0.0809223292466816
"3457"|0.34|0.001|0.045|2.6|2.5e-05|12|"Sustained"|13512.7272727273|0.0809331510875085
"3458"|0.36|0.001|0.045|2.6|2.5e-05|13|"Sustained"|12543.3333333333|0.0807972646598868
"3459"|0.38|0.001|0.045|2.6|2.5e-05|14|"Sustained"|11690|0.0805323803151268
"3460"|0.4|0.001|0.045|2.6|2.5e-05|15|"Sustained"|10931.4285714286|0.0801217153316772
"3461"|0.02|0.001|0.045|2.8|2.5e-05|1|"No"|0|0
"3462"|0.04|0.001|0.045|2.8|2.5e-05|1|"No"|0|0
"3463"|0.06|0.001|0.045|2.8|2.5e-05|1|"No"|0|0
"3464"|0.08|0.001|0.045|2.8|2.5e-05|1|"No"|0|0
"3465"|0.1|0.001|0.045|2.8|2.5e-05|1|"No"|0|0
"3466"|0.12|0.001|0.045|2.8|2.5e-05|1|"No"|0|0
"3467"|0.14|0.001|0.045|2.8|2.5e-05|2|"Sustained"|50000|0.0666671015561635
"3468"|0.16|0.001|0.045|2.8|2.5e-05|3|"Sustained"|39400|0.070820128932835
"3469"|0.18|0.001|0.045|2.8|2.5e-05|4|"Sustained"|32610|0.073848676685214
"3470"|0.2|0.001|0.045|2.8|2.5e-05|5|"Sustained"|27830|0.0760879754710963
"3471"|0.22|0.001|0.045|2.8|2.5e-05|6|"Sustained"|24264|0.0777524388714921
"3472"|0.24|0.001|0.045|2.8|2.5e-05|7|"Sustained"|21493.3333333333|0.0789815078233116
"3473"|0.26|0.001|0.045|2.8|2.5e-05|8|"Sustained"|19277.1428571429|0.0798739942055104
"3474"|0.28|0.001|0.045|2.8|2.5e-05|9|"Sustained"|17458.75|0.0804976070775668
"3475"|0.3|0.001|0.045|2.8|2.5e-05|10|"Sustained"|15938.8888888889|0.080902023602991
"3476"|0.32|0.001|0.045|2.8|2.5e-05|11|"Sustained"|14649|0.0811244202286924
"3477"|0.34|0.001|0.045|2.8|2.5e-05|12|"Sustained"|13540|0.0811925829398966
"3478"|0.36|0.001|0.045|2.8|2.5e-05|13|"Sustained"|12573.3333333333|0.0811214797325059
"3479"|0.38|0.001|0.045|2.8|2.5e-05|14|"Sustained"|11723.8461538462|0.0809306302977978
"3480"|0.4|0.001|0.045|2.8|2.5e-05|15|"Sustained"|10970.7142857143|0.0806193221808777
"3481"|0.02|0.001|0.045|3|2.5e-05|1|"No"|0|0
"3482"|0.04|0.001|0.045|3|2.5e-05|1|"No"|0|0
"3483"|0.06|0.001|0.045|3|2.5e-05|1|"No"|0|0
"3484"|0.08|0.001|0.045|3|2.5e-05|1|"No"|0|0
"3485"|0.1|0.001|0.045|3|2.5e-05|1|"No"|0|0
"3486"|0.12|0.001|0.045|3|2.5e-05|1|"No"|0|0
"3487"|0.14|0.001|0.045|3|2.5e-05|2|"Sustained"|49980|0.0664882474610709
"3488"|0.16|0.001|0.045|3|2.5e-05|3|"Sustained"|39395|0.0706805292387536
"3489"|0.18|0.001|0.045|3|2.5e-05|4|"Sustained"|32610|0.073744101296127
"3490"|0.2|0.001|0.045|3|2.5e-05|5|"Sustained"|27835|0.0760150382311445
"3491"|0.22|0.001|0.045|3|2.5e-05|6|"Sustained"|24272|0.0777101357445496
"3492"|0.24|0.001|0.045|3|2.5e-05|7|"Sustained"|21506.6666666667|0.078969879918968
"3493"|0.26|0.001|0.045|3|2.5e-05|8|"Sustained"|19291.4285714286|0.0798933458020479
"3494"|0.28|0.001|0.045|3|2.5e-05|9|"Sustained"|17473.75|0.0805540926006533
"3495"|0.3|0.001|0.045|3|2.5e-05|10|"Sustained"|15956.6666666667|0.0809963818644428
"3496"|0.32|0.001|0.045|3|2.5e-05|11|"Sustained"|14669|0.0812619701373146
"3497"|0.34|0.001|0.045|3|2.5e-05|12|"Sustained"|13561.8181818182|0.0813764151584498
"3498"|0.36|0.001|0.045|3|2.5e-05|13|"Sustained"|12598.3333333333|0.0813576744945353
"3499"|0.38|0.001|0.045|3|2.5e-05|14|"Sustained"|11752.3076923077|0.0812258055805806
"3500"|0.4|0.001|0.045|3|2.5e-05|15|"Sustained"|11001.4285714286|0.0809882219370252
"3501"|0.02|0.001|0.045|3.2|2.5e-05|1|"No"|0|0
"3502"|0.04|0.001|0.045|3.2|2.5e-05|1|"No"|0|0
"3503"|0.06|0.001|0.045|3.2|2.5e-05|1|"No"|0|0
"3504"|0.08|0.001|0.045|3.2|2.5e-05|1|"No"|0|0
"3505"|0.1|0.001|0.045|3.2|2.5e-05|1|"No"|0|0
"3506"|0.12|0.001|0.045|3.2|2.5e-05|1|"No"|0|0
"3507"|0.14|0.001|0.045|3.2|2.5e-05|2|"Sustained"|49950|0.0662717613307495
"3508"|0.16|0.001|0.045|3.2|2.5e-05|3|"Sustained"|39380|0.0705061700823544
"3509"|0.18|0.001|0.045|3.2|2.5e-05|4|"Sustained"|32600|0.0736048741161864
"3510"|0.2|0.001|0.045|3.2|2.5e-05|5|"Sustained"|27830|0.0759060388347372
"3511"|0.22|0.001|0.045|3.2|2.5e-05|6|"Sustained"|24274|0.0776297934442527
"3512"|0.24|0.001|0.045|3.2|2.5e-05|7|"Sustained"|21510|0.0789190904676543
"3513"|0.26|0.001|0.045|3.2|2.5e-05|8|"Sustained"|19298.5714285714|0.0798749196962227
"3514"|0.28|0.001|0.045|3.2|2.5e-05|9|"Sustained"|17485|0.0805643514458084
"3515"|0.3|0.001|0.045|3.2|2.5e-05|10|"Sustained"|15968.8888888889|0.0810372006357518
"3516"|0.32|0.001|0.045|3.2|2.5e-05|11|"Sustained"|14684|0.0813420824514135
"3517"|0.34|0.001|0.045|3.2|2.5e-05|12|"Sustained"|13579.0909090909|0.0814947205482067
"3518"|0.36|0.001|0.045|3.2|2.5e-05|13|"Sustained"|12618.3333333333|0.081519491154794
"3519"|0.38|0.001|0.045|3.2|2.5e-05|14|"Sustained"|11773.8461538462|0.081434752017983
"3520"|0.4|0.001|0.045|3.2|2.5e-05|15|"Sustained"|11026.4285714286|0.0812511399850777
"3521"|0.02|0.001|0.045|3.4|2.5e-05|1|"No"|0|0
"3522"|0.04|0.001|0.045|3.4|2.5e-05|1|"No"|0|0
"3523"|0.06|0.001|0.045|3.4|2.5e-05|1|"No"|0|0
"3524"|0.08|0.001|0.045|3.4|2.5e-05|1|"No"|0|0
"3525"|0.1|0.001|0.045|3.4|2.5e-05|1|"No"|0|0
"3526"|0.12|0.001|0.045|3.4|2.5e-05|1|"No"|0|0
"3527"|0.14|0.001|0.045|3.4|2.5e-05|2|"Sustained"|49900|0.0660156133792307
"3528"|0.16|0.001|0.045|3.4|2.5e-05|3|"Sustained"|39340|0.0702951065003366
"3529"|0.18|0.001|0.045|3.4|2.5e-05|4|"Sustained"|32580|0.0734262381216512
"3530"|0.2|0.001|0.045|3.4|2.5e-05|5|"Sustained"|27817.5|0.0757590444265786
"3531"|0.22|0.001|0.045|3.4|2.5e-05|6|"Sustained"|24268|0.0775109088945789
"3532"|0.24|0.001|0.045|3.4|2.5e-05|7|"Sustained"|21508.3333333333|0.078828489070788
"3533"|0.26|0.001|0.045|3.4|2.5e-05|8|"Sustained"|19298.5714285714|0.0798089960054593
"3534"|0.28|0.001|0.045|3.4|2.5e-05|9|"Sustained"|17488.75|0.0805298436497016
"3535"|0.3|0.001|0.045|3.4|2.5e-05|10|"Sustained"|15977.7777777778|0.0810360155523553
"3536"|0.32|0.001|0.045|3.4|2.5e-05|11|"Sustained"|14694|0.0813677810010618
"3537"|0.34|0.001|0.045|3.4|2.5e-05|12|"Sustained"|13590.9090909091|0.0815532686198919
"3538"|0.36|0.001|0.045|3.4|2.5e-05|13|"Sustained"|12631.6666666667|0.0816171181203703
"3539"|0.38|0.001|0.045|3.4|2.5e-05|14|"Sustained"|11790|0.0815675615770681
"3540"|0.4|0.001|0.045|3.4|2.5e-05|15|"Sustained"|11045.7142857143|0.0814310730857104
"3541"|0.02|0.001|0.045|3.6|2.5e-05|1|"No"|0|0
"3542"|0.04|0.001|0.045|3.6|2.5e-05|1|"No"|0|0
"3543"|0.06|0.001|0.045|3.6|2.5e-05|1|"No"|0|0
"3544"|0.08|0.001|0.045|3.6|2.5e-05|1|"No"|0|0
"3545"|0.1|0.001|0.045|3.6|2.5e-05|1|"No"|0|0
"3546"|0.12|0.001|0.045|3.6|2.5e-05|1|"No"|0|0
"3547"|0.14|0.001|0.045|3.6|2.5e-05|2|"Sustained"|49820|0.0657195851814655
"3548"|0.16|0.001|0.045|3.6|2.5e-05|3|"Sustained"|39295|0.0700408607643527
"3549"|0.18|0.001|0.045|3.6|2.5e-05|4|"Sustained"|32543.3333333333|0.0732081258804888
"3550"|0.2|0.001|0.045|3.6|2.5e-05|5|"Sustained"|27790|0.075571815651422
"3551"|0.22|0.001|0.045|3.6|2.5e-05|6|"Sustained"|24250|0.0773507430331515
"3552"|0.24|0.001|0.045|3.6|2.5e-05|7|"Sustained"|21496.6666666667|0.0786946486259347
"3553"|0.26|0.001|0.045|3.6|2.5e-05|8|"Sustained"|19292.8571428571|0.0797026680154245
"3554"|0.28|0.001|0.045|3.6|2.5e-05|9|"Sustained"|17486.25|0.0804490301486426
"3555"|0.3|0.001|0.045|3.6|2.5e-05|10|"Sustained"|15977.7777777778|0.080982437295314
"3556"|0.32|0.001|0.045|3.6|2.5e-05|11|"Sustained"|14698|0.0813415768759515
"3557"|0.34|0.001|0.045|3.6|2.5e-05|12|"Sustained"|13596.3636363636|0.081558202175834
"3558"|0.36|0.001|0.045|3.6|2.5e-05|13|"Sustained"|12640|0.0816504135026889
"3559"|0.38|0.001|0.045|3.6|2.5e-05|14|"Sustained"|11801.5384615385|0.0816406835599521
"3560"|0.4|0.001|0.045|3.6|2.5e-05|15|"Sustained"|11058.5714285714|0.0815375103373492
"3561"|0.02|0.001|0.045|3.8|2.5e-05|1|"No"|0|0
"3562"|0.04|0.001|0.045|3.8|2.5e-05|1|"No"|0|0
"3563"|0.06|0.001|0.045|3.8|2.5e-05|1|"No"|0|0
"3564"|0.08|0.001|0.045|3.8|2.5e-05|1|"No"|0|0
"3565"|0.1|0.001|0.045|3.8|2.5e-05|1|"No"|0|0
"3566"|0.12|0.001|0.045|3.8|2.5e-05|1|"No"|0|0
"3567"|0.14|0.001|0.045|3.8|2.5e-05|2|"Sustained"|49730|0.0653786849816886
"3568"|0.16|0.001|0.045|3.8|2.5e-05|3|"Sustained"|39220|0.0697503702282151
"3569"|0.18|0.001|0.045|3.8|2.5e-05|4|"Sustained"|32490|0.0729508086839574
"3570"|0.2|0.001|0.045|3.8|2.5e-05|5|"Sustained"|27752.5|0.0753426987260524
"3571"|0.22|0.001|0.045|3.8|2.5e-05|6|"Sustained"|24218|0.0771484487732066
"3572"|0.24|0.001|0.045|3.8|2.5e-05|7|"Sustained"|21473.3333333333|0.0785184508663557
"3573"|0.26|0.001|0.045|3.8|2.5e-05|8|"Sustained"|19277.1428571429|0.0795504400609694
"3574"|0.28|0.001|0.045|3.8|2.5e-05|9|"Sustained"|17475|0.0803199563979976
"3575"|0.3|0.001|0.045|3.8|2.5e-05|10|"Sustained"|15970|0.0808762003757001
"3576"|0.32|0.001|0.045|3.8|2.5e-05|11|"Sustained"|14694|0.0812631835103642
"3577"|0.34|0.001|0.045|3.8|2.5e-05|12|"Sustained"|13596.3636363636|0.0815059651627559
"3578"|0.36|0.001|0.045|3.8|2.5e-05|13|"Sustained"|12643.3333333333|0.0816270262284636
"3579"|0.38|0.001|0.045|3.8|2.5e-05|14|"Sustained"|11806.1538461538|0.0816464322562258
"3580"|0.4|0.001|0.045|3.8|2.5e-05|15|"Sustained"|11065.7142857143|0.0815760942181659
"3581"|0.02|0.001|0.045|4|2.5e-05|1|"No"|0|0
"3582"|0.04|0.001|0.045|4|2.5e-05|1|"No"|0|0
"3583"|0.06|0.001|0.045|4|2.5e-05|1|"No"|0|0
"3584"|0.08|0.001|0.045|4|2.5e-05|1|"No"|0|0
"3585"|0.1|0.001|0.045|4|2.5e-05|1|"No"|0|0
"3586"|0.12|0.001|0.045|4|2.5e-05|1|"No"|0|0
"3587"|0.14|0.001|0.045|4|2.5e-05|2|"Sustained"|49610|0.0649955675964155
"3588"|0.16|0.001|0.045|4|2.5e-05|3|"Sustained"|39135|0.0694122582717049
"3589"|0.18|0.001|0.045|4|2.5e-05|4|"Sustained"|32420|0.0726498524450628
"3590"|0.2|0.001|0.045|4|2.5e-05|5|"Sustained"|27697.5|0.0750719013153978
"3591"|0.22|0.001|0.045|4|2.5e-05|6|"Sustained"|24178|0.0769039623123207
"3592"|0.24|0.001|0.045|4|2.5e-05|7|"Sustained"|21443.3333333333|0.0782957772738599
"3593"|0.26|0.001|0.045|4|2.5e-05|8|"Sustained"|19251.4285714286|0.0793521658143419
"3594"|0.28|0.001|0.045|4|2.5e-05|9|"Sustained"|17456.25|0.0801453025582969
"3595"|0.3|0.001|0.045|4|2.5e-05|10|"Sustained"|15955.5555555556|0.0807252328567859
"3596"|0.32|0.001|0.045|4|2.5e-05|11|"Sustained"|14683|0.0811333204258747
"3597"|0.34|0.001|0.045|4|2.5e-05|12|"Sustained"|13589.0909090909|0.0813996874482429
"3598"|0.36|0.001|0.045|4|2.5e-05|13|"Sustained"|12638.3333333333|0.0815481831844658
"3599"|0.38|0.001|0.045|4|2.5e-05|14|"Sustained"|11803.8461538462|0.0815924078925793
"3600"|0.4|0.001|0.045|4|2.5e-05|15|"Sustained"|11066.4285714286|0.0815490122096077
"3601"|0.02|0.001|0.05|0.2|2.5e-05|1|"No"|0|0
"3602"|0.04|0.001|0.05|0.2|2.5e-05|1|"No"|0|0
"3603"|0.06|0.001|0.05|0.2|2.5e-05|1|"No"|0|0
"3604"|0.08|0.001|0.05|0.2|2.5e-05|1|"No"|0|0
"3605"|0.1|0.001|0.05|0.2|2.5e-05|1|"No"|0|0
"3606"|0.12|0.001|0.05|0.2|2.5e-05|1|"No"|0|0
"3607"|0.14|0.001|0.05|0.2|2.5e-05|1|"No"|0|0
"3608"|0.16|0.001|0.05|0.2|2.5e-05|1|"No"|0|0
"3609"|0.18|0.001|0.05|0.2|2.5e-05|1|"No"|0|0
"3610"|0.2|0.001|0.05|0.2|2.5e-05|1|"No"|0|0
"3611"|0.22|0.001|0.05|0.2|2.5e-05|1|"No"|0|0
"3612"|0.24|0.001|0.05|0.2|2.5e-05|1|"No"|0|0
"3613"|0.26|0.001|0.05|0.2|2.5e-05|1|"No"|0|0
"3614"|0.28|0.001|0.05|0.2|2.5e-05|1|"No"|0|0
"3615"|0.3|0.001|0.05|0.2|2.5e-05|1|"No"|0|0
"3616"|0.32|0.001|0.05|0.2|2.5e-05|1|"No"|0|0
"3617"|0.34|0.001|0.05|0.2|2.5e-05|1|"No"|0|0
"3618"|0.36|0.001|0.05|0.2|2.5e-05|1|"No"|0|0
"3619"|0.38|0.001|0.05|0.2|2.5e-05|1|"No"|0|0
"3620"|0.4|0.001|0.05|0.2|2.5e-05|1|"No"|0|0
"3621"|0.02|0.001|0.05|0.4|2.5e-05|1|"No"|0|0
"3622"|0.04|0.001|0.05|0.4|2.5e-05|1|"No"|0|0
"3623"|0.06|0.001|0.05|0.4|2.5e-05|1|"No"|0|0
"3624"|0.08|0.001|0.05|0.4|2.5e-05|1|"No"|0|0
"3625"|0.1|0.001|0.05|0.4|2.5e-05|1|"No"|0|0
"3626"|0.12|0.001|0.05|0.4|2.5e-05|0|"No"|0|0
"3627"|0.14|0.001|0.05|0.4|2.5e-05|0|"No"|0|0
"3628"|0.16|0.001|0.05|0.4|2.5e-05|0|"No"|0|0
"3629"|0.18|0.001|0.05|0.4|2.5e-05|1|"No"|0|0
"3630"|0.2|0.001|0.05|0.4|2.5e-05|1|"No"|0|0
"3631"|0.22|0.001|0.05|0.4|2.5e-05|1|"No"|0|0
"3632"|0.24|0.001|0.05|0.4|2.5e-05|1|"No"|0|0
"3633"|0.26|0.001|0.05|0.4|2.5e-05|1|"No"|0|0
"3634"|0.28|0.001|0.05|0.4|2.5e-05|1|"No"|0|0
"3635"|0.3|0.001|0.05|0.4|2.5e-05|1|"No"|0|0
"3636"|0.32|0.001|0.05|0.4|2.5e-05|1|"No"|0|0
"3637"|0.34|0.001|0.05|0.4|2.5e-05|1|"No"|0|0
"3638"|0.36|0.001|0.05|0.4|2.5e-05|1|"No"|0|0
"3639"|0.38|0.001|0.05|0.4|2.5e-05|1|"No"|0|0
"3640"|0.4|0.001|0.05|0.4|2.5e-05|1|"No"|0|0
"3641"|0.02|0.001|0.05|0.6|2.5e-05|1|"No"|0|0
"3642"|0.04|0.001|0.05|0.6|2.5e-05|1|"No"|0|0
"3643"|0.06|0.001|0.05|0.6|2.5e-05|1|"No"|0|0
"3644"|0.08|0.001|0.05|0.6|2.5e-05|1|"No"|0|0
"3645"|0.1|0.001|0.05|0.6|2.5e-05|1|"No"|0|0
"3646"|0.12|0.001|0.05|0.6|2.5e-05|1|"No"|0|0
"3647"|0.14|0.001|0.05|0.6|2.5e-05|2|"Sustained"|62840|0.0704070797907951
"3648"|0.16|0.001|0.05|0.6|2.5e-05|0|"No"|0|0
"3649"|0.18|0.001|0.05|0.6|2.5e-05|0|"No"|0|0
"3650"|0.2|0.001|0.05|0.6|2.5e-05|0|"No"|0|0
"3651"|0.22|0.001|0.05|0.6|2.5e-05|0|"No"|0|0
"3652"|0.24|0.001|0.05|0.6|2.5e-05|0|"No"|0|0
"3653"|0.26|0.001|0.05|0.6|2.5e-05|1|"No"|0|0
"3654"|0.28|0.001|0.05|0.6|2.5e-05|1|"No"|0|0
"3655"|0.3|0.001|0.05|0.6|2.5e-05|1|"No"|0|0
"3656"|0.32|0.001|0.05|0.6|2.5e-05|1|"No"|0|0
"3657"|0.34|0.001|0.05|0.6|2.5e-05|1|"No"|0|0
"3658"|0.36|0.001|0.05|0.6|2.5e-05|1|"No"|0|0
"3659"|0.38|0.001|0.05|0.6|2.5e-05|1|"No"|0|0
"3660"|0.4|0.001|0.05|0.6|2.5e-05|1|"No"|0|0
"3661"|0.02|0.001|0.05|0.8|2.5e-05|1|"No"|0|0
"3662"|0.04|0.001|0.05|0.8|2.5e-05|1|"No"|0|0
"3663"|0.06|0.001|0.05|0.8|2.5e-05|1|"No"|0|0
"3664"|0.08|0.001|0.05|0.8|2.5e-05|1|"No"|0|0
"3665"|0.1|0.001|0.05|0.8|2.5e-05|1|"No"|0|0
"3666"|0.12|0.001|0.05|0.8|2.5e-05|1|"No"|0|0
"3667"|0.14|0.001|0.05|0.8|2.5e-05|2|"Sustained"|62090|0.0705344331731192
"3668"|0.16|0.001|0.05|0.8|2.5e-05|3|"Sustained"|47725|0.0753289350413315
"3669"|0.18|0.001|0.05|0.8|2.5e-05|3|"Sustained"|39025|0.0783342631284675
"3670"|0.2|0.001|0.05|0.8|2.5e-05|1|"No"|0|0
"3671"|0.22|0.001|0.05|0.8|2.5e-05|0|"No"|0|0
"3672"|0.24|0.001|0.05|0.8|2.5e-05|0|"No"|0|0
"3673"|0.26|0.001|0.05|0.8|2.5e-05|0|"No"|0|0
"3674"|0.28|0.001|0.05|0.8|2.5e-05|0|"No"|0|0
"3675"|0.3|0.001|0.05|0.8|2.5e-05|0|"No"|0|0
"3676"|0.32|0.001|0.05|0.8|2.5e-05|1|"No"|0|0
"3677"|0.34|0.001|0.05|0.8|2.5e-05|1|"No"|0|0
"3678"|0.36|0.001|0.05|0.8|2.5e-05|1|"No"|0|0
"3679"|0.38|0.001|0.05|0.8|2.5e-05|1|"No"|0|0
"3680"|0.4|0.001|0.05|0.8|2.5e-05|1|"No"|0|0
"3681"|0.02|0.001|0.05|1|2.5e-05|1|"No"|0|0
"3682"|0.04|0.001|0.05|1|2.5e-05|1|"No"|0|0
"3683"|0.06|0.001|0.05|1|2.5e-05|1|"No"|0|0
"3684"|0.08|0.001|0.05|1|2.5e-05|1|"No"|0|0
"3685"|0.1|0.001|0.05|1|2.5e-05|1|"No"|0|0
"3686"|0.12|0.001|0.05|1|2.5e-05|1|"No"|0|0
"3687"|0.14|0.001|0.05|1|2.5e-05|2|"Sustained"|61840|0.0705751505273748
"3688"|0.16|0.001|0.05|1|2.5e-05|3|"Sustained"|47405|0.0754874332077688
"3689"|0.18|0.001|0.05|1|2.5e-05|3|"Sustained"|38700|0.0789744609344038
"3690"|0.2|0.001|0.05|1|2.5e-05|4|"Sustained"|32763.3333333333|0.0813228658494083
"3691"|0.22|0.001|0.05|1|2.5e-05|5|"Sustained"|28137.5|0.0817372198565127
"3692"|0.24|0.001|0.05|1|2.5e-05|1|"No"|0|0
"3693"|0.26|0.001|0.05|1|2.5e-05|0|"No"|0|0
"3694"|0.28|0.001|0.05|1|2.5e-05|0|"No"|0|0
"3695"|0.3|0.001|0.05|1|2.5e-05|0|"No"|0|0
"3696"|0.32|0.001|0.05|1|2.5e-05|0|"No"|0|0
"3697"|0.34|0.001|0.05|1|2.5e-05|0|"No"|0|0
"3698"|0.36|0.001|0.05|1|2.5e-05|0|"No"|0|0
"3699"|0.38|0.001|0.05|1|2.5e-05|1|"No"|0|0
"3700"|0.4|0.001|0.05|1|2.5e-05|1|"No"|0|0
"3701"|0.02|0.001|0.05|1.2|2.5e-05|1|"No"|0|0
"3702"|0.04|0.001|0.05|1.2|2.5e-05|1|"No"|0|0
"3703"|0.06|0.001|0.05|1.2|2.5e-05|1|"No"|0|0
"3704"|0.08|0.001|0.05|1.2|2.5e-05|1|"No"|0|0
"3705"|0.1|0.001|0.05|1.2|2.5e-05|1|"No"|0|0
"3706"|0.12|0.001|0.05|1.2|2.5e-05|1|"No"|0|0
"3707"|0.14|0.001|0.05|1.2|2.5e-05|2|"Sustained"|61760|0.0705914128507009
"3708"|0.16|0.001|0.05|1.2|2.5e-05|3|"Sustained"|47275|0.0755663716693058
"3709"|0.18|0.001|0.05|1.2|2.5e-05|3|"Sustained"|38550|0.0791618415497909
"3710"|0.2|0.001|0.05|1.2|2.5e-05|4|"Sustained"|32603.3333333333|0.0817353147854729
"3711"|0.22|0.001|0.05|1.2|2.5e-05|5|"Sustained"|28252.5|0.0834908312200542
"3712"|0.24|0.001|0.05|1.2|2.5e-05|6|"Sustained"|24888|0.0844638414220736
"3713"|0.26|0.001|0.05|1.2|2.5e-05|7|"Sustained"|21751.6666666667|0.082892131212837
"3714"|0.28|0.001|0.05|1.2|2.5e-05|1|"No"|0|0
"3715"|0.3|0.001|0.05|1.2|2.5e-05|0|"No"|0|0
"3716"|0.32|0.001|0.05|1.2|2.5e-05|0|"No"|0|0
"3717"|0.34|0.001|0.05|1.2|2.5e-05|0|"No"|0|0
"3718"|0.36|0.001|0.05|1.2|2.5e-05|0|"No"|0|0
"3719"|0.38|0.001|0.05|1.2|2.5e-05|0|"No"|0|0
"3720"|0.4|0.001|0.05|1.2|2.5e-05|0|"No"|0|0
"3721"|0.02|0.001|0.05|1.4|2.5e-05|1|"No"|0|0
"3722"|0.04|0.001|0.05|1.4|2.5e-05|1|"No"|0|0
"3723"|0.06|0.001|0.05|1.4|2.5e-05|1|"No"|0|0
"3724"|0.08|0.001|0.05|1.4|2.5e-05|1|"No"|0|0
"3725"|0.1|0.001|0.05|1.4|2.5e-05|1|"No"|0|0
"3726"|0.12|0.001|0.05|1.4|2.5e-05|1|"No"|0|0
"3727"|0.14|0.001|0.05|1.4|2.5e-05|2|"Sustained"|61750|0.0705919384009265
"3728"|0.16|0.001|0.05|1.4|2.5e-05|3|"Sustained"|47225|0.0756131685617445
"3729"|0.18|0.001|0.05|1.4|2.5e-05|3|"Sustained"|38480|0.0792733164970412
"3730"|0.2|0.001|0.05|1.4|2.5e-05|4|"Sustained"|32530|0.0819449958375417
"3731"|0.22|0.001|0.05|1.4|2.5e-05|5|"Sustained"|28180|0.0838616778763903
"3732"|0.24|0.001|0.05|1.4|2.5e-05|6|"Sustained"|24842|0.0851681565702519
"3733"|0.26|0.001|0.05|1.4|2.5e-05|7|"Sustained"|22180|0.0859225043514143
"3734"|0.28|0.001|0.05|1.4|2.5e-05|8|"Sustained"|19970|0.0860510064853243
"3735"|0.3|0.001|0.05|1.4|2.5e-05|9|"Sustained"|17830|0.0841782640210629
"3736"|0.32|0.001|0.05|1.4|2.5e-05|1|"No"|0|0
"3737"|0.34|0.001|0.05|1.4|2.5e-05|1|"No"|0|0
"3738"|0.36|0.001|0.05|1.4|2.5e-05|0|"No"|0|0
"3739"|0.38|0.001|0.05|1.4|2.5e-05|0|"No"|0|0
"3740"|0.4|0.001|0.05|1.4|2.5e-05|0|"No"|0|0
"3741"|0.02|0.001|0.05|1.6|2.5e-05|1|"No"|0|0
"3742"|0.04|0.001|0.05|1.6|2.5e-05|1|"No"|0|0
"3743"|0.06|0.001|0.05|1.6|2.5e-05|1|"No"|0|0
"3744"|0.08|0.001|0.05|1.6|2.5e-05|1|"No"|0|0
"3745"|0.1|0.001|0.05|1.6|2.5e-05|1|"No"|0|0
"3746"|0.12|0.001|0.05|1.6|2.5e-05|1|"No"|0|0
"3747"|0.14|0.001|0.05|1.6|2.5e-05|2|"Sustained"|61770|0.0705782558665207
"3748"|0.16|0.001|0.05|1.6|2.5e-05|3|"Sustained"|47220|0.075638179847361
"3749"|0.18|0.001|0.05|1.6|2.5e-05|3|"Sustained"|38460|0.0793466725795611
"3750"|0.2|0.001|0.05|1.6|2.5e-05|4|"Sustained"|32500|0.082081518316865
"3751"|0.22|0.001|0.05|1.6|2.5e-05|5|"Sustained"|28145|0.0840869371188752
"3752"|0.24|0.001|0.05|1.6|2.5e-05|6|"Sustained"|24812|0.0855211571341492
"3753"|0.26|0.001|0.05|1.6|2.5e-05|7|"Sustained"|22163.3333333333|0.0864849606867474
"3754"|0.28|0.001|0.05|1.6|2.5e-05|8|"Sustained"|19998.5714285714|0.0870303699841345
"3755"|0.3|0.001|0.05|1.6|2.5e-05|8|"Sustained"|18182.8571428571|0.0871606131858243
"3756"|0.32|0.001|0.05|1.6|2.5e-05|9|"Sustained"|16606.25|0.0867493935720108
"3757"|0.34|0.001|0.05|1.6|2.5e-05|10|"Sustained"|15057.7777777778|0.0848193592481553
"3758"|0.36|0.001|0.05|1.6|2.5e-05|1|"No"|0|0
"3759"|0.38|0.001|0.05|1.6|2.5e-05|1|"No"|0|0
"3760"|0.4|0.001|0.05|1.6|2.5e-05|0|"No"|0|0
"3761"|0.02|0.001|0.05|1.8|2.5e-05|1|"No"|0|0
"3762"|0.04|0.001|0.05|1.8|2.5e-05|1|"No"|0|0
"3763"|0.06|0.001|0.05|1.8|2.5e-05|1|"No"|0|0
"3764"|0.08|0.001|0.05|1.8|2.5e-05|1|"No"|0|0
"3765"|0.1|0.001|0.05|1.8|2.5e-05|1|"No"|0|0
"3766"|0.12|0.001|0.05|1.8|2.5e-05|1|"No"|0|0
"3767"|0.14|0.001|0.05|1.8|2.5e-05|2|"Sustained"|61820|0.0705499964564501
"3768"|0.16|0.001|0.05|1.8|2.5e-05|3|"Sustained"|47235|0.0756446170006461
"3769"|0.18|0.001|0.05|1.8|2.5e-05|3|"Sustained"|38460|0.0793932250220007
"3770"|0.2|0.001|0.05|1.8|2.5e-05|4|"Sustained"|32493.3333333333|0.0821767815142121
"3771"|0.22|0.001|0.05|1.8|2.5e-05|5|"Sustained"|28137.5|0.0842431405029964
"3772"|0.24|0.001|0.05|1.8|2.5e-05|6|"Sustained"|24804|0.0857556661197735
"3773"|0.26|0.001|0.05|1.8|2.5e-05|7|"Sustained"|22156.6666666667|0.086827515404821
"3774"|0.28|0.001|0.05|1.8|2.5e-05|8|"Sustained"|20001.4285714286|0.0875279248898174
"3775"|0.3|0.001|0.05|1.8|2.5e-05|8|"Sustained"|18205.7142857143|0.0879016358125028
"3776"|0.32|0.001|0.05|1.8|2.5e-05|9|"Sustained"|16678.75|0.0879613035107212
"3777"|0.34|0.001|0.05|1.8|2.5e-05|10|"Sustained"|15352.2222222222|0.0876810150594362
"3778"|0.36|0.001|0.05|1.8|2.5e-05|11|"Sustained"|14164|0.0869255343677721
"3779"|0.38|0.001|0.05|1.8|2.5e-05|12|"Sustained"|12992.7272727273|0.0850087656775002
"3780"|0.4|0.001|0.05|1.8|2.5e-05|1|"No"|0|0
"3781"|0.02|0.001|0.05|2|2.5e-05|1|"No"|0|0
"3782"|0.04|0.001|0.05|2|2.5e-05|1|"No"|0|0
"3783"|0.06|0.001|0.05|2|2.5e-05|1|"No"|0|0
"3784"|0.08|0.001|0.05|2|2.5e-05|1|"No"|0|0
"3785"|0.1|0.001|0.05|2|2.5e-05|1|"No"|0|0
"3786"|0.12|0.001|0.05|2|2.5e-05|1|"No"|0|0
"3787"|0.14|0.001|0.05|2|2.5e-05|2|"Sustained"|61880|0.0705058795163842
"3788"|0.16|0.001|0.05|2|2.5e-05|3|"Sustained"|47260|0.0756349495907363
"3789"|0.18|0.001|0.05|2|2.5e-05|3|"Sustained"|38475|0.0794189860538169
"3790"|0.2|0.001|0.05|2|2.5e-05|4|"Sustained"|32503.3333333333|0.0822427785622989
"3791"|0.22|0.001|0.05|2|2.5e-05|5|"Sustained"|28142.5|0.0843562218780476
"3792"|0.24|0.001|0.05|2|2.5e-05|6|"Sustained"|24808|0.0859265033235877
"3793"|0.26|0.001|0.05|2|2.5e-05|7|"Sustained"|22163.3333333333|0.0870677249159109
"3794"|0.28|0.001|0.05|2|2.5e-05|8|"Sustained"|20010|0.0878603743776945
"3795"|0.3|0.001|0.05|2|2.5e-05|8|"Sustained"|18220|0.0883540629947234
"3796"|0.32|0.001|0.05|2|2.5e-05|9|"Sustained"|16705|0.0885882493467992
"3797"|0.34|0.001|0.05|2|2.5e-05|10|"Sustained"|15400|0.0885771284072553
"3798"|0.36|0.001|0.05|2|2.5e-05|11|"Sustained"|14260|0.0883107307529528
"3799"|0.38|0.001|0.05|2|2.5e-05|12|"Sustained"|13244.5454545455|0.0877537171985911
"3800"|0.4|0.001|0.05|2|2.5e-05|13|"Sustained"|12315|0.0867868422312443
"3801"|0.02|0.001|0.05|2.2|2.5e-05|1|"No"|0|0
"3802"|0.04|0.001|0.05|2.2|2.5e-05|1|"No"|0|0
"3803"|0.06|0.001|0.05|2.2|2.5e-05|1|"No"|0|0
"3804"|0.08|0.001|0.05|2.2|2.5e-05|1|"No"|0|0
"3805"|0.1|0.001|0.05|2.2|2.5e-05|1|"No"|0|0
"3806"|0.12|0.001|0.05|2.2|2.5e-05|1|"No"|0|0
"3807"|0.14|0.001|0.05|2.2|2.5e-05|2|"Sustained"|61930|0.0704441614488862
"3808"|0.16|0.001|0.05|2.2|2.5e-05|3|"Sustained"|47300|0.0756065233039579
"3809"|0.18|0.001|0.05|2.2|2.5e-05|3|"Sustained"|38495|0.0794248593809125
"3810"|0.2|0.001|0.05|2.2|2.5e-05|4|"Sustained"|32523.3333333333|0.0822825257973879
"3811"|0.22|0.001|0.05|2.2|2.5e-05|5|"Sustained"|28160|0.0844358854253493
"3812"|0.24|0.001|0.05|2.2|2.5e-05|6|"Sustained"|24820|0.0860514384175675
"3813"|0.26|0.001|0.05|2.2|2.5e-05|7|"Sustained"|22176.6666666667|0.087246653970478
"3814"|0.28|0.001|0.05|2.2|2.5e-05|8|"Sustained"|20025.7142857143|0.0881032445347649
"3815"|0.3|0.001|0.05|2.2|2.5e-05|8|"Sustained"|18237.1428571429|0.0886774020035189
"3816"|0.32|0.001|0.05|2.2|2.5e-05|9|"Sustained"|16726.25|0.0890113879251746
"3817"|0.34|0.001|0.05|2.2|2.5e-05|10|"Sustained"|15430|0.0891305963301638
"3818"|0.36|0.001|0.05|2.2|2.5e-05|11|"Sustained"|14302|0.0890512618867853
"3819"|0.38|0.001|0.05|2.2|2.5e-05|12|"Sustained"|13308.1818181818|0.0887737044112394
"3820"|0.4|0.001|0.05|2.2|2.5e-05|13|"Sustained"|12421.6666666667|0.0882854702558027
"3821"|0.02|0.001|0.05|2.4|2.5e-05|1|"No"|0|0
"3822"|0.04|0.001|0.05|2.4|2.5e-05|1|"No"|0|0
"3823"|0.06|0.001|0.05|2.4|2.5e-05|1|"No"|0|0
"3824"|0.08|0.001|0.05|2.4|2.5e-05|1|"No"|0|0
"3825"|0.1|0.001|0.05|2.4|2.5e-05|1|"No"|0|0
"3826"|0.12|0.001|0.05|2.4|2.5e-05|1|"No"|0|0
"3827"|0.14|0.001|0.05|2.4|2.5e-05|2|"Sustained"|62000|0.0703598161325752
"3828"|0.16|0.001|0.05|2.4|2.5e-05|3|"Sustained"|47330|0.0755586001842886
"3829"|0.18|0.001|0.05|2.4|2.5e-05|3|"Sustained"|38525|0.0794083232156859
"3830"|0.2|0.001|0.05|2.4|2.5e-05|4|"Sustained"|32543.3333333333|0.0823000079986607
"3831"|0.22|0.001|0.05|2.4|2.5e-05|5|"Sustained"|28180|0.0844876936235805
"3832"|0.24|0.001|0.05|2.4|2.5e-05|6|"Sustained"|24838|0.0861423479694038
"3833"|0.26|0.001|0.05|2.4|2.5e-05|7|"Sustained"|22193.3333333333|0.0873809562049439
"3834"|0.28|0.001|0.05|2.4|2.5e-05|8|"Sustained"|20042.8571428571|0.0882863667642658
"3835"|0.3|0.001|0.05|2.4|2.5e-05|8|"Sustained"|18255.7142857143|0.0889199826919062
"3836"|0.32|0.001|0.05|2.4|2.5e-05|9|"Sustained"|16747.5|0.0893228273599351
"3837"|0.34|0.001|0.05|2.4|2.5e-05|10|"Sustained"|15455.5555555556|0.08952764354586
"3838"|0.36|0.001|0.05|2.4|2.5e-05|11|"Sustained"|14333|0.0895553583786802
"3839"|0.38|0.001|0.05|2.4|2.5e-05|12|"Sustained"|13348.1818181818|0.0894163687786496
"3840"|0.4|0.001|0.05|2.4|2.5e-05|13|"Sustained"|12473.3333333333|0.0891204255801031
"3841"|0.02|0.001|0.05|2.6|2.5e-05|1|"No"|0|0
"3842"|0.04|0.001|0.05|2.6|2.5e-05|1|"No"|0|0
"3843"|0.06|0.001|0.05|2.6|2.5e-05|1|"No"|0|0
"3844"|0.08|0.001|0.05|2.6|2.5e-05|1|"No"|0|0
"3845"|0.1|0.001|0.05|2.6|2.5e-05|1|"No"|0|0
"3846"|0.12|0.001|0.05|2.6|2.5e-05|1|"No"|0|0
"3847"|0.14|0.001|0.05|2.6|2.5e-05|2|"Sustained"|62040|0.0702542981864036
"3848"|0.16|0.001|0.05|2.6|2.5e-05|3|"Sustained"|47360|0.0754884966183121
"3849"|0.18|0.001|0.05|2.6|2.5e-05|3|"Sustained"|38545|0.0793705421813331
"3850"|0.2|0.001|0.05|2.6|2.5e-05|4|"Sustained"|32563.3333333333|0.0822939159602436
"3851"|0.22|0.001|0.05|2.6|2.5e-05|5|"Sustained"|28197.5|0.084512646345652
"3852"|0.24|0.001|0.05|2.6|2.5e-05|6|"Sustained"|24858|0.0862005921673434
"3853"|0.26|0.001|0.05|2.6|2.5e-05|7|"Sustained"|22211.6666666667|0.0874763379346238
"3854"|0.28|0.001|0.05|2.6|2.5e-05|8|"Sustained"|20062.8571428571|0.0884231587007598
"3855"|0.3|0.001|0.05|2.6|2.5e-05|8|"Sustained"|18277.1428571429|0.0891021909694684
"3856"|0.32|0.001|0.05|2.6|2.5e-05|9|"Sustained"|16770|0.089556118808382
"3857"|0.34|0.001|0.05|2.6|2.5e-05|10|"Sustained"|15478.8888888889|0.0898265166141892
"3858"|0.36|0.001|0.05|2.6|2.5e-05|11|"Sustained"|14360|0.0899304806614129
"3859"|0.38|0.001|0.05|2.6|2.5e-05|12|"Sustained"|13379.0909090909|0.0898801073405208
"3860"|0.4|0.001|0.05|2.6|2.5e-05|13|"Sustained"|12511.6666666667|0.0896937499686391
"3861"|0.02|0.001|0.05|2.8|2.5e-05|1|"No"|0|0
"3862"|0.04|0.001|0.05|2.8|2.5e-05|1|"No"|0|0
"3863"|0.06|0.001|0.05|2.8|2.5e-05|1|"No"|0|0
"3864"|0.08|0.001|0.05|2.8|2.5e-05|1|"No"|0|0
"3865"|0.1|0.001|0.05|2.8|2.5e-05|1|"No"|0|0
"3866"|0.12|0.001|0.05|2.8|2.5e-05|1|"No"|0|0
"3867"|0.14|0.001|0.05|2.8|2.5e-05|2|"Sustained"|62070|0.0701213367653386
"3868"|0.16|0.001|0.05|2.8|2.5e-05|3|"Sustained"|47380|0.0753954217261179
"3869"|0.18|0.001|0.05|2.8|2.5e-05|3|"Sustained"|38570|0.0793078989912795
"3870"|0.2|0.001|0.05|2.8|2.5e-05|4|"Sustained"|32583.3333333333|0.0822619460326184
"3871"|0.22|0.001|0.05|2.8|2.5e-05|5|"Sustained"|28215|0.08451111091001
"3872"|0.24|0.001|0.05|2.8|2.5e-05|6|"Sustained"|24876|0.0862296682024097
"3873"|0.26|0.001|0.05|2.8|2.5e-05|7|"Sustained"|22231.6666666667|0.0875383213359924
"3874"|0.28|0.001|0.05|2.8|2.5e-05|8|"Sustained"|20081.4285714286|0.0885201186468826
"3875"|0.3|0.001|0.05|2.8|2.5e-05|8|"Sustained"|18297.1428571429|0.0892396887746049
"3876"|0.32|0.001|0.05|2.8|2.5e-05|9|"Sustained"|16791.25|0.0897390012611769
"3877"|0.34|0.001|0.05|2.8|2.5e-05|10|"Sustained"|15502.2222222222|0.0900549190017272
"3878"|0.36|0.001|0.05|2.8|2.5e-05|11|"Sustained"|14385|0.0902122476702238
"3879"|0.38|0.001|0.05|2.8|2.5e-05|12|"Sustained"|13406.3636363636|0.09022960782146
"3880"|0.4|0.001|0.05|2.8|2.5e-05|13|"Sustained"|12542.5|0.0901206750849307
"3881"|0.02|0.001|0.05|3|2.5e-05|1|"No"|0|0
"3882"|0.04|0.001|0.05|3|2.5e-05|1|"No"|0|0
"3883"|0.06|0.001|0.05|3|2.5e-05|1|"No"|0|0
"3884"|0.08|0.001|0.05|3|2.5e-05|1|"No"|0|0
"3885"|0.1|0.001|0.05|3|2.5e-05|1|"No"|0|0
"3886"|0.12|0.001|0.05|3|2.5e-05|1|"No"|0|0
"3887"|0.14|0.001|0.05|3|2.5e-05|2|"Sustained"|62090|0.0699584124742187
"3888"|0.16|0.001|0.05|3|2.5e-05|3|"Sustained"|47395|0.0752745509759371
"3889"|0.18|0.001|0.05|3|2.5e-05|3|"Sustained"|38580|0.0792231545976868
"3890"|0.2|0.001|0.05|3|2.5e-05|4|"Sustained"|32593.3333333333|0.0822043440910517
"3891"|0.22|0.001|0.05|3|2.5e-05|5|"Sustained"|28232.5|0.084482224368571
"3892"|0.24|0.001|0.05|3|2.5e-05|6|"Sustained"|24892|0.0862295776603369
"3893"|0.26|0.001|0.05|3|2.5e-05|7|"Sustained"|22246.6666666667|0.0875671243665568
"3894"|0.28|0.001|0.05|3|2.5e-05|8|"Sustained"|20098.5714285714|0.0885808427785794
"3895"|0.3|0.001|0.05|3|2.5e-05|8|"Sustained"|18314.2857142857|0.0893330036137491
"3896"|0.32|0.001|0.05|3|2.5e-05|9|"Sustained"|16810|0.089871627664445
"3897"|0.34|0.001|0.05|3|2.5e-05|10|"Sustained"|15523.3333333333|0.0902260657380866
"3898"|0.36|0.001|0.05|3|2.5e-05|11|"Sustained"|14407|0.0904291725576167
"3899"|0.38|0.001|0.05|3|2.5e-05|12|"Sustained"|13430.9090909091|0.0904969138771712
"3900"|0.4|0.001|0.05|3|2.5e-05|13|"Sustained"|12568.3333333333|0.0904464611182242
"3901"|0.02|0.001|0.05|3.2|2.5e-05|1|"No"|0|0
"3902"|0.04|0.001|0.05|3.2|2.5e-05|1|"No"|0|0
"3903"|0.06|0.001|0.05|3.2|2.5e-05|1|"No"|0|0
"3904"|0.08|0.001|0.05|3.2|2.5e-05|1|"No"|0|0
"3905"|0.1|0.001|0.05|3.2|2.5e-05|1|"No"|0|0
"3906"|0.12|0.001|0.05|3.2|2.5e-05|1|"No"|0|0
"3907"|0.14|0.001|0.05|3.2|2.5e-05|2|"Sustained"|62100|0.0697632588967005
"3908"|0.16|0.001|0.05|3.2|2.5e-05|3|"Sustained"|47400|0.0751247886408424
"3909"|0.18|0.001|0.05|3.2|2.5e-05|3|"Sustained"|38585|0.0791064127128985
"3910"|0.2|0.001|0.05|3.2|2.5e-05|4|"Sustained"|32603.3333333333|0.0821180498387182
"3911"|0.22|0.001|0.05|3.2|2.5e-05|5|"Sustained"|28240|0.0844252906287358
"3912"|0.24|0.001|0.05|3.2|2.5e-05|6|"Sustained"|24902|0.0861992081084123
"3913"|0.26|0.001|0.05|3.2|2.5e-05|7|"Sustained"|22260|0.0875634235994302
"3914"|0.28|0.001|0.05|3.2|2.5e-05|8|"Sustained"|20112.8571428571|0.0886056438954352
"3915"|0.3|0.001|0.05|3.2|2.5e-05|8|"Sustained"|18331.4285714286|0.0893880139786136
"3916"|0.32|0.001|0.05|3.2|2.5e-05|9|"Sustained"|16827.5|0.0899573156516886
"3917"|0.34|0.001|0.05|3.2|2.5e-05|10|"Sustained"|15540|0.090347699183725
"3918"|0.36|0.001|0.05|3.2|2.5e-05|11|"Sustained"|14427|0.0905887319665757
"3919"|0.38|0.001|0.05|3.2|2.5e-05|12|"Sustained"|13452.7272727273|0.0906987672562585
"3920"|0.4|0.001|0.05|3.2|2.5e-05|13|"Sustained"|12591.6666666667|0.0906937894584322
"3921"|0.02|0.001|0.05|3.4|2.5e-05|1|"No"|0|0
"3922"|0.04|0.001|0.05|3.4|2.5e-05|1|"No"|0|0
"3923"|0.06|0.001|0.05|3.4|2.5e-05|1|"No"|0|0
"3924"|0.08|0.001|0.05|3.4|2.5e-05|1|"No"|0|0
"3925"|0.1|0.001|0.05|3.4|2.5e-05|1|"No"|0|0
"3926"|0.12|0.001|0.05|3.4|2.5e-05|1|"No"|0|0
"3927"|0.14|0.001|0.05|3.4|2.5e-05|2|"Sustained"|62090|0.0695336988097906
"3928"|0.16|0.001|0.05|3.4|2.5e-05|3|"Sustained"|47385|0.0749434386912153
"3929"|0.18|0.001|0.05|3.4|2.5e-05|3|"Sustained"|38580|0.0789612008982451
"3930"|0.2|0.001|0.05|3.4|2.5e-05|4|"Sustained"|32600|0.0820030243621468
"3931"|0.22|0.001|0.05|3.4|2.5e-05|5|"Sustained"|28242.5|0.0843352593202473
"3932"|0.24|0.001|0.05|3.4|2.5e-05|6|"Sustained"|24908|0.086135076358374
"3933"|0.26|0.001|0.05|3.4|2.5e-05|7|"Sustained"|22268.3333333333|0.087527090539596
"3934"|0.28|0.001|0.05|3.4|2.5e-05|8|"Sustained"|20122.8571428571|0.0885956755523337
"3935"|0.3|0.001|0.05|3.4|2.5e-05|8|"Sustained"|18341.4285714286|0.0894049111173528
"3936"|0.32|0.001|0.05|3.4|2.5e-05|9|"Sustained"|16840|0.0900053245258625
"3937"|0.34|0.001|0.05|3.4|2.5e-05|10|"Sustained"|15555.5555555556|0.0904245094833117
"3938"|0.36|0.001|0.05|3.4|2.5e-05|11|"Sustained"|14443|0.0906969224190588
"3939"|0.38|0.001|0.05|3.4|2.5e-05|12|"Sustained"|13469.0909090909|0.0908374840763001
"3940"|0.4|0.001|0.05|3.4|2.5e-05|13|"Sustained"|12610.8333333333|0.0908759292388666
"3941"|0.02|0.001|0.05|3.6|2.5e-05|1|"No"|0|0
"3942"|0.04|0.001|0.05|3.6|2.5e-05|1|"No"|0|0
"3943"|0.06|0.001|0.05|3.6|2.5e-05|1|"No"|0|0
"3944"|0.08|0.001|0.05|3.6|2.5e-05|1|"No"|0|0
"3945"|0.1|0.001|0.05|3.6|2.5e-05|1|"No"|0|0
"3946"|0.12|0.001|0.05|3.6|2.5e-05|1|"No"|0|0
"3947"|0.14|0.001|0.05|3.6|2.5e-05|2|"Sustained"|62050|0.0692710709998491
"3948"|0.16|0.001|0.05|3.6|2.5e-05|3|"Sustained"|47355|0.0747301351394676
"3949"|0.18|0.001|0.05|3.6|2.5e-05|3|"Sustained"|38555|0.0787828628899728
"3950"|0.2|0.001|0.05|3.6|2.5e-05|4|"Sustained"|32590|0.0818556883819622
"3951"|0.22|0.001|0.05|3.6|2.5e-05|5|"Sustained"|28237.5|0.084213746937347
"3952"|0.24|0.001|0.05|3.6|2.5e-05|6|"Sustained"|24908|0.0860391269584121
"3953"|0.26|0.001|0.05|3.6|2.5e-05|7|"Sustained"|22270|0.0874584759157243
"3954"|0.28|0.001|0.05|3.6|2.5e-05|8|"Sustained"|20127.1428571429|0.0885495309686841
"3955"|0.3|0.001|0.05|3.6|2.5e-05|8|"Sustained"|18348.5714285714|0.089385422123616
"3956"|0.32|0.001|0.05|3.6|2.5e-05|9|"Sustained"|16850|0.0900065494392075
"3957"|0.34|0.001|0.05|3.6|2.5e-05|10|"Sustained"|15565.5555555556|0.0904568763156368
"3958"|0.36|0.001|0.05|3.6|2.5e-05|11|"Sustained"|14455|0.0907572382457587
"3959"|0.38|0.001|0.05|3.6|2.5e-05|12|"Sustained"|13483.6363636364|0.0909333852800696
"3960"|0.4|0.001|0.05|3.6|2.5e-05|13|"Sustained"|12626.6666666667|0.0910003566116602
"3961"|0.02|0.001|0.05|3.8|2.5e-05|1|"No"|0|0
"3962"|0.04|0.001|0.05|3.8|2.5e-05|1|"No"|0|0
"3963"|0.06|0.001|0.05|3.8|2.5e-05|1|"No"|0|0
"3964"|0.08|0.001|0.05|3.8|2.5e-05|1|"No"|0|0
"3965"|0.1|0.001|0.05|3.8|2.5e-05|1|"No"|0|0
"3966"|0.12|0.001|0.05|3.8|2.5e-05|1|"No"|0|0
"3967"|0.14|0.001|0.05|3.8|2.5e-05|2|"Sustained"|61990|0.0689695020331247
"3968"|0.16|0.001|0.05|3.8|2.5e-05|3|"Sustained"|47310|0.0744811666306536
"3969"|0.18|0.001|0.05|3.8|2.5e-05|3|"Sustained"|38525|0.0785723256425972
"3970"|0.2|0.001|0.05|3.8|2.5e-05|4|"Sustained"|32566.6666666667|0.0816737711192033
"3971"|0.22|0.001|0.05|3.8|2.5e-05|5|"Sustained"|28222.5|0.0840582780417457
"3972"|0.24|0.001|0.05|3.8|2.5e-05|6|"Sustained"|24896|0.0859095430306134
"3973"|0.26|0.001|0.05|3.8|2.5e-05|7|"Sustained"|22265|0.0873478133738783
"3974"|0.28|0.001|0.05|3.8|2.5e-05|8|"Sustained"|20125.7142857143|0.088466230883287
"3975"|0.3|0.001|0.05|3.8|2.5e-05|8|"Sustained"|18351.4285714286|0.0893232071909631
"3976"|0.32|0.001|0.05|3.8|2.5e-05|9|"Sustained"|16853.75|0.0899707185781461
"3977"|0.34|0.001|0.05|3.8|2.5e-05|10|"Sustained"|15572.2222222222|0.0904451064532656
"3978"|0.36|0.001|0.05|3.8|2.5e-05|11|"Sustained"|14462|0.0907732407045135
"3979"|0.38|0.001|0.05|3.8|2.5e-05|12|"Sustained"|13493.6363636364|0.0909764067371263
"3980"|0.4|0.001|0.05|3.8|2.5e-05|13|"Sustained"|12637.5|0.0910709649698997
"3981"|0.02|0.001|0.05|4|2.5e-05|1|"No"|0|0
"3982"|0.04|0.001|0.05|4|2.5e-05|1|"No"|0|0
"3983"|0.06|0.001|0.05|4|2.5e-05|1|"No"|0|0
"3984"|0.08|0.001|0.05|4|2.5e-05|1|"No"|0|0
"3985"|0.1|0.001|0.05|4|2.5e-05|1|"No"|0|0
"3986"|0.12|0.001|0.05|4|2.5e-05|1|"No"|0|0
"3987"|0.14|0.001|0.05|4|2.5e-05|2|"Sustained"|61920|0.0686273738287156
"3988"|0.16|0.001|0.05|4|2.5e-05|3|"Sustained"|47250|0.0741927215371078
"3989"|0.18|0.001|0.05|4|2.5e-05|3|"Sustained"|38480|0.0783218651735707
"3990"|0.2|0.001|0.05|4|2.5e-05|4|"Sustained"|32533.3333333333|0.0814567842939952
"3991"|0.22|0.001|0.05|4|2.5e-05|5|"Sustained"|28197.5|0.0838686710594113
"3992"|0.24|0.001|0.05|4|2.5e-05|6|"Sustained"|24878|0.0857430194037599
"3993"|0.26|0.001|0.05|4|2.5e-05|7|"Sustained"|22251.6666666667|0.0872057831978288
"3994"|0.28|0.001|0.05|4|2.5e-05|8|"Sustained"|20117.1428571429|0.0883431771287724
"3995"|0.3|0.001|0.05|4|2.5e-05|8|"Sustained"|18345.7142857143|0.0892238748127341
"3996"|0.32|0.001|0.05|4|2.5e-05|9|"Sustained"|16851.25|0.089894889797631
"3997"|0.34|0.001|0.05|4|2.5e-05|10|"Sustained"|15572.2222222222|0.0903912916410599
"3998"|0.36|0.001|0.05|4|2.5e-05|11|"Sustained"|14466|0.0907410537862604
"3999"|0.38|0.001|0.05|4|2.5e-05|12|"Sustained"|13498.1818181818|0.0909679747890706
"4000"|0.4|0.001|0.05|4|2.5e-05|13|"Sustained"|12644.1666666667|0.0910909210980406
"4001"|0.02|0.001|0.005|0.2|5e-05|0|"No"|0|0
"4002"|0.04|0.001|0.005|0.2|5e-05|0|"No"|0|0
"4003"|0.06|0.001|0.005|0.2|5e-05|0|"No"|0|0
"4004"|0.08|0.001|0.005|0.2|5e-05|1|"No"|0|0
"4005"|0.1|0.001|0.005|0.2|5e-05|1|"No"|0|0
"4006"|0.12|0.001|0.005|0.2|5e-05|1|"No"|0|0
"4007"|0.14|0.001|0.005|0.2|5e-05|1|"No"|0|0
"4008"|0.16|0.001|0.005|0.2|5e-05|1|"No"|0|0
"4009"|0.18|0.001|0.005|0.2|5e-05|1|"No"|0|0
"4010"|0.2|0.001|0.005|0.2|5e-05|1|"No"|0|0
"4011"|0.22|0.001|0.005|0.2|5e-05|1|"No"|0|0
"4012"|0.24|0.001|0.005|0.2|5e-05|1|"No"|0|0
"4013"|0.26|0.001|0.005|0.2|5e-05|1|"No"|0|0
"4014"|0.28|0.001|0.005|0.2|5e-05|1|"No"|0|0
"4015"|0.3|0.001|0.005|0.2|5e-05|1|"No"|0|0
"4016"|0.32|0.001|0.005|0.2|5e-05|1|"No"|0|0
"4017"|0.34|0.001|0.005|0.2|5e-05|1|"No"|0|0
"4018"|0.36|0.001|0.005|0.2|5e-05|1|"No"|0|0
"4019"|0.38|0.001|0.005|0.2|5e-05|1|"No"|0|0
"4020"|0.4|0.001|0.005|0.2|5e-05|1|"No"|0|0
"4021"|0.02|0.001|0.005|0.4|5e-05|3|"Sustained"|43845|0.0126882107376899
"4022"|0.04|0.001|0.005|0.4|5e-05|0|"No"|0|0
"4023"|0.06|0.001|0.005|0.4|5e-05|0|"No"|0|0
"4024"|0.08|0.001|0.005|0.4|5e-05|0|"No"|0|0
"4025"|0.1|0.001|0.005|0.4|5e-05|0|"No"|0|0
"4026"|0.12|0.001|0.005|0.4|5e-05|0|"No"|0|0
"4027"|0.14|0.001|0.005|0.4|5e-05|1|"No"|0|0
"4028"|0.16|0.001|0.005|0.4|5e-05|1|"No"|0|0
"4029"|0.18|0.001|0.005|0.4|5e-05|1|"No"|0|0
"4030"|0.2|0.001|0.005|0.4|5e-05|1|"No"|0|0
"4031"|0.22|0.001|0.005|0.4|5e-05|1|"No"|0|0
"4032"|0.24|0.001|0.005|0.4|5e-05|1|"No"|0|0
"4033"|0.26|0.001|0.005|0.4|5e-05|1|"No"|0|0
"4034"|0.28|0.001|0.005|0.4|5e-05|1|"No"|0|0
"4035"|0.3|0.001|0.005|0.4|5e-05|1|"No"|0|0
"4036"|0.32|0.001|0.005|0.4|5e-05|1|"No"|0|0
"4037"|0.34|0.001|0.005|0.4|5e-05|1|"No"|0|0
"4038"|0.36|0.001|0.005|0.4|5e-05|1|"No"|0|0
"4039"|0.38|0.001|0.005|0.4|5e-05|1|"No"|0|0
"4040"|0.4|0.001|0.005|0.4|5e-05|1|"No"|0|0
"4041"|0.02|0.001|0.005|0.6|5e-05|3|"Sustained"|43720|0.0124784137251853
"4042"|0.04|0.001|0.005|0.6|5e-05|1|"No"|0|0
"4043"|0.06|0.001|0.005|0.6|5e-05|0|"No"|0|0
"4044"|0.08|0.001|0.005|0.6|5e-05|0|"No"|0|0
"4045"|0.1|0.001|0.005|0.6|5e-05|0|"No"|0|0
"4046"|0.12|0.001|0.005|0.6|5e-05|0|"No"|0|0
"4047"|0.14|0.001|0.005|0.6|5e-05|0|"No"|0|0
"4048"|0.16|0.001|0.005|0.6|5e-05|0|"No"|0|0
"4049"|0.18|0.001|0.005|0.6|5e-05|0|"No"|0|0
"4050"|0.2|0.001|0.005|0.6|5e-05|1|"No"|0|0
"4051"|0.22|0.001|0.005|0.6|5e-05|1|"No"|0|0
"4052"|0.24|0.001|0.005|0.6|5e-05|1|"No"|0|0
"4053"|0.26|0.001|0.005|0.6|5e-05|1|"No"|0|0
"4054"|0.28|0.001|0.005|0.6|5e-05|1|"No"|0|0
"4055"|0.3|0.001|0.005|0.6|5e-05|1|"No"|0|0
"4056"|0.32|0.001|0.005|0.6|5e-05|1|"No"|0|0
"4057"|0.34|0.001|0.005|0.6|5e-05|1|"No"|0|0
"4058"|0.36|0.001|0.005|0.6|5e-05|1|"No"|0|0
"4059"|0.38|0.001|0.005|0.6|5e-05|1|"No"|0|0
"4060"|0.4|0.001|0.005|0.6|5e-05|1|"No"|0|0
"4061"|0.02|0.001|0.005|0.8|5e-05|3|"Sustained"|43650|0.012076601325824
"4062"|0.04|0.001|0.005|0.8|5e-05|12|"Sustained"|13106.3636363636|0.0138717255895595
"4063"|0.06|0.001|0.005|0.8|5e-05|1|"No"|0|0
"4064"|0.08|0.001|0.005|0.8|5e-05|1|"No"|0|0
"4065"|0.1|0.001|0.005|0.8|5e-05|0|"No"|0|0
"4066"|0.12|0.001|0.005|0.8|5e-05|0|"No"|0|0
"4067"|0.14|0.001|0.005|0.8|5e-05|0|"No"|0|0
"4068"|0.16|0.001|0.005|0.8|5e-05|0|"No"|0|0
"4069"|0.18|0.001|0.005|0.8|5e-05|0|"No"|0|0
"4070"|0.2|0.001|0.005|0.8|5e-05|0|"No"|0|0
"4071"|0.22|0.001|0.005|0.8|5e-05|0|"No"|0|0
"4072"|0.24|0.001|0.005|0.8|5e-05|0|"No"|0|0
"4073"|0.26|0.001|0.005|0.8|5e-05|1|"No"|0|0
"4074"|0.28|0.001|0.005|0.8|5e-05|1|"No"|0|0
"4075"|0.3|0.001|0.005|0.8|5e-05|1|"No"|0|0
"4076"|0.32|0.001|0.005|0.8|5e-05|1|"No"|0|0
"4077"|0.34|0.001|0.005|0.8|5e-05|1|"No"|0|0
"4078"|0.36|0.001|0.005|0.8|5e-05|1|"No"|0|0
"4079"|0.38|0.001|0.005|0.8|5e-05|1|"No"|0|0
"4080"|0.4|0.001|0.005|0.8|5e-05|1|"No"|0|0
"4081"|0.02|0.001|0.005|1|5e-05|3|"Sustained"|43290|0.0114857400460273
"4082"|0.04|0.001|0.005|1|5e-05|12|"Sustained"|13482.7272727273|0.0143530799620606
"4083"|0.06|0.001|0.005|1|5e-05|2|"Dampened"|0|0
"4084"|0.08|0.001|0.005|1|5e-05|1|"No"|0|0
"4085"|0.1|0.001|0.005|1|5e-05|1|"No"|0|0
"4086"|0.12|0.001|0.005|1|5e-05|0|"No"|0|0
"4087"|0.14|0.001|0.005|1|5e-05|0|"No"|0|0
"4088"|0.16|0.001|0.005|1|5e-05|0|"No"|0|0
"4089"|0.18|0.001|0.005|1|5e-05|0|"No"|0|0
"4090"|0.2|0.001|0.005|1|5e-05|0|"No"|0|0
"4091"|0.22|0.001|0.005|1|5e-05|0|"No"|0|0
"4092"|0.24|0.001|0.005|1|5e-05|0|"No"|0|0
"4093"|0.26|0.001|0.005|1|5e-05|0|"No"|0|0
"4094"|0.28|0.001|0.005|1|5e-05|0|"No"|0|0
"4095"|0.3|0.001|0.005|1|5e-05|0|"No"|0|0
"4096"|0.32|0.001|0.005|1|5e-05|0|"No"|0|0
"4097"|0.34|0.001|0.005|1|5e-05|1|"No"|0|0
"4098"|0.36|0.001|0.005|1|5e-05|1|"No"|0|0
"4099"|0.38|0.001|0.005|1|5e-05|1|"No"|0|0
"4100"|0.4|0.001|0.005|1|5e-05|1|"No"|0|0
"4101"|0.02|0.001|0.005|1.2|5e-05|3|"Sustained"|42580|0.0107046156438559
"4102"|0.04|0.001|0.005|1.2|5e-05|12|"Sustained"|13330|0.0139987549394653
"4103"|0.06|0.001|0.005|1.2|5e-05|4|"Dampened"|0|0
"4104"|0.08|0.001|0.005|1.2|5e-05|2|"Dampened"|0|0
"4105"|0.1|0.001|0.005|1.2|5e-05|1|"No"|0|0
"4106"|0.12|0.001|0.005|1.2|5e-05|1|"No"|0|0
"4107"|0.14|0.001|0.005|1.2|5e-05|1|"No"|0|0
"4108"|0.16|0.001|0.005|1.2|5e-05|0|"No"|0|0
"4109"|0.18|0.001|0.005|1.2|5e-05|0|"No"|0|0
"4110"|0.2|0.001|0.005|1.2|5e-05|0|"No"|0|0
"4111"|0.22|0.001|0.005|1.2|5e-05|0|"No"|0|0
"4112"|0.24|0.001|0.005|1.2|5e-05|0|"No"|0|0
"4113"|0.26|0.001|0.005|1.2|5e-05|0|"No"|0|0
"4114"|0.28|0.001|0.005|1.2|5e-05|0|"No"|0|0
"4115"|0.3|0.001|0.005|1.2|5e-05|0|"No"|0|0
"4116"|0.32|0.001|0.005|1.2|5e-05|0|"No"|0|0
"4117"|0.34|0.001|0.005|1.2|5e-05|0|"No"|0|0
"4118"|0.36|0.001|0.005|1.2|5e-05|0|"No"|0|0
"4119"|0.38|0.001|0.005|1.2|5e-05|0|"No"|0|0
"4120"|0.4|0.001|0.005|1.2|5e-05|1|"No"|0|0
"4121"|0.02|0.001|0.005|1.4|5e-05|3|"Sustained"|41450|0.00973753732042658
"4122"|0.04|0.001|0.005|1.4|5e-05|12|"Sustained"|12948.1818181818|0.0132824343084439
"4123"|0.06|0.001|0.005|1.4|5e-05|7|"Dampened"|0|0
"4124"|0.08|0.001|0.005|1.4|5e-05|3|"Dampened"|0|0
"4125"|0.1|0.001|0.005|1.4|5e-05|2|"Dampened"|0|0
"4126"|0.12|0.001|0.005|1.4|5e-05|1|"No"|0|0
"4127"|0.14|0.001|0.005|1.4|5e-05|1|"No"|0|0
"4128"|0.16|0.001|0.005|1.4|5e-05|1|"No"|0|0
"4129"|0.18|0.001|0.005|1.4|5e-05|0|"No"|0|0
"4130"|0.2|0.001|0.005|1.4|5e-05|0|"No"|0|0
"4131"|0.22|0.001|0.005|1.4|5e-05|0|"No"|0|0
"4132"|0.24|0.001|0.005|1.4|5e-05|0|"No"|0|0
"4133"|0.26|0.001|0.005|1.4|5e-05|0|"No"|0|0
"4134"|0.28|0.001|0.005|1.4|5e-05|0|"No"|0|0
"4135"|0.3|0.001|0.005|1.4|5e-05|0|"No"|0|0
"4136"|0.32|0.001|0.005|1.4|5e-05|0|"No"|0|0
"4137"|0.34|0.001|0.005|1.4|5e-05|0|"No"|0|0
"4138"|0.36|0.001|0.005|1.4|5e-05|0|"No"|0|0
"4139"|0.38|0.001|0.005|1.4|5e-05|0|"No"|0|0
"4140"|0.4|0.001|0.005|1.4|5e-05|0|"No"|0|0
"4141"|0.02|0.001|0.005|1.6|5e-05|3|"Sustained"|39870|0.00858767144653345
"4142"|0.04|0.001|0.005|1.6|5e-05|13|"Dampened"|0|0
"4143"|0.06|0.001|0.005|1.6|5e-05|9|"Dampened"|0|0
"4144"|0.08|0.001|0.005|1.6|5e-05|3|"Dampened"|0|0
"4145"|0.1|0.001|0.005|1.6|5e-05|2|"Dampened"|0|0
"4146"|0.12|0.001|0.005|1.6|5e-05|2|"Dampened"|0|0
"4147"|0.14|0.001|0.005|1.6|5e-05|1|"No"|0|0
"4148"|0.16|0.001|0.005|1.6|5e-05|1|"No"|0|0
"4149"|0.18|0.001|0.005|1.6|5e-05|1|"No"|0|0
"4150"|0.2|0.001|0.005|1.6|5e-05|1|"No"|0|0
"4151"|0.22|0.001|0.005|1.6|5e-05|0|"No"|0|0
"4152"|0.24|0.001|0.005|1.6|5e-05|0|"No"|0|0
"4153"|0.26|0.001|0.005|1.6|5e-05|0|"No"|0|0
"4154"|0.28|0.001|0.005|1.6|5e-05|0|"No"|0|0
"4155"|0.3|0.001|0.005|1.6|5e-05|0|"No"|0|0
"4156"|0.32|0.001|0.005|1.6|5e-05|0|"No"|0|0
"4157"|0.34|0.001|0.005|1.6|5e-05|0|"No"|0|0
"4158"|0.36|0.001|0.005|1.6|5e-05|0|"No"|0|0
"4159"|0.38|0.001|0.005|1.6|5e-05|0|"No"|0|0
"4160"|0.4|0.001|0.005|1.6|5e-05|0|"No"|0|0
"4161"|0.02|0.001|0.005|1.8|5e-05|3|"Sustained"|37725|0.00725350365630377
"4162"|0.04|0.001|0.005|1.8|5e-05|13|"Dampened"|0|0
"4163"|0.06|0.001|0.005|1.8|5e-05|10|"Dampened"|0|0
"4164"|0.08|0.001|0.005|1.8|5e-05|4|"Dampened"|0|0
"4165"|0.1|0.001|0.005|1.8|5e-05|3|"Dampened"|0|0
"4166"|0.12|0.001|0.005|1.8|5e-05|2|"Dampened"|0|0
"4167"|0.14|0.001|0.005|1.8|5e-05|2|"Dampened"|0|0
"4168"|0.16|0.001|0.005|1.8|5e-05|1|"No"|0|0
"4169"|0.18|0.001|0.005|1.8|5e-05|1|"No"|0|0
"4170"|0.2|0.001|0.005|1.8|5e-05|1|"No"|0|0
"4171"|0.22|0.001|0.005|1.8|5e-05|1|"No"|0|0
"4172"|0.24|0.001|0.005|1.8|5e-05|1|"No"|0|0
"4173"|0.26|0.001|0.005|1.8|5e-05|0|"No"|0|0
"4174"|0.28|0.001|0.005|1.8|5e-05|0|"No"|0|0
"4175"|0.3|0.001|0.005|1.8|5e-05|0|"No"|0|0
"4176"|0.32|0.001|0.005|1.8|5e-05|0|"No"|0|0
"4177"|0.34|0.001|0.005|1.8|5e-05|0|"No"|0|0
"4178"|0.36|0.001|0.005|1.8|5e-05|0|"No"|0|0
"4179"|0.38|0.001|0.005|1.8|5e-05|0|"No"|0|0
"4180"|0.4|0.001|0.005|1.8|5e-05|0|"No"|0|0
"4181"|0.02|0.001|0.005|2|5e-05|4|"Sustained"|34813.3333333333|0.00571600548754106
"4182"|0.04|0.001|0.005|2|5e-05|15|"Dampened"|0|0
"4183"|0.06|0.001|0.005|2|5e-05|9|"Dampened"|0|0
"4184"|0.08|0.001|0.005|2|5e-05|4|"Dampened"|0|0
"4185"|0.1|0.001|0.005|2|5e-05|3|"Dampened"|0|0
"4186"|0.12|0.001|0.005|2|5e-05|2|"Dampened"|0|0
"4187"|0.14|0.001|0.005|2|5e-05|2|"Dampened"|0|0
"4188"|0.16|0.001|0.005|2|5e-05|2|"Dampened"|0|0
"4189"|0.18|0.001|0.005|2|5e-05|1|"No"|0|0
"4190"|0.2|0.001|0.005|2|5e-05|1|"No"|0|0
"4191"|0.22|0.001|0.005|2|5e-05|1|"No"|0|0
"4192"|0.24|0.001|0.005|2|5e-05|1|"No"|0|0
"4193"|0.26|0.001|0.005|2|5e-05|1|"No"|0|0
"4194"|0.28|0.001|0.005|2|5e-05|1|"No"|0|0
"4195"|0.3|0.001|0.005|2|5e-05|0|"No"|0|0
"4196"|0.32|0.001|0.005|2|5e-05|0|"No"|0|0
"4197"|0.34|0.001|0.005|2|5e-05|0|"No"|0|0
"4198"|0.36|0.001|0.005|2|5e-05|0|"No"|0|0
"4199"|0.38|0.001|0.005|2|5e-05|0|"No"|0|0
"4200"|0.4|0.001|0.005|2|5e-05|0|"No"|0|0
"4201"|0.02|0.001|0.005|2.2|5e-05|4|"Sustained"|30910|0.00392204610471138
"4202"|0.04|0.001|0.005|2.2|5e-05|17|"Dampened"|0|0
"4203"|0.06|0.001|0.005|2.2|5e-05|8|"Dampened"|0|0
"4204"|0.08|0.001|0.005|2.2|5e-05|5|"Dampened"|0|0
"4205"|0.1|0.001|0.005|2.2|5e-05|3|"Dampened"|0|0
"4206"|0.12|0.001|0.005|2.2|5e-05|3|"Dampened"|0|0
"4207"|0.14|0.001|0.005|2.2|5e-05|2|"Dampened"|0|0
"4208"|0.16|0.001|0.005|2.2|5e-05|2|"Dampened"|0|0
"4209"|0.18|0.001|0.005|2.2|5e-05|2|"Dampened"|0|0
"4210"|0.2|0.001|0.005|2.2|5e-05|1|"No"|0|0
"4211"|0.22|0.001|0.005|2.2|5e-05|1|"No"|0|0
"4212"|0.24|0.001|0.005|2.2|5e-05|1|"No"|0|0
"4213"|0.26|0.001|0.005|2.2|5e-05|1|"No"|0|0
"4214"|0.28|0.001|0.005|2.2|5e-05|1|"No"|0|0
"4215"|0.3|0.001|0.005|2.2|5e-05|1|"No"|0|0
"4216"|0.32|0.001|0.005|2.2|5e-05|1|"No"|0|0
"4217"|0.34|0.001|0.005|2.2|5e-05|0|"No"|0|0
"4218"|0.36|0.001|0.005|2.2|5e-05|0|"No"|0|0
"4219"|0.38|0.001|0.005|2.2|5e-05|0|"No"|0|0
"4220"|0.4|0.001|0.005|2.2|5e-05|0|"No"|0|0
"4221"|0.02|0.001|0.005|2.4|5e-05|5|"Dampened"|0|0
"4222"|0.04|0.001|0.005|2.4|5e-05|18|"Dampened"|0|0
"4223"|0.06|0.001|0.005|2.4|5e-05|6|"Dampened"|0|0
"4224"|0.08|0.001|0.005|2.4|5e-05|4|"Dampened"|0|0
"4225"|0.1|0.001|0.005|2.4|5e-05|3|"Dampened"|0|0
"4226"|0.12|0.001|0.005|2.4|5e-05|3|"Dampened"|0|0
"4227"|0.14|0.001|0.005|2.4|5e-05|2|"Dampened"|0|0
"4228"|0.16|0.001|0.005|2.4|5e-05|2|"Dampened"|0|0
"4229"|0.18|0.001|0.005|2.4|5e-05|2|"Dampened"|0|0
"4230"|0.2|0.001|0.005|2.4|5e-05|2|"Dampened"|0|0
"4231"|0.22|0.001|0.005|2.4|5e-05|1|"No"|0|0
"4232"|0.24|0.001|0.005|2.4|5e-05|1|"No"|0|0
"4233"|0.26|0.001|0.005|2.4|5e-05|1|"No"|0|0
"4234"|0.28|0.001|0.005|2.4|5e-05|1|"No"|0|0
"4235"|0.3|0.001|0.005|2.4|5e-05|1|"No"|0|0
"4236"|0.32|0.001|0.005|2.4|5e-05|1|"No"|0|0
"4237"|0.34|0.001|0.005|2.4|5e-05|1|"No"|0|0
"4238"|0.36|0.001|0.005|2.4|5e-05|1|"No"|0|0
"4239"|0.38|0.001|0.005|2.4|5e-05|0|"No"|0|0
"4240"|0.4|0.001|0.005|2.4|5e-05|0|"No"|0|0
"4241"|0.02|0.001|0.005|2.6|5e-05|2|"Dampened"|0|0
"4242"|0.04|0.001|0.005|2.6|5e-05|7|"Dampened"|0|0
"4243"|0.06|0.001|0.005|2.6|5e-05|5|"Dampened"|0|0
"4244"|0.08|0.001|0.005|2.6|5e-05|4|"Dampened"|0|0
"4245"|0.1|0.001|0.005|2.6|5e-05|4|"Dampened"|0|0
"4246"|0.12|0.001|0.005|2.6|5e-05|3|"Dampened"|0|0
"4247"|0.14|0.001|0.005|2.6|5e-05|3|"Dampened"|0|0
"4248"|0.16|0.001|0.005|2.6|5e-05|2|"Dampened"|0|0
"4249"|0.18|0.001|0.005|2.6|5e-05|2|"Dampened"|0|0
"4250"|0.2|0.001|0.005|2.6|5e-05|2|"Dampened"|0|0
"4251"|0.22|0.001|0.005|2.6|5e-05|2|"Dampened"|0|0
"4252"|0.24|0.001|0.005|2.6|5e-05|1|"No"|0|0
"4253"|0.26|0.001|0.005|2.6|5e-05|1|"No"|0|0
"4254"|0.28|0.001|0.005|2.6|5e-05|1|"No"|0|0
"4255"|0.3|0.001|0.005|2.6|5e-05|1|"No"|0|0
"4256"|0.32|0.001|0.005|2.6|5e-05|1|"No"|0|0
"4257"|0.34|0.001|0.005|2.6|5e-05|1|"No"|0|0
"4258"|0.36|0.001|0.005|2.6|5e-05|1|"No"|0|0
"4259"|0.38|0.001|0.005|2.6|5e-05|1|"No"|0|0
"4260"|0.4|0.001|0.005|2.6|5e-05|1|"No"|0|0
"4261"|0.02|0.001|0.005|2.8|5e-05|1|"No"|0|0
"4262"|0.04|0.001|0.005|2.8|5e-05|4|"Dampened"|0|0
"4263"|0.06|0.001|0.005|2.8|5e-05|4|"Dampened"|0|0
"4264"|0.08|0.001|0.005|2.8|5e-05|4|"Dampened"|0|0
"4265"|0.1|0.001|0.005|2.8|5e-05|3|"Dampened"|0|0
"4266"|0.12|0.001|0.005|2.8|5e-05|3|"Dampened"|0|0
"4267"|0.14|0.001|0.005|2.8|5e-05|3|"Dampened"|0|0
"4268"|0.16|0.001|0.005|2.8|5e-05|2|"Dampened"|0|0
"4269"|0.18|0.001|0.005|2.8|5e-05|2|"Dampened"|0|0
"4270"|0.2|0.001|0.005|2.8|5e-05|2|"Dampened"|0|0
"4271"|0.22|0.001|0.005|2.8|5e-05|2|"Dampened"|0|0
"4272"|0.24|0.001|0.005|2.8|5e-05|2|"Dampened"|0|0
"4273"|0.26|0.001|0.005|2.8|5e-05|1|"No"|0|0
"4274"|0.28|0.001|0.005|2.8|5e-05|1|"No"|0|0
"4275"|0.3|0.001|0.005|2.8|5e-05|1|"No"|0|0
"4276"|0.32|0.001|0.005|2.8|5e-05|1|"No"|0|0
"4277"|0.34|0.001|0.005|2.8|5e-05|1|"No"|0|0
"4278"|0.36|0.001|0.005|2.8|5e-05|1|"No"|0|0
"4279"|0.38|0.001|0.005|2.8|5e-05|1|"No"|0|0
"4280"|0.4|0.001|0.005|2.8|5e-05|1|"No"|0|0
"4281"|0.02|0.001|0.005|3|5e-05|0|"No"|0|0
"4282"|0.04|0.001|0.005|3|5e-05|3|"Dampened"|0|0
"4283"|0.06|0.001|0.005|3|5e-05|4|"Dampened"|0|0
"4284"|0.08|0.001|0.005|3|5e-05|4|"Dampened"|0|0
"4285"|0.1|0.001|0.005|3|5e-05|3|"Dampened"|0|0
"4286"|0.12|0.001|0.005|3|5e-05|3|"Dampened"|0|0
"4287"|0.14|0.001|0.005|3|5e-05|3|"Dampened"|0|0
"4288"|0.16|0.001|0.005|3|5e-05|2|"Dampened"|0|0
"4289"|0.18|0.001|0.005|3|5e-05|2|"Dampened"|0|0
"4290"|0.2|0.001|0.005|3|5e-05|2|"Dampened"|0|0
"4291"|0.22|0.001|0.005|3|5e-05|2|"Dampened"|0|0
"4292"|0.24|0.001|0.005|3|5e-05|2|"Dampened"|0|0
"4293"|0.26|0.001|0.005|3|5e-05|2|"Dampened"|0|0
"4294"|0.28|0.001|0.005|3|5e-05|1|"No"|0|0
"4295"|0.3|0.001|0.005|3|5e-05|1|"No"|0|0
"4296"|0.32|0.001|0.005|3|5e-05|1|"No"|0|0
"4297"|0.34|0.001|0.005|3|5e-05|1|"No"|0|0
"4298"|0.36|0.001|0.005|3|5e-05|1|"No"|0|0
"4299"|0.38|0.001|0.005|3|5e-05|1|"No"|0|0
"4300"|0.4|0.001|0.005|3|5e-05|1|"No"|0|0
"4301"|0.02|0.001|0.005|3.2|5e-05|1|"No"|0|0
"4302"|0.04|0.001|0.005|3.2|5e-05|2|"Dampened"|0|0
"4303"|0.06|0.001|0.005|3.2|5e-05|3|"Dampened"|0|0
"4304"|0.08|0.001|0.005|3.2|5e-05|3|"Dampened"|0|0
"4305"|0.1|0.001|0.005|3.2|5e-05|3|"Dampened"|0|0
"4306"|0.12|0.001|0.005|3.2|5e-05|3|"Dampened"|0|0
"4307"|0.14|0.001|0.005|3.2|5e-05|3|"Dampened"|0|0
"4308"|0.16|0.001|0.005|3.2|5e-05|2|"Dampened"|0|0
"4309"|0.18|0.001|0.005|3.2|5e-05|2|"Dampened"|0|0
"4310"|0.2|0.001|0.005|3.2|5e-05|2|"Dampened"|0|0
"4311"|0.22|0.001|0.005|3.2|5e-05|2|"Dampened"|0|0
"4312"|0.24|0.001|0.005|3.2|5e-05|2|"Dampened"|0|0
"4313"|0.26|0.001|0.005|3.2|5e-05|2|"Dampened"|0|0
"4314"|0.28|0.001|0.005|3.2|5e-05|2|"Dampened"|0|0
"4315"|0.3|0.001|0.005|3.2|5e-05|1|"No"|0|0
"4316"|0.32|0.001|0.005|3.2|5e-05|1|"No"|0|0
"4317"|0.34|0.001|0.005|3.2|5e-05|1|"No"|0|0
"4318"|0.36|0.001|0.005|3.2|5e-05|1|"No"|0|0
"4319"|0.38|0.001|0.005|3.2|5e-05|1|"No"|0|0
"4320"|0.4|0.001|0.005|3.2|5e-05|1|"No"|0|0
"4321"|0.02|0.001|0.005|3.4|5e-05|1|"No"|0|0
"4322"|0.04|0.001|0.005|3.4|5e-05|1|"No"|0|0
"4323"|0.06|0.001|0.005|3.4|5e-05|2|"Dampened"|0|0
"4324"|0.08|0.001|0.005|3.4|5e-05|3|"Dampened"|0|0
"4325"|0.1|0.001|0.005|3.4|5e-05|3|"Dampened"|0|0
"4326"|0.12|0.001|0.005|3.4|5e-05|3|"Dampened"|0|0
"4327"|0.14|0.001|0.005|3.4|5e-05|3|"Dampened"|0|0
"4328"|0.16|0.001|0.005|3.4|5e-05|2|"Dampened"|0|0
"4329"|0.18|0.001|0.005|3.4|5e-05|2|"Dampened"|0|0
"4330"|0.2|0.001|0.005|3.4|5e-05|2|"Dampened"|0|0
"4331"|0.22|0.001|0.005|3.4|5e-05|2|"Dampened"|0|0
"4332"|0.24|0.001|0.005|3.4|5e-05|2|"Dampened"|0|0
"4333"|0.26|0.001|0.005|3.4|5e-05|2|"Dampened"|0|0
"4334"|0.28|0.001|0.005|3.4|5e-05|2|"Dampened"|0|0
"4335"|0.3|0.001|0.005|3.4|5e-05|2|"Dampened"|0|0
"4336"|0.32|0.001|0.005|3.4|5e-05|1|"No"|0|0
"4337"|0.34|0.001|0.005|3.4|5e-05|1|"No"|0|0
"4338"|0.36|0.001|0.005|3.4|5e-05|1|"No"|0|0
"4339"|0.38|0.001|0.005|3.4|5e-05|1|"No"|0|0
"4340"|0.4|0.001|0.005|3.4|5e-05|1|"No"|0|0
"4341"|0.02|0.001|0.005|3.6|5e-05|1|"No"|0|0
"4342"|0.04|0.001|0.005|3.6|5e-05|1|"No"|0|0
"4343"|0.06|0.001|0.005|3.6|5e-05|2|"Dampened"|0|0
"4344"|0.08|0.001|0.005|3.6|5e-05|2|"Dampened"|0|0
"4345"|0.1|0.001|0.005|3.6|5e-05|3|"Dampened"|0|0
"4346"|0.12|0.001|0.005|3.6|5e-05|3|"Dampened"|0|0
"4347"|0.14|0.001|0.005|3.6|5e-05|3|"Dampened"|0|0
"4348"|0.16|0.001|0.005|3.6|5e-05|2|"Dampened"|0|0
"4349"|0.18|0.001|0.005|3.6|5e-05|2|"Dampened"|0|0
"4350"|0.2|0.001|0.005|3.6|5e-05|2|"Dampened"|0|0
"4351"|0.22|0.001|0.005|3.6|5e-05|2|"Dampened"|0|0
"4352"|0.24|0.001|0.005|3.6|5e-05|2|"Dampened"|0|0
"4353"|0.26|0.001|0.005|3.6|5e-05|2|"Dampened"|0|0
"4354"|0.28|0.001|0.005|3.6|5e-05|2|"Dampened"|0|0
"4355"|0.3|0.001|0.005|3.6|5e-05|2|"Dampened"|0|0
"4356"|0.32|0.001|0.005|3.6|5e-05|2|"Dampened"|0|0
"4357"|0.34|0.001|0.005|3.6|5e-05|1|"No"|0|0
"4358"|0.36|0.001|0.005|3.6|5e-05|1|"No"|0|0
"4359"|0.38|0.001|0.005|3.6|5e-05|1|"No"|0|0
"4360"|0.4|0.001|0.005|3.6|5e-05|1|"No"|0|0
"4361"|0.02|0.001|0.005|3.8|5e-05|1|"No"|0|0
"4362"|0.04|0.001|0.005|3.8|5e-05|1|"No"|0|0
"4363"|0.06|0.001|0.005|3.8|5e-05|2|"Dampened"|0|0
"4364"|0.08|0.001|0.005|3.8|5e-05|2|"Dampened"|0|0
"4365"|0.1|0.001|0.005|3.8|5e-05|2|"Dampened"|0|0
"4366"|0.12|0.001|0.005|3.8|5e-05|2|"Dampened"|0|0
"4367"|0.14|0.001|0.005|3.8|5e-05|2|"Dampened"|0|0
"4368"|0.16|0.001|0.005|3.8|5e-05|2|"Dampened"|0|0
"4369"|0.18|0.001|0.005|3.8|5e-05|2|"Dampened"|0|0
"4370"|0.2|0.001|0.005|3.8|5e-05|2|"Dampened"|0|0
"4371"|0.22|0.001|0.005|3.8|5e-05|2|"Dampened"|0|0
"4372"|0.24|0.001|0.005|3.8|5e-05|2|"Dampened"|0|0
"4373"|0.26|0.001|0.005|3.8|5e-05|2|"Dampened"|0|0
"4374"|0.28|0.001|0.005|3.8|5e-05|2|"Dampened"|0|0
"4375"|0.3|0.001|0.005|3.8|5e-05|2|"Dampened"|0|0
"4376"|0.32|0.001|0.005|3.8|5e-05|2|"Dampened"|0|0
"4377"|0.34|0.001|0.005|3.8|5e-05|2|"Dampened"|0|0
"4378"|0.36|0.001|0.005|3.8|5e-05|1|"No"|0|0
"4379"|0.38|0.001|0.005|3.8|5e-05|1|"No"|0|0
"4380"|0.4|0.001|0.005|3.8|5e-05|1|"No"|0|0
"4381"|0.02|0.001|0.005|4|5e-05|1|"No"|0|0
"4382"|0.04|0.001|0.005|4|5e-05|1|"No"|0|0
"4383"|0.06|0.001|0.005|4|5e-05|1|"No"|0|0
"4384"|0.08|0.001|0.005|4|5e-05|2|"Dampened"|0|0
"4385"|0.1|0.001|0.005|4|5e-05|2|"Dampened"|0|0
"4386"|0.12|0.001|0.005|4|5e-05|2|"Dampened"|0|0
"4387"|0.14|0.001|0.005|4|5e-05|2|"Dampened"|0|0
"4388"|0.16|0.001|0.005|4|5e-05|2|"Dampened"|0|0
"4389"|0.18|0.001|0.005|4|5e-05|2|"Dampened"|0|0
"4390"|0.2|0.001|0.005|4|5e-05|2|"Dampened"|0|0
"4391"|0.22|0.001|0.005|4|5e-05|2|"Dampened"|0|0
"4392"|0.24|0.001|0.005|4|5e-05|2|"Dampened"|0|0
"4393"|0.26|0.001|0.005|4|5e-05|2|"Dampened"|0|0
"4394"|0.28|0.001|0.005|4|5e-05|2|"Dampened"|0|0
"4395"|0.3|0.001|0.005|4|5e-05|2|"Dampened"|0|0
"4396"|0.32|0.001|0.005|4|5e-05|2|"Dampened"|0|0
"4397"|0.34|0.001|0.005|4|5e-05|2|"Dampened"|0|0
"4398"|0.36|0.001|0.005|4|5e-05|2|"Dampened"|0|0
"4399"|0.38|0.001|0.005|4|5e-05|1|"No"|0|0
"4400"|0.4|0.001|0.005|4|5e-05|1|"No"|0|0
"4401"|0.02|0.001|0.01|0.2|5e-05|1|"No"|0|0
"4402"|0.04|0.001|0.01|0.2|5e-05|0|"No"|0|0
"4403"|0.06|0.001|0.01|0.2|5e-05|0|"No"|0|0
"4404"|0.08|0.001|0.01|0.2|5e-05|1|"No"|0|0
"4405"|0.1|0.001|0.01|0.2|5e-05|1|"No"|0|0
"4406"|0.12|0.001|0.01|0.2|5e-05|1|"No"|0|0
"4407"|0.14|0.001|0.01|0.2|5e-05|1|"No"|0|0
"4408"|0.16|0.001|0.01|0.2|5e-05|1|"No"|0|0
"4409"|0.18|0.001|0.01|0.2|5e-05|1|"No"|0|0
"4410"|0.2|0.001|0.01|0.2|5e-05|1|"No"|0|0
"4411"|0.22|0.001|0.01|0.2|5e-05|1|"No"|0|0
"4412"|0.24|0.001|0.01|0.2|5e-05|1|"No"|0|0
"4413"|0.26|0.001|0.01|0.2|5e-05|1|"No"|0|0
"4414"|0.28|0.001|0.01|0.2|5e-05|1|"No"|0|0
"4415"|0.3|0.001|0.01|0.2|5e-05|1|"No"|0|0
"4416"|0.32|0.001|0.01|0.2|5e-05|1|"No"|0|0
"4417"|0.34|0.001|0.01|0.2|5e-05|1|"No"|0|0
"4418"|0.36|0.001|0.01|0.2|5e-05|1|"No"|0|0
"4419"|0.38|0.001|0.01|0.2|5e-05|1|"No"|0|0
"4420"|0.4|0.001|0.01|0.2|5e-05|1|"No"|0|0
"4421"|0.02|0.001|0.01|0.4|5e-05|1|"No"|0|0
"4422"|0.04|0.001|0.01|0.4|5e-05|1|"No"|0|0
"4423"|0.06|0.001|0.01|0.4|5e-05|0|"No"|0|0
"4424"|0.08|0.001|0.01|0.4|5e-05|0|"No"|0|0
"4425"|0.1|0.001|0.01|0.4|5e-05|0|"No"|0|0
"4426"|0.12|0.001|0.01|0.4|5e-05|0|"No"|0|0
"4427"|0.14|0.001|0.01|0.4|5e-05|1|"No"|0|0
"4428"|0.16|0.001|0.01|0.4|5e-05|1|"No"|0|0
"4429"|0.18|0.001|0.01|0.4|5e-05|1|"No"|0|0
"4430"|0.2|0.001|0.01|0.4|5e-05|1|"No"|0|0
"4431"|0.22|0.001|0.01|0.4|5e-05|1|"No"|0|0
"4432"|0.24|0.001|0.01|0.4|5e-05|1|"No"|0|0
"4433"|0.26|0.001|0.01|0.4|5e-05|1|"No"|0|0
"4434"|0.28|0.001|0.01|0.4|5e-05|1|"No"|0|0
"4435"|0.3|0.001|0.01|0.4|5e-05|1|"No"|0|0
"4436"|0.32|0.001|0.01|0.4|5e-05|1|"No"|0|0
"4437"|0.34|0.001|0.01|0.4|5e-05|1|"No"|0|0
"4438"|0.36|0.001|0.01|0.4|5e-05|1|"No"|0|0
"4439"|0.38|0.001|0.01|0.4|5e-05|1|"No"|0|0
"4440"|0.4|0.001|0.01|0.4|5e-05|1|"No"|0|0
"4441"|0.02|0.001|0.01|0.6|5e-05|1|"No"|0|0
"4442"|0.04|0.001|0.01|0.6|5e-05|3|"Sustained"|43015|0.0258922363110794
"4443"|0.06|0.001|0.01|0.6|5e-05|1|"No"|0|0
"4444"|0.08|0.001|0.01|0.6|5e-05|0|"No"|0|0
"4445"|0.1|0.001|0.01|0.6|5e-05|0|"No"|0|0
"4446"|0.12|0.001|0.01|0.6|5e-05|0|"No"|0|0
"4447"|0.14|0.001|0.01|0.6|5e-05|0|"No"|0|0
"4448"|0.16|0.001|0.01|0.6|5e-05|0|"No"|0|0
"4449"|0.18|0.001|0.01|0.6|5e-05|0|"No"|0|0
"4450"|0.2|0.001|0.01|0.6|5e-05|1|"No"|0|0
"4451"|0.22|0.001|0.01|0.6|5e-05|1|"No"|0|0
"4452"|0.24|0.001|0.01|0.6|5e-05|1|"No"|0|0
"4453"|0.26|0.001|0.01|0.6|5e-05|1|"No"|0|0
"4454"|0.28|0.001|0.01|0.6|5e-05|1|"No"|0|0
"4455"|0.3|0.001|0.01|0.6|5e-05|1|"No"|0|0
"4456"|0.32|0.001|0.01|0.6|5e-05|1|"No"|0|0
"4457"|0.34|0.001|0.01|0.6|5e-05|1|"No"|0|0
"4458"|0.36|0.001|0.01|0.6|5e-05|1|"No"|0|0
"4459"|0.38|0.001|0.01|0.6|5e-05|1|"No"|0|0
"4460"|0.4|0.001|0.01|0.6|5e-05|1|"No"|0|0
"4461"|0.02|0.001|0.01|0.8|5e-05|1|"No"|0|0
"4462"|0.04|0.001|0.01|0.8|5e-05|3|"Sustained"|42910|0.025829773377782
"4463"|0.06|0.001|0.01|0.8|5e-05|7|"Sustained"|20311.6666666667|0.0296799367849191
"4464"|0.08|0.001|0.01|0.8|5e-05|1|"No"|0|0
"4465"|0.1|0.001|0.01|0.8|5e-05|0|"No"|0|0
"4466"|0.12|0.001|0.01|0.8|5e-05|0|"No"|0|0
"4467"|0.14|0.001|0.01|0.8|5e-05|0|"No"|0|0
"4468"|0.16|0.001|0.01|0.8|5e-05|0|"No"|0|0
"4469"|0.18|0.001|0.01|0.8|5e-05|0|"No"|0|0
"4470"|0.2|0.001|0.01|0.8|5e-05|0|"No"|0|0
"4471"|0.22|0.001|0.01|0.8|5e-05|0|"No"|0|0
"4472"|0.24|0.001|0.01|0.8|5e-05|0|"No"|0|0
"4473"|0.26|0.001|0.01|0.8|5e-05|0|"No"|0|0
"4474"|0.28|0.001|0.01|0.8|5e-05|1|"No"|0|0
"4475"|0.3|0.001|0.01|0.8|5e-05|1|"No"|0|0
"4476"|0.32|0.001|0.01|0.8|5e-05|1|"No"|0|0
"4477"|0.34|0.001|0.01|0.8|5e-05|1|"No"|0|0
"4478"|0.36|0.001|0.01|0.8|5e-05|1|"No"|0|0
"4479"|0.38|0.001|0.01|0.8|5e-05|1|"No"|0|0
"4480"|0.4|0.001|0.01|0.8|5e-05|1|"No"|0|0
"4481"|0.02|0.001|0.01|1|5e-05|1|"No"|0|0
"4482"|0.04|0.001|0.01|1|5e-05|3|"Sustained"|42980|0.0256852569013127
"4483"|0.06|0.001|0.01|1|5e-05|7|"Sustained"|20511.6666666667|0.0302362591978025
"4484"|0.08|0.001|0.01|1|5e-05|2|"Dampened"|0|0
"4485"|0.1|0.001|0.01|1|5e-05|1|"No"|0|0
"4486"|0.12|0.001|0.01|1|5e-05|1|"No"|0|0
"4487"|0.14|0.001|0.01|1|5e-05|0|"No"|0|0
"4488"|0.16|0.001|0.01|1|5e-05|0|"No"|0|0
"4489"|0.18|0.001|0.01|1|5e-05|0|"No"|0|0
"4490"|0.2|0.001|0.01|1|5e-05|0|"No"|0|0
"4491"|0.22|0.001|0.01|1|5e-05|0|"No"|0|0
"4492"|0.24|0.001|0.01|1|5e-05|0|"No"|0|0
"4493"|0.26|0.001|0.01|1|5e-05|0|"No"|0|0
"4494"|0.28|0.001|0.01|1|5e-05|0|"No"|0|0
"4495"|0.3|0.001|0.01|1|5e-05|0|"No"|0|0
"4496"|0.32|0.001|0.01|1|5e-05|0|"No"|0|0
"4497"|0.34|0.001|0.01|1|5e-05|1|"No"|0|0
"4498"|0.36|0.001|0.01|1|5e-05|1|"No"|0|0
"4499"|0.38|0.001|0.01|1|5e-05|1|"No"|0|0
"4500"|0.4|0.001|0.01|1|5e-05|1|"No"|0|0
"4501"|0.02|0.001|0.01|1.2|5e-05|1|"No"|0|0
"4502"|0.04|0.001|0.01|1.2|5e-05|3|"Sustained"|43060|0.0254611184286617
"4503"|0.06|0.001|0.01|1.2|5e-05|7|"Sustained"|20560|0.0303104010425155
"4504"|0.08|0.001|0.01|1.2|5e-05|12|"Sustained"|13374.5454545455|0.0310350007919429
"4505"|0.1|0.001|0.01|1.2|5e-05|2|"Dampened"|0|0
"4506"|0.12|0.001|0.01|1.2|5e-05|1|"No"|0|0
"4507"|0.14|0.001|0.01|1.2|5e-05|1|"No"|0|0
"4508"|0.16|0.001|0.01|1.2|5e-05|0|"No"|0|0
"4509"|0.18|0.001|0.01|1.2|5e-05|0|"No"|0|0
"4510"|0.2|0.001|0.01|1.2|5e-05|0|"No"|0|0
"4511"|0.22|0.001|0.01|1.2|5e-05|0|"No"|0|0
"4512"|0.24|0.001|0.01|1.2|5e-05|0|"No"|0|0
"4513"|0.26|0.001|0.01|1.2|5e-05|0|"No"|0|0
"4514"|0.28|0.001|0.01|1.2|5e-05|0|"No"|0|0
"4515"|0.3|0.001|0.01|1.2|5e-05|0|"No"|0|0
"4516"|0.32|0.001|0.01|1.2|5e-05|0|"No"|0|0
"4517"|0.34|0.001|0.01|1.2|5e-05|0|"No"|0|0
"4518"|0.36|0.001|0.01|1.2|5e-05|0|"No"|0|0
"4519"|0.38|0.001|0.01|1.2|5e-05|0|"No"|0|0
"4520"|0.4|0.001|0.01|1.2|5e-05|1|"No"|0|0
"4521"|0.02|0.001|0.01|1.4|5e-05|1|"No"|0|0
"4522"|0.04|0.001|0.01|1.4|5e-05|3|"Sustained"|43100|0.0251500091417503
"4523"|0.06|0.001|0.01|1.4|5e-05|7|"Sustained"|20576.6666666667|0.0302266099331053
"4524"|0.08|0.001|0.01|1.4|5e-05|12|"Sustained"|13507.2727272727|0.0314478212571438
"4525"|0.1|0.001|0.01|1.4|5e-05|17|"Sustained"|9658.75|0.0300520938124086
"4526"|0.12|0.001|0.01|1.4|5e-05|2|"Dampened"|0|0
"4527"|0.14|0.001|0.01|1.4|5e-05|1|"No"|0|0
"4528"|0.16|0.001|0.01|1.4|5e-05|1|"No"|0|0
"4529"|0.18|0.001|0.01|1.4|5e-05|1|"No"|0|0
"4530"|0.2|0.001|0.01|1.4|5e-05|0|"No"|0|0
"4531"|0.22|0.001|0.01|1.4|5e-05|0|"No"|0|0
"4532"|0.24|0.001|0.01|1.4|5e-05|0|"No"|0|0
"4533"|0.26|0.001|0.01|1.4|5e-05|0|"No"|0|0
"4534"|0.28|0.001|0.01|1.4|5e-05|0|"No"|0|0
"4535"|0.3|0.001|0.01|1.4|5e-05|0|"No"|0|0
"4536"|0.32|0.001|0.01|1.4|5e-05|0|"No"|0|0
"4537"|0.34|0.001|0.01|1.4|5e-05|0|"No"|0|0
"4538"|0.36|0.001|0.01|1.4|5e-05|0|"No"|0|0
"4539"|0.38|0.001|0.01|1.4|5e-05|0|"No"|0|0
"4540"|0.4|0.001|0.01|1.4|5e-05|0|"No"|0|0
"4541"|0.02|0.001|0.01|1.6|5e-05|1|"No"|0|0
"4542"|0.04|0.001|0.01|1.6|5e-05|3|"Sustained"|43060|0.0247453826331398
"4543"|0.06|0.001|0.01|1.6|5e-05|7|"Sustained"|20553.3333333333|0.0300232034249501
"4544"|0.08|0.001|0.01|1.6|5e-05|12|"Sustained"|13550.9090909091|0.0315131789555492
"4545"|0.1|0.001|0.01|1.6|5e-05|16|"Sustained"|9894|0.0310197816601523
"4546"|0.12|0.001|0.01|1.6|5e-05|23|"Sustained"|7120.90909090909|0.0269037961674038
"4547"|0.14|0.001|0.01|1.6|5e-05|2|"Dampened"|0|0
"4548"|0.16|0.001|0.01|1.6|5e-05|1|"No"|0|0
"4549"|0.18|0.001|0.01|1.6|5e-05|1|"No"|0|0
"4550"|0.2|0.001|0.01|1.6|5e-05|1|"No"|0|0
"4551"|0.22|0.001|0.01|1.6|5e-05|1|"No"|0|0
"4552"|0.24|0.001|0.01|1.6|5e-05|0|"No"|0|0
"4553"|0.26|0.001|0.01|1.6|5e-05|0|"No"|0|0
"4554"|0.28|0.001|0.01|1.6|5e-05|0|"No"|0|0
"4555"|0.3|0.001|0.01|1.6|5e-05|0|"No"|0|0
"4556"|0.32|0.001|0.01|1.6|5e-05|0|"No"|0|0
"4557"|0.34|0.001|0.01|1.6|5e-05|0|"No"|0|0
"4558"|0.36|0.001|0.01|1.6|5e-05|0|"No"|0|0
"4559"|0.38|0.001|0.01|1.6|5e-05|0|"No"|0|0
"4560"|0.4|0.001|0.01|1.6|5e-05|0|"No"|0|0
"4561"|0.02|0.001|0.01|1.8|5e-05|1|"No"|0|0
"4562"|0.04|0.001|0.01|1.8|5e-05|3|"Sustained"|42945|0.0242429797739576
"4563"|0.06|0.001|0.01|1.8|5e-05|7|"Sustained"|20478.3333333333|0.0297086284769204
"4564"|0.08|0.001|0.01|1.8|5e-05|12|"Sustained"|13541.8181818182|0.0313830482015669
"4565"|0.1|0.001|0.01|1.8|5e-05|16|"Sustained"|9964|0.031266251860906
"4566"|0.12|0.001|0.01|1.8|5e-05|21|"Sustained"|7637.5|0.029550543241855
"4567"|0.14|0.001|0.01|1.8|5e-05|4|"Dampened"|0|0
"4568"|0.16|0.001|0.01|1.8|5e-05|2|"Dampened"|0|0
"4569"|0.18|0.001|0.01|1.8|5e-05|1|"No"|0|0
"4570"|0.2|0.001|0.01|1.8|5e-05|1|"No"|0|0
"4571"|0.22|0.001|0.01|1.8|5e-05|1|"No"|0|0
"4572"|0.24|0.001|0.01|1.8|5e-05|1|"No"|0|0
"4573"|0.26|0.001|0.01|1.8|5e-05|1|"No"|0|0
"4574"|0.28|0.001|0.01|1.8|5e-05|0|"No"|0|0
"4575"|0.3|0.001|0.01|1.8|5e-05|0|"No"|0|0
"4576"|0.32|0.001|0.01|1.8|5e-05|0|"No"|0|0
"4577"|0.34|0.001|0.01|1.8|5e-05|0|"No"|0|0
"4578"|0.36|0.001|0.01|1.8|5e-05|0|"No"|0|0
"4579"|0.38|0.001|0.01|1.8|5e-05|0|"No"|0|0
"4580"|0.4|0.001|0.01|1.8|5e-05|0|"No"|0|0
"4581"|0.02|0.001|0.01|2|5e-05|1|"No"|0|0
"4582"|0.04|0.001|0.01|2|5e-05|3|"Sustained"|42730|0.0236420452442226
"4583"|0.06|0.001|0.01|2|5e-05|7|"Sustained"|20346.6666666667|0.0292858756496291
"4584"|0.08|0.001|0.01|2|5e-05|12|"Sustained"|13485.4545454545|0.0310992330542464
"4585"|0.1|0.001|0.01|2|5e-05|16|"Sustained"|9966.66666666667|0.0312062069363483
"4586"|0.12|0.001|0.01|2|5e-05|21|"Sustained"|7743.5|0.0300790993833724
"4587"|0.14|0.001|0.01|2|5e-05|28|"Sustained"|5957.03703703704|0.0265653231841986
"4588"|0.16|0.001|0.01|2|5e-05|3|"Dampened"|0|0
"4589"|0.18|0.001|0.01|2|5e-05|2|"Dampened"|0|0
"4590"|0.2|0.001|0.01|2|5e-05|1|"No"|0|0
"4591"|0.22|0.001|0.01|2|5e-05|1|"No"|0|0
"4592"|0.24|0.001|0.01|2|5e-05|1|"No"|0|0
"4593"|0.26|0.001|0.01|2|5e-05|1|"No"|0|0
"4594"|0.28|0.001|0.01|2|5e-05|1|"No"|0|0
"4595"|0.3|0.001|0.01|2|5e-05|1|"No"|0|0
"4596"|0.32|0.001|0.01|2|5e-05|0|"No"|0|0
"4597"|0.34|0.001|0.01|2|5e-05|0|"No"|0|0
"4598"|0.36|0.001|0.01|2|5e-05|0|"No"|0|0
"4599"|0.38|0.001|0.01|2|5e-05|0|"No"|0|0
"4600"|0.4|0.001|0.01|2|5e-05|0|"No"|0|0
"4601"|0.02|0.001|0.01|2.2|5e-05|1|"No"|0|0
"4602"|0.04|0.001|0.01|2.2|5e-05|3|"Sustained"|42430|0.0229419779260508
"4603"|0.06|0.001|0.01|2.2|5e-05|7|"Sustained"|20160|0.028753355857235
"4604"|0.08|0.001|0.01|2.2|5e-05|12|"Sustained"|13384.5454545455|0.0306768513191569
"4605"|0.1|0.001|0.01|2.2|5e-05|16|"Sustained"|9922|0.0309348999759772
"4606"|0.12|0.001|0.01|2.2|5e-05|21|"Sustained"|7759|0.0301097954665103
"4607"|0.14|0.001|0.01|2.2|5e-05|27|"Sustained"|6177.30769230769|0.0279707740912503
"4608"|0.16|0.001|0.01|2.2|5e-05|5|"Dampened"|0|0
"4609"|0.18|0.001|0.01|2.2|5e-05|3|"Dampened"|0|0
"4610"|0.2|0.001|0.01|2.2|5e-05|2|"Dampened"|0|0
"4611"|0.22|0.001|0.01|2.2|5e-05|1|"No"|0|0
"4612"|0.24|0.001|0.01|2.2|5e-05|1|"No"|0|0
"4613"|0.26|0.001|0.01|2.2|5e-05|1|"No"|0|0
"4614"|0.28|0.001|0.01|2.2|5e-05|1|"No"|0|0
"4615"|0.3|0.001|0.01|2.2|5e-05|1|"No"|0|0
"4616"|0.32|0.001|0.01|2.2|5e-05|1|"No"|0|0
"4617"|0.34|0.001|0.01|2.2|5e-05|1|"No"|0|0
"4618"|0.36|0.001|0.01|2.2|5e-05|0|"No"|0|0
"4619"|0.38|0.001|0.01|2.2|5e-05|0|"No"|0|0
"4620"|0.4|0.001|0.01|2.2|5e-05|0|"No"|0|0
"4621"|0.02|0.001|0.01|2.4|5e-05|1|"No"|0|0
"4622"|0.04|0.001|0.01|2.4|5e-05|3|"Sustained"|42025|0.0221435411467173
"4623"|0.06|0.001|0.01|2.4|5e-05|8|"Sustained"|19910|0.0281107718693452
"4624"|0.08|0.001|0.01|2.4|5e-05|12|"Sustained"|13238.1818181818|0.0301211634148586
"4625"|0.1|0.001|0.01|2.4|5e-05|16|"Sustained"|9834.66666666667|0.030487269369443
"4626"|0.12|0.001|0.01|2.4|5e-05|21|"Sustained"|7722|0.0298471948254269
"4627"|0.14|0.001|0.01|2.4|5e-05|27|"Sustained"|6219.23076923077|0.0282051251662757
"4628"|0.16|0.001|0.01|2.4|5e-05|14|"Dampened"|0|0
"4629"|0.18|0.001|0.01|2.4|5e-05|4|"Dampened"|0|0
"4630"|0.2|0.001|0.01|2.4|5e-05|3|"Dampened"|0|0
"4631"|0.22|0.001|0.01|2.4|5e-05|2|"Dampened"|0|0
"4632"|0.24|0.001|0.01|2.4|5e-05|2|"Dampened"|0|0
"4633"|0.26|0.001|0.01|2.4|5e-05|1|"No"|0|0
"4634"|0.28|0.001|0.01|2.4|5e-05|1|"No"|0|0
"4635"|0.3|0.001|0.01|2.4|5e-05|1|"No"|0|0
"4636"|0.32|0.001|0.01|2.4|5e-05|1|"No"|0|0
"4637"|0.34|0.001|0.01|2.4|5e-05|1|"No"|0|0
"4638"|0.36|0.001|0.01|2.4|5e-05|1|"No"|0|0
"4639"|0.38|0.001|0.01|2.4|5e-05|1|"No"|0|0
"4640"|0.4|0.001|0.01|2.4|5e-05|0|"No"|0|0
"4641"|0.02|0.001|0.01|2.6|5e-05|1|"No"|0|0
"4642"|0.04|0.001|0.01|2.6|5e-05|3|"Sustained"|41520|0.0212495444436501
"4643"|0.06|0.001|0.01|2.6|5e-05|8|"Sustained"|19600|0.0273579260793781
"4644"|0.08|0.001|0.01|2.6|5e-05|12|"Sustained"|13046.3636363636|0.0294351210934517
"4645"|0.1|0.001|0.01|2.6|5e-05|17|"Sustained"|9708.125|0.0298775477157935
"4646"|0.12|0.001|0.01|2.6|5e-05|21|"Sustained"|7643|0.029359799675375
"4647"|0.14|0.001|0.01|2.6|5e-05|27|"Sustained"|6193.07692307692|0.0279830844681318
"4648"|0.16|0.001|0.01|2.6|5e-05|33|"Dampened"|0|0
"4649"|0.18|0.001|0.01|2.6|5e-05|5|"Dampened"|0|0
"4650"|0.2|0.001|0.01|2.6|5e-05|3|"Dampened"|0|0
"4651"|0.22|0.001|0.01|2.6|5e-05|3|"Dampened"|0|0
"4652"|0.24|0.001|0.01|2.6|5e-05|2|"Dampened"|0|0
"4653"|0.26|0.001|0.01|2.6|5e-05|2|"Dampened"|0|0
"4654"|0.28|0.001|0.01|2.6|5e-05|1|"No"|0|0
"4655"|0.3|0.001|0.01|2.6|5e-05|1|"No"|0|0
"4656"|0.32|0.001|0.01|2.6|5e-05|1|"No"|0|0
"4657"|0.34|0.001|0.01|2.6|5e-05|1|"No"|0|0
"4658"|0.36|0.001|0.01|2.6|5e-05|1|"No"|0|0
"4659"|0.38|0.001|0.01|2.6|5e-05|1|"No"|0|0
"4660"|0.4|0.001|0.01|2.6|5e-05|1|"No"|0|0
"4661"|0.02|0.001|0.01|2.8|5e-05|1|"No"|0|0
"4662"|0.04|0.001|0.01|2.8|5e-05|3|"Sustained"|40910|0.0202607870054093
"4663"|0.06|0.001|0.01|2.8|5e-05|8|"Sustained"|19225.7142857143|0.0264909574283455
"4664"|0.08|0.001|0.01|2.8|5e-05|12|"Sustained"|12807.2727272727|0.0286161343168782
"4665"|0.1|0.001|0.01|2.8|5e-05|17|"Sustained"|9543.125|0.0291106879529635
"4666"|0.12|0.001|0.01|2.8|5e-05|22|"Sustained"|7527.14285714286|0.0286738614453114
"4667"|0.14|0.001|0.01|2.8|5e-05|27|"Dampened"|0|0
"4668"|0.16|0.001|0.01|2.8|5e-05|33|"Dampened"|0|0
"4669"|0.18|0.001|0.01|2.8|5e-05|7|"Dampened"|0|0
"4670"|0.2|0.001|0.01|2.8|5e-05|4|"Dampened"|0|0
"4671"|0.22|0.001|0.01|2.8|5e-05|3|"Dampened"|0|0
"4672"|0.24|0.001|0.01|2.8|5e-05|3|"Dampened"|0|0
"4673"|0.26|0.001|0.01|2.8|5e-05|2|"Dampened"|0|0
"4674"|0.28|0.001|0.01|2.8|5e-05|2|"Dampened"|0|0
"4675"|0.3|0.001|0.01|2.8|5e-05|1|"No"|0|0
"4676"|0.32|0.001|0.01|2.8|5e-05|1|"No"|0|0
"4677"|0.34|0.001|0.01|2.8|5e-05|1|"No"|0|0
"4678"|0.36|0.001|0.01|2.8|5e-05|1|"No"|0|0
"4679"|0.38|0.001|0.01|2.8|5e-05|1|"No"|0|0
"4680"|0.4|0.001|0.01|2.8|5e-05|1|"No"|0|0
"4681"|0.02|0.001|0.01|3|5e-05|1|"No"|0|0
"4682"|0.04|0.001|0.01|3|5e-05|3|"Sustained"|40185|0.019180541656087
"4683"|0.06|0.001|0.01|3|5e-05|8|"Sustained"|18785.7142857143|0.0255106441980199
"4684"|0.08|0.001|0.01|3|5e-05|13|"Sustained"|12519.1666666667|0.027661037004193
"4685"|0.1|0.001|0.01|3|5e-05|17|"Sustained"|9338.75|0.0281882087251433
"4686"|0.12|0.001|0.01|3|5e-05|22|"Dampened"|0|0
"4687"|0.14|0.001|0.01|3|5e-05|27|"Dampened"|0|0
"4688"|0.16|0.001|0.01|3|5e-05|34|"Dampened"|0|0
"4689"|0.18|0.001|0.01|3|5e-05|8|"Dampened"|0|0
"4690"|0.2|0.001|0.01|3|5e-05|5|"Dampened"|0|0
"4691"|0.22|0.001|0.01|3|5e-05|4|"Dampened"|0|0
"4692"|0.24|0.001|0.01|3|5e-05|3|"Dampened"|0|0
"4693"|0.26|0.001|0.01|3|5e-05|2|"Dampened"|0|0
"4694"|0.28|0.001|0.01|3|5e-05|2|"Dampened"|0|0
"4695"|0.3|0.001|0.01|3|5e-05|2|"Dampened"|0|0
"4696"|0.32|0.001|0.01|3|5e-05|1|"No"|0|0
"4697"|0.34|0.001|0.01|3|5e-05|1|"No"|0|0
"4698"|0.36|0.001|0.01|3|5e-05|1|"No"|0|0
"4699"|0.38|0.001|0.01|3|5e-05|1|"No"|0|0
"4700"|0.4|0.001|0.01|3|5e-05|1|"No"|0|0
"4701"|0.02|0.001|0.01|3.2|5e-05|1|"No"|0|0
"4702"|0.04|0.001|0.01|3.2|5e-05|3|"Sustained"|39335|0.0180074337062982
"4703"|0.06|0.001|0.01|3.2|5e-05|8|"Sustained"|18275.7142857143|0.0244119970266045
"4704"|0.08|0.001|0.01|3.2|5e-05|13|"Sustained"|12182.5|0.0265675510763051
"4705"|0.1|0.001|0.01|3.2|5e-05|18|"Dampened"|0|0
"4706"|0.12|0.001|0.01|3.2|5e-05|23|"Dampened"|0|0
"4707"|0.14|0.001|0.01|3.2|5e-05|28|"Dampened"|0|0
"4708"|0.16|0.001|0.01|3.2|5e-05|34|"Dampened"|0|0
"4709"|0.18|0.001|0.01|3.2|5e-05|9|"Dampened"|0|0
"4710"|0.2|0.001|0.01|3.2|5e-05|5|"Dampened"|0|0
"4711"|0.22|0.001|0.01|3.2|5e-05|4|"Dampened"|0|0
"4712"|0.24|0.001|0.01|3.2|5e-05|3|"Dampened"|0|0
"4713"|0.26|0.001|0.01|3.2|5e-05|3|"Dampened"|0|0
"4714"|0.28|0.001|0.01|3.2|5e-05|2|"Dampened"|0|0
"4715"|0.3|0.001|0.01|3.2|5e-05|2|"Dampened"|0|0
"4716"|0.32|0.001|0.01|3.2|5e-05|2|"Dampened"|0|0
"4717"|0.34|0.001|0.01|3.2|5e-05|2|"Dampened"|0|0
"4718"|0.36|0.001|0.01|3.2|5e-05|1|"No"|0|0
"4719"|0.38|0.001|0.01|3.2|5e-05|1|"No"|0|0
"4720"|0.4|0.001|0.01|3.2|5e-05|1|"No"|0|0
"4721"|0.02|0.001|0.01|3.4|5e-05|1|"No"|0|0
"4722"|0.04|0.001|0.01|3.4|5e-05|3|"Sustained"|38350|0.0167430815521235
"4723"|0.06|0.001|0.01|3.4|5e-05|8|"Sustained"|17692.8571428571|0.0231890047404241
"4724"|0.08|0.001|0.01|3.4|5e-05|13|"Sustained"|11793.3333333333|0.0253279921083885
"4725"|0.1|0.001|0.01|3.4|5e-05|18|"Dampened"|0|0
"4726"|0.12|0.001|0.01|3.4|5e-05|23|"Dampened"|0|0
"4727"|0.14|0.001|0.01|3.4|5e-05|29|"Dampened"|0|0
"4728"|0.16|0.001|0.01|3.4|5e-05|35|"Dampened"|0|0
"4729"|0.18|0.001|0.01|3.4|5e-05|10|"Dampened"|0|0
"4730"|0.2|0.001|0.01|3.4|5e-05|6|"Dampened"|0|0
"4731"|0.22|0.001|0.01|3.4|5e-05|4|"Dampened"|0|0
"4732"|0.24|0.001|0.01|3.4|5e-05|4|"Dampened"|0|0
"4733"|0.26|0.001|0.01|3.4|5e-05|3|"Dampened"|0|0
"4734"|0.28|0.001|0.01|3.4|5e-05|3|"Dampened"|0|0
"4735"|0.3|0.001|0.01|3.4|5e-05|2|"Dampened"|0|0
"4736"|0.32|0.001|0.01|3.4|5e-05|2|"Dampened"|0|0
"4737"|0.34|0.001|0.01|3.4|5e-05|2|"Dampened"|0|0
"4738"|0.36|0.001|0.01|3.4|5e-05|2|"Dampened"|0|0
"4739"|0.38|0.001|0.01|3.4|5e-05|1|"No"|0|0
"4740"|0.4|0.001|0.01|3.4|5e-05|1|"No"|0|0
"4741"|0.02|0.001|0.01|3.6|5e-05|1|"No"|0|0
"4742"|0.04|0.001|0.01|3.6|5e-05|3|"Sustained"|37210|0.0153844170741423
"4743"|0.06|0.001|0.01|3.6|5e-05|9|"Sustained"|17023.75|0.0218307282200195
"4744"|0.08|0.001|0.01|3.6|5e-05|14|"Dampened"|0|0
"4745"|0.1|0.001|0.01|3.6|5e-05|19|"Dampened"|0|0
"4746"|0.12|0.001|0.01|3.6|5e-05|24|"Dampened"|0|0
"4747"|0.14|0.001|0.01|3.6|5e-05|30|"Dampened"|0|0
"4748"|0.16|0.001|0.01|3.6|5e-05|37|"Dampened"|0|0
"4749"|0.18|0.001|0.01|3.6|5e-05|10|"Dampened"|0|0
"4750"|0.2|0.001|0.01|3.6|5e-05|6|"Dampened"|0|0
"4751"|0.22|0.001|0.01|3.6|5e-05|5|"Dampened"|0|0
"4752"|0.24|0.001|0.01|3.6|5e-05|4|"Dampened"|0|0
"4753"|0.26|0.001|0.01|3.6|5e-05|3|"Dampened"|0|0
"4754"|0.28|0.001|0.01|3.6|5e-05|3|"Dampened"|0|0
"4755"|0.3|0.001|0.01|3.6|5e-05|3|"Dampened"|0|0
"4756"|0.32|0.001|0.01|3.6|5e-05|2|"Dampened"|0|0
"4757"|0.34|0.001|0.01|3.6|5e-05|2|"Dampened"|0|0
"4758"|0.36|0.001|0.01|3.6|5e-05|2|"Dampened"|0|0
"4759"|0.38|0.001|0.01|3.6|5e-05|2|"Dampened"|0|0
"4760"|0.4|0.001|0.01|3.6|5e-05|1|"No"|0|0
"4761"|0.02|0.001|0.01|3.8|5e-05|1|"No"|0|0
"4762"|0.04|0.001|0.01|3.8|5e-05|3|"Sustained"|35895|0.0139281855334386
"4763"|0.06|0.001|0.01|3.8|5e-05|9|"Sustained"|16275|0.0203372616811694
"4764"|0.08|0.001|0.01|3.8|5e-05|14|"Dampened"|0|0
"4765"|0.1|0.001|0.01|3.8|5e-05|20|"Dampened"|0|0
"4766"|0.12|0.001|0.01|3.8|5e-05|25|"Dampened"|0|0
"4767"|0.14|0.001|0.01|3.8|5e-05|31|"Dampened"|0|0
"4768"|0.16|0.001|0.01|3.8|5e-05|40|"Dampened"|0|0
"4769"|0.18|0.001|0.01|3.8|5e-05|9|"Dampened"|0|0
"4770"|0.2|0.001|0.01|3.8|5e-05|6|"Dampened"|0|0
"4771"|0.22|0.001|0.01|3.8|5e-05|5|"Dampened"|0|0
"4772"|0.24|0.001|0.01|3.8|5e-05|4|"Dampened"|0|0
"4773"|0.26|0.001|0.01|3.8|5e-05|4|"Dampened"|0|0
"4774"|0.28|0.001|0.01|3.8|5e-05|3|"Dampened"|0|0
"4775"|0.3|0.001|0.01|3.8|5e-05|3|"Dampened"|0|0
"4776"|0.32|0.001|0.01|3.8|5e-05|3|"Dampened"|0|0
"4777"|0.34|0.001|0.01|3.8|5e-05|2|"Dampened"|0|0
"4778"|0.36|0.001|0.01|3.8|5e-05|2|"Dampened"|0|0
"4779"|0.38|0.001|0.01|3.8|5e-05|2|"Dampened"|0|0
"4780"|0.4|0.001|0.01|3.8|5e-05|2|"Dampened"|0|0
"4781"|0.02|0.001|0.01|4|5e-05|1|"No"|0|0
"4782"|0.04|0.001|0.01|4|5e-05|4|"Sustained"|34340|0.0123629756590103
"4783"|0.06|0.001|0.01|4|5e-05|10|"Dampened"|0|0
"4784"|0.08|0.001|0.01|4|5e-05|15|"Dampened"|0|0
"4785"|0.1|0.001|0.01|4|5e-05|21|"Dampened"|0|0
"4786"|0.12|0.001|0.01|4|5e-05|27|"Dampened"|0|0
"4787"|0.14|0.001|0.01|4|5e-05|33|"Dampened"|0|0
"4788"|0.16|0.001|0.01|4|5e-05|17|"Dampened"|0|0
"4789"|0.18|0.001|0.01|4|5e-05|9|"Dampened"|0|0
"4790"|0.2|0.001|0.01|4|5e-05|6|"Dampened"|0|0
"4791"|0.22|0.001|0.01|4|5e-05|5|"Dampened"|0|0
"4792"|0.24|0.001|0.01|4|5e-05|4|"Dampened"|0|0
"4793"|0.26|0.001|0.01|4|5e-05|4|"Dampened"|0|0
"4794"|0.28|0.001|0.01|4|5e-05|3|"Dampened"|0|0
"4795"|0.3|0.001|0.01|4|5e-05|3|"Dampened"|0|0
"4796"|0.32|0.001|0.01|4|5e-05|3|"Dampened"|0|0
"4797"|0.34|0.001|0.01|4|5e-05|2|"Dampened"|0|0
"4798"|0.36|0.001|0.01|4|5e-05|2|"Dampened"|0|0
"4799"|0.38|0.001|0.01|4|5e-05|2|"Dampened"|0|0
"4800"|0.4|0.001|0.01|4|5e-05|2|"Dampened"|0|0
"4801"|0.02|0.001|0.015|0.2|5e-05|1|"No"|0|0
"4802"|0.04|0.001|0.015|0.2|5e-05|1|"No"|0|0
"4803"|0.06|0.001|0.015|0.2|5e-05|0|"No"|0|0
"4804"|0.08|0.001|0.015|0.2|5e-05|1|"No"|0|0
"4805"|0.1|0.001|0.015|0.2|5e-05|1|"No"|0|0
"4806"|0.12|0.001|0.015|0.2|5e-05|1|"No"|0|0
"4807"|0.14|0.001|0.015|0.2|5e-05|1|"No"|0|0
"4808"|0.16|0.001|0.015|0.2|5e-05|1|"No"|0|0
"4809"|0.18|0.001|0.015|0.2|5e-05|1|"No"|0|0
"4810"|0.2|0.001|0.015|0.2|5e-05|1|"No"|0|0
"4811"|0.22|0.001|0.015|0.2|5e-05|1|"No"|0|0
"4812"|0.24|0.001|0.015|0.2|5e-05|1|"No"|0|0
"4813"|0.26|0.001|0.015|0.2|5e-05|1|"No"|0|0
"4814"|0.28|0.001|0.015|0.2|5e-05|1|"No"|0|0
"4815"|0.3|0.001|0.015|0.2|5e-05|1|"No"|0|0
"4816"|0.32|0.001|0.015|0.2|5e-05|1|"No"|0|0
"4817"|0.34|0.001|0.015|0.2|5e-05|1|"No"|0|0
"4818"|0.36|0.001|0.015|0.2|5e-05|1|"No"|0|0
"4819"|0.38|0.001|0.015|0.2|5e-05|1|"No"|0|0
"4820"|0.4|0.001|0.015|0.2|5e-05|1|"No"|0|0
"4821"|0.02|0.001|0.015|0.4|5e-05|1|"No"|0|0
"4822"|0.04|0.001|0.015|0.4|5e-05|1|"No"|0|0
"4823"|0.06|0.001|0.015|0.4|5e-05|0|"No"|0|0
"4824"|0.08|0.001|0.015|0.4|5e-05|0|"No"|0|0
"4825"|0.1|0.001|0.015|0.4|5e-05|0|"No"|0|0
"4826"|0.12|0.001|0.015|0.4|5e-05|0|"No"|0|0
"4827"|0.14|0.001|0.015|0.4|5e-05|0|"No"|0|0
"4828"|0.16|0.001|0.015|0.4|5e-05|1|"No"|0|0
"4829"|0.18|0.001|0.015|0.4|5e-05|1|"No"|0|0
"4830"|0.2|0.001|0.015|0.4|5e-05|1|"No"|0|0
"4831"|0.22|0.001|0.015|0.4|5e-05|1|"No"|0|0
"4832"|0.24|0.001|0.015|0.4|5e-05|1|"No"|0|0
"4833"|0.26|0.001|0.015|0.4|5e-05|1|"No"|0|0
"4834"|0.28|0.001|0.015|0.4|5e-05|1|"No"|0|0
"4835"|0.3|0.001|0.015|0.4|5e-05|1|"No"|0|0
"4836"|0.32|0.001|0.015|0.4|5e-05|1|"No"|0|0
"4837"|0.34|0.001|0.015|0.4|5e-05|1|"No"|0|0
"4838"|0.36|0.001|0.015|0.4|5e-05|1|"No"|0|0
"4839"|0.38|0.001|0.015|0.4|5e-05|1|"No"|0|0
"4840"|0.4|0.001|0.015|0.4|5e-05|1|"No"|0|0
"4841"|0.02|0.001|0.015|0.6|5e-05|1|"No"|0|0
"4842"|0.04|0.001|0.015|0.6|5e-05|1|"No"|0|0
"4843"|0.06|0.001|0.015|0.6|5e-05|3|"Sustained"|42910|0.0388576505303012
"4844"|0.08|0.001|0.015|0.6|5e-05|0|"No"|0|0
"4845"|0.1|0.001|0.015|0.6|5e-05|0|"No"|0|0
"4846"|0.12|0.001|0.015|0.6|5e-05|0|"No"|0|0
"4847"|0.14|0.001|0.015|0.6|5e-05|0|"No"|0|0
"4848"|0.16|0.001|0.015|0.6|5e-05|0|"No"|0|0
"4849"|0.18|0.001|0.015|0.6|5e-05|0|"No"|0|0
"4850"|0.2|0.001|0.015|0.6|5e-05|0|"No"|0|0
"4851"|0.22|0.001|0.015|0.6|5e-05|1|"No"|0|0
"4852"|0.24|0.001|0.015|0.6|5e-05|1|"No"|0|0
"4853"|0.26|0.001|0.015|0.6|5e-05|1|"No"|0|0
"4854"|0.28|0.001|0.015|0.6|5e-05|1|"No"|0|0
"4855"|0.3|0.001|0.015|0.6|5e-05|1|"No"|0|0
"4856"|0.32|0.001|0.015|0.6|5e-05|1|"No"|0|0
"4857"|0.34|0.001|0.015|0.6|5e-05|1|"No"|0|0
"4858"|0.36|0.001|0.015|0.6|5e-05|1|"No"|0|0
"4859"|0.38|0.001|0.015|0.6|5e-05|1|"No"|0|0
"4860"|0.4|0.001|0.015|0.6|5e-05|1|"No"|0|0
"4861"|0.02|0.001|0.015|0.8|5e-05|1|"No"|0|0
"4862"|0.04|0.001|0.015|0.8|5e-05|1|"No"|0|0
"4863"|0.06|0.001|0.015|0.8|5e-05|3|"Sustained"|42635|0.03907999673821
"4864"|0.08|0.001|0.015|0.8|5e-05|2|"Dampened"|0|0
"4865"|0.1|0.001|0.015|0.8|5e-05|1|"No"|0|0
"4866"|0.12|0.001|0.015|0.8|5e-05|0|"No"|0|0
"4867"|0.14|0.001|0.015|0.8|5e-05|0|"No"|0|0
"4868"|0.16|0.001|0.015|0.8|5e-05|0|"No"|0|0
"4869"|0.18|0.001|0.015|0.8|5e-05|0|"No"|0|0
"4870"|0.2|0.001|0.015|0.8|5e-05|0|"No"|0|0
"4871"|0.22|0.001|0.015|0.8|5e-05|0|"No"|0|0
"4872"|0.24|0.001|0.015|0.8|5e-05|0|"No"|0|0
"4873"|0.26|0.001|0.015|0.8|5e-05|0|"No"|0|0
"4874"|0.28|0.001|0.015|0.8|5e-05|1|"No"|0|0
"4875"|0.3|0.001|0.015|0.8|5e-05|1|"No"|0|0
"4876"|0.32|0.001|0.015|0.8|5e-05|1|"No"|0|0
"4877"|0.34|0.001|0.015|0.8|5e-05|1|"No"|0|0
"4878"|0.36|0.001|0.015|0.8|5e-05|1|"No"|0|0
"4879"|0.38|0.001|0.015|0.8|5e-05|1|"No"|0|0
"4880"|0.4|0.001|0.015|0.8|5e-05|1|"No"|0|0
"4881"|0.02|0.001|0.015|1|5e-05|1|"No"|0|0
"4882"|0.04|0.001|0.015|1|5e-05|1|"No"|0|0
"4883"|0.06|0.001|0.015|1|5e-05|3|"Sustained"|42565|0.039054256372774
"4884"|0.08|0.001|0.015|1|5e-05|6|"Sustained"|24608|0.0443368475502663
"4885"|0.1|0.001|0.015|1|5e-05|2|"Dampened"|0|0
"4886"|0.12|0.001|0.015|1|5e-05|1|"No"|0|0
"4887"|0.14|0.001|0.015|1|5e-05|0|"No"|0|0
"4888"|0.16|0.001|0.015|1|5e-05|0|"No"|0|0
"4889"|0.18|0.001|0.015|1|5e-05|0|"No"|0|0
"4890"|0.2|0.001|0.015|1|5e-05|0|"No"|0|0
"4891"|0.22|0.001|0.015|1|5e-05|0|"No"|0|0
"4892"|0.24|0.001|0.015|1|5e-05|0|"No"|0|0
"4893"|0.26|0.001|0.015|1|5e-05|0|"No"|0|0
"4894"|0.28|0.001|0.015|1|5e-05|0|"No"|0|0
"4895"|0.3|0.001|0.015|1|5e-05|0|"No"|0|0
"4896"|0.32|0.001|0.015|1|5e-05|0|"No"|0|0
"4897"|0.34|0.001|0.015|1|5e-05|1|"No"|0|0
"4898"|0.36|0.001|0.015|1|5e-05|1|"No"|0|0
"4899"|0.38|0.001|0.015|1|5e-05|1|"No"|0|0
"4900"|0.4|0.001|0.015|1|5e-05|1|"No"|0|0
"4901"|0.02|0.001|0.015|1.2|5e-05|1|"No"|0|0
"4902"|0.04|0.001|0.015|1.2|5e-05|1|"No"|0|0
"4903"|0.06|0.001|0.015|1.2|5e-05|3|"Sustained"|42615|0.0389813743072942
"4904"|0.08|0.001|0.015|1.2|5e-05|6|"Sustained"|24602|0.0445118492979797
"4905"|0.1|0.001|0.015|1.2|5e-05|9|"Sustained"|17335|0.046577838134973
"4906"|0.12|0.001|0.015|1.2|5e-05|2|"Dampened"|0|0
"4907"|0.14|0.001|0.015|1.2|5e-05|1|"No"|0|0
"4908"|0.16|0.001|0.015|1.2|5e-05|1|"No"|0|0
"4909"|0.18|0.001|0.015|1.2|5e-05|0|"No"|0|0
"4910"|0.2|0.001|0.015|1.2|5e-05|0|"No"|0|0
"4911"|0.22|0.001|0.015|1.2|5e-05|0|"No"|0|0
"4912"|0.24|0.001|0.015|1.2|5e-05|0|"No"|0|0
"4913"|0.26|0.001|0.015|1.2|5e-05|0|"No"|0|0
"4914"|0.28|0.001|0.015|1.2|5e-05|0|"No"|0|0
"4915"|0.3|0.001|0.015|1.2|5e-05|0|"No"|0|0
"4916"|0.32|0.001|0.015|1.2|5e-05|0|"No"|0|0
"4917"|0.34|0.001|0.015|1.2|5e-05|0|"No"|0|0
"4918"|0.36|0.001|0.015|1.2|5e-05|0|"No"|0|0
"4919"|0.38|0.001|0.015|1.2|5e-05|0|"No"|0|0
"4920"|0.4|0.001|0.015|1.2|5e-05|1|"No"|0|0
"4921"|0.02|0.001|0.015|1.4|5e-05|1|"No"|0|0
"4922"|0.04|0.001|0.015|1.4|5e-05|1|"No"|0|0
"4923"|0.06|0.001|0.015|1.4|5e-05|3|"Sustained"|42695|0.0388651193670834
"4924"|0.08|0.001|0.015|1.4|5e-05|6|"Sustained"|24622|0.0445594867043127
"4925"|0.1|0.001|0.015|1.4|5e-05|9|"Sustained"|17412.5|0.0470310602911315
"4926"|0.12|0.001|0.015|1.4|5e-05|12|"Sustained"|13269.0909090909|0.0472868197507424
"4927"|0.14|0.001|0.015|1.4|5e-05|2|"Dampened"|0|0
"4928"|0.16|0.001|0.015|1.4|5e-05|1|"No"|0|0
"4929"|0.18|0.001|0.015|1.4|5e-05|1|"No"|0|0
"4930"|0.2|0.001|0.015|1.4|5e-05|1|"No"|0|0
"4931"|0.22|0.001|0.015|1.4|5e-05|0|"No"|0|0
"4932"|0.24|0.001|0.015|1.4|5e-05|0|"No"|0|0
"4933"|0.26|0.001|0.015|1.4|5e-05|0|"No"|0|0
"4934"|0.28|0.001|0.015|1.4|5e-05|0|"No"|0|0
"4935"|0.3|0.001|0.015|1.4|5e-05|0|"No"|0|0
"4936"|0.32|0.001|0.015|1.4|5e-05|0|"No"|0|0
"4937"|0.34|0.001|0.015|1.4|5e-05|0|"No"|0|0
"4938"|0.36|0.001|0.015|1.4|5e-05|0|"No"|0|0
"4939"|0.38|0.001|0.015|1.4|5e-05|0|"No"|0|0
"4940"|0.4|0.001|0.015|1.4|5e-05|0|"No"|0|0
"4941"|0.02|0.001|0.015|1.6|5e-05|1|"No"|0|0
"4942"|0.04|0.001|0.015|1.6|5e-05|1|"No"|0|0
"4943"|0.06|0.001|0.015|1.6|5e-05|3|"Sustained"|42775|0.0387016605781365
"4944"|0.08|0.001|0.015|1.6|5e-05|6|"Sustained"|24650|0.0445337734573547
"4945"|0.1|0.001|0.015|1.6|5e-05|9|"Sustained"|17458.75|0.0472208797613684
"4946"|0.12|0.001|0.015|1.6|5e-05|12|"Sustained"|13405.4545454545|0.0480451314135576
"4947"|0.14|0.001|0.015|1.6|5e-05|15|"Sustained"|10660.7142857143|0.047156455440115
"4948"|0.16|0.001|0.015|1.6|5e-05|2|"Dampened"|0|0
"4949"|0.18|0.001|0.015|1.6|5e-05|1|"No"|0|0
"4950"|0.2|0.001|0.015|1.6|5e-05|1|"No"|0|0
"4951"|0.22|0.001|0.015|1.6|5e-05|1|"No"|0|0
"4952"|0.24|0.001|0.015|1.6|5e-05|0|"No"|0|0
"4953"|0.26|0.001|0.015|1.6|5e-05|0|"No"|0|0
"4954"|0.28|0.001|0.015|1.6|5e-05|0|"No"|0|0
"4955"|0.3|0.001|0.015|1.6|5e-05|0|"No"|0|0
"4956"|0.32|0.001|0.015|1.6|5e-05|0|"No"|0|0
"4957"|0.34|0.001|0.015|1.6|5e-05|0|"No"|0|0
"4958"|0.36|0.001|0.015|1.6|5e-05|0|"No"|0|0
"4959"|0.38|0.001|0.015|1.6|5e-05|0|"No"|0|0
"4960"|0.4|0.001|0.015|1.6|5e-05|0|"No"|0|0
"4961"|0.02|0.001|0.015|1.8|5e-05|1|"No"|0|0
"4962"|0.04|0.001|0.015|1.8|5e-05|1|"No"|0|0
"4963"|0.06|0.001|0.015|1.8|5e-05|3|"Sustained"|42845|0.0384839007782781
"4964"|0.08|0.001|0.015|1.8|5e-05|6|"Sustained"|24674|0.0444450108263976
"4965"|0.1|0.001|0.015|1.8|5e-05|9|"Sustained"|17492.5|0.0472856929255587
"4966"|0.12|0.001|0.015|1.8|5e-05|12|"Sustained"|13470.9090909091|0.0483803792105812
"4967"|0.14|0.001|0.015|1.8|5e-05|15|"Sustained"|10830.7142857143|0.0482050808675581
"4968"|0.16|0.001|0.015|1.8|5e-05|18|"Sustained"|8846.47058823529|0.0465238403307917
"4969"|0.18|0.001|0.015|1.8|5e-05|2|"Dampened"|0|0
"4970"|0.2|0.001|0.015|1.8|5e-05|1|"No"|0|0
"4971"|0.22|0.001|0.015|1.8|5e-05|1|"No"|0|0
"4972"|0.24|0.001|0.015|1.8|5e-05|1|"No"|0|0
"4973"|0.26|0.001|0.015|1.8|5e-05|1|"No"|0|0
"4974"|0.28|0.001|0.015|1.8|5e-05|0|"No"|0|0
"4975"|0.3|0.001|0.015|1.8|5e-05|0|"No"|0|0
"4976"|0.32|0.001|0.015|1.8|5e-05|0|"No"|0|0
"4977"|0.34|0.001|0.015|1.8|5e-05|0|"No"|0|0
"4978"|0.36|0.001|0.015|1.8|5e-05|0|"No"|0|0
"4979"|0.38|0.001|0.015|1.8|5e-05|0|"No"|0|0
"4980"|0.4|0.001|0.015|1.8|5e-05|0|"No"|0|0
"4981"|0.02|0.001|0.015|2|5e-05|1|"No"|0|0
"4982"|0.04|0.001|0.015|2|5e-05|1|"No"|0|0
"4983"|0.06|0.001|0.015|2|5e-05|3|"Sustained"|42885|0.0382099044851187
"4984"|0.08|0.001|0.015|2|5e-05|6|"Sustained"|24684|0.0442957027311875
"4985"|0.1|0.001|0.015|2|5e-05|9|"Sustained"|17515|0.0472595489966531
"4986"|0.12|0.001|0.015|2|5e-05|12|"Sustained"|13512.7272727273|0.0485307702581588
"4987"|0.14|0.001|0.015|2|5e-05|15|"Sustained"|10909.2857142857|0.0486750105374379
"4988"|0.16|0.001|0.015|2|5e-05|18|"Sustained"|9033.52941176471|0.0478370819115897
"4989"|0.18|0.001|0.015|2|5e-05|22|"Sustained"|7510.95238095238|0.0455445594208329
"4990"|0.2|0.001|0.015|2|5e-05|3|"Dampened"|0|0
"4991"|0.22|0.001|0.015|2|5e-05|1|"No"|0|0
"4992"|0.24|0.001|0.015|2|5e-05|1|"No"|0|0
"4993"|0.26|0.001|0.015|2|5e-05|1|"No"|0|0
"4994"|0.28|0.001|0.015|2|5e-05|1|"No"|0|0
"4995"|0.3|0.001|0.015|2|5e-05|1|"No"|0|0
"4996"|0.32|0.001|0.015|2|5e-05|0|"No"|0|0
"4997"|0.34|0.001|0.015|2|5e-05|0|"No"|0|0
"4998"|0.36|0.001|0.015|2|5e-05|0|"No"|0|0
"4999"|0.38|0.001|0.015|2|5e-05|0|"No"|0|0
"5000"|0.4|0.001|0.015|2|5e-05|0|"No"|0|0
"5001"|0.02|0.001|0.015|2.2|5e-05|1|"No"|0|0
"5002"|0.04|0.001|0.015|2.2|5e-05|1|"No"|0|0
"5003"|0.06|0.001|0.015|2.2|5e-05|3|"Sustained"|42890|0.0378735437272808
"5004"|0.08|0.001|0.015|2.2|5e-05|6|"Sustained"|24672|0.0440852721790962
"5005"|0.1|0.001|0.015|2.2|5e-05|9|"Sustained"|17521.25|0.0471547091460132
"5006"|0.12|0.001|0.015|2.2|5e-05|12|"Sustained"|13535.4545454545|0.0485574019300401
"5007"|0.14|0.001|0.015|2.2|5e-05|15|"Sustained"|10955|0.0488999518131428
"5008"|0.16|0.001|0.015|2.2|5e-05|18|"Sustained"|9118.82352941176|0.0484232786811127
"5009"|0.18|0.001|0.015|2.2|5e-05|21|"Sustained"|7706.5|0.0471021283987124
"5010"|0.2|0.001|0.015|2.2|5e-05|25|"Sustained"|6479.58333333333|0.0442567962039955
"5011"|0.22|0.001|0.015|2.2|5e-05|3|"Dampened"|0|0
"5012"|0.24|0.001|0.015|2.2|5e-05|2|"Dampened"|0|0
"5013"|0.26|0.001|0.015|2.2|5e-05|1|"No"|0|0
"5014"|0.28|0.001|0.015|2.2|5e-05|1|"No"|0|0
"5015"|0.3|0.001|0.015|2.2|5e-05|1|"No"|0|0
"5016"|0.32|0.001|0.015|2.2|5e-05|1|"No"|0|0
"5017"|0.34|0.001|0.015|2.2|5e-05|1|"No"|0|0
"5018"|0.36|0.001|0.015|2.2|5e-05|0|"No"|0|0
"5019"|0.38|0.001|0.015|2.2|5e-05|0|"No"|0|0
"5020"|0.4|0.001|0.015|2.2|5e-05|0|"No"|0|0
"5021"|0.02|0.001|0.015|2.4|5e-05|1|"No"|0|0
"5022"|0.04|0.001|0.015|2.4|5e-05|1|"No"|0|0
"5023"|0.06|0.001|0.015|2.4|5e-05|3|"Sustained"|42865|0.0374721235143017
"5024"|0.08|0.001|0.015|2.4|5e-05|6|"Sustained"|24638|0.0438119100658408
"5025"|0.1|0.001|0.015|2.4|5e-05|9|"Sustained"|17508.75|0.0469754927893493
"5026"|0.12|0.001|0.015|2.4|5e-05|12|"Sustained"|13540.9090909091|0.048483353162816
"5027"|0.14|0.001|0.015|2.4|5e-05|15|"Sustained"|10977.8571428571|0.0489670801316038
"5028"|0.16|0.001|0.015|2.4|5e-05|18|"Sustained"|9164.70588235294|0.0487086864109674
"5029"|0.18|0.001|0.015|2.4|5e-05|21|"Sustained"|7793.5|0.0477917285049404
"5030"|0.2|0.001|0.015|2.4|5e-05|25|"Sustained"|6681.66666666667|0.046076227966534
"5031"|0.22|0.001|0.015|2.4|5e-05|29|"Sustained"|5644.28571428571|0.0425901920277581
"5032"|0.24|0.001|0.015|2.4|5e-05|3|"Dampened"|0|0
"5033"|0.26|0.001|0.015|2.4|5e-05|2|"Dampened"|0|0
"5034"|0.28|0.001|0.015|2.4|5e-05|1|"No"|0|0
"5035"|0.3|0.001|0.015|2.4|5e-05|1|"No"|0|0
"5036"|0.32|0.001|0.015|2.4|5e-05|1|"No"|0|0
"5037"|0.34|0.001|0.015|2.4|5e-05|1|"No"|0|0
"5038"|0.36|0.001|0.015|2.4|5e-05|1|"No"|0|0
"5039"|0.38|0.001|0.015|2.4|5e-05|1|"No"|0|0
"5040"|0.4|0.001|0.015|2.4|5e-05|0|"No"|0|0
"5041"|0.02|0.001|0.015|2.6|5e-05|1|"No"|0|0
"5042"|0.04|0.001|0.015|2.6|5e-05|1|"No"|0|0
"5043"|0.06|0.001|0.015|2.6|5e-05|3|"Sustained"|42795|0.0370044949707389
"5044"|0.08|0.001|0.015|2.6|5e-05|6|"Sustained"|24576|0.0434721134200539
"5045"|0.1|0.001|0.015|2.6|5e-05|9|"Sustained"|17476.25|0.0467228871252674
"5046"|0.12|0.001|0.015|2.6|5e-05|12|"Sustained"|13529.0909090909|0.0483191285731703
"5047"|0.14|0.001|0.015|2.6|5e-05|15|"Sustained"|10982.1428571429|0.0489117869339098
"5048"|0.16|0.001|0.015|2.6|5e-05|18|"Sustained"|9187.05882352941|0.0488046372879946
"5049"|0.18|0.001|0.015|2.6|5e-05|21|"Sustained"|7839|0.0481236930394221
"5050"|0.2|0.001|0.015|2.6|5e-05|24|"Sustained"|6769.5652173913|0.0468618576683217
"5051"|0.22|0.001|0.015|2.6|5e-05|28|"Sustained"|5860.74074074074|0.0447816636821355
"5052"|0.24|0.001|0.015|2.6|5e-05|34|"Sustained"|4918.18181818182|0.0402212602942949
"5053"|0.26|0.001|0.015|2.6|5e-05|3|"Dampened"|0|0
"5054"|0.28|0.001|0.015|2.6|5e-05|2|"Dampened"|0|0
"5055"|0.3|0.001|0.015|2.6|5e-05|1|"No"|0|0
"5056"|0.32|0.001|0.015|2.6|5e-05|1|"No"|0|0
"5057"|0.34|0.001|0.015|2.6|5e-05|1|"No"|0|0
"5058"|0.36|0.001|0.015|2.6|5e-05|1|"No"|0|0
"5059"|0.38|0.001|0.015|2.6|5e-05|1|"No"|0|0
"5060"|0.4|0.001|0.015|2.6|5e-05|1|"No"|0|0
"5061"|0.02|0.001|0.015|2.8|5e-05|1|"No"|0|0
"5062"|0.04|0.001|0.015|2.8|5e-05|1|"No"|0|0
"5063"|0.06|0.001|0.015|2.8|5e-05|3|"Sustained"|42690|0.0364687206996026
"5064"|0.08|0.001|0.015|2.8|5e-05|6|"Sustained"|24486|0.0430657541399803
"5065"|0.1|0.001|0.015|2.8|5e-05|9|"Sustained"|17422.5|0.0463966884642553
"5066"|0.12|0.001|0.015|2.8|5e-05|12|"Sustained"|13500|0.0480684536745348
"5067"|0.14|0.001|0.015|2.8|5e-05|15|"Sustained"|10970|0.048747689530935
"5068"|0.16|0.001|0.015|2.8|5e-05|18|"Sustained"|9190|0.0487529316086728
"5069"|0.18|0.001|0.015|2.8|5e-05|21|"Sustained"|7859|0.0482337297830516
"5070"|0.2|0.001|0.015|2.8|5e-05|24|"Sustained"|6813.04347826087|0.0472315950296249
"5071"|0.22|0.001|0.015|2.8|5e-05|28|"Sustained"|5949.62962962963|0.0456668123906181
"5072"|0.24|0.001|0.015|2.8|5e-05|32|"Sustained"|5179.67741935484|0.0431514480634381
"5073"|0.26|0.001|0.015|2.8|5e-05|9|"Dampened"|0|0
"5074"|0.28|0.001|0.015|2.8|5e-05|3|"Dampened"|0|0
"5075"|0.3|0.001|0.015|2.8|5e-05|2|"Dampened"|0|0
"5076"|0.32|0.001|0.015|2.8|5e-05|2|"Dampened"|0|0
"5077"|0.34|0.001|0.015|2.8|5e-05|1|"No"|0|0
"5078"|0.36|0.001|0.015|2.8|5e-05|1|"No"|0|0
"5079"|0.38|0.001|0.015|2.8|5e-05|1|"No"|0|0
"5080"|0.4|0.001|0.015|2.8|5e-05|1|"No"|0|0
"5081"|0.02|0.001|0.015|3|5e-05|1|"No"|0|0
"5082"|0.04|0.001|0.015|3|5e-05|1|"No"|0|0
"5083"|0.06|0.001|0.015|3|5e-05|3|"Sustained"|42540|0.0358655691370255
"5084"|0.08|0.001|0.015|3|5e-05|6|"Sustained"|24368|0.0425916415801709
"5085"|0.1|0.001|0.015|3|5e-05|9|"Sustained"|17347.5|0.0459965379141252
"5086"|0.12|0.001|0.015|3|5e-05|12|"Sustained"|13450.9090909091|0.0477337724011211
"5087"|0.14|0.001|0.015|3|5e-05|15|"Sustained"|10940|0.0484862386226596
"5088"|0.16|0.001|0.015|3|5e-05|18|"Sustained"|9175.29411764706|0.0485794604719195
"5089"|0.18|0.001|0.015|3|5e-05|21|"Sustained"|7859.5|0.0481763270139542
"5090"|0.2|0.001|0.015|3|5e-05|24|"Sustained"|6830.86956521739|0.0473474902695646
"5091"|0.22|0.001|0.015|3|5e-05|28|"Sustained"|5991.48148148148|0.0460728067799447
"5092"|0.24|0.001|0.015|3|5e-05|32|"Sustained"|5272.25806451613|0.0441952081404473
"5093"|0.26|0.001|0.015|3|5e-05|36|"Sustained"|4587.42857142857|0.0410498682938242
"5094"|0.28|0.001|0.015|3|5e-05|5|"Dampened"|0|0
"5095"|0.3|0.001|0.015|3|5e-05|3|"Dampened"|0|0
"5096"|0.32|0.001|0.015|3|5e-05|2|"Dampened"|0|0
"5097"|0.34|0.001|0.015|3|5e-05|2|"Dampened"|0|0
"5098"|0.36|0.001|0.015|3|5e-05|1|"No"|0|0
"5099"|0.38|0.001|0.015|3|5e-05|1|"No"|0|0
"5100"|0.4|0.001|0.015|3|5e-05|1|"No"|0|0
"5101"|0.02|0.001|0.015|3.2|5e-05|1|"No"|0|0
"5102"|0.04|0.001|0.015|3.2|5e-05|1|"No"|0|0
"5103"|0.06|0.001|0.015|3.2|5e-05|3|"Sustained"|42345|0.0351952182047579
"5104"|0.08|0.001|0.015|3.2|5e-05|6|"Sustained"|24220|0.0420484815993542
"5105"|0.1|0.001|0.015|3.2|5e-05|9|"Sustained"|17247.5|0.0455223053080441
"5106"|0.12|0.001|0.015|3.2|5e-05|12|"Sustained"|13382.7272727273|0.0473193106825186
"5107"|0.14|0.001|0.015|3.2|5e-05|15|"Sustained"|10893.5714285714|0.0481297597778294
"5108"|0.16|0.001|0.015|3.2|5e-05|18|"Sustained"|9145.29411764706|0.0482934275640925
"5109"|0.18|0.001|0.015|3.2|5e-05|21|"Sustained"|7843|0.0479814928983455
"5110"|0.2|0.001|0.015|3.2|5e-05|24|"Sustained"|6828.26086956522|0.0472761170514666
"5111"|0.22|0.001|0.015|3.2|5e-05|28|"Sustained"|6006.66666666667|0.0461878826118189
"5112"|0.24|0.001|0.015|3.2|5e-05|31|"Sustained"|5314|0.0446465611326476
"5113"|0.26|0.001|0.015|3.2|5e-05|36|"Sustained"|4694.28571428571|0.042379977857157
"5114"|0.28|0.001|0.015|3.2|5e-05|42|"Dampened"|0|0
"5115"|0.3|0.001|0.015|3.2|5e-05|5|"Dampened"|0|0
"5116"|0.32|0.001|0.015|3.2|5e-05|3|"Dampened"|0|0
"5117"|0.34|0.001|0.015|3.2|5e-05|2|"Dampened"|0|0
"5118"|0.36|0.001|0.015|3.2|5e-05|2|"Dampened"|0|0
"5119"|0.38|0.001|0.015|3.2|5e-05|2|"Dampened"|0|0
"5120"|0.4|0.001|0.015|3.2|5e-05|1|"No"|0|0
"5121"|0.02|0.001|0.015|3.4|5e-05|1|"No"|0|0
"5122"|0.04|0.001|0.015|3.4|5e-05|1|"No"|0|0
"5123"|0.06|0.001|0.015|3.4|5e-05|3|"Sustained"|42115|0.0344592225337537
"5124"|0.08|0.001|0.015|3.4|5e-05|6|"Sustained"|24040|0.0414346711481226
"5125"|0.1|0.001|0.015|3.4|5e-05|9|"Sustained"|17125|0.0449699890789233
"5126"|0.12|0.001|0.015|3.4|5e-05|12|"Sustained"|13295.4545454545|0.0468177674746728
"5127"|0.14|0.001|0.015|3.4|5e-05|15|"Sustained"|10830|0.0476816895261071
"5128"|0.16|0.001|0.015|3.4|5e-05|18|"Sustained"|9098.82352941176|0.0479022693126964
"5129"|0.18|0.001|0.015|3.4|5e-05|21|"Sustained"|7811|0.0476620487039565
"5130"|0.2|0.001|0.015|3.4|5e-05|24|"Sustained"|6809.5652173913|0.0470502224240842
"5131"|0.22|0.001|0.015|3.4|5e-05|28|"Sustained"|6001.85185185185|0.0460928133518803
"5132"|0.24|0.001|0.015|3.4|5e-05|31|"Sustained"|5327|0.0447618492029816
"5133"|0.26|0.001|0.015|3.4|5e-05|35|"Sustained"|4738.23529411765|0.0429191138672306
"5134"|0.28|0.001|0.015|3.4|5e-05|40|"Dampened"|0|0
"5135"|0.3|0.001|0.015|3.4|5e-05|8|"Dampened"|0|0
"5136"|0.32|0.001|0.015|3.4|5e-05|4|"Dampened"|0|0
"5137"|0.34|0.001|0.015|3.4|5e-05|3|"Dampened"|0|0
"5138"|0.36|0.001|0.015|3.4|5e-05|3|"Dampened"|0|0
"5139"|0.38|0.001|0.015|3.4|5e-05|2|"Dampened"|0|0
"5140"|0.4|0.001|0.015|3.4|5e-05|2|"Dampened"|0|0
"5141"|0.02|0.001|0.015|3.6|5e-05|1|"No"|0|0
"5142"|0.04|0.001|0.015|3.6|5e-05|1|"No"|0|0
"5143"|0.06|0.001|0.015|3.6|5e-05|3|"Sustained"|41830|0.0336569687181272
"5144"|0.08|0.001|0.015|3.6|5e-05|6|"Sustained"|23830|0.0407516466666805
"5145"|0.1|0.001|0.015|3.6|5e-05|9|"Sustained"|16978.75|0.0443446421974043
"5146"|0.12|0.001|0.015|3.6|5e-05|12|"Sustained"|13188.1818181818|0.0462350034299992
"5147"|0.14|0.001|0.015|3.6|5e-05|15|"Sustained"|10749.2857142857|0.0471405130149667
"5148"|0.16|0.001|0.015|3.6|5e-05|18|"Sustained"|9037.05882352941|0.0474109015857573
"5149"|0.18|0.001|0.015|3.6|5e-05|21|"Sustained"|7764.5|0.0472281108706328
"5150"|0.2|0.001|0.015|3.6|5e-05|24|"Sustained"|6775.65217391304|0.0466869812915553
"5151"|0.22|0.001|0.015|3.6|5e-05|28|"Sustained"|5980.74074074074|0.0458297259947829
"5152"|0.24|0.001|0.015|3.6|5e-05|31|"Sustained"|5320|0.044644045952697
"5153"|0.26|0.001|0.015|3.6|5e-05|35|"Sustained"|4750.88235294118|0.0430487673165987
"5154"|0.28|0.001|0.015|3.6|5e-05|40|"Dampened"|0|0
"5155"|0.3|0.001|0.015|3.6|5e-05|46|"Dampened"|0|0
"5156"|0.32|0.001|0.015|3.6|5e-05|6|"Dampened"|0|0
"5157"|0.34|0.001|0.015|3.6|5e-05|4|"Dampened"|0|0
"5158"|0.36|0.001|0.015|3.6|5e-05|3|"Dampened"|0|0
"5159"|0.38|0.001|0.015|3.6|5e-05|3|"Dampened"|0|0
"5160"|0.4|0.001|0.015|3.6|5e-05|2|"Dampened"|0|0
"5161"|0.02|0.001|0.015|3.8|5e-05|1|"No"|0|0
"5162"|0.04|0.001|0.015|3.8|5e-05|1|"No"|0|0
"5163"|0.06|0.001|0.015|3.8|5e-05|3|"Sustained"|41510|0.0327887768526755
"5164"|0.08|0.001|0.015|3.8|5e-05|6|"Sustained"|23588|0.0399976051450701
"5165"|0.1|0.001|0.015|3.8|5e-05|9|"Sustained"|16807.5|0.0436402378495323
"5166"|0.12|0.001|0.015|3.8|5e-05|12|"Sustained"|13060.9090909091|0.0455690131972922
"5167"|0.14|0.001|0.015|3.8|5e-05|15|"Sustained"|10650.7142857143|0.046509147347155
"5168"|0.16|0.001|0.015|3.8|5e-05|18|"Sustained"|8960|0.0468191760810075
"5169"|0.18|0.001|0.015|3.8|5e-05|21|"Sustained"|7703|0.0466824354919263
"5170"|0.2|0.001|0.015|3.8|5e-05|24|"Sustained"|6728.26086956522|0.0461971074760529
"5171"|0.22|0.001|0.015|3.8|5e-05|28|"Sustained"|5944.81481481481|0.0454138752249939
"5172"|0.24|0.001|0.015|3.8|5e-05|31|"Sustained"|5296.66666666667|0.0443342309072059
"5173"|0.26|0.001|0.015|3.8|5e-05|35|"Sustained"|4742.35294117647|0.0429050057902437
"5174"|0.28|0.001|0.015|3.8|5e-05|39|"Dampened"|0|0
"5175"|0.3|0.001|0.015|3.8|5e-05|45|"Dampened"|0|0
"5176"|0.32|0.001|0.015|3.8|5e-05|8|"Dampened"|0|0
"5177"|0.34|0.001|0.015|3.8|5e-05|5|"Dampened"|0|0
"5178"|0.36|0.001|0.015|3.8|5e-05|4|"Dampened"|0|0
"5179"|0.38|0.001|0.015|3.8|5e-05|3|"Dampened"|0|0
"5180"|0.4|0.001|0.015|3.8|5e-05|3|"Dampened"|0|0
"5181"|0.02|0.001|0.015|4|5e-05|1|"No"|0|0
"5182"|0.04|0.001|0.015|4|5e-05|1|"No"|0|0
"5183"|0.06|0.001|0.015|4|5e-05|3|"Sustained"|41140|0.0318573849664759
"5184"|0.08|0.001|0.015|4|5e-05|6|"Sustained"|23312|0.0391733204391345
"5185"|0.1|0.001|0.015|4|5e-05|9|"Sustained"|16612.5|0.0428578757652558
"5186"|0.12|0.001|0.015|4|5e-05|12|"Sustained"|12912.7272727273|0.0448160898899244
"5187"|0.14|0.001|0.015|4|5e-05|15|"Sustained"|10535|0.0457864033612214
"5188"|0.16|0.001|0.015|4|5e-05|18|"Sustained"|8867.05882352941|0.0461269253853896
"5189"|0.18|0.001|0.015|4|5e-05|21|"Sustained"|7627.5|0.0460261320648152
"5190"|0.2|0.001|0.015|4|5e-05|25|"Sustained"|6666.25|0.0455851840502986
"5191"|0.22|0.001|0.015|4|5e-05|28|"Sustained"|5895.92592592593|0.0448606538623095
"5192"|0.24|0.001|0.015|4|5e-05|32|"Sustained"|5258.70967741936|0.0438577814431322
"5193"|0.26|0.001|0.015|4|5e-05|35|"Sustained"|4717.35294117647|0.0425467826822533
"5194"|0.28|0.001|0.015|4|5e-05|39|"Dampened"|0|0
"5195"|0.3|0.001|0.015|4|5e-05|44|"Dampened"|0|0
"5196"|0.32|0.001|0.015|4|5e-05|13|"Dampened"|0|0
"5197"|0.34|0.001|0.015|4|5e-05|6|"Dampened"|0|0
"5198"|0.36|0.001|0.015|4|5e-05|4|"Dampened"|0|0
"5199"|0.38|0.001|0.015|4|5e-05|3|"Dampened"|0|0
"5200"|0.4|0.001|0.015|4|5e-05|3|"Dampened"|0|0
"5201"|0.02|0.001|0.02|0.2|5e-05|1|"No"|0|0
"5202"|0.04|0.001|0.02|0.2|5e-05|1|"No"|0|0
"5203"|0.06|0.001|0.02|0.2|5e-05|1|"No"|0|0
"5204"|0.08|0.001|0.02|0.2|5e-05|0|"No"|0|0
"5205"|0.1|0.001|0.02|0.2|5e-05|1|"No"|0|0
"5206"|0.12|0.001|0.02|0.2|5e-05|1|"No"|0|0
"5207"|0.14|0.001|0.02|0.2|5e-05|1|"No"|0|0
"5208"|0.16|0.001|0.02|0.2|5e-05|1|"No"|0|0
"5209"|0.18|0.001|0.02|0.2|5e-05|1|"No"|0|0
"5210"|0.2|0.001|0.02|0.2|5e-05|1|"No"|0|0
"5211"|0.22|0.001|0.02|0.2|5e-05|1|"No"|0|0
"5212"|0.24|0.001|0.02|0.2|5e-05|1|"No"|0|0
"5213"|0.26|0.001|0.02|0.2|5e-05|1|"No"|0|0
"5214"|0.28|0.001|0.02|0.2|5e-05|1|"No"|0|0
"5215"|0.3|0.001|0.02|0.2|5e-05|1|"No"|0|0
"5216"|0.32|0.001|0.02|0.2|5e-05|1|"No"|0|0
"5217"|0.34|0.001|0.02|0.2|5e-05|1|"No"|0|0
"5218"|0.36|0.001|0.02|0.2|5e-05|1|"No"|0|0
"5219"|0.38|0.001|0.02|0.2|5e-05|1|"No"|0|0
"5220"|0.4|0.001|0.02|0.2|5e-05|1|"No"|0|0
"5221"|0.02|0.001|0.02|0.4|5e-05|1|"No"|0|0
"5222"|0.04|0.001|0.02|0.4|5e-05|1|"No"|0|0
"5223"|0.06|0.001|0.02|0.4|5e-05|1|"No"|0|0
"5224"|0.08|0.001|0.02|0.4|5e-05|0|"No"|0|0
"5225"|0.1|0.001|0.02|0.4|5e-05|0|"No"|0|0
"5226"|0.12|0.001|0.02|0.4|5e-05|0|"No"|0|0
"5227"|0.14|0.001|0.02|0.4|5e-05|0|"No"|0|0
"5228"|0.16|0.001|0.02|0.4|5e-05|1|"No"|0|0
"5229"|0.18|0.001|0.02|0.4|5e-05|1|"No"|0|0
"5230"|0.2|0.001|0.02|0.4|5e-05|1|"No"|0|0
"5231"|0.22|0.001|0.02|0.4|5e-05|1|"No"|0|0
"5232"|0.24|0.001|0.02|0.4|5e-05|1|"No"|0|0
"5233"|0.26|0.001|0.02|0.4|5e-05|1|"No"|0|0
"5234"|0.28|0.001|0.02|0.4|5e-05|1|"No"|0|0
"5235"|0.3|0.001|0.02|0.4|5e-05|1|"No"|0|0
"5236"|0.32|0.001|0.02|0.4|5e-05|1|"No"|0|0
"5237"|0.34|0.001|0.02|0.4|5e-05|1|"No"|0|0
"5238"|0.36|0.001|0.02|0.4|5e-05|1|"No"|0|0
"5239"|0.38|0.001|0.02|0.4|5e-05|1|"No"|0|0
"5240"|0.4|0.001|0.02|0.4|5e-05|1|"No"|0|0
"5241"|0.02|0.001|0.02|0.6|5e-05|1|"No"|0|0
"5242"|0.04|0.001|0.02|0.6|5e-05|1|"No"|0|0
"5243"|0.06|0.001|0.02|0.6|5e-05|1|"No"|0|0
"5244"|0.08|0.001|0.02|0.6|5e-05|1|"No"|0|0
"5245"|0.1|0.001|0.02|0.6|5e-05|0|"No"|0|0
"5246"|0.12|0.001|0.02|0.6|5e-05|0|"No"|0|0
"5247"|0.14|0.001|0.02|0.6|5e-05|0|"No"|0|0
"5248"|0.16|0.001|0.02|0.6|5e-05|0|"No"|0|0
"5249"|0.18|0.001|0.02|0.6|5e-05|0|"No"|0|0
"5250"|0.2|0.001|0.02|0.6|5e-05|0|"No"|0|0
"5251"|0.22|0.001|0.02|0.6|5e-05|1|"No"|0|0
"5252"|0.24|0.001|0.02|0.6|5e-05|1|"No"|0|0
"5253"|0.26|0.001|0.02|0.6|5e-05|1|"No"|0|0
"5254"|0.28|0.001|0.02|0.6|5e-05|1|"No"|0|0
"5255"|0.3|0.001|0.02|0.6|5e-05|1|"No"|0|0
"5256"|0.32|0.001|0.02|0.6|5e-05|1|"No"|0|0
"5257"|0.34|0.001|0.02|0.6|5e-05|1|"No"|0|0
"5258"|0.36|0.001|0.02|0.6|5e-05|1|"No"|0|0
"5259"|0.38|0.001|0.02|0.6|5e-05|1|"No"|0|0
"5260"|0.4|0.001|0.02|0.6|5e-05|1|"No"|0|0
"5261"|0.02|0.001|0.02|0.8|5e-05|1|"No"|0|0
"5262"|0.04|0.001|0.02|0.8|5e-05|1|"No"|0|0
"5263"|0.06|0.001|0.02|0.8|5e-05|1|"No"|0|0
"5264"|0.08|0.001|0.02|0.8|5e-05|3|"Sustained"|42605|0.0522244468404541
"5265"|0.1|0.001|0.02|0.8|5e-05|1|"No"|0|0
"5266"|0.12|0.001|0.02|0.8|5e-05|0|"No"|0|0
"5267"|0.14|0.001|0.02|0.8|5e-05|0|"No"|0|0
"5268"|0.16|0.001|0.02|0.8|5e-05|0|"No"|0|0
"5269"|0.18|0.001|0.02|0.8|5e-05|0|"No"|0|0
"5270"|0.2|0.001|0.02|0.8|5e-05|0|"No"|0|0
"5271"|0.22|0.001|0.02|0.8|5e-05|0|"No"|0|0
"5272"|0.24|0.001|0.02|0.8|5e-05|0|"No"|0|0
"5273"|0.26|0.001|0.02|0.8|5e-05|0|"No"|0|0
"5274"|0.28|0.001|0.02|0.8|5e-05|1|"No"|0|0
"5275"|0.3|0.001|0.02|0.8|5e-05|1|"No"|0|0
"5276"|0.32|0.001|0.02|0.8|5e-05|1|"No"|0|0
"5277"|0.34|0.001|0.02|0.8|5e-05|1|"No"|0|0
"5278"|0.36|0.001|0.02|0.8|5e-05|1|"No"|0|0
"5279"|0.38|0.001|0.02|0.8|5e-05|1|"No"|0|0
"5280"|0.4|0.001|0.02|0.8|5e-05|1|"No"|0|0
"5281"|0.02|0.001|0.02|1|5e-05|1|"No"|0|0
"5282"|0.04|0.001|0.02|1|5e-05|1|"No"|0|0
"5283"|0.06|0.001|0.02|1|5e-05|1|"No"|0|0
"5284"|0.08|0.001|0.02|1|5e-05|3|"Sustained"|42410|0.0522658878728421
"5285"|0.1|0.001|0.02|1|5e-05|5|"Sustained"|27400|0.0579455041916881
"5286"|0.12|0.001|0.02|1|5e-05|1|"No"|0|0
"5287"|0.14|0.001|0.02|1|5e-05|1|"No"|0|0
"5288"|0.16|0.001|0.02|1|5e-05|0|"No"|0|0
"5289"|0.18|0.001|0.02|1|5e-05|0|"No"|0|0
"5290"|0.2|0.001|0.02|1|5e-05|0|"No"|0|0
"5291"|0.22|0.001|0.02|1|5e-05|0|"No"|0|0
"5292"|0.24|0.001|0.02|1|5e-05|0|"No"|0|0
"5293"|0.26|0.001|0.02|1|5e-05|0|"No"|0|0
"5294"|0.28|0.001|0.02|1|5e-05|0|"No"|0|0
"5295"|0.3|0.001|0.02|1|5e-05|0|"No"|0|0
"5296"|0.32|0.001|0.02|1|5e-05|0|"No"|0|0
"5297"|0.34|0.001|0.02|1|5e-05|1|"No"|0|0
"5298"|0.36|0.001|0.02|1|5e-05|1|"No"|0|0
"5299"|0.38|0.001|0.02|1|5e-05|1|"No"|0|0
"5300"|0.4|0.001|0.02|1|5e-05|1|"No"|0|0
"5301"|0.02|0.001|0.02|1.2|5e-05|1|"No"|0|0
"5302"|0.04|0.001|0.02|1.2|5e-05|1|"No"|0|0
"5303"|0.06|0.001|0.02|1.2|5e-05|1|"No"|0|0
"5304"|0.08|0.001|0.02|1.2|5e-05|3|"Sustained"|42375|0.0522544839878682
"5305"|0.1|0.001|0.02|1.2|5e-05|5|"Sustained"|27340|0.0582022125914824
"5306"|0.12|0.001|0.02|1.2|5e-05|7|"Sustained"|20288.3333333333|0.0610897191451986
"5307"|0.14|0.001|0.02|1.2|5e-05|1|"No"|0|0
"5308"|0.16|0.001|0.02|1.2|5e-05|1|"No"|0|0
"5309"|0.18|0.001|0.02|1.2|5e-05|0|"No"|0|0
"5310"|0.2|0.001|0.02|1.2|5e-05|0|"No"|0|0
"5311"|0.22|0.001|0.02|1.2|5e-05|0|"No"|0|0
"5312"|0.24|0.001|0.02|1.2|5e-05|0|"No"|0|0
"5313"|0.26|0.001|0.02|1.2|5e-05|0|"No"|0|0
"5314"|0.28|0.001|0.02|1.2|5e-05|0|"No"|0|0
"5315"|0.3|0.001|0.02|1.2|5e-05|0|"No"|0|0
"5316"|0.32|0.001|0.02|1.2|5e-05|0|"No"|0|0
"5317"|0.34|0.001|0.02|1.2|5e-05|0|"No"|0|0
"5318"|0.36|0.001|0.02|1.2|5e-05|0|"No"|0|0
"5319"|0.38|0.001|0.02|1.2|5e-05|0|"No"|0|0
"5320"|0.4|0.001|0.02|1.2|5e-05|0|"No"|0|0
"5321"|0.02|0.001|0.02|1.4|5e-05|1|"No"|0|0
"5322"|0.04|0.001|0.02|1.4|5e-05|1|"No"|0|0
"5323"|0.06|0.001|0.02|1.4|5e-05|1|"No"|0|0
"5324"|0.08|0.001|0.02|1.4|5e-05|3|"Sustained"|42405|0.0522131074514316
"5325"|0.1|0.001|0.02|1.4|5e-05|5|"Sustained"|27322.5|0.0583005969716951
"5326"|0.12|0.001|0.02|1.4|5e-05|7|"Sustained"|20325|0.0616036676213285
"5327"|0.14|0.001|0.02|1.4|5e-05|10|"Sustained"|16054.4444444444|0.0627938326990056
"5328"|0.16|0.001|0.02|1.4|5e-05|2|"Dampened"|0|0
"5329"|0.18|0.001|0.02|1.4|5e-05|1|"No"|0|0
"5330"|0.2|0.001|0.02|1.4|5e-05|1|"No"|0|0
"5331"|0.22|0.001|0.02|1.4|5e-05|0|"No"|0|0
"5332"|0.24|0.001|0.02|1.4|5e-05|0|"No"|0|0
"5333"|0.26|0.001|0.02|1.4|5e-05|0|"No"|0|0
"5334"|0.28|0.001|0.02|1.4|5e-05|0|"No"|0|0
"5335"|0.3|0.001|0.02|1.4|5e-05|0|"No"|0|0
"5336"|0.32|0.001|0.02|1.4|5e-05|0|"No"|0|0
"5337"|0.34|0.001|0.02|1.4|5e-05|0|"No"|0|0
"5338"|0.36|0.001|0.02|1.4|5e-05|0|"No"|0|0
"5339"|0.38|0.001|0.02|1.4|5e-05|0|"No"|0|0
"5340"|0.4|0.001|0.02|1.4|5e-05|0|"No"|0|0
"5341"|0.02|0.001|0.02|1.6|5e-05|1|"No"|0|0
"5342"|0.04|0.001|0.02|1.6|5e-05|1|"No"|0|0
"5343"|0.06|0.001|0.02|1.6|5e-05|1|"No"|0|0
"5344"|0.08|0.001|0.02|1.6|5e-05|3|"Sustained"|42470|0.0521431752543006
"5345"|0.1|0.001|0.02|1.6|5e-05|5|"Sustained"|27335|0.0583370003853253
"5346"|0.12|0.001|0.02|1.6|5e-05|7|"Sustained"|20341.6666666667|0.0618306483345721
"5347"|0.14|0.001|0.02|1.6|5e-05|10|"Sustained"|16145.5555555556|0.0635411102989961
"5348"|0.16|0.001|0.02|1.6|5e-05|12|"Sustained"|13234.5454545455|0.0636554477053204
"5349"|0.18|0.001|0.02|1.6|5e-05|2|"Dampened"|0|0
"5350"|0.2|0.001|0.02|1.6|5e-05|1|"No"|0|0
"5351"|0.22|0.001|0.02|1.6|5e-05|1|"No"|0|0
"5352"|0.24|0.001|0.02|1.6|5e-05|1|"No"|0|0
"5353"|0.26|0.001|0.02|1.6|5e-05|0|"No"|0|0
"5354"|0.28|0.001|0.02|1.6|5e-05|0|"No"|0|0
"5355"|0.3|0.001|0.02|1.6|5e-05|0|"No"|0|0
"5356"|0.32|0.001|0.02|1.6|5e-05|0|"No"|0|0
"5357"|0.34|0.001|0.02|1.6|5e-05|0|"No"|0|0
"5358"|0.36|0.001|0.02|1.6|5e-05|0|"No"|0|0
"5359"|0.38|0.001|0.02|1.6|5e-05|0|"No"|0|0
"5360"|0.4|0.001|0.02|1.6|5e-05|0|"No"|0|0
"5361"|0.02|0.001|0.02|1.8|5e-05|1|"No"|0|0
"5362"|0.04|0.001|0.02|1.8|5e-05|1|"No"|0|0
"5363"|0.06|0.001|0.02|1.8|5e-05|1|"No"|0|0
"5364"|0.08|0.001|0.02|1.8|5e-05|3|"Sustained"|42545|0.0520427133678641
"5365"|0.1|0.001|0.02|1.8|5e-05|5|"Sustained"|27360|0.0583302405088386
"5366"|0.12|0.001|0.02|1.8|5e-05|7|"Sustained"|20365|0.0619530433677243
"5367"|0.14|0.001|0.02|1.8|5e-05|10|"Sustained"|16187.7777777778|0.0638947142805448
"5368"|0.16|0.001|0.02|1.8|5e-05|12|"Sustained"|13350.9090909091|0.0645853222355093
"5369"|0.18|0.001|0.02|1.8|5e-05|14|"Sustained"|11223.8461538462|0.0639986901771775
"5370"|0.2|0.001|0.02|1.8|5e-05|3|"Dampened"|0|0
"5371"|0.22|0.001|0.02|1.8|5e-05|1|"No"|0|0
"5372"|0.24|0.001|0.02|1.8|5e-05|1|"No"|0|0
"5373"|0.26|0.001|0.02|1.8|5e-05|1|"No"|0|0
"5374"|0.28|0.001|0.02|1.8|5e-05|1|"No"|0|0
"5375"|0.3|0.001|0.02|1.8|5e-05|0|"No"|0|0
"5376"|0.32|0.001|0.02|1.8|5e-05|0|"No"|0|0
"5377"|0.34|0.001|0.02|1.8|5e-05|0|"No"|0|0
"5378"|0.36|0.001|0.02|1.8|5e-05|0|"No"|0|0
"5379"|0.38|0.001|0.02|1.8|5e-05|0|"No"|0|0
"5380"|0.4|0.001|0.02|1.8|5e-05|0|"No"|0|0
"5381"|0.02|0.001|0.02|2|5e-05|1|"No"|0|0
"5382"|0.04|0.001|0.02|2|5e-05|1|"No"|0|0
"5383"|0.06|0.001|0.02|2|5e-05|1|"No"|0|0
"5384"|0.08|0.001|0.02|2|5e-05|3|"Sustained"|42620|0.0519092853563242
"5385"|0.1|0.001|0.02|2|5e-05|5|"Sustained"|27390|0.0582854868567855
"5386"|0.12|0.001|0.02|2|5e-05|7|"Sustained"|20391.6666666667|0.0620098394120516
"5387"|0.14|0.001|0.02|2|5e-05|10|"Sustained"|16221.1111111111|0.0641015408412659
"5388"|0.16|0.001|0.02|2|5e-05|12|"Sustained"|13407.2727272727|0.0650508123512266
"5389"|0.18|0.001|0.02|2|5e-05|14|"Sustained"|11347.6923076923|0.0650576059599442
"5390"|0.2|0.001|0.02|2|5e-05|17|"Sustained"|9720|0.0640125467606058
"5391"|0.22|0.001|0.02|2|5e-05|20|"Sustained"|8136.84210526316|0.0600415765272955
"5392"|0.24|0.001|0.02|2|5e-05|1|"No"|0|0
"5393"|0.26|0.001|0.02|2|5e-05|1|"No"|0|0
"5394"|0.28|0.001|0.02|2|5e-05|1|"No"|0|0
"5395"|0.3|0.001|0.02|2|5e-05|1|"No"|0|0
"5396"|0.32|0.001|0.02|2|5e-05|1|"No"|0|0
"5397"|0.34|0.001|0.02|2|5e-05|0|"No"|0|0
"5398"|0.36|0.001|0.02|2|5e-05|0|"No"|0|0
"5399"|0.38|0.001|0.02|2|5e-05|0|"No"|0|0
"5400"|0.4|0.001|0.02|2|5e-05|0|"No"|0|0
"5401"|0.02|0.001|0.02|2.2|5e-05|1|"No"|0|0
"5402"|0.04|0.001|0.02|2.2|5e-05|1|"No"|0|0
"5403"|0.06|0.001|0.02|2.2|5e-05|1|"No"|0|0
"5404"|0.08|0.001|0.02|2.2|5e-05|3|"Sustained"|42685|0.0517388496285381
"5405"|0.1|0.001|0.02|2.2|5e-05|5|"Sustained"|27417.5|0.058201815714958
"5406"|0.12|0.001|0.02|2.2|5e-05|7|"Sustained"|20416.6666666667|0.0620142215055627
"5407"|0.14|0.001|0.02|2.2|5e-05|10|"Sustained"|16251.1111111111|0.0642180623131261
"5408"|0.16|0.001|0.02|2.2|5e-05|12|"Sustained"|13448.1818181818|0.0653320552997204
"5409"|0.18|0.001|0.02|2.2|5e-05|14|"Sustained"|11412.3076923077|0.0656146511920446
"5410"|0.2|0.001|0.02|2.2|5e-05|16|"Sustained"|9842.66666666667|0.0651487343706254
"5411"|0.22|0.001|0.02|2.2|5e-05|19|"Sustained"|8554.44444444445|0.0637885312942003
"5412"|0.24|0.001|0.02|2.2|5e-05|22|"Sustained"|7329.52380952381|0.0603507284818832
"5413"|0.26|0.001|0.02|2.2|5e-05|2|"Dampened"|0|0
"5414"|0.28|0.001|0.02|2.2|5e-05|1|"No"|0|0
"5415"|0.3|0.001|0.02|2.2|5e-05|1|"No"|0|0
"5416"|0.32|0.001|0.02|2.2|5e-05|1|"No"|0|0
"5417"|0.34|0.001|0.02|2.2|5e-05|1|"No"|0|0
"5418"|0.36|0.001|0.02|2.2|5e-05|1|"No"|0|0
"5419"|0.38|0.001|0.02|2.2|5e-05|0|"No"|0|0
"5420"|0.4|0.001|0.02|2.2|5e-05|0|"No"|0|0
"5421"|0.02|0.001|0.02|2.4|5e-05|1|"No"|0|0
"5422"|0.04|0.001|0.02|2.4|5e-05|1|"No"|0|0
"5423"|0.06|0.001|0.02|2.4|5e-05|1|"No"|0|0
"5424"|0.08|0.001|0.02|2.4|5e-05|3|"Sustained"|42735|0.0515285821325115
"5425"|0.1|0.001|0.02|2.4|5e-05|5|"Sustained"|27437.5|0.0580795131918809
"5426"|0.12|0.001|0.02|2.4|5e-05|7|"Sustained"|20436.6666666667|0.0619718907331303
"5427"|0.14|0.001|0.02|2.4|5e-05|10|"Sustained"|16275.5555555556|0.0642675631836918
"5428"|0.16|0.001|0.02|2.4|5e-05|12|"Sustained"|13480.9090909091|0.0655017955872591
"5429"|0.18|0.001|0.02|2.4|5e-05|14|"Sustained"|11456.9230769231|0.0659574654398015
"5430"|0.2|0.001|0.02|2.4|5e-05|16|"Sustained"|9910|0.0657760623481672
"5431"|0.22|0.001|0.02|2.4|5e-05|19|"Sustained"|8671.11111111111|0.0649745091921335
"5432"|0.24|0.001|0.02|2.4|5e-05|22|"Sustained"|7624.7619047619|0.0633973362724861
"5433"|0.26|0.001|0.02|2.4|5e-05|25|"Sustained"|6632.5|0.0601793159893651
"5434"|0.28|0.001|0.02|2.4|5e-05|2|"Dampened"|0|0
"5435"|0.3|0.001|0.02|2.4|5e-05|1|"No"|0|0
"5436"|0.32|0.001|0.02|2.4|5e-05|1|"No"|0|0
"5437"|0.34|0.001|0.02|2.4|5e-05|1|"No"|0|0
"5438"|0.36|0.001|0.02|2.4|5e-05|1|"No"|0|0
"5439"|0.38|0.001|0.02|2.4|5e-05|1|"No"|0|0
"5440"|0.4|0.001|0.02|2.4|5e-05|1|"No"|0|0
"5441"|0.02|0.001|0.02|2.6|5e-05|1|"No"|0|0
"5442"|0.04|0.001|0.02|2.6|5e-05|1|"No"|0|0
"5443"|0.06|0.001|0.02|2.6|5e-05|1|"No"|0|0
"5444"|0.08|0.001|0.02|2.6|5e-05|3|"Sustained"|42775|0.0512734827356253
"5445"|0.1|0.001|0.02|2.6|5e-05|5|"Sustained"|27447.5|0.0579161249145775
"5446"|0.12|0.001|0.02|2.6|5e-05|7|"Sustained"|20450|0.0618814778750665
"5447"|0.14|0.001|0.02|2.6|5e-05|10|"Sustained"|16294.4444444444|0.0642567209290239
"5448"|0.16|0.001|0.02|2.6|5e-05|12|"Sustained"|13505.4545454545|0.0655861561713901
"5449"|0.18|0.001|0.02|2.6|5e-05|14|"Sustained"|11490|0.0661685038013795
"5450"|0.2|0.001|0.02|2.6|5e-05|16|"Sustained"|9955.33333333333|0.0661654862068389
"5451"|0.22|0.001|0.02|2.6|5e-05|19|"Sustained"|8737.77777777778|0.0656481103064174
"5452"|0.24|0.001|0.02|2.6|5e-05|21|"Sustained"|7734|0.0646036697224708
"5453"|0.26|0.001|0.02|2.6|5e-05|24|"Sustained"|6865.65217391304|0.0628704528625002
"5454"|0.28|0.001|0.02|2.6|5e-05|27|"Sustained"|6039.23076923077|0.0597570412051618
"5455"|0.3|0.001|0.02|2.6|5e-05|3|"Dampened"|0|0
"5456"|0.32|0.001|0.02|2.6|5e-05|2|"Dampened"|0|0
"5457"|0.34|0.001|0.02|2.6|5e-05|1|"No"|0|0
"5458"|0.36|0.001|0.02|2.6|5e-05|1|"No"|0|0
"5459"|0.38|0.001|0.02|2.6|5e-05|1|"No"|0|0
"5460"|0.4|0.001|0.02|2.6|5e-05|1|"No"|0|0
"5461"|0.02|0.001|0.02|2.8|5e-05|1|"No"|0|0
"5462"|0.04|0.001|0.02|2.8|5e-05|1|"No"|0|0
"5463"|0.06|0.001|0.02|2.8|5e-05|1|"No"|0|0
"5464"|0.08|0.001|0.02|2.8|5e-05|3|"Sustained"|42790|0.0509732608115695
"5465"|0.1|0.001|0.02|2.8|5e-05|5|"Sustained"|27445|0.0577100498931536
"5466"|0.12|0.001|0.02|2.8|5e-05|7|"Sustained"|20453.3333333333|0.0617451996810831
"5467"|0.14|0.001|0.02|2.8|5e-05|10|"Sustained"|16304.4444444444|0.0641901775759896
"5468"|0.16|0.001|0.02|2.8|5e-05|12|"Sustained"|13521.8181818182|0.0655998340757024
"5469"|0.18|0.001|0.02|2.8|5e-05|14|"Sustained"|11513.8461538462|0.0662798022569711
"5470"|0.2|0.001|0.02|2.8|5e-05|16|"Sustained"|9988|0.0664042431822315
"5471"|0.22|0.001|0.02|2.8|5e-05|19|"Sustained"|8782.22222222222|0.0660691651559793
"5472"|0.24|0.001|0.02|2.8|5e-05|21|"Sustained"|7797.5|0.0653049726246886
"5473"|0.26|0.001|0.02|2.8|5e-05|24|"Sustained"|6966.08695652174|0.0640788286531177
"5474"|0.28|0.001|0.02|2.8|5e-05|27|"Sustained"|6234.23076923077|0.0622280759465096
"5475"|0.3|0.001|0.02|2.8|5e-05|30|"Sustained"|5531.72413793103|0.0591596903950842
"5476"|0.32|0.001|0.02|2.8|5e-05|5|"Dampened"|0|0
"5477"|0.34|0.001|0.02|2.8|5e-05|2|"Dampened"|0|0
"5478"|0.36|0.001|0.02|2.8|5e-05|1|"No"|0|0
"5479"|0.38|0.001|0.02|2.8|5e-05|1|"No"|0|0
"5480"|0.4|0.001|0.02|2.8|5e-05|1|"No"|0|0
"5481"|0.02|0.001|0.02|3|5e-05|1|"No"|0|0
"5482"|0.04|0.001|0.02|3|5e-05|1|"No"|0|0
"5483"|0.06|0.001|0.02|3|5e-05|1|"No"|0|0
"5484"|0.08|0.001|0.02|3|5e-05|3|"Sustained"|42790|0.0506244548731653
"5485"|0.1|0.001|0.02|3|5e-05|5|"Sustained"|27427.5|0.0574570447056075
"5486"|0.12|0.001|0.02|3|5e-05|7|"Sustained"|20446.6666666667|0.0615620178218888
"5487"|0.14|0.001|0.02|3|5e-05|10|"Sustained"|16305.5555555556|0.0640708892324132
"5488"|0.16|0.001|0.02|3|5e-05|12|"Sustained"|13530.9090909091|0.0655469167945255
"5489"|0.18|0.001|0.02|3|5e-05|14|"Sustained"|11529.2307692308|0.0663097848941157
"5490"|0.2|0.001|0.02|3|5e-05|16|"Sustained"|10010.6666666667|0.0665250609064818
"5491"|0.22|0.001|0.02|3|5e-05|19|"Sustained"|8813.33333333333|0.0663279533739662
"5492"|0.24|0.001|0.02|3|5e-05|21|"Sustained"|7840|0.0657384557476202
"5493"|0.26|0.001|0.02|3|5e-05|23|"Sustained"|7026.36363636364|0.0647927061905736
"5494"|0.28|0.001|0.02|3|5e-05|26|"Sustained"|6325.6|0.0634230818491358
"5495"|0.3|0.001|0.02|3|5e-05|29|"Sustained"|5698.57142857143|0.0614725624828438
"5496"|0.32|0.001|0.02|3|5e-05|33|"Sustained"|5090.625|0.0584097134870193
"5497"|0.34|0.001|0.02|3|5e-05|6|"Dampened"|0|0
"5498"|0.36|0.001|0.02|3|5e-05|2|"Dampened"|0|0
"5499"|0.38|0.001|0.02|3|5e-05|2|"Dampened"|0|0
"5500"|0.4|0.001|0.02|3|5e-05|1|"No"|0|0
"5501"|0.02|0.001|0.02|3.2|5e-05|1|"No"|0|0
"5502"|0.04|0.001|0.02|3.2|5e-05|1|"No"|0|0
"5503"|0.06|0.001|0.02|3.2|5e-05|1|"No"|0|0
"5504"|0.08|0.001|0.02|3.2|5e-05|3|"Sustained"|42765|0.0502252326379798
"5505"|0.1|0.001|0.02|3.2|5e-05|5|"Sustained"|27395|0.0571586985440329
"5506"|0.12|0.001|0.02|3.2|5e-05|7|"Sustained"|20428.3333333333|0.0613292771980618
"5507"|0.14|0.001|0.02|3.2|5e-05|10|"Sustained"|16296.6666666667|0.0638973479087289
"5508"|0.16|0.001|0.02|3.2|5e-05|12|"Sustained"|13529.0909090909|0.0654359578324162
"5509"|0.18|0.001|0.02|3.2|5e-05|14|"Sustained"|11535.3846153846|0.0662656407735554
"5510"|0.2|0.001|0.02|3.2|5e-05|16|"Sustained"|10023.3333333333|0.0665689894372631
"5511"|0.22|0.001|0.02|3.2|5e-05|18|"Sustained"|8833.52941176471|0.0664637552400542
"5512"|0.24|0.001|0.02|3.2|5e-05|21|"Sustained"|7868.5|0.0660105977927846
"5513"|0.26|0.001|0.02|3.2|5e-05|23|"Sustained"|7065.90909090909|0.0652394842386105
"5514"|0.28|0.001|0.02|3.2|5e-05|26|"Sustained"|6381.6|0.0641385105624557
"5515"|0.3|0.001|0.02|3.2|5e-05|29|"Sustained"|5782.14285714286|0.0626517292732666
"5516"|0.32|0.001|0.02|3.2|5e-05|32|"Sustained"|5237.74193548387|0.0606091266072379
"5517"|0.34|0.001|0.02|3.2|5e-05|36|"Sustained"|4702.57142857143|0.057486875126677
"5518"|0.36|0.001|0.02|3.2|5e-05|8|"Dampened"|0|0
"5519"|0.38|0.001|0.02|3.2|5e-05|3|"Dampened"|0|0
"5520"|0.4|0.001|0.02|3.2|5e-05|2|"Dampened"|0|0
"5521"|0.02|0.001|0.02|3.4|5e-05|1|"No"|0|0
"5522"|0.04|0.001|0.02|3.4|5e-05|1|"No"|0|0
"5523"|0.06|0.001|0.02|3.4|5e-05|1|"No"|0|0
"5524"|0.08|0.001|0.02|3.4|5e-05|3|"Sustained"|42715|0.0497756373757521
"5525"|0.1|0.001|0.02|3.4|5e-05|5|"Sustained"|27347.5|0.0568113278831583
"5526"|0.12|0.001|0.02|3.4|5e-05|7|"Sustained"|20395|0.0610466012724489
"5527"|0.14|0.001|0.02|3.4|5e-05|10|"Sustained"|16276.6666666667|0.0636694433870821
"5528"|0.16|0.001|0.02|3.4|5e-05|12|"Sustained"|13520|0.0652650490308239
"5529"|0.18|0.001|0.02|3.4|5e-05|14|"Sustained"|11533.0769230769|0.0661517939058487
"5530"|0.2|0.001|0.02|3.4|5e-05|16|"Sustained"|10027.3333333333|0.0665231770049164
"5531"|0.22|0.001|0.02|3.4|5e-05|18|"Sustained"|8844.11764705882|0.0664977541444725
"5532"|0.24|0.001|0.02|3.4|5e-05|21|"Sustained"|7886|0.0661445209828306
"5533"|0.26|0.001|0.02|3.4|5e-05|23|"Sustained"|7090.90909090909|0.065501830019145
"5534"|0.28|0.001|0.02|3.4|5e-05|26|"Sustained"|6417.2|0.064577885738903
"5535"|0.3|0.001|0.02|3.4|5e-05|28|"Sustained"|5833.33333333333|0.0633558358620092
"5536"|0.32|0.001|0.02|3.4|5e-05|31|"Sustained"|5314.33333333333|0.0617657059953293
"5537"|0.34|0.001|0.02|3.4|5e-05|35|"Sustained"|4835.29411764706|0.059629304961799
"5538"|0.36|0.001|0.02|3.4|5e-05|38|"Sustained"|4356.75675675676|0.0563986633163359
"5539"|0.38|0.001|0.02|3.4|5e-05|7|"Dampened"|0|0
"5540"|0.4|0.001|0.02|3.4|5e-05|3|"Dampened"|0|0
"5541"|0.02|0.001|0.02|3.6|5e-05|1|"No"|0|0
"5542"|0.04|0.001|0.02|3.6|5e-05|1|"No"|0|0
"5543"|0.06|0.001|0.02|3.6|5e-05|1|"No"|0|0
"5544"|0.08|0.001|0.02|3.6|5e-05|3|"Sustained"|42645|0.0492765053904849
"5545"|0.1|0.001|0.02|3.6|5e-05|5|"Sustained"|27277.5|0.0564143247350734
"5546"|0.12|0.001|0.02|3.6|5e-05|7|"Sustained"|20350|0.0607128411021541
"5547"|0.14|0.001|0.02|3.6|5e-05|10|"Sustained"|16246.6666666667|0.0633881533387643
"5548"|0.16|0.001|0.02|3.6|5e-05|12|"Sustained"|13500|0.0650316940597273
"5549"|0.18|0.001|0.02|3.6|5e-05|14|"Sustained"|11521.5384615385|0.0659706805252318
"5550"|0.2|0.001|0.02|3.6|5e-05|16|"Sustained"|10022.6666666667|0.0664009218830615
"5551"|0.22|0.001|0.02|3.6|5e-05|18|"Sustained"|8845.88235294118|0.0664420323543469
"5552"|0.24|0.001|0.02|3.6|5e-05|21|"Sustained"|7894|0.0661668520022696
"5553"|0.26|0.001|0.02|3.6|5e-05|23|"Sustained"|7105.90909090909|0.0656211885142431
"5554"|0.28|0.001|0.02|3.6|5e-05|26|"Sustained"|6439.6|0.0648290463467729
"5555"|0.3|0.001|0.02|3.6|5e-05|28|"Sustained"|5865.55555555556|0.0637836002326679
"5556"|0.32|0.001|0.02|3.6|5e-05|31|"Sustained"|5360.33333333333|0.0624678535982072
"5557"|0.34|0.001|0.02|3.6|5e-05|34|"Sustained"|4905.45454545455|0.0607669189759885
"5558"|0.36|0.001|0.02|3.6|5e-05|37|"Sustained"|4479.44444444444|0.0585200452441847
"5559"|0.38|0.001|0.02|3.6|5e-05|41|"Sustained"|4043|0.0550998841419578
"5560"|0.4|0.001|0.02|3.6|5e-05|7|"Dampened"|0|0
"5561"|0.02|0.001|0.02|3.8|5e-05|1|"No"|0|0
"5562"|0.04|0.001|0.02|3.8|5e-05|1|"No"|0|0
"5563"|0.06|0.001|0.02|3.8|5e-05|1|"No"|0|0
"5564"|0.08|0.001|0.02|3.8|5e-05|3|"Sustained"|42555|0.0487242355211322
"5565"|0.1|0.001|0.02|3.8|5e-05|5|"Sustained"|27195|0.0559664062369054
"5566"|0.12|0.001|0.02|3.8|5e-05|7|"Sustained"|20288.3333333333|0.0603268840166347
"5567"|0.14|0.001|0.02|3.8|5e-05|10|"Sustained"|16203.3333333333|0.0630511382029597
"5568"|0.16|0.001|0.02|3.8|5e-05|12|"Sustained"|13470|0.0647408633105431
"5569"|0.18|0.001|0.02|3.8|5e-05|14|"Sustained"|11500.7692307692|0.0657271954265348
"5570"|0.2|0.001|0.02|3.8|5e-05|16|"Sustained"|10009.3333333333|0.0662045065521473
"5571"|0.22|0.001|0.02|3.8|5e-05|18|"Sustained"|8838.82352941176|0.0663017058487074
"5572"|0.24|0.001|0.02|3.8|5e-05|21|"Sustained"|7893|0.0660935866797483
"5573"|0.26|0.001|0.02|3.8|5e-05|23|"Sustained"|7110.90909090909|0.0656215413590375
"5574"|0.28|0.001|0.02|3.8|5e-05|26|"Sustained"|6450.8|0.0649324263802578
"5575"|0.3|0.001|0.02|3.8|5e-05|28|"Sustained"|5884.44444444444|0.0640116883111178
"5576"|0.32|0.001|0.02|3.8|5e-05|31|"Sustained"|5389|0.0628610907117028
"5577"|0.34|0.001|0.02|3.8|5e-05|34|"Sustained"|4947.27272727273|0.0614333739157438
"5578"|0.36|0.001|0.02|3.8|5e-05|37|"Sustained"|4543.88888888889|0.0596426059443553
"5579"|0.38|0.001|0.02|3.8|5e-05|40|"Sustained"|4160|0.0572605653470652
"5580"|0.4|0.001|0.02|3.8|5e-05|45|"Sustained"|3752.27272727273|0.0535121522045627
"5581"|0.02|0.001|0.02|4|5e-05|1|"No"|0|0
"5582"|0.04|0.001|0.02|4|5e-05|1|"No"|0|0
"5583"|0.06|0.001|0.02|4|5e-05|1|"No"|0|0
"5584"|0.08|0.001|0.02|4|5e-05|3|"Sustained"|42440|0.0481215680960092
"5585"|0.1|0.001|0.02|4|5e-05|5|"Sustained"|27092.5|0.0554673679682365
"5586"|0.12|0.001|0.02|4|5e-05|7|"Sustained"|20215|0.0598892680464471
"5587"|0.14|0.001|0.02|4|5e-05|10|"Sustained"|16150|0.0626589986123308
"5588"|0.16|0.001|0.02|4|5e-05|12|"Sustained"|13430|0.0643894089342334
"5589"|0.18|0.001|0.02|4|5e-05|14|"Sustained"|11470.7692307692|0.0654173139322213
"5590"|0.2|0.001|0.02|4|5e-05|16|"Sustained"|9988|0.065939883754109
"5591"|0.22|0.001|0.02|4|5e-05|18|"Sustained"|8824.11764705882|0.0660834457659145
"5592"|0.24|0.001|0.02|4|5e-05|21|"Sustained"|7884|0.0659312452726517
"5593"|0.26|0.001|0.02|4|5e-05|23|"Sustained"|7107.27272727273|0.065530021031081
"5594"|0.28|0.001|0.02|4|5e-05|26|"Sustained"|6453.2|0.0649105353048295
"5595"|0.3|0.001|0.02|4|5e-05|28|"Sustained"|5892.59259259259|0.0640898457928023
"5596"|0.32|0.001|0.02|4|5e-05|31|"Sustained"|5404.33333333333|0.0630649893243154
"5597"|0.34|0.001|0.02|4|5e-05|34|"Sustained"|4972.12121212121|0.0618149493124312
"5598"|0.36|0.001|0.02|4|5e-05|37|"Sustained"|4581.94444444444|0.0602892455164333
"5599"|0.38|0.001|0.02|4|5e-05|40|"Sustained"|4220.51282051282|0.0583842101563966
"5600"|0.4|0.001|0.02|4|5e-05|43|"Sustained"|3869.04761904762|0.0558152931604639
"5601"|0.02|0.001|0.025|0.2|5e-05|1|"No"|0|0
"5602"|0.04|0.001|0.025|0.2|5e-05|1|"No"|0|0
"5603"|0.06|0.001|0.025|0.2|5e-05|1|"No"|0|0
"5604"|0.08|0.001|0.025|0.2|5e-05|0|"No"|0|0
"5605"|0.1|0.001|0.025|0.2|5e-05|1|"No"|0|0
"5606"|0.12|0.001|0.025|0.2|5e-05|1|"No"|0|0
"5607"|0.14|0.001|0.025|0.2|5e-05|1|"No"|0|0
"5608"|0.16|0.001|0.025|0.2|5e-05|1|"No"|0|0
"5609"|0.18|0.001|0.025|0.2|5e-05|1|"No"|0|0
"5610"|0.2|0.001|0.025|0.2|5e-05|1|"No"|0|0
"5611"|0.22|0.001|0.025|0.2|5e-05|1|"No"|0|0
"5612"|0.24|0.001|0.025|0.2|5e-05|1|"No"|0|0
"5613"|0.26|0.001|0.025|0.2|5e-05|1|"No"|0|0
"5614"|0.28|0.001|0.025|0.2|5e-05|1|"No"|0|0
"5615"|0.3|0.001|0.025|0.2|5e-05|1|"No"|0|0
"5616"|0.32|0.001|0.025|0.2|5e-05|1|"No"|0|0
"5617"|0.34|0.001|0.025|0.2|5e-05|1|"No"|0|0
"5618"|0.36|0.001|0.025|0.2|5e-05|1|"No"|0|0
"5619"|0.38|0.001|0.025|0.2|5e-05|1|"No"|0|0
"5620"|0.4|0.001|0.025|0.2|5e-05|1|"No"|0|0
"5621"|0.02|0.001|0.025|0.4|5e-05|1|"No"|0|0
"5622"|0.04|0.001|0.025|0.4|5e-05|1|"No"|0|0
"5623"|0.06|0.001|0.025|0.4|5e-05|1|"No"|0|0
"5624"|0.08|0.001|0.025|0.4|5e-05|0|"No"|0|0
"5625"|0.1|0.001|0.025|0.4|5e-05|0|"No"|0|0
"5626"|0.12|0.001|0.025|0.4|5e-05|0|"No"|0|0
"5627"|0.14|0.001|0.025|0.4|5e-05|0|"No"|0|0
"5628"|0.16|0.001|0.025|0.4|5e-05|1|"No"|0|0
"5629"|0.18|0.001|0.025|0.4|5e-05|1|"No"|0|0
"5630"|0.2|0.001|0.025|0.4|5e-05|1|"No"|0|0
"5631"|0.22|0.001|0.025|0.4|5e-05|1|"No"|0|0
"5632"|0.24|0.001|0.025|0.4|5e-05|1|"No"|0|0
"5633"|0.26|0.001|0.025|0.4|5e-05|1|"No"|0|0
"5634"|0.28|0.001|0.025|0.4|5e-05|1|"No"|0|0
"5635"|0.3|0.001|0.025|0.4|5e-05|1|"No"|0|0
"5636"|0.32|0.001|0.025|0.4|5e-05|1|"No"|0|0
"5637"|0.34|0.001|0.025|0.4|5e-05|1|"No"|0|0
"5638"|0.36|0.001|0.025|0.4|5e-05|1|"No"|0|0
"5639"|0.38|0.001|0.025|0.4|5e-05|1|"No"|0|0
"5640"|0.4|0.001|0.025|0.4|5e-05|1|"No"|0|0
"5641"|0.02|0.001|0.025|0.6|5e-05|1|"No"|0|0
"5642"|0.04|0.001|0.025|0.6|5e-05|1|"No"|0|0
"5643"|0.06|0.001|0.025|0.6|5e-05|1|"No"|0|0
"5644"|0.08|0.001|0.025|0.6|5e-05|1|"No"|0|0
"5645"|0.1|0.001|0.025|0.6|5e-05|0|"No"|0|0
"5646"|0.12|0.001|0.025|0.6|5e-05|0|"No"|0|0
"5647"|0.14|0.001|0.025|0.6|5e-05|0|"No"|0|0
"5648"|0.16|0.001|0.025|0.6|5e-05|0|"No"|0|0
"5649"|0.18|0.001|0.025|0.6|5e-05|0|"No"|0|0
"5650"|0.2|0.001|0.025|0.6|5e-05|0|"No"|0|0
"5651"|0.22|0.001|0.025|0.6|5e-05|1|"No"|0|0
"5652"|0.24|0.001|0.025|0.6|5e-05|1|"No"|0|0
"5653"|0.26|0.001|0.025|0.6|5e-05|1|"No"|0|0
"5654"|0.28|0.001|0.025|0.6|5e-05|1|"No"|0|0
"5655"|0.3|0.001|0.025|0.6|5e-05|1|"No"|0|0
"5656"|0.32|0.001|0.025|0.6|5e-05|1|"No"|0|0
"5657"|0.34|0.001|0.025|0.6|5e-05|1|"No"|0|0
"5658"|0.36|0.001|0.025|0.6|5e-05|1|"No"|0|0
"5659"|0.38|0.001|0.025|0.6|5e-05|1|"No"|0|0
"5660"|0.4|0.001|0.025|0.6|5e-05|1|"No"|0|0
"5661"|0.02|0.001|0.025|0.8|5e-05|1|"No"|0|0
"5662"|0.04|0.001|0.025|0.8|5e-05|1|"No"|0|0
"5663"|0.06|0.001|0.025|0.8|5e-05|1|"No"|0|0
"5664"|0.08|0.001|0.025|0.8|5e-05|1|"No"|0|0
"5665"|0.1|0.001|0.025|0.8|5e-05|3|"Sustained"|42645|0.0652064253632128
"5666"|0.12|0.001|0.025|0.8|5e-05|1|"No"|0|0
"5667"|0.14|0.001|0.025|0.8|5e-05|0|"No"|0|0
"5668"|0.16|0.001|0.025|0.8|5e-05|0|"No"|0|0
"5669"|0.18|0.001|0.025|0.8|5e-05|0|"No"|0|0
"5670"|0.2|0.001|0.025|0.8|5e-05|0|"No"|0|0
"5671"|0.22|0.001|0.025|0.8|5e-05|0|"No"|0|0
"5672"|0.24|0.001|0.025|0.8|5e-05|0|"No"|0|0
"5673"|0.26|0.001|0.025|0.8|5e-05|0|"No"|0|0
"5674"|0.28|0.001|0.025|0.8|5e-05|1|"No"|0|0
"5675"|0.3|0.001|0.025|0.8|5e-05|1|"No"|0|0
"5676"|0.32|0.001|0.025|0.8|5e-05|1|"No"|0|0
"5677"|0.34|0.001|0.025|0.8|5e-05|1|"No"|0|0
"5678"|0.36|0.001|0.025|0.8|5e-05|1|"No"|0|0
"5679"|0.38|0.001|0.025|0.8|5e-05|1|"No"|0|0
"5680"|0.4|0.001|0.025|0.8|5e-05|1|"No"|0|0
"5681"|0.02|0.001|0.025|1|5e-05|1|"No"|0|0
"5682"|0.04|0.001|0.025|1|5e-05|1|"No"|0|0
"5683"|0.06|0.001|0.025|1|5e-05|1|"No"|0|0
"5684"|0.08|0.001|0.025|1|5e-05|1|"No"|0|0
"5685"|0.1|0.001|0.025|1|5e-05|3|"Sustained"|42365|0.0654250637332986
"5686"|0.12|0.001|0.025|1|5e-05|5|"Sustained"|29395|0.0711890019631755
"5687"|0.14|0.001|0.025|1|5e-05|1|"No"|0|0
"5688"|0.16|0.001|0.025|1|5e-05|0|"No"|0|0
"5689"|0.18|0.001|0.025|1|5e-05|0|"No"|0|0
"5690"|0.2|0.001|0.025|1|5e-05|0|"No"|0|0
"5691"|0.22|0.001|0.025|1|5e-05|0|"No"|0|0
"5692"|0.24|0.001|0.025|1|5e-05|0|"No"|0|0
"5693"|0.26|0.001|0.025|1|5e-05|0|"No"|0|0
"5694"|0.28|0.001|0.025|1|5e-05|0|"No"|0|0
"5695"|0.3|0.001|0.025|1|5e-05|0|"No"|0|0
"5696"|0.32|0.001|0.025|1|5e-05|0|"No"|0|0
"5697"|0.34|0.001|0.025|1|5e-05|0|"No"|0|0
"5698"|0.36|0.001|0.025|1|5e-05|1|"No"|0|0
"5699"|0.38|0.001|0.025|1|5e-05|1|"No"|0|0
"5700"|0.4|0.001|0.025|1|5e-05|1|"No"|0|0
"5701"|0.02|0.001|0.025|1.2|5e-05|1|"No"|0|0
"5702"|0.04|0.001|0.025|1.2|5e-05|1|"No"|0|0
"5703"|0.06|0.001|0.025|1.2|5e-05|1|"No"|0|0
"5704"|0.08|0.001|0.025|1.2|5e-05|1|"No"|0|0
"5705"|0.1|0.001|0.025|1.2|5e-05|3|"Sustained"|42265|0.0654520380923732
"5706"|0.12|0.001|0.025|1.2|5e-05|5|"Sustained"|29337.5|0.0716727471890565
"5707"|0.14|0.001|0.025|1.2|5e-05|7|"Sustained"|22570|0.0750133346365127
"5708"|0.16|0.001|0.025|1.2|5e-05|1|"No"|0|0
"5709"|0.18|0.001|0.025|1.2|5e-05|1|"No"|0|0
"5710"|0.2|0.001|0.025|1.2|5e-05|0|"No"|0|0
"5711"|0.22|0.001|0.025|1.2|5e-05|0|"No"|0|0
"5712"|0.24|0.001|0.025|1.2|5e-05|0|"No"|0|0
"5713"|0.26|0.001|0.025|1.2|5e-05|0|"No"|0|0
"5714"|0.28|0.001|0.025|1.2|5e-05|0|"No"|0|0
"5715"|0.3|0.001|0.025|1.2|5e-05|0|"No"|0|0
"5716"|0.32|0.001|0.025|1.2|5e-05|0|"No"|0|0
"5717"|0.34|0.001|0.025|1.2|5e-05|0|"No"|0|0
"5718"|0.36|0.001|0.025|1.2|5e-05|0|"No"|0|0
"5719"|0.38|0.001|0.025|1.2|5e-05|0|"No"|0|0
"5720"|0.4|0.001|0.025|1.2|5e-05|0|"No"|0|0
"5721"|0.02|0.001|0.025|1.4|5e-05|1|"No"|0|0
"5722"|0.04|0.001|0.025|1.4|5e-05|1|"No"|0|0
"5723"|0.06|0.001|0.025|1.4|5e-05|1|"No"|0|0
"5724"|0.08|0.001|0.025|1.4|5e-05|1|"No"|0|0
"5725"|0.1|0.001|0.025|1.4|5e-05|3|"Sustained"|42250|0.065447390975532
"5726"|0.12|0.001|0.025|1.4|5e-05|5|"Sustained"|29287.5|0.0718058925518199
"5727"|0.14|0.001|0.025|1.4|5e-05|7|"Sustained"|22608.3333333333|0.0757027803711834
"5728"|0.16|0.001|0.025|1.4|5e-05|8|"Sustained"|18310|0.0775095882471744
"5729"|0.18|0.001|0.025|1.4|5e-05|1|"No"|0|0
"5730"|0.2|0.001|0.025|1.4|5e-05|1|"No"|0|0
"5731"|0.22|0.001|0.025|1.4|5e-05|1|"No"|0|0
"5732"|0.24|0.001|0.025|1.4|5e-05|0|"No"|0|0
"5733"|0.26|0.001|0.025|1.4|5e-05|0|"No"|0|0
"5734"|0.28|0.001|0.025|1.4|5e-05|0|"No"|0|0
"5735"|0.3|0.001|0.025|1.4|5e-05|0|"No"|0|0
"5736"|0.32|0.001|0.025|1.4|5e-05|0|"No"|0|0
"5737"|0.34|0.001|0.025|1.4|5e-05|0|"No"|0|0
"5738"|0.36|0.001|0.025|1.4|5e-05|0|"No"|0|0
"5739"|0.38|0.001|0.025|1.4|5e-05|0|"No"|0|0
"5740"|0.4|0.001|0.025|1.4|5e-05|0|"No"|0|0
"5741"|0.02|0.001|0.025|1.6|5e-05|1|"No"|0|0
"5742"|0.04|0.001|0.025|1.6|5e-05|1|"No"|0|0
"5743"|0.06|0.001|0.025|1.6|5e-05|1|"No"|0|0
"5744"|0.08|0.001|0.025|1.6|5e-05|1|"No"|0|0
"5745"|0.1|0.001|0.025|1.6|5e-05|3|"Sustained"|42275|0.0654221896125536
"5746"|0.12|0.001|0.025|1.6|5e-05|5|"Sustained"|29275|0.0718734420269302
"5747"|0.14|0.001|0.025|1.6|5e-05|7|"Sustained"|22600|0.0759542228849875
"5748"|0.16|0.001|0.025|1.6|5e-05|8|"Sustained"|18384.2857142857|0.0783418333616487
"5749"|0.18|0.001|0.025|1.6|5e-05|10|"Sustained"|15377.7777777778|0.0791455338673057
"5750"|0.2|0.001|0.025|1.6|5e-05|2|"Dampened"|0|0
"5751"|0.22|0.001|0.025|1.6|5e-05|1|"No"|0|0
"5752"|0.24|0.001|0.025|1.6|5e-05|1|"No"|0|0
"5753"|0.26|0.001|0.025|1.6|5e-05|1|"No"|0|0
"5754"|0.28|0.001|0.025|1.6|5e-05|0|"No"|0|0
"5755"|0.3|0.001|0.025|1.6|5e-05|0|"No"|0|0
"5756"|0.32|0.001|0.025|1.6|5e-05|0|"No"|0|0
"5757"|0.34|0.001|0.025|1.6|5e-05|0|"No"|0|0
"5758"|0.36|0.001|0.025|1.6|5e-05|0|"No"|0|0
"5759"|0.38|0.001|0.025|1.6|5e-05|0|"No"|0|0
"5760"|0.4|0.001|0.025|1.6|5e-05|0|"No"|0|0
"5761"|0.02|0.001|0.025|1.8|5e-05|1|"No"|0|0
"5762"|0.04|0.001|0.025|1.8|5e-05|1|"No"|0|0
"5763"|0.06|0.001|0.025|1.8|5e-05|1|"No"|0|0
"5764"|0.08|0.001|0.025|1.8|5e-05|1|"No"|0|0
"5765"|0.1|0.001|0.025|1.8|5e-05|3|"Sustained"|42325|0.0653766670396999
"5766"|0.12|0.001|0.025|1.8|5e-05|5|"Sustained"|29285|0.0719034729768709
"5767"|0.14|0.001|0.025|1.8|5e-05|7|"Sustained"|22603.3333333333|0.0761001555975909
"5768"|0.16|0.001|0.025|1.8|5e-05|8|"Sustained"|18404.2857142857|0.0787031778587082
"5769"|0.18|0.001|0.025|1.8|5e-05|10|"Sustained"|15466.6666666667|0.0800691226146859
"5770"|0.2|0.001|0.025|1.8|5e-05|12|"Sustained"|13231.8181818182|0.0802009853464141
"5771"|0.22|0.001|0.025|1.8|5e-05|2|"Dampened"|0|0
"5772"|0.24|0.001|0.025|1.8|5e-05|1|"No"|0|0
"5773"|0.26|0.001|0.025|1.8|5e-05|1|"No"|0|0
"5774"|0.28|0.001|0.025|1.8|5e-05|1|"No"|0|0
"5775"|0.3|0.001|0.025|1.8|5e-05|1|"No"|0|0
"5776"|0.32|0.001|0.025|1.8|5e-05|0|"No"|0|0
"5777"|0.34|0.001|0.025|1.8|5e-05|0|"No"|0|0
"5778"|0.36|0.001|0.025|1.8|5e-05|0|"No"|0|0
"5779"|0.38|0.001|0.025|1.8|5e-05|0|"No"|0|0
"5780"|0.4|0.001|0.025|1.8|5e-05|0|"No"|0|0
"5781"|0.02|0.001|0.025|2|5e-05|1|"No"|0|0
"5782"|0.04|0.001|0.025|2|5e-05|1|"No"|0|0
"5783"|0.06|0.001|0.025|2|5e-05|1|"No"|0|0
"5784"|0.08|0.001|0.025|2|5e-05|0|"No"|0|0
"5785"|0.1|0.001|0.025|2|5e-05|3|"Sustained"|42385|0.0653105529940701
"5786"|0.12|0.001|0.025|2|5e-05|5|"Sustained"|29307.5|0.0719052392844798
"5787"|0.14|0.001|0.025|2|5e-05|7|"Sustained"|22616.6666666667|0.0761906802989911
"5788"|0.16|0.001|0.025|2|5e-05|8|"Sustained"|18422.8571428571|0.0789257434769941
"5789"|0.18|0.001|0.025|2|5e-05|10|"Sustained"|15503.3333333333|0.0805246454762304
"5790"|0.2|0.001|0.025|2|5e-05|12|"Sustained"|13323.6363636364|0.0811801930860927
"5791"|0.22|0.001|0.025|2|5e-05|14|"Sustained"|11594.6153846154|0.0808494325746888
"5792"|0.24|0.001|0.025|2|5e-05|16|"Sustained"|10024.6666666667|0.0784365934119841
"5793"|0.26|0.001|0.025|2|5e-05|1|"No"|0|0
"5794"|0.28|0.001|0.025|2|5e-05|1|"No"|0|0
"5795"|0.3|0.001|0.025|2|5e-05|1|"No"|0|0
"5796"|0.32|0.001|0.025|2|5e-05|1|"No"|0|0
"5797"|0.34|0.001|0.025|2|5e-05|1|"No"|0|0
"5798"|0.36|0.001|0.025|2|5e-05|0|"No"|0|0
"5799"|0.38|0.001|0.025|2|5e-05|0|"No"|0|0
"5800"|0.4|0.001|0.025|2|5e-05|0|"No"|0|0
"5801"|0.02|0.001|0.025|2.2|5e-05|1|"No"|0|0
"5802"|0.04|0.001|0.025|2.2|5e-05|1|"No"|0|0
"5803"|0.06|0.001|0.025|2.2|5e-05|1|"No"|0|0
"5804"|0.08|0.001|0.025|2.2|5e-05|0|"No"|0|0
"5805"|0.1|0.001|0.025|2.2|5e-05|3|"Sustained"|42450|0.0652215158024877
"5806"|0.12|0.001|0.025|2.2|5e-05|5|"Sustained"|29335|0.0718805585252879
"5807"|0.14|0.001|0.025|2.2|5e-05|7|"Sustained"|22638.3333333333|0.0762395545785111
"5808"|0.16|0.001|0.025|2.2|5e-05|8|"Sustained"|18444.2857142857|0.0790737060715515
"5809"|0.18|0.001|0.025|2.2|5e-05|10|"Sustained"|15531.1111111111|0.0808167495025644
"5810"|0.2|0.001|0.025|2.2|5e-05|12|"Sustained"|13370.9090909091|0.081710021543701
"5811"|0.22|0.001|0.025|2.2|5e-05|14|"Sustained"|11684.6153846154|0.0818604519529482
"5812"|0.24|0.001|0.025|2.2|5e-05|16|"Sustained"|10304|0.081206290395959
"5813"|0.26|0.001|0.025|2.2|5e-05|18|"Sustained"|9071.76470588235|0.0791667137708995
"5814"|0.28|0.001|0.025|2.2|5e-05|2|"Dampened"|0|0
"5815"|0.3|0.001|0.025|2.2|5e-05|1|"No"|0|0
"5816"|0.32|0.001|0.025|2.2|5e-05|1|"No"|0|0
"5817"|0.34|0.001|0.025|2.2|5e-05|1|"No"|0|0
"5818"|0.36|0.001|0.025|2.2|5e-05|1|"No"|0|0
"5819"|0.38|0.001|0.025|2.2|5e-05|1|"No"|0|0
"5820"|0.4|0.001|0.025|2.2|5e-05|0|"No"|0|0
"5821"|0.02|0.001|0.025|2.4|5e-05|1|"No"|0|0
"5822"|0.04|0.001|0.025|2.4|5e-05|1|"No"|0|0
"5823"|0.06|0.001|0.025|2.4|5e-05|1|"No"|0|0
"5824"|0.08|0.001|0.025|2.4|5e-05|0|"No"|0|0
"5825"|0.1|0.001|0.025|2.4|5e-05|3|"Sustained"|42520|0.0651060957555523
"5826"|0.12|0.001|0.025|2.4|5e-05|5|"Sustained"|29365|0.0718305632189953
"5827"|0.14|0.001|0.025|2.4|5e-05|7|"Sustained"|22661.6666666667|0.0762551053897052
"5828"|0.16|0.001|0.025|2.4|5e-05|8|"Sustained"|18467.1428571429|0.0791685487698244
"5829"|0.18|0.001|0.025|2.4|5e-05|10|"Sustained"|15557.7777777778|0.0810173729557977
"5830"|0.2|0.001|0.025|2.4|5e-05|12|"Sustained"|13405.4545454545|0.0820624854805588
"5831"|0.22|0.001|0.025|2.4|5e-05|14|"Sustained"|11735.3846153846|0.0824474698278067
"5832"|0.24|0.001|0.025|2.4|5e-05|16|"Sustained"|10390|0.0822376049304937
"5833"|0.26|0.001|0.025|2.4|5e-05|18|"Sustained"|9262.35294117647|0.0813497977392295
"5834"|0.28|0.001|0.025|2.4|5e-05|20|"Sustained"|8255.26315789474|0.0794346304887493
"5835"|0.3|0.001|0.025|2.4|5e-05|24|"Sustained"|6903.04347826087|0.0716860245575554
"5836"|0.32|0.001|0.025|2.4|5e-05|1|"No"|0|0
"5837"|0.34|0.001|0.025|2.4|5e-05|1|"No"|0|0
"5838"|0.36|0.001|0.025|2.4|5e-05|1|"No"|0|0
"5839"|0.38|0.001|0.025|2.4|5e-05|1|"No"|0|0
"5840"|0.4|0.001|0.025|2.4|5e-05|1|"No"|0|0
"5841"|0.02|0.001|0.025|2.6|5e-05|1|"No"|0|0
"5842"|0.04|0.001|0.025|2.6|5e-05|1|"No"|0|0
"5843"|0.06|0.001|0.025|2.6|5e-05|1|"No"|0|0
"5844"|0.08|0.001|0.025|2.6|5e-05|0|"No"|0|0
"5845"|0.1|0.001|0.025|2.6|5e-05|3|"Sustained"|42575|0.0649633941786225
"5846"|0.12|0.001|0.025|2.6|5e-05|5|"Sustained"|29395|0.0717533483211407
"5847"|0.14|0.001|0.025|2.6|5e-05|7|"Sustained"|22685|0.076237976800642
"5848"|0.16|0.001|0.025|2.6|5e-05|8|"Sustained"|18488.5714285714|0.0792210902490204
"5849"|0.18|0.001|0.025|2.6|5e-05|10|"Sustained"|15582.2222222222|0.0811521256916532
"5850"|0.2|0.001|0.025|2.6|5e-05|12|"Sustained"|13433.6363636364|0.0823069934656796
"5851"|0.22|0.001|0.025|2.6|5e-05|14|"Sustained"|11773.0769230769|0.082844330520427
"5852"|0.24|0.001|0.025|2.6|5e-05|15|"Sustained"|10442.1428571429|0.0828578115004081
"5853"|0.26|0.001|0.025|2.6|5e-05|17|"Sustained"|9342.5|0.0823706720578211
"5854"|0.28|0.001|0.025|2.6|5e-05|19|"Sustained"|8402.77777777778|0.0813292194052181
"5855"|0.3|0.001|0.025|2.6|5e-05|22|"Sustained"|7561.42857142857|0.0794795293843307
"5856"|0.32|0.001|0.025|2.6|5e-05|25|"Sustained"|6686.66666666667|0.0754859589260118
"5857"|0.34|0.001|0.025|2.6|5e-05|2|"Dampened"|0|0
"5858"|0.36|0.001|0.025|2.6|5e-05|1|"No"|0|0
"5859"|0.38|0.001|0.025|2.6|5e-05|1|"No"|0|0
"5860"|0.4|0.001|0.025|2.6|5e-05|1|"No"|0|0
"5861"|0.02|0.001|0.025|2.8|5e-05|1|"No"|0|0
"5862"|0.04|0.001|0.025|2.8|5e-05|1|"No"|0|0
"5863"|0.06|0.001|0.025|2.8|5e-05|1|"No"|0|0
"5864"|0.08|0.001|0.025|2.8|5e-05|0|"No"|0|0
"5865"|0.1|0.001|0.025|2.8|5e-05|3|"Sustained"|42630|0.0647902890574467
"5866"|0.12|0.001|0.025|2.8|5e-05|5|"Sustained"|29422.5|0.0716473611809969
"5867"|0.14|0.001|0.025|2.8|5e-05|7|"Sustained"|22705|0.076190615783996
"5868"|0.16|0.001|0.025|2.8|5e-05|8|"Sustained"|18510|0.0792338378996793
"5869"|0.18|0.001|0.025|2.8|5e-05|10|"Sustained"|15604.4444444444|0.0812351783042569
"5870"|0.2|0.001|0.025|2.8|5e-05|12|"Sustained"|13459.0909090909|0.0824765360097881
"5871"|0.22|0.001|0.025|2.8|5e-05|14|"Sustained"|11803.8461538462|0.0831267603606996
"5872"|0.24|0.001|0.025|2.8|5e-05|15|"Sustained"|10480.7142857143|0.0832914195109196
"5873"|0.26|0.001|0.025|2.8|5e-05|17|"Sustained"|9394.375|0.0830246980488922
"5874"|0.28|0.001|0.025|2.8|5e-05|19|"Sustained"|8477.22222222222|0.0823399272359015
"5875"|0.3|0.001|0.025|2.8|5e-05|21|"Sustained"|7683|0.0811805740694231
"5876"|0.32|0.001|0.025|2.8|5e-05|24|"Sustained"|6967.39130434783|0.0793643607983789
"5877"|0.34|0.001|0.025|2.8|5e-05|26|"Sustained"|6261.6|0.0761841747352851
"5878"|0.36|0.001|0.025|2.8|5e-05|3|"Dampened"|0|0
"5879"|0.38|0.001|0.025|2.8|5e-05|1|"No"|0|0
"5880"|0.4|0.001|0.025|2.8|5e-05|1|"No"|0|0
"5881"|0.02|0.001|0.025|3|5e-05|1|"No"|0|0
"5882"|0.04|0.001|0.025|3|5e-05|1|"No"|0|0
"5883"|0.06|0.001|0.025|3|5e-05|1|"No"|0|0
"5884"|0.08|0.001|0.025|3|5e-05|0|"No"|0|0
"5885"|0.1|0.001|0.025|3|5e-05|3|"Sustained"|42675|0.0645839549830728
"5886"|0.12|0.001|0.025|3|5e-05|5|"Sustained"|29437.5|0.0715107979928211
"5887"|0.14|0.001|0.025|3|5e-05|7|"Sustained"|22721.6666666667|0.0761097692166605
"5888"|0.16|0.001|0.025|3|5e-05|8|"Sustained"|18527.1428571429|0.0792083188918835
"5889"|0.18|0.001|0.025|3|5e-05|10|"Sustained"|15623.3333333333|0.0812742146590936
"5890"|0.2|0.001|0.025|3|5e-05|12|"Sustained"|13480.9090909091|0.0825850960299463
"5891"|0.22|0.001|0.025|3|5e-05|14|"Sustained"|11829.2307692308|0.0833223169890415
"5892"|0.24|0.001|0.025|3|5e-05|15|"Sustained"|10512.1428571429|0.0835988086572594
"5893"|0.26|0.001|0.025|3|5e-05|17|"Sustained"|9432.5|0.0834790496169138
"5894"|0.28|0.001|0.025|3|5e-05|19|"Sustained"|8527.77777777778|0.0830054479486176
"5895"|0.3|0.001|0.025|3|5e-05|21|"Sustained"|7752|0.0821696145173883
"5896"|0.32|0.001|0.025|3|5e-05|23|"Sustained"|7071.36363636364|0.0809254508179222
"5897"|0.34|0.001|0.025|3|5e-05|26|"Sustained"|6454.4|0.0791341948347105
"5898"|0.36|0.001|0.025|3|5e-05|28|"Sustained"|5858.51851851852|0.0763406218927385
"5899"|0.38|0.001|0.025|3|5e-05|33|"Sustained"|5090.625|0.0695593570956674
"5900"|0.4|0.001|0.025|3|5e-05|2|"Dampened"|0|0
"5901"|0.02|0.001|0.025|3.2|5e-05|1|"No"|0|0
"5902"|0.04|0.001|0.025|3.2|5e-05|1|"No"|0|0
"5903"|0.06|0.001|0.025|3.2|5e-05|1|"No"|0|0
"5904"|0.08|0.001|0.025|3.2|5e-05|0|"No"|0|0
"5905"|0.1|0.001|0.025|3.2|5e-05|3|"Sustained"|42705|0.0643431482045811
"5906"|0.12|0.001|0.025|3.2|5e-05|5|"Sustained"|29450|0.071340199174305
"5907"|0.14|0.001|0.025|3.2|5e-05|7|"Sustained"|22731.6666666667|0.0759970546360966
"5908"|0.16|0.001|0.025|3.2|5e-05|8|"Sustained"|18540|0.0791476792276454
"5909"|0.18|0.001|0.025|3.2|5e-05|10|"Sustained"|15637.7777777778|0.0812682245323411
"5910"|0.2|0.001|0.025|3.2|5e-05|12|"Sustained"|13499.0909090909|0.0826420749478266
"5911"|0.22|0.001|0.025|3.2|5e-05|14|"Sustained"|11850|0.0834536659217942
"5912"|0.24|0.001|0.025|3.2|5e-05|15|"Sustained"|10537.1428571429|0.0838134541789082
"5913"|0.26|0.001|0.025|3.2|5e-05|17|"Sustained"|9463.125|0.0838045143198284
"5914"|0.28|0.001|0.025|3.2|5e-05|19|"Sustained"|8565|0.0834730698847798
"5915"|0.3|0.001|0.025|3.2|5e-05|21|"Sustained"|7799|0.0828372448208909
"5916"|0.32|0.001|0.025|3.2|5e-05|23|"Sustained"|7134.09090909091|0.0818869665873279
"5917"|0.34|0.001|0.025|3.2|5e-05|25|"Sustained"|6544.58333333333|0.0805820850284616
"5918"|0.36|0.001|0.025|3.2|5e-05|28|"Sustained"|6007.40740740741|0.0788048722892652
"5919"|0.38|0.001|0.025|3.2|5e-05|30|"Sustained"|5492.75862068965|0.0762431512655367
"5920"|0.4|0.001|0.025|3.2|5e-05|34|"Sustained"|4922.12121212121|0.0716056934864664
"5921"|0.02|0.001|0.025|3.4|5e-05|1|"No"|0|0
"5922"|0.04|0.001|0.025|3.4|5e-05|1|"No"|0|0
"5923"|0.06|0.001|0.025|3.4|5e-05|1|"No"|0|0
"5924"|0.08|0.001|0.025|3.4|5e-05|0|"No"|0|0
"5925"|0.1|0.001|0.025|3.4|5e-05|3|"Sustained"|42725|0.0640661934564323
"5926"|0.12|0.001|0.025|3.4|5e-05|5|"Sustained"|29452.5|0.0711387246297363
"5927"|0.14|0.001|0.025|3.4|5e-05|7|"Sustained"|22735|0.0758494862587097
"5928"|0.16|0.001|0.025|3.4|5e-05|8|"Sustained"|18547.1428571429|0.0790499420561123
"5929"|0.18|0.001|0.025|3.4|5e-05|10|"Sustained"|15648.8888888889|0.0812209523902782
"5930"|0.2|0.001|0.025|3.4|5e-05|12|"Sustained"|13512.7272727273|0.0826473857281814
"5931"|0.22|0.001|0.025|3.4|5e-05|13|"Sustained"|11866.6666666667|0.0835194130294762
"5932"|0.24|0.001|0.025|3.4|5e-05|15|"Sustained"|10557.1428571429|0.0839556799516453
"5933"|0.26|0.001|0.025|3.4|5e-05|17|"Sustained"|9486.25|0.0840316026695663
"5934"|0.28|0.001|0.025|3.4|5e-05|19|"Sustained"|8593.33333333333|0.0838091942815104
"5935"|0.3|0.001|0.025|3.4|5e-05|21|"Sustained"|7834.5|0.0833092878652285
"5936"|0.32|0.001|0.025|3.4|5e-05|23|"Sustained"|7178.63636363636|0.0825448954931135
"5937"|0.34|0.001|0.025|3.4|5e-05|25|"Sustained"|6602.08333333333|0.0815118464776741
"5938"|0.36|0.001|0.025|3.4|5e-05|27|"Sustained"|6086.53846153846|0.0801547973713491
"5939"|0.38|0.001|0.025|3.4|5e-05|30|"Sustained"|5613.79310344828|0.0783925459458469
"5940"|0.4|0.001|0.025|3.4|5e-05|32|"Sustained"|5162.58064516129|0.0759800219913078
"5941"|0.02|0.001|0.025|3.6|5e-05|1|"No"|0|0
"5942"|0.04|0.001|0.025|3.6|5e-05|1|"No"|0|0
"5943"|0.06|0.001|0.025|3.6|5e-05|1|"No"|0|0
"5944"|0.08|0.001|0.025|3.6|5e-05|0|"No"|0|0
"5945"|0.1|0.001|0.025|3.6|5e-05|3|"Sustained"|42730|0.0637494806692336
"5946"|0.12|0.001|0.025|3.6|5e-05|5|"Sustained"|29442.5|0.0709002882399741
"5947"|0.14|0.001|0.025|3.6|5e-05|7|"Sustained"|22733.3333333333|0.0756659260505989
"5948"|0.16|0.001|0.025|3.6|5e-05|8|"Sustained"|18547.1428571429|0.0789159919244871
"5949"|0.18|0.001|0.025|3.6|5e-05|10|"Sustained"|15653.3333333333|0.0811309680400135
"5950"|0.2|0.001|0.025|3.6|5e-05|12|"Sustained"|13520|0.082610306269778
"5951"|0.22|0.001|0.025|3.6|5e-05|13|"Sustained"|11878.3333333333|0.0835362705909184
"5952"|0.24|0.001|0.025|3.6|5e-05|15|"Sustained"|10572.1428571429|0.0840300736458844
"5953"|0.26|0.001|0.025|3.6|5e-05|17|"Sustained"|9504.375|0.0841793725561162
"5954"|0.28|0.001|0.025|3.6|5e-05|19|"Sustained"|8615.55555555555|0.084038920950908
"5955"|0.3|0.001|0.025|3.6|5e-05|21|"Sustained"|7861.5|0.0836434119379909
"5956"|0.32|0.001|0.025|3.6|5e-05|23|"Sustained"|7211.36363636364|0.0830143431880713
"5957"|0.34|0.001|0.025|3.6|5e-05|25|"Sustained"|6642.91666666667|0.0821498211269696
"5958"|0.36|0.001|0.025|3.6|5e-05|27|"Sustained"|6138.07692307692|0.0810458130260928
"5959"|0.38|0.001|0.025|3.6|5e-05|29|"Sustained"|5683.21428571429|0.0796609491781199
"5960"|0.4|0.001|0.025|3.6|5e-05|32|"Sustained"|5263.87096774194|0.0779042414317514
"5961"|0.02|0.001|0.025|3.8|5e-05|1|"No"|0|0
"5962"|0.04|0.001|0.025|3.8|5e-05|1|"No"|0|0
"5963"|0.06|0.001|0.025|3.8|5e-05|1|"No"|0|0
"5964"|0.08|0.001|0.025|3.8|5e-05|0|"No"|0|0
"5965"|0.1|0.001|0.025|3.8|5e-05|3|"Sustained"|42725|0.0633931994255015
"5966"|0.12|0.001|0.025|3.8|5e-05|5|"Sustained"|29427.5|0.0706249996565647
"5967"|0.14|0.001|0.025|3.8|5e-05|7|"Sustained"|22720|0.07544481878718
"5968"|0.16|0.001|0.025|3.8|5e-05|8|"Sustained"|18541.4285714286|0.0787413929969175
"5969"|0.18|0.001|0.025|3.8|5e-05|10|"Sustained"|15653.3333333333|0.0810027168586162
"5970"|0.2|0.001|0.025|3.8|5e-05|12|"Sustained"|13523.6363636364|0.0825254103476946
"5971"|0.22|0.001|0.025|3.8|5e-05|13|"Sustained"|11885|0.083497149000765
"5972"|0.24|0.001|0.025|3.8|5e-05|15|"Sustained"|10582.1428571429|0.0840468942233035
"5973"|0.26|0.001|0.025|3.8|5e-05|17|"Sustained"|9517.5|0.0842553034615215
"5974"|0.28|0.001|0.025|3.8|5e-05|19|"Sustained"|8632.22222222222|0.0841853164172458
"5975"|0.3|0.001|0.025|3.8|5e-05|21|"Sustained"|7882|0.0838710320674221
"5976"|0.32|0.001|0.025|3.8|5e-05|23|"Sustained"|7236.36363636364|0.0833438993023472
"5977"|0.34|0.001|0.025|3.8|5e-05|25|"Sustained"|6673.33333333333|0.0826064260968222
"5978"|0.36|0.001|0.025|3.8|5e-05|27|"Sustained"|6175.76923076923|0.0816674137671649
"5979"|0.38|0.001|0.025|3.8|5e-05|29|"Sustained"|5730.35714285714|0.0805078604803811
"5980"|0.4|0.001|0.025|3.8|5e-05|31|"Sustained"|5325.66666666667|0.079089145341269
"5981"|0.02|0.001|0.025|4|5e-05|1|"No"|0|0
"5982"|0.04|0.001|0.025|4|5e-05|1|"No"|0|0
"5983"|0.06|0.001|0.025|4|5e-05|1|"No"|0|0
"5984"|0.08|0.001|0.025|4|5e-05|0|"No"|0|0
"5985"|0.1|0.001|0.025|4|5e-05|3|"Sustained"|42705|0.0629962397739427
"5986"|0.12|0.001|0.025|4|5e-05|5|"Sustained"|29397.5|0.0703125570146122
"5987"|0.14|0.001|0.025|4|5e-05|7|"Sustained"|22698.3333333333|0.0751882462587928
"5988"|0.16|0.001|0.025|4|5e-05|8|"Sustained"|18528.5714285714|0.0785294044870831
"5989"|0.18|0.001|0.025|4|5e-05|10|"Sustained"|15645.5555555556|0.080831369204693
"5990"|0.2|0.001|0.025|4|5e-05|12|"Sustained"|13521.8181818182|0.082395023279096
"5991"|0.22|0.001|0.025|4|5e-05|13|"Sustained"|11886.6666666667|0.0834123440115647
"5992"|0.24|0.001|0.025|4|5e-05|15|"Sustained"|10587.1428571429|0.0840075822952371
"5993"|0.26|0.001|0.025|4|5e-05|17|"Sustained"|9525.625|0.0842700566363558
"5994"|0.28|0.001|0.025|4|5e-05|19|"Sustained"|8643.33333333333|0.0842558919832013
"5995"|0.3|0.001|0.025|4|5e-05|21|"Sustained"|7896|0.084010906427408
"5996"|0.32|0.001|0.025|4|5e-05|23|"Sustained"|7254.54545454545|0.0835599759148546
"5997"|0.34|0.001|0.025|4|5e-05|25|"Sustained"|6695|0.0829233827743915
"5998"|0.36|0.001|0.025|4|5e-05|27|"Sustained"|6203.07692307692|0.0821046073093726
"5999"|0.38|0.001|0.025|4|5e-05|29|"Sustained"|5763.92857142857|0.0810960427907637
"6000"|0.4|0.001|0.025|4|5e-05|31|"Sustained"|5368.33333333333|0.0798938374797753
"6001"|0.02|0.001|0.03|0.2|5e-05|1|"No"|0|0
"6002"|0.04|0.001|0.03|0.2|5e-05|1|"No"|0|0
"6003"|0.06|0.001|0.03|0.2|5e-05|1|"No"|0|0
"6004"|0.08|0.001|0.03|0.2|5e-05|1|"No"|0|0
"6005"|0.1|0.001|0.03|0.2|5e-05|1|"No"|0|0
"6006"|0.12|0.001|0.03|0.2|5e-05|1|"No"|0|0
"6007"|0.14|0.001|0.03|0.2|5e-05|1|"No"|0|0
"6008"|0.16|0.001|0.03|0.2|5e-05|1|"No"|0|0
"6009"|0.18|0.001|0.03|0.2|5e-05|1|"No"|0|0
"6010"|0.2|0.001|0.03|0.2|5e-05|1|"No"|0|0
"6011"|0.22|0.001|0.03|0.2|5e-05|1|"No"|0|0
"6012"|0.24|0.001|0.03|0.2|5e-05|1|"No"|0|0
"6013"|0.26|0.001|0.03|0.2|5e-05|1|"No"|0|0
"6014"|0.28|0.001|0.03|0.2|5e-05|1|"No"|0|0
"6015"|0.3|0.001|0.03|0.2|5e-05|1|"No"|0|0
"6016"|0.32|0.001|0.03|0.2|5e-05|1|"No"|0|0
"6017"|0.34|0.001|0.03|0.2|5e-05|1|"No"|0|0
"6018"|0.36|0.001|0.03|0.2|5e-05|1|"No"|0|0
"6019"|0.38|0.001|0.03|0.2|5e-05|1|"No"|0|0
"6020"|0.4|0.001|0.03|0.2|5e-05|1|"No"|0|0
"6021"|0.02|0.001|0.03|0.4|5e-05|1|"No"|0|0
"6022"|0.04|0.001|0.03|0.4|5e-05|1|"No"|0|0
"6023"|0.06|0.001|0.03|0.4|5e-05|1|"No"|0|0
"6024"|0.08|0.001|0.03|0.4|5e-05|1|"No"|0|0
"6025"|0.1|0.001|0.03|0.4|5e-05|0|"No"|0|0
"6026"|0.12|0.001|0.03|0.4|5e-05|0|"No"|0|0
"6027"|0.14|0.001|0.03|0.4|5e-05|0|"No"|0|0
"6028"|0.16|0.001|0.03|0.4|5e-05|1|"No"|0|0
"6029"|0.18|0.001|0.03|0.4|5e-05|1|"No"|0|0
"6030"|0.2|0.001|0.03|0.4|5e-05|1|"No"|0|0
"6031"|0.22|0.001|0.03|0.4|5e-05|1|"No"|0|0
"6032"|0.24|0.001|0.03|0.4|5e-05|1|"No"|0|0
"6033"|0.26|0.001|0.03|0.4|5e-05|1|"No"|0|0
"6034"|0.28|0.001|0.03|0.4|5e-05|1|"No"|0|0
"6035"|0.3|0.001|0.03|0.4|5e-05|1|"No"|0|0
"6036"|0.32|0.001|0.03|0.4|5e-05|1|"No"|0|0
"6037"|0.34|0.001|0.03|0.4|5e-05|1|"No"|0|0
"6038"|0.36|0.001|0.03|0.4|5e-05|1|"No"|0|0
"6039"|0.38|0.001|0.03|0.4|5e-05|1|"No"|0|0
"6040"|0.4|0.001|0.03|0.4|5e-05|1|"No"|0|0
"6041"|0.02|0.001|0.03|0.6|5e-05|1|"No"|0|0
"6042"|0.04|0.001|0.03|0.6|5e-05|1|"No"|0|0
"6043"|0.06|0.001|0.03|0.6|5e-05|1|"No"|0|0
"6044"|0.08|0.001|0.03|0.6|5e-05|1|"No"|0|0
"6045"|0.1|0.001|0.03|0.6|5e-05|1|"No"|0|0
"6046"|0.12|0.001|0.03|0.6|5e-05|0|"No"|0|0
"6047"|0.14|0.001|0.03|0.6|5e-05|0|"No"|0|0
"6048"|0.16|0.001|0.03|0.6|5e-05|0|"No"|0|0
"6049"|0.18|0.001|0.03|0.6|5e-05|0|"No"|0|0
"6050"|0.2|0.001|0.03|0.6|5e-05|0|"No"|0|0
"6051"|0.22|0.001|0.03|0.6|5e-05|1|"No"|0|0
"6052"|0.24|0.001|0.03|0.6|5e-05|1|"No"|0|0
"6053"|0.26|0.001|0.03|0.6|5e-05|1|"No"|0|0
"6054"|0.28|0.001|0.03|0.6|5e-05|1|"No"|0|0
"6055"|0.3|0.001|0.03|0.6|5e-05|1|"No"|0|0
"6056"|0.32|0.001|0.03|0.6|5e-05|1|"No"|0|0
"6057"|0.34|0.001|0.03|0.6|5e-05|1|"No"|0|0
"6058"|0.36|0.001|0.03|0.6|5e-05|1|"No"|0|0
"6059"|0.38|0.001|0.03|0.6|5e-05|1|"No"|0|0
"6060"|0.4|0.001|0.03|0.6|5e-05|1|"No"|0|0
"6061"|0.02|0.001|0.03|0.8|5e-05|1|"No"|0|0
"6062"|0.04|0.001|0.03|0.8|5e-05|1|"No"|0|0
"6063"|0.06|0.001|0.03|0.8|5e-05|1|"No"|0|0
"6064"|0.08|0.001|0.03|0.8|5e-05|1|"No"|0|0
"6065"|0.1|0.001|0.03|0.8|5e-05|1|"No"|0|0
"6066"|0.12|0.001|0.03|0.8|5e-05|1|"No"|0|0
"6067"|0.14|0.001|0.03|0.8|5e-05|0|"No"|0|0
"6068"|0.16|0.001|0.03|0.8|5e-05|0|"No"|0|0
"6069"|0.18|0.001|0.03|0.8|5e-05|0|"No"|0|0
"6070"|0.2|0.001|0.03|0.8|5e-05|0|"No"|0|0
"6071"|0.22|0.001|0.03|0.8|5e-05|0|"No"|0|0
"6072"|0.24|0.001|0.03|0.8|5e-05|0|"No"|0|0
"6073"|0.26|0.001|0.03|0.8|5e-05|0|"No"|0|0
"6074"|0.28|0.001|0.03|0.8|5e-05|0|"No"|0|0
"6075"|0.3|0.001|0.03|0.8|5e-05|1|"No"|0|0
"6076"|0.32|0.001|0.03|0.8|5e-05|1|"No"|0|0
"6077"|0.34|0.001|0.03|0.8|5e-05|1|"No"|0|0
"6078"|0.36|0.001|0.03|0.8|5e-05|1|"No"|0|0
"6079"|0.38|0.001|0.03|0.8|5e-05|1|"No"|0|0
"6080"|0.4|0.001|0.03|0.8|5e-05|1|"No"|0|0
"6081"|0.02|0.001|0.03|1|5e-05|1|"No"|0|0
"6082"|0.04|0.001|0.03|1|5e-05|1|"No"|0|0
"6083"|0.06|0.001|0.03|1|5e-05|1|"No"|0|0
"6084"|0.08|0.001|0.03|1|5e-05|1|"No"|0|0
"6085"|0.1|0.001|0.03|1|5e-05|1|"No"|0|0
"6086"|0.12|0.001|0.03|1|5e-05|3|"Sustained"|42375|0.0785521474850927
"6087"|0.14|0.001|0.03|1|5e-05|1|"No"|0|0
"6088"|0.16|0.001|0.03|1|5e-05|1|"No"|0|0
"6089"|0.18|0.001|0.03|1|5e-05|0|"No"|0|0
"6090"|0.2|0.001|0.03|1|5e-05|0|"No"|0|0
"6091"|0.22|0.001|0.03|1|5e-05|0|"No"|0|0
"6092"|0.24|0.001|0.03|1|5e-05|0|"No"|0|0
"6093"|0.26|0.001|0.03|1|5e-05|0|"No"|0|0
"6094"|0.28|0.001|0.03|1|5e-05|0|"No"|0|0
"6095"|0.3|0.001|0.03|1|5e-05|0|"No"|0|0
"6096"|0.32|0.001|0.03|1|5e-05|0|"No"|0|0
"6097"|0.34|0.001|0.03|1|5e-05|0|"No"|0|0
"6098"|0.36|0.001|0.03|1|5e-05|1|"No"|0|0
"6099"|0.38|0.001|0.03|1|5e-05|1|"No"|0|0
"6100"|0.4|0.001|0.03|1|5e-05|1|"No"|0|0
"6101"|0.02|0.001|0.03|1.2|5e-05|1|"No"|0|0
"6102"|0.04|0.001|0.03|1.2|5e-05|1|"No"|0|0
"6103"|0.06|0.001|0.03|1.2|5e-05|1|"No"|0|0
"6104"|0.08|0.001|0.03|1.2|5e-05|1|"No"|0|0
"6105"|0.1|0.001|0.03|1.2|5e-05|1|"No"|0|0
"6106"|0.12|0.001|0.03|1.2|5e-05|3|"Sustained"|42215|0.0786177543870779
"6107"|0.14|0.001|0.03|1.2|5e-05|5|"Sustained"|30872.5|0.0850138137628681
"6108"|0.16|0.001|0.03|1.2|5e-05|2|"Dampened"|0|0
"6109"|0.18|0.001|0.03|1.2|5e-05|1|"No"|0|0
"6110"|0.2|0.001|0.03|1.2|5e-05|0|"No"|0|0
"6111"|0.22|0.001|0.03|1.2|5e-05|0|"No"|0|0
"6112"|0.24|0.001|0.03|1.2|5e-05|0|"No"|0|0
"6113"|0.26|0.001|0.03|1.2|5e-05|0|"No"|0|0
"6114"|0.28|0.001|0.03|1.2|5e-05|0|"No"|0|0
"6115"|0.3|0.001|0.03|1.2|5e-05|0|"No"|0|0
"6116"|0.32|0.001|0.03|1.2|5e-05|0|"No"|0|0
"6117"|0.34|0.001|0.03|1.2|5e-05|0|"No"|0|0
"6118"|0.36|0.001|0.03|1.2|5e-05|0|"No"|0|0
"6119"|0.38|0.001|0.03|1.2|5e-05|0|"No"|0|0
"6120"|0.4|0.001|0.03|1.2|5e-05|0|"No"|0|0
"6121"|0.02|0.001|0.03|1.4|5e-05|1|"No"|0|0
"6122"|0.04|0.001|0.03|1.4|5e-05|1|"No"|0|0
"6123"|0.06|0.001|0.03|1.4|5e-05|1|"No"|0|0
"6124"|0.08|0.001|0.03|1.4|5e-05|1|"No"|0|0
"6125"|0.1|0.001|0.03|1.4|5e-05|1|"No"|0|0
"6126"|0.12|0.001|0.03|1.4|5e-05|3|"Sustained"|42160|0.0786379600392534
"6127"|0.14|0.001|0.03|1.4|5e-05|5|"Sustained"|30790|0.0851889634561592
"6128"|0.16|0.001|0.03|1.4|5e-05|6|"Sustained"|24450|0.0895194648013376
"6129"|0.18|0.001|0.03|1.4|5e-05|8|"Sustained"|20140|0.0915676473616149
"6130"|0.2|0.001|0.03|1.4|5e-05|1|"No"|0|0
"6131"|0.22|0.001|0.03|1.4|5e-05|1|"No"|0|0
"6132"|0.24|0.001|0.03|1.4|5e-05|0|"No"|0|0
"6133"|0.26|0.001|0.03|1.4|5e-05|0|"No"|0|0
"6134"|0.28|0.001|0.03|1.4|5e-05|0|"No"|0|0
"6135"|0.3|0.001|0.03|1.4|5e-05|0|"No"|0|0
"6136"|0.32|0.001|0.03|1.4|5e-05|0|"No"|0|0
"6137"|0.34|0.001|0.03|1.4|5e-05|0|"No"|0|0
"6138"|0.36|0.001|0.03|1.4|5e-05|0|"No"|0|0
"6139"|0.38|0.001|0.03|1.4|5e-05|0|"No"|0|0
"6140"|0.4|0.001|0.03|1.4|5e-05|0|"No"|0|0
"6141"|0.02|0.001|0.03|1.6|5e-05|1|"No"|0|0
"6142"|0.04|0.001|0.03|1.6|5e-05|1|"No"|0|0
"6143"|0.06|0.001|0.03|1.6|5e-05|1|"No"|0|0
"6144"|0.08|0.001|0.03|1.6|5e-05|1|"No"|0|0
"6145"|0.1|0.001|0.03|1.6|5e-05|1|"No"|0|0
"6146"|0.12|0.001|0.03|1.6|5e-05|3|"Sustained"|42155|0.0786392809116696
"6147"|0.14|0.001|0.03|1.6|5e-05|5|"Sustained"|30755|0.0852783186477561
"6148"|0.16|0.001|0.03|1.6|5e-05|6|"Sustained"|24420|0.0898040467597358
"6149"|0.18|0.001|0.03|1.6|5e-05|7|"Sustained"|20255|0.0927180785286472
"6150"|0.2|0.001|0.03|1.6|5e-05|9|"Sustained"|17193.75|0.0939968318032804
"6151"|0.22|0.001|0.03|1.6|5e-05|1|"No"|0|0
"6152"|0.24|0.001|0.03|1.6|5e-05|1|"No"|0|0
"6153"|0.26|0.001|0.03|1.6|5e-05|1|"No"|0|0
"6154"|0.28|0.001|0.03|1.6|5e-05|0|"No"|0|0
"6155"|0.3|0.001|0.03|1.6|5e-05|0|"No"|0|0
"6156"|0.32|0.001|0.03|1.6|5e-05|0|"No"|0|0
"6157"|0.34|0.001|0.03|1.6|5e-05|0|"No"|0|0
"6158"|0.36|0.001|0.03|1.6|5e-05|0|"No"|0|0
"6159"|0.38|0.001|0.03|1.6|5e-05|0|"No"|0|0
"6160"|0.4|0.001|0.03|1.6|5e-05|0|"No"|0|0
"6161"|0.02|0.001|0.03|1.8|5e-05|1|"No"|0|0
"6162"|0.04|0.001|0.03|1.8|5e-05|1|"No"|0|0
"6163"|0.06|0.001|0.03|1.8|5e-05|1|"No"|0|0
"6164"|0.08|0.001|0.03|1.8|5e-05|1|"No"|0|0
"6165"|0.1|0.001|0.03|1.8|5e-05|1|"No"|0|0
"6166"|0.12|0.001|0.03|1.8|5e-05|3|"Sustained"|42180|0.0786233512233562
"6167"|0.14|0.001|0.03|1.8|5e-05|5|"Sustained"|30750|0.0853300010190908
"6168"|0.16|0.001|0.03|1.8|5e-05|6|"Sustained"|24408|0.0899653800542861
"6169"|0.18|0.001|0.03|1.8|5e-05|7|"Sustained"|20256.6666666667|0.0930951552695167
"6170"|0.2|0.001|0.03|1.8|5e-05|9|"Sustained"|17276.25|0.0950127044316606
"6171"|0.22|0.001|0.03|1.8|5e-05|10|"Sustained"|14972.2222222222|0.0956855997965408
"6172"|0.24|0.001|0.03|1.8|5e-05|2|"Dampened"|0|0
"6173"|0.26|0.001|0.03|1.8|5e-05|1|"No"|0|0
"6174"|0.28|0.001|0.03|1.8|5e-05|1|"No"|0|0
"6175"|0.3|0.001|0.03|1.8|5e-05|1|"No"|0|0
"6176"|0.32|0.001|0.03|1.8|5e-05|0|"No"|0|0
"6177"|0.34|0.001|0.03|1.8|5e-05|0|"No"|0|0
"6178"|0.36|0.001|0.03|1.8|5e-05|0|"No"|0|0
"6179"|0.38|0.001|0.03|1.8|5e-05|0|"No"|0|0
"6180"|0.4|0.001|0.03|1.8|5e-05|0|"No"|0|0
"6181"|0.02|0.001|0.03|2|5e-05|1|"No"|0|0
"6182"|0.04|0.001|0.03|2|5e-05|1|"No"|0|0
"6183"|0.06|0.001|0.03|2|5e-05|1|"No"|0|0
"6184"|0.08|0.001|0.03|2|5e-05|1|"No"|0|0
"6185"|0.1|0.001|0.03|2|5e-05|1|"No"|0|0
"6186"|0.12|0.001|0.03|2|5e-05|3|"Sustained"|42225|0.0785920706578283
"6187"|0.14|0.001|0.03|2|5e-05|5|"Sustained"|30760|0.0853556155654591
"6188"|0.16|0.001|0.03|2|5e-05|6|"Sustained"|24410|0.0900729394174861
"6189"|0.18|0.001|0.03|2|5e-05|7|"Sustained"|20260|0.0933261499602041
"6190"|0.2|0.001|0.03|2|5e-05|9|"Sustained"|17296.25|0.0954667746344218
"6191"|0.22|0.001|0.03|2|5e-05|10|"Sustained"|15045.5555555556|0.0966634684861694
"6192"|0.24|0.001|0.03|2|5e-05|12|"Sustained"|13240.9090909091|0.0968839918769586
"6193"|0.26|0.001|0.03|2|5e-05|14|"Sustained"|11606.1538461538|0.095064214408908
"6194"|0.28|0.001|0.03|2|5e-05|1|"No"|0|0
"6195"|0.3|0.001|0.03|2|5e-05|1|"No"|0|0
"6196"|0.32|0.001|0.03|2|5e-05|1|"No"|0|0
"6197"|0.34|0.001|0.03|2|5e-05|1|"No"|0|0
"6198"|0.36|0.001|0.03|2|5e-05|0|"No"|0|0
"6199"|0.38|0.001|0.03|2|5e-05|0|"No"|0|0
"6200"|0.4|0.001|0.03|2|5e-05|0|"No"|0|0
"6201"|0.02|0.001|0.03|2.2|5e-05|1|"No"|0|0
"6202"|0.04|0.001|0.03|2.2|5e-05|1|"No"|0|0
"6203"|0.06|0.001|0.03|2.2|5e-05|1|"No"|0|0
"6204"|0.08|0.001|0.03|2.2|5e-05|1|"No"|0|0
"6205"|0.1|0.001|0.03|2.2|5e-05|1|"No"|0|0
"6206"|0.12|0.001|0.03|2.2|5e-05|3|"Sustained"|42275|0.0785459091212771
"6207"|0.14|0.001|0.03|2.2|5e-05|5|"Sustained"|30780|0.0853621613270787
"6208"|0.16|0.001|0.03|2.2|5e-05|6|"Sustained"|24422|0.0901427720802959
"6209"|0.18|0.001|0.03|2.2|5e-05|7|"Sustained"|20271.6666666667|0.093486876981624
"6210"|0.2|0.001|0.03|2.2|5e-05|9|"Sustained"|17312.5|0.0957584739933623
"6211"|0.22|0.001|0.03|2.2|5e-05|10|"Sustained"|15076.6666666667|0.0971753744449804
"6212"|0.24|0.001|0.03|2.2|5e-05|12|"Sustained"|13310.9090909091|0.097842972847854
"6213"|0.26|0.001|0.03|2.2|5e-05|14|"Sustained"|11857.6923076923|0.0977289626713233
"6214"|0.28|0.001|0.03|2.2|5e-05|15|"Sustained"|10575|0.0963863359672428
"6215"|0.3|0.001|0.03|2.2|5e-05|2|"Dampened"|0|0
"6216"|0.32|0.001|0.03|2.2|5e-05|1|"No"|0|0
"6217"|0.34|0.001|0.03|2.2|5e-05|1|"No"|0|0
"6218"|0.36|0.001|0.03|2.2|5e-05|1|"No"|0|0
"6219"|0.38|0.001|0.03|2.2|5e-05|1|"No"|0|0
"6220"|0.4|0.001|0.03|2.2|5e-05|0|"No"|0|0
"6221"|0.02|0.001|0.03|2.4|5e-05|1|"No"|0|0
"6222"|0.04|0.001|0.03|2.4|5e-05|1|"No"|0|0
"6223"|0.06|0.001|0.03|2.4|5e-05|1|"No"|0|0
"6224"|0.08|0.001|0.03|2.4|5e-05|1|"No"|0|0
"6225"|0.1|0.001|0.03|2.4|5e-05|1|"No"|0|0
"6226"|0.12|0.001|0.03|2.4|5e-05|3|"Sustained"|42330|0.0784813372886763
"6227"|0.14|0.001|0.03|2.4|5e-05|5|"Sustained"|30810|0.0853484926897896
"6228"|0.16|0.001|0.03|2.4|5e-05|6|"Sustained"|24440|0.0901863057941821
"6229"|0.18|0.001|0.03|2.4|5e-05|7|"Sustained"|20288.3333333333|0.0936012226067327
"6230"|0.2|0.001|0.03|2.4|5e-05|9|"Sustained"|17331.25|0.0959684063032444
"6231"|0.22|0.001|0.03|2.4|5e-05|10|"Sustained"|15101.1111111111|0.0975204798909839
"6232"|0.24|0.001|0.03|2.4|5e-05|12|"Sustained"|13347.2727272727|0.098401515185298
"6233"|0.26|0.001|0.03|2.4|5e-05|13|"Sustained"|11923.3333333333|0.0986711339822162
"6234"|0.28|0.001|0.03|2.4|5e-05|15|"Sustained"|10725.7142857143|0.0983078212824418
"6235"|0.3|0.001|0.03|2.4|5e-05|17|"Sustained"|9670.625|0.0970577213940103
"6236"|0.32|0.001|0.03|2.4|5e-05|19|"Sustained"|8535.55555555555|0.0928560237115301
"6237"|0.34|0.001|0.03|2.4|5e-05|1|"No"|0|0
"6238"|0.36|0.001|0.03|2.4|5e-05|1|"No"|0|0
"6239"|0.38|0.001|0.03|2.4|5e-05|1|"No"|0|0
"6240"|0.4|0.001|0.03|2.4|5e-05|1|"No"|0|0
"6241"|0.02|0.001|0.03|2.6|5e-05|1|"No"|0|0
"6242"|0.04|0.001|0.03|2.6|5e-05|1|"No"|0|0
"6243"|0.06|0.001|0.03|2.6|5e-05|1|"No"|0|0
"6244"|0.08|0.001|0.03|2.6|5e-05|1|"No"|0|0
"6245"|0.1|0.001|0.03|2.6|5e-05|1|"No"|0|0
"6246"|0.12|0.001|0.03|2.6|5e-05|3|"Sustained"|42390|0.078400670707525
"6247"|0.14|0.001|0.03|2.6|5e-05|5|"Sustained"|30837.5|0.0853165218810755
"6248"|0.16|0.001|0.03|2.6|5e-05|6|"Sustained"|24462|0.0902046708772684
"6249"|0.18|0.001|0.03|2.6|5e-05|7|"Sustained"|20306.6666666667|0.0936800464368115
"6250"|0.2|0.001|0.03|2.6|5e-05|9|"Sustained"|17350|0.0961227858529209
"6251"|0.22|0.001|0.03|2.6|5e-05|10|"Sustained"|15122.2222222222|0.0977729732382317
"6252"|0.24|0.001|0.03|2.6|5e-05|12|"Sustained"|13376.3636363636|0.098787824779319
"6253"|0.26|0.001|0.03|2.6|5e-05|13|"Sustained"|11963.3333333333|0.0992610335142043
"6254"|0.28|0.001|0.03|2.6|5e-05|15|"Sustained"|10787.8571428571|0.0992351323394684
"6255"|0.3|0.001|0.03|2.6|5e-05|17|"Sustained"|9783.75|0.0986800726127913
"6256"|0.32|0.001|0.03|2.6|5e-05|18|"Sustained"|8895.29411764706|0.0974470257733564
"6257"|0.34|0.001|0.03|2.6|5e-05|20|"Sustained"|8039.47368421053|0.0948331117741251
"6258"|0.36|0.001|0.03|2.6|5e-05|2|"Dampened"|0|0
"6259"|0.38|0.001|0.03|2.6|5e-05|1|"No"|0|0
"6260"|0.4|0.001|0.03|2.6|5e-05|1|"No"|0|0
"6261"|0.02|0.001|0.03|2.8|5e-05|1|"No"|0|0
"6262"|0.04|0.001|0.03|2.8|5e-05|1|"No"|0|0
"6263"|0.06|0.001|0.03|2.8|5e-05|1|"No"|0|0
"6264"|0.08|0.001|0.03|2.8|5e-05|1|"No"|0|0
"6265"|0.1|0.001|0.03|2.8|5e-05|1|"No"|0|0
"6266"|0.12|0.001|0.03|2.8|5e-05|3|"Sustained"|42445|0.0782998739753963
"6267"|0.14|0.001|0.03|2.8|5e-05|5|"Sustained"|30867.5|0.0852653891417952
"6268"|0.16|0.001|0.03|2.8|5e-05|6|"Sustained"|24484|0.0902021456163419
"6269"|0.18|0.001|0.03|2.8|5e-05|7|"Sustained"|20326.6666666667|0.0937295323805301
"6270"|0.2|0.001|0.03|2.8|5e-05|9|"Sustained"|17368.75|0.0962350071445396
"6271"|0.22|0.001|0.03|2.8|5e-05|10|"Sustained"|15144.4444444444|0.097962764010979
"6272"|0.24|0.001|0.03|2.8|5e-05|12|"Sustained"|13400.9090909091|0.0990775134533907
"6273"|0.26|0.001|0.03|2.8|5e-05|13|"Sustained"|11993.3333333333|0.099683991312896
"6274"|0.28|0.001|0.03|2.8|5e-05|15|"Sustained"|10827.8571428571|0.0998436414068595
"6275"|0.3|0.001|0.03|2.8|5e-05|16|"Sustained"|9842|0.0995898685611783
"6276"|0.32|0.001|0.03|2.8|5e-05|18|"Sustained"|8987.64705882353|0.0988892777028016
"6277"|0.34|0.001|0.03|2.8|5e-05|20|"Sustained"|8227.36842105263|0.0976507496179959
"6278"|0.36|0.001|0.03|2.8|5e-05|22|"Sustained"|7515.2380952381|0.0955085231459318
"6279"|0.38|0.001|0.03|2.8|5e-05|25|"Sustained"|6682.5|0.0902019857611544
"6280"|0.4|0.001|0.03|2.8|5e-05|1|"No"|0|0
"6281"|0.02|0.001|0.03|3|5e-05|1|"No"|0|0
"6282"|0.04|0.001|0.03|3|5e-05|1|"No"|0|0
"6283"|0.06|0.001|0.03|3|5e-05|1|"No"|0|0
"6284"|0.08|0.001|0.03|3|5e-05|1|"No"|0|0
"6285"|0.1|0.001|0.03|3|5e-05|1|"No"|0|0
"6286"|0.12|0.001|0.03|3|5e-05|3|"Sustained"|42505|0.0781740879631909
"6287"|0.14|0.001|0.03|3|5e-05|5|"Sustained"|30897.5|0.0851928340104549
"6288"|0.16|0.001|0.03|3|5e-05|6|"Sustained"|24506|0.0901754467870856
"6289"|0.18|0.001|0.03|3|5e-05|7|"Sustained"|20346.6666666667|0.0937515929819461
"6290"|0.2|0.001|0.03|3|5e-05|9|"Sustained"|17387.5|0.0963118379870646
"6291"|0.22|0.001|0.03|3|5e-05|10|"Sustained"|15164.4444444444|0.0981046926495376
"6292"|0.24|0.001|0.03|3|5e-05|12|"Sustained"|13423.6363636364|0.0992968846269382
"6293"|0.26|0.001|0.03|3|5e-05|13|"Sustained"|12020|0.100006534916411
"6294"|0.28|0.001|0.03|3|5e-05|15|"Sustained"|10860|0.100286153936546
"6295"|0.3|0.001|0.03|3|5e-05|16|"Sustained"|9882.66666666667|0.100212625115097
"6296"|0.32|0.001|0.03|3|5e-05|18|"Sustained"|9042.35294117647|0.0997793745074778
"6297"|0.34|0.001|0.03|3|5e-05|20|"Sustained"|8306.84210526316|0.0989716980283172
"6298"|0.36|0.001|0.03|3|5e-05|22|"Sustained"|7648.09523809524|0.0977209701087738
"6299"|0.38|0.001|0.03|3|5e-05|23|"Sustained"|7036.81818181818|0.0958094130498908
"6300"|0.4|0.001|0.03|3|5e-05|26|"Sustained"|6414.8|0.0924783117965065
"6301"|0.02|0.001|0.03|3.2|5e-05|1|"No"|0|0
"6302"|0.04|0.001|0.03|3.2|5e-05|1|"No"|0|0
"6303"|0.06|0.001|0.03|3.2|5e-05|1|"No"|0|0
"6304"|0.08|0.001|0.03|3.2|5e-05|1|"No"|0|0
"6305"|0.1|0.001|0.03|3.2|5e-05|1|"No"|0|0
"6306"|0.12|0.001|0.03|3.2|5e-05|3|"Sustained"|42550|0.0780251306147417
"6307"|0.14|0.001|0.03|3.2|5e-05|5|"Sustained"|30922.5|0.085097363354655
"6308"|0.16|0.001|0.03|3.2|5e-05|6|"Sustained"|24526|0.0901257285841294
"6309"|0.18|0.001|0.03|3.2|5e-05|7|"Sustained"|20365|0.0937489652209442
"6310"|0.2|0.001|0.03|3.2|5e-05|9|"Sustained"|17407.5|0.096356936718516
"6311"|0.22|0.001|0.03|3.2|5e-05|10|"Sustained"|15183.3333333333|0.0982049116489817
"6312"|0.24|0.001|0.03|3.2|5e-05|12|"Sustained"|13444.5454545455|0.0994621742639474
"6313"|0.26|0.001|0.03|3.2|5e-05|13|"Sustained"|12043.3333333333|0.100246392390719
"6314"|0.28|0.001|0.03|3.2|5e-05|15|"Sustained"|10887.1428571429|0.100633414672612
"6315"|0.3|0.001|0.03|3.2|5e-05|16|"Sustained"|9914.66666666667|0.100676977698206
"6316"|0.32|0.001|0.03|3.2|5e-05|18|"Sustained"|9081.76470588235|0.10040876068726
"6317"|0.34|0.001|0.03|3.2|5e-05|20|"Sustained"|8357.8947368421|0.0998393299356934
"6318"|0.36|0.001|0.03|3.2|5e-05|21|"Sustained"|7717.5|0.0989476704301484
"6319"|0.38|0.001|0.03|3.2|5e-05|23|"Sustained"|7141.36363636364|0.0976856772459518
"6320"|0.4|0.001|0.03|3.2|5e-05|25|"Sustained"|6607.91666666667|0.0959077168358728
"6321"|0.02|0.001|0.03|3.4|5e-05|1|"No"|0|0
"6322"|0.04|0.001|0.03|3.4|5e-05|1|"No"|0|0
"6323"|0.06|0.001|0.03|3.4|5e-05|1|"No"|0|0
"6324"|0.08|0.001|0.03|3.4|5e-05|1|"No"|0|0
"6325"|0.1|0.001|0.03|3.4|5e-05|1|"No"|0|0
"6326"|0.12|0.001|0.03|3.4|5e-05|3|"Sustained"|42595|0.077850923868423
"6327"|0.14|0.001|0.03|3.4|5e-05|5|"Sustained"|30945|0.0849780490831065
"6328"|0.16|0.001|0.03|3.4|5e-05|6|"Sustained"|24544|0.0900517922211684
"6329"|0.18|0.001|0.03|3.4|5e-05|7|"Sustained"|20381.6666666667|0.0937179149165639
"6330"|0.2|0.001|0.03|3.4|5e-05|9|"Sustained"|17425|0.0963711515909006
"6331"|0.22|0.001|0.03|3.4|5e-05|10|"Sustained"|15201.1111111111|0.0982702318903778
"6332"|0.24|0.001|0.03|3.4|5e-05|12|"Sustained"|13463.6363636364|0.0995819690650559
"6333"|0.26|0.001|0.03|3.4|5e-05|13|"Sustained"|12064.1666666667|0.100429879149302
"6334"|0.28|0.001|0.03|3.4|5e-05|15|"Sustained"|10910.7142857143|0.100895195180303
"6335"|0.3|0.001|0.03|3.4|5e-05|16|"Sustained"|9941.33333333333|0.101033359841682
"6336"|0.32|0.001|0.03|3.4|5e-05|18|"Sustained"|9113.52941176471|0.100884186261778
"6337"|0.34|0.001|0.03|3.4|5e-05|20|"Sustained"|8395.78947368421|0.100466752335299
"6338"|0.36|0.001|0.03|3.4|5e-05|21|"Sustained"|7765.5|0.0997899732857536
"6339"|0.38|0.001|0.03|3.4|5e-05|23|"Sustained"|7203.18181818182|0.0988340330490818
"6340"|0.4|0.001|0.03|3.4|5e-05|25|"Sustained"|6694.58333333333|0.0975621790229174
"6341"|0.02|0.001|0.03|3.6|5e-05|1|"No"|0|0
"6342"|0.04|0.001|0.03|3.6|5e-05|1|"No"|0|0
"6343"|0.06|0.001|0.03|3.6|5e-05|1|"No"|0|0
"6344"|0.08|0.001|0.03|3.6|5e-05|1|"No"|0|0
"6345"|0.1|0.001|0.03|3.6|5e-05|1|"No"|0|0
"6346"|0.12|0.001|0.03|3.6|5e-05|3|"Sustained"|42630|0.077651232061749
"6347"|0.14|0.001|0.03|3.6|5e-05|5|"Sustained"|30960|0.0848336929456378
"6348"|0.16|0.001|0.03|3.6|5e-05|6|"Sustained"|24558|0.0899531318527219
"6349"|0.18|0.001|0.03|3.6|5e-05|7|"Sustained"|20395|0.0936606683524057
"6350"|0.2|0.001|0.03|3.6|5e-05|9|"Sustained"|17437.5|0.0963562328328768
"6351"|0.22|0.001|0.03|3.6|5e-05|10|"Sustained"|15216.6666666667|0.098298109780945
"6352"|0.24|0.001|0.03|3.6|5e-05|12|"Sustained"|13480|0.0996620839333769
"6353"|0.26|0.001|0.03|3.6|5e-05|13|"Sustained"|12082.5|0.100564298849597
"6354"|0.28|0.001|0.03|3.6|5e-05|15|"Sustained"|10931.4285714286|0.101093005249213
"6355"|0.3|0.001|0.03|3.6|5e-05|16|"Sustained"|9964.66666666667|0.101305244001141
"6356"|0.32|0.001|0.03|3.6|5e-05|18|"Sustained"|9139.41176470588|0.101255234193488
"6357"|0.34|0.001|0.03|3.6|5e-05|19|"Sustained"|8426.11111111111|0.100945182109491
"6358"|0.36|0.001|0.03|3.6|5e-05|21|"Sustained"|7801.5|0.100408262393347
"6359"|0.38|0.001|0.03|3.6|5e-05|23|"Sustained"|7247.27272727273|0.0996486560395045
"6360"|0.4|0.001|0.03|3.6|5e-05|25|"Sustained"|6750|0.0986293678006793
"6361"|0.02|0.001|0.03|3.8|5e-05|1|"No"|0|0
"6362"|0.04|0.001|0.03|3.8|5e-05|1|"No"|0|0
"6363"|0.06|0.001|0.03|3.8|5e-05|1|"No"|0|0
"6364"|0.08|0.001|0.03|3.8|5e-05|1|"No"|0|0
"6365"|0.1|0.001|0.03|3.8|5e-05|1|"No"|0|0
"6366"|0.12|0.001|0.03|3.8|5e-05|3|"Sustained"|42660|0.077418156910406
"6367"|0.14|0.001|0.03|3.8|5e-05|5|"Sustained"|30972.5|0.0846628632713673
"6368"|0.16|0.001|0.03|3.8|5e-05|6|"Sustained"|24566|0.0898283495625608
"6369"|0.18|0.001|0.03|3.8|5e-05|7|"Sustained"|20405|0.0935753556116965
"6370"|0.2|0.001|0.03|3.8|5e-05|9|"Sustained"|17448.75|0.0963095367602831
"6371"|0.22|0.001|0.03|3.8|5e-05|10|"Sustained"|15228.8888888889|0.0982954265692931
"6372"|0.24|0.001|0.03|3.8|5e-05|12|"Sustained"|13494.5454545455|0.0997027723624008
"6373"|0.26|0.001|0.03|3.8|5e-05|13|"Sustained"|12098.3333333333|0.10065513564135
"6374"|0.28|0.001|0.03|3.8|5e-05|15|"Sustained"|10948.5714285714|0.101237010084563
"6375"|0.3|0.001|0.03|3.8|5e-05|16|"Sustained"|9984|0.101515719357108
"6376"|0.32|0.001|0.03|3.8|5e-05|18|"Sustained"|9161.76470588235|0.101527365067104
"6377"|0.34|0.001|0.03|3.8|5e-05|19|"Sustained"|8451.66666666667|0.101311859533116
"6378"|0.36|0.001|0.03|3.8|5e-05|21|"Sustained"|7830.5|0.100890034000892
"6379"|0.38|0.001|0.03|3.8|5e-05|23|"Sustained"|7280.90909090909|0.100255551122395
"6380"|0.4|0.001|0.03|3.8|5e-05|24|"Sustained"|6790.4347826087|0.0994237568565575
"6381"|0.02|0.001|0.03|4|5e-05|1|"No"|0|0
"6382"|0.04|0.001|0.03|4|5e-05|1|"No"|0|0
"6383"|0.06|0.001|0.03|4|5e-05|1|"No"|0|0
"6384"|0.08|0.001|0.03|4|5e-05|1|"No"|0|0
"6385"|0.1|0.001|0.03|4|5e-05|1|"No"|0|0
"6386"|0.12|0.001|0.03|4|5e-05|3|"Sustained"|42675|0.0771570596672646
"6387"|0.14|0.001|0.03|4|5e-05|5|"Sustained"|30977.5|0.08446387315666
"6388"|0.16|0.001|0.03|4|5e-05|6|"Sustained"|24570|0.0896769462198152
"6389"|0.18|0.001|0.03|4|5e-05|7|"Sustained"|20411.6666666667|0.0934616231340608
"6390"|0.2|0.001|0.03|4|5e-05|9|"Sustained"|17457.5|0.0962364238346787
"6391"|0.22|0.001|0.03|4|5e-05|10|"Sustained"|15238.8888888889|0.0982588318766294
"6392"|0.24|0.001|0.03|4|5e-05|12|"Sustained"|13505.4545454545|0.0997060016631307
"6393"|0.26|0.001|0.03|4|5e-05|13|"Sustained"|12110.8333333333|0.100701081984015
"6394"|0.28|0.001|0.03|4|5e-05|15|"Sustained"|10962.8571428571|0.101333925375571
"6395"|0.3|0.001|0.03|4|5e-05|16|"Sustained"|10000.6666666667|0.101663951541025
"6396"|0.32|0.001|0.03|4|5e-05|18|"Sustained"|9180|0.101748195163813
"6397"|0.34|0.001|0.03|4|5e-05|19|"Sustained"|8472.22222222222|0.101593822523935
"6398"|0.36|0.001|0.03|4|5e-05|21|"Sustained"|7854|0.101251189350678
"6399"|0.38|0.001|0.03|4|5e-05|23|"Sustained"|7308.18181818182|0.100724638492629
"6400"|0.4|0.001|0.03|4|5e-05|24|"Sustained"|6822.17391304348|0.100017814314233
"6401"|0.02|0.001|0.035|0.2|5e-05|1|"No"|0|0
"6402"|0.04|0.001|0.035|0.2|5e-05|1|"No"|0|0
"6403"|0.06|0.001|0.035|0.2|5e-05|1|"No"|0|0
"6404"|0.08|0.001|0.035|0.2|5e-05|1|"No"|0|0
"6405"|0.1|0.001|0.035|0.2|5e-05|1|"No"|0|0
"6406"|0.12|0.001|0.035|0.2|5e-05|1|"No"|0|0
"6407"|0.14|0.001|0.035|0.2|5e-05|1|"No"|0|0
"6408"|0.16|0.001|0.035|0.2|5e-05|1|"No"|0|0
"6409"|0.18|0.001|0.035|0.2|5e-05|1|"No"|0|0
"6410"|0.2|0.001|0.035|0.2|5e-05|1|"No"|0|0
"6411"|0.22|0.001|0.035|0.2|5e-05|1|"No"|0|0
"6412"|0.24|0.001|0.035|0.2|5e-05|1|"No"|0|0
"6413"|0.26|0.001|0.035|0.2|5e-05|1|"No"|0|0
"6414"|0.28|0.001|0.035|0.2|5e-05|1|"No"|0|0
"6415"|0.3|0.001|0.035|0.2|5e-05|1|"No"|0|0
"6416"|0.32|0.001|0.035|0.2|5e-05|1|"No"|0|0
"6417"|0.34|0.001|0.035|0.2|5e-05|1|"No"|0|0
"6418"|0.36|0.001|0.035|0.2|5e-05|1|"No"|0|0
"6419"|0.38|0.001|0.035|0.2|5e-05|1|"No"|0|0
"6420"|0.4|0.001|0.035|0.2|5e-05|1|"No"|0|0
"6421"|0.02|0.001|0.035|0.4|5e-05|1|"No"|0|0
"6422"|0.04|0.001|0.035|0.4|5e-05|1|"No"|0|0
"6423"|0.06|0.001|0.035|0.4|5e-05|1|"No"|0|0
"6424"|0.08|0.001|0.035|0.4|5e-05|1|"No"|0|0
"6425"|0.1|0.001|0.035|0.4|5e-05|1|"No"|0|0
"6426"|0.12|0.001|0.035|0.4|5e-05|0|"No"|0|0
"6427"|0.14|0.001|0.035|0.4|5e-05|0|"No"|0|0
"6428"|0.16|0.001|0.035|0.4|5e-05|0|"No"|0|0
"6429"|0.18|0.001|0.035|0.4|5e-05|1|"No"|0|0
"6430"|0.2|0.001|0.035|0.4|5e-05|1|"No"|0|0
"6431"|0.22|0.001|0.035|0.4|5e-05|1|"No"|0|0
"6432"|0.24|0.001|0.035|0.4|5e-05|1|"No"|0|0
"6433"|0.26|0.001|0.035|0.4|5e-05|1|"No"|0|0
"6434"|0.28|0.001|0.035|0.4|5e-05|1|"No"|0|0
"6435"|0.3|0.001|0.035|0.4|5e-05|1|"No"|0|0
"6436"|0.32|0.001|0.035|0.4|5e-05|1|"No"|0|0
"6437"|0.34|0.001|0.035|0.4|5e-05|1|"No"|0|0
"6438"|0.36|0.001|0.035|0.4|5e-05|1|"No"|0|0
"6439"|0.38|0.001|0.035|0.4|5e-05|1|"No"|0|0
"6440"|0.4|0.001|0.035|0.4|5e-05|1|"No"|0|0
"6441"|0.02|0.001|0.035|0.6|5e-05|1|"No"|0|0
"6442"|0.04|0.001|0.035|0.6|5e-05|1|"No"|0|0
"6443"|0.06|0.001|0.035|0.6|5e-05|1|"No"|0|0
"6444"|0.08|0.001|0.035|0.6|5e-05|1|"No"|0|0
"6445"|0.1|0.001|0.035|0.6|5e-05|1|"No"|0|0
"6446"|0.12|0.001|0.035|0.6|5e-05|0|"No"|0|0
"6447"|0.14|0.001|0.035|0.6|5e-05|0|"No"|0|0
"6448"|0.16|0.001|0.035|0.6|5e-05|0|"No"|0|0
"6449"|0.18|0.001|0.035|0.6|5e-05|0|"No"|0|0
"6450"|0.2|0.001|0.035|0.6|5e-05|0|"No"|0|0
"6451"|0.22|0.001|0.035|0.6|5e-05|0|"No"|0|0
"6452"|0.24|0.001|0.035|0.6|5e-05|1|"No"|0|0
"6453"|0.26|0.001|0.035|0.6|5e-05|1|"No"|0|0
"6454"|0.28|0.001|0.035|0.6|5e-05|1|"No"|0|0
"6455"|0.3|0.001|0.035|0.6|5e-05|1|"No"|0|0
"6456"|0.32|0.001|0.035|0.6|5e-05|1|"No"|0|0
"6457"|0.34|0.001|0.035|0.6|5e-05|1|"No"|0|0
"6458"|0.36|0.001|0.035|0.6|5e-05|1|"No"|0|0
"6459"|0.38|0.001|0.035|0.6|5e-05|1|"No"|0|0
"6460"|0.4|0.001|0.035|0.6|5e-05|1|"No"|0|0
"6461"|0.02|0.001|0.035|0.8|5e-05|1|"No"|0|0
"6462"|0.04|0.001|0.035|0.8|5e-05|1|"No"|0|0
"6463"|0.06|0.001|0.035|0.8|5e-05|1|"No"|0|0
"6464"|0.08|0.001|0.035|0.8|5e-05|1|"No"|0|0
"6465"|0.1|0.001|0.035|0.8|5e-05|1|"No"|0|0
"6466"|0.12|0.001|0.035|0.8|5e-05|1|"No"|0|0
"6467"|0.14|0.001|0.035|0.8|5e-05|1|"No"|0|0
"6468"|0.16|0.001|0.035|0.8|5e-05|0|"No"|0|0
"6469"|0.18|0.001|0.035|0.8|5e-05|0|"No"|0|0
"6470"|0.2|0.001|0.035|0.8|5e-05|0|"No"|0|0
"6471"|0.22|0.001|0.035|0.8|5e-05|0|"No"|0|0
"6472"|0.24|0.001|0.035|0.8|5e-05|0|"No"|0|0
"6473"|0.26|0.001|0.035|0.8|5e-05|0|"No"|0|0
"6474"|0.28|0.001|0.035|0.8|5e-05|0|"No"|0|0
"6475"|0.3|0.001|0.035|0.8|5e-05|1|"No"|0|0
"6476"|0.32|0.001|0.035|0.8|5e-05|1|"No"|0|0
"6477"|0.34|0.001|0.035|0.8|5e-05|1|"No"|0|0
"6478"|0.36|0.001|0.035|0.8|5e-05|1|"No"|0|0
"6479"|0.38|0.001|0.035|0.8|5e-05|1|"No"|0|0
"6480"|0.4|0.001|0.035|0.8|5e-05|1|"No"|0|0
"6481"|0.02|0.001|0.035|1|5e-05|1|"No"|0|0
"6482"|0.04|0.001|0.035|1|5e-05|1|"No"|0|0
"6483"|0.06|0.001|0.035|1|5e-05|1|"No"|0|0
"6484"|0.08|0.001|0.035|1|5e-05|1|"No"|0|0
"6485"|0.1|0.001|0.035|1|5e-05|1|"No"|0|0
"6486"|0.12|0.001|0.035|1|5e-05|2|"Sustained"|66330|0.0825340109930857
"6487"|0.14|0.001|0.035|1|5e-05|3|"Sustained"|42425|0.0916271566080163
"6488"|0.16|0.001|0.035|1|5e-05|1|"No"|0|0
"6489"|0.18|0.001|0.035|1|5e-05|0|"No"|0|0
"6490"|0.2|0.001|0.035|1|5e-05|0|"No"|0|0
"6491"|0.22|0.001|0.035|1|5e-05|0|"No"|0|0
"6492"|0.24|0.001|0.035|1|5e-05|0|"No"|0|0
"6493"|0.26|0.001|0.035|1|5e-05|0|"No"|0|0
"6494"|0.28|0.001|0.035|1|5e-05|0|"No"|0|0
"6495"|0.3|0.001|0.035|1|5e-05|0|"No"|0|0
"6496"|0.32|0.001|0.035|1|5e-05|0|"No"|0|0
"6497"|0.34|0.001|0.035|1|5e-05|0|"No"|0|0
"6498"|0.36|0.001|0.035|1|5e-05|1|"No"|0|0
"6499"|0.38|0.001|0.035|1|5e-05|1|"No"|0|0
"6500"|0.4|0.001|0.035|1|5e-05|1|"No"|0|0
"6501"|0.02|0.001|0.035|1.2|5e-05|1|"No"|0|0
"6502"|0.04|0.001|0.035|1.2|5e-05|1|"No"|0|0
"6503"|0.06|0.001|0.035|1.2|5e-05|1|"No"|0|0
"6504"|0.08|0.001|0.035|1.2|5e-05|1|"No"|0|0
"6505"|0.1|0.001|0.035|1.2|5e-05|1|"No"|0|0
"6506"|0.12|0.001|0.035|1.2|5e-05|2|"Sustained"|66280|0.0825236267838957
"6507"|0.14|0.001|0.035|1.2|5e-05|3|"Sustained"|42200|0.0917634804451394
"6508"|0.16|0.001|0.035|1.2|5e-05|4|"Sustained"|32090|0.0982527586969938
"6509"|0.18|0.001|0.035|1.2|5e-05|1|"No"|0|0
"6510"|0.2|0.001|0.035|1.2|5e-05|1|"No"|0|0
"6511"|0.22|0.001|0.035|1.2|5e-05|0|"No"|0|0
"6512"|0.24|0.001|0.035|1.2|5e-05|0|"No"|0|0
"6513"|0.26|0.001|0.035|1.2|5e-05|0|"No"|0|0
"6514"|0.28|0.001|0.035|1.2|5e-05|0|"No"|0|0
"6515"|0.3|0.001|0.035|1.2|5e-05|0|"No"|0|0
"6516"|0.32|0.001|0.035|1.2|5e-05|0|"No"|0|0
"6517"|0.34|0.001|0.035|1.2|5e-05|0|"No"|0|0
"6518"|0.36|0.001|0.035|1.2|5e-05|0|"No"|0|0
"6519"|0.38|0.001|0.035|1.2|5e-05|0|"No"|0|0
"6520"|0.4|0.001|0.035|1.2|5e-05|0|"No"|0|0
"6521"|0.02|0.001|0.035|1.4|5e-05|1|"No"|0|0
"6522"|0.04|0.001|0.035|1.4|5e-05|1|"No"|0|0
"6523"|0.06|0.001|0.035|1.4|5e-05|1|"No"|0|0
"6524"|0.08|0.001|0.035|1.4|5e-05|1|"No"|0|0
"6525"|0.1|0.001|0.035|1.4|5e-05|1|"No"|0|0
"6526"|0.12|0.001|0.035|1.4|5e-05|2|"Sustained"|66330|0.0825037023986766
"6527"|0.14|0.001|0.035|1.4|5e-05|3|"Sustained"|42115|0.0918062431019336
"6528"|0.16|0.001|0.035|1.4|5e-05|4|"Sustained"|31980|0.0984966629452092
"6529"|0.18|0.001|0.035|1.4|5e-05|6|"Sustained"|25968|0.103140788873151
"6530"|0.2|0.001|0.035|1.4|5e-05|2|"Dampened"|0|0
"6531"|0.22|0.001|0.035|1.4|5e-05|1|"No"|0|0
"6532"|0.24|0.001|0.035|1.4|5e-05|1|"No"|0|0
"6533"|0.26|0.001|0.035|1.4|5e-05|0|"No"|0|0
"6534"|0.28|0.001|0.035|1.4|5e-05|0|"No"|0|0
"6535"|0.3|0.001|0.035|1.4|5e-05|0|"No"|0|0
"6536"|0.32|0.001|0.035|1.4|5e-05|0|"No"|0|0
"6537"|0.34|0.001|0.035|1.4|5e-05|0|"No"|0|0
"6538"|0.36|0.001|0.035|1.4|5e-05|0|"No"|0|0
"6539"|0.38|0.001|0.035|1.4|5e-05|0|"No"|0|0
"6540"|0.4|0.001|0.035|1.4|5e-05|0|"No"|0|0
"6541"|0.02|0.001|0.035|1.6|5e-05|1|"No"|0|0
"6542"|0.04|0.001|0.035|1.6|5e-05|1|"No"|0|0
"6543"|0.06|0.001|0.035|1.6|5e-05|1|"No"|0|0
"6544"|0.08|0.001|0.035|1.6|5e-05|1|"No"|0|0
"6545"|0.1|0.001|0.035|1.6|5e-05|1|"No"|0|0
"6546"|0.12|0.001|0.035|1.6|5e-05|1|"No"|0|0
"6547"|0.14|0.001|0.035|1.6|5e-05|3|"Sustained"|42085|0.0918245163170535
"6548"|0.16|0.001|0.035|1.6|5e-05|4|"Sustained"|31930|0.0986054312887807
"6549"|0.18|0.001|0.035|1.6|5e-05|6|"Sustained"|25924|0.103475026915803
"6550"|0.2|0.001|0.035|1.6|5e-05|7|"Sustained"|21841.6666666667|0.106803735884895
"6551"|0.22|0.001|0.035|1.6|5e-05|8|"Sustained"|18730|0.10825714405266
"6552"|0.24|0.001|0.035|1.6|5e-05|1|"No"|0|0
"6553"|0.26|0.001|0.035|1.6|5e-05|1|"No"|0|0
"6554"|0.28|0.001|0.035|1.6|5e-05|1|"No"|0|0
"6555"|0.3|0.001|0.035|1.6|5e-05|0|"No"|0|0
"6556"|0.32|0.001|0.035|1.6|5e-05|0|"No"|0|0
"6557"|0.34|0.001|0.035|1.6|5e-05|0|"No"|0|0
"6558"|0.36|0.001|0.035|1.6|5e-05|0|"No"|0|0
"6559"|0.38|0.001|0.035|1.6|5e-05|0|"No"|0|0
"6560"|0.4|0.001|0.035|1.6|5e-05|0|"No"|0|0
"6561"|0.02|0.001|0.035|1.8|5e-05|1|"No"|0|0
"6562"|0.04|0.001|0.035|1.8|5e-05|1|"No"|0|0
"6563"|0.06|0.001|0.035|1.8|5e-05|1|"No"|0|0
"6564"|0.08|0.001|0.035|1.8|5e-05|1|"No"|0|0
"6565"|0.1|0.001|0.035|1.8|5e-05|1|"No"|0|0
"6566"|0.12|0.001|0.035|1.8|5e-05|1|"No"|0|0
"6567"|0.14|0.001|0.035|1.8|5e-05|3|"Sustained"|42085|0.0918285368468256
"6568"|0.16|0.001|0.035|1.8|5e-05|4|"Sustained"|31906.6666666667|0.0986726284248165
"6569"|0.18|0.001|0.035|1.8|5e-05|6|"Sustained"|25898|0.1036521162063
"6570"|0.2|0.001|0.035|1.8|5e-05|7|"Sustained"|21830|0.107211422197348
"6571"|0.22|0.001|0.035|1.8|5e-05|8|"Sustained"|18844.2857142857|0.109581408913832
"6572"|0.24|0.001|0.035|1.8|5e-05|9|"Sustained"|16492.5|0.110652364625953
"6573"|0.26|0.001|0.035|1.8|5e-05|2|"Dampened"|0|0
"6574"|0.28|0.001|0.035|1.8|5e-05|1|"No"|0|0
"6575"|0.3|0.001|0.035|1.8|5e-05|1|"No"|0|0
"6576"|0.32|0.001|0.035|1.8|5e-05|1|"No"|0|0
"6577"|0.34|0.001|0.035|1.8|5e-05|0|"No"|0|0
"6578"|0.36|0.001|0.035|1.8|5e-05|0|"No"|0|0
"6579"|0.38|0.001|0.035|1.8|5e-05|0|"No"|0|0
"6580"|0.4|0.001|0.035|1.8|5e-05|0|"No"|0|0
"6581"|0.02|0.001|0.035|2|5e-05|1|"No"|0|0
"6582"|0.04|0.001|0.035|2|5e-05|1|"No"|0|0
"6583"|0.06|0.001|0.035|2|5e-05|1|"No"|0|0
"6584"|0.08|0.001|0.035|2|5e-05|1|"No"|0|0
"6585"|0.1|0.001|0.035|2|5e-05|1|"No"|0|0
"6586"|0.12|0.001|0.035|2|5e-05|1|"No"|0|0
"6587"|0.14|0.001|0.035|2|5e-05|3|"Sustained"|42110|0.0918195118081054
"6588"|0.16|0.001|0.035|2|5e-05|4|"Sustained"|31906.6666666667|0.0987156955890891
"6589"|0.18|0.001|0.035|2|5e-05|6|"Sustained"|25888|0.103771967123481
"6590"|0.2|0.001|0.035|2|5e-05|7|"Sustained"|21823.3333333333|0.107451336275466
"6591"|0.22|0.001|0.035|2|5e-05|8|"Sustained"|18852.8571428571|0.110045572779828
"6592"|0.24|0.001|0.035|2|5e-05|9|"Sustained"|16561.25|0.111702919638879
"6593"|0.26|0.001|0.035|2|5e-05|11|"Sustained"|14703|0.112370691387471
"6594"|0.28|0.001|0.035|2|5e-05|12|"Sustained"|12949.0909090909|0.110471140596105
"6595"|0.3|0.001|0.035|2|5e-05|1|"No"|0|0
"6596"|0.32|0.001|0.035|2|5e-05|1|"No"|0|0
"6597"|0.34|0.001|0.035|2|5e-05|1|"No"|0|0
"6598"|0.36|0.001|0.035|2|5e-05|1|"No"|0|0
"6599"|0.38|0.001|0.035|2|5e-05|0|"No"|0|0
"6600"|0.4|0.001|0.035|2|5e-05|0|"No"|0|0
"6601"|0.02|0.001|0.035|2.2|5e-05|1|"No"|0|0
"6602"|0.04|0.001|0.035|2.2|5e-05|1|"No"|0|0
"6603"|0.06|0.001|0.035|2.2|5e-05|1|"No"|0|0
"6604"|0.08|0.001|0.035|2.2|5e-05|1|"No"|0|0
"6605"|0.1|0.001|0.035|2.2|5e-05|1|"No"|0|0
"6606"|0.12|0.001|0.035|2.2|5e-05|1|"No"|0|0
"6607"|0.14|0.001|0.035|2.2|5e-05|3|"Sustained"|42145|0.0917975017482835
"6608"|0.16|0.001|0.035|2.2|5e-05|4|"Sustained"|31916.6666666667|0.0987393669021928
"6609"|0.18|0.001|0.035|2.2|5e-05|6|"Sustained"|25892|0.103853807532487
"6610"|0.2|0.001|0.035|2.2|5e-05|7|"Sustained"|21825|0.107618794110465
"6611"|0.22|0.001|0.035|2.2|5e-05|8|"Sustained"|18858.5714285714|0.110339012299691
"6612"|0.24|0.001|0.035|2.2|5e-05|9|"Sustained"|16581.25|0.112207359213826
"6613"|0.26|0.001|0.035|2.2|5e-05|11|"Sustained"|14762|0.113324828444625
"6614"|0.28|0.001|0.035|2.2|5e-05|12|"Sustained"|13251.8181818182|0.113661166480204
"6615"|0.3|0.001|0.035|2.2|5e-05|13|"Sustained"|11918.3333333333|0.11277613105757
"6616"|0.32|0.001|0.035|2.2|5e-05|2|"Dampened"|0|0
"6617"|0.34|0.001|0.035|2.2|5e-05|1|"No"|0|0
"6618"|0.36|0.001|0.035|2.2|5e-05|1|"No"|0|0
"6619"|0.38|0.001|0.035|2.2|5e-05|1|"No"|0|0
"6620"|0.4|0.001|0.035|2.2|5e-05|1|"No"|0|0
"6621"|0.02|0.001|0.035|2.4|5e-05|1|"No"|0|0
"6622"|0.04|0.001|0.035|2.4|5e-05|1|"No"|0|0
"6623"|0.06|0.001|0.035|2.4|5e-05|1|"No"|0|0
"6624"|0.08|0.001|0.035|2.4|5e-05|1|"No"|0|0
"6625"|0.1|0.001|0.035|2.4|5e-05|1|"No"|0|0
"6626"|0.12|0.001|0.035|2.4|5e-05|1|"No"|0|0
"6627"|0.14|0.001|0.035|2.4|5e-05|3|"Sustained"|42190|0.0917649997975305
"6628"|0.16|0.001|0.035|2.4|5e-05|4|"Sustained"|31933.3333333333|0.0987489136380013
"6629"|0.18|0.001|0.035|2.4|5e-05|6|"Sustained"|25904|0.103913054884141
"6630"|0.2|0.001|0.035|2.4|5e-05|7|"Sustained"|21835|0.107741447398076
"6631"|0.22|0.001|0.035|2.4|5e-05|8|"Sustained"|18868.5714285714|0.110551509649172
"6632"|0.24|0.001|0.035|2.4|5e-05|9|"Sustained"|16595|0.112546788765719
"6633"|0.26|0.001|0.035|2.4|5e-05|11|"Sustained"|14787|0.113863241654952
"6634"|0.28|0.001|0.035|2.4|5e-05|12|"Sustained"|13303.6363636364|0.11456490451633
"6635"|0.3|0.001|0.035|2.4|5e-05|13|"Sustained"|12051.6666666667|0.114635561329097
"6636"|0.32|0.001|0.035|2.4|5e-05|15|"Sustained"|10950.7142857143|0.113866199139666
"6637"|0.34|0.001|0.035|2.4|5e-05|17|"Sustained"|9803.75|0.110481225927196
"6638"|0.36|0.001|0.035|2.4|5e-05|1|"No"|0|0
"6639"|0.38|0.001|0.035|2.4|5e-05|1|"No"|0|0
"6640"|0.4|0.001|0.035|2.4|5e-05|1|"No"|0|0
"6641"|0.02|0.001|0.035|2.6|5e-05|1|"No"|0|0
"6642"|0.04|0.001|0.035|2.6|5e-05|1|"No"|0|0
"6643"|0.06|0.001|0.035|2.6|5e-05|1|"No"|0|0
"6644"|0.08|0.001|0.035|2.6|5e-05|1|"No"|0|0
"6645"|0.1|0.001|0.035|2.6|5e-05|1|"No"|0|0
"6646"|0.12|0.001|0.035|2.6|5e-05|1|"No"|0|0
"6647"|0.14|0.001|0.035|2.6|5e-05|3|"Sustained"|42245|0.0917157398623853
"6648"|0.16|0.001|0.035|2.6|5e-05|4|"Sustained"|31960|0.0987425503552951
"6649"|0.18|0.001|0.035|2.6|5e-05|6|"Sustained"|25920|0.103952457414301
"6650"|0.2|0.001|0.035|2.6|5e-05|7|"Sustained"|21846.6666666667|0.107835087275283
"6651"|0.22|0.001|0.035|2.6|5e-05|8|"Sustained"|18880|0.110712618186983
"6652"|0.24|0.001|0.035|2.6|5e-05|9|"Sustained"|16610|0.112799890409705
"6653"|0.26|0.001|0.035|2.6|5e-05|11|"Sustained"|14807|0.114241746612083
"6654"|0.28|0.001|0.035|2.6|5e-05|12|"Sustained"|13333.6363636364|0.115128427984111
"6655"|0.3|0.001|0.035|2.6|5e-05|13|"Sustained"|12100|0.11550516186287
"6656"|0.32|0.001|0.035|2.6|5e-05|15|"Sustained"|11044.2857142857|0.115361687880342
"6657"|0.34|0.001|0.035|2.6|5e-05|16|"Sustained"|10111.3333333333|0.114587631793966
"6658"|0.36|0.001|0.035|2.6|5e-05|18|"Sustained"|9232.35294117647|0.112651006132513
"6659"|0.38|0.001|0.035|2.6|5e-05|2|"Dampened"|0|0
"6660"|0.4|0.001|0.035|2.6|5e-05|1|"No"|0|0
"6661"|0.02|0.001|0.035|2.8|5e-05|1|"No"|0|0
"6662"|0.04|0.001|0.035|2.8|5e-05|1|"No"|0|0
"6663"|0.06|0.001|0.035|2.8|5e-05|1|"No"|0|0
"6664"|0.08|0.001|0.035|2.8|5e-05|1|"No"|0|0
"6665"|0.1|0.001|0.035|2.8|5e-05|1|"No"|0|0
"6666"|0.12|0.001|0.035|2.8|5e-05|1|"No"|0|0
"6667"|0.14|0.001|0.035|2.8|5e-05|3|"Sustained"|42295|0.0916566639733278
"6668"|0.16|0.001|0.035|2.8|5e-05|4|"Sustained"|31986.6666666667|0.0987221214881978
"6669"|0.18|0.001|0.035|2.8|5e-05|6|"Sustained"|25940|0.103973160647257
"6670"|0.2|0.001|0.035|2.8|5e-05|7|"Sustained"|21863.3333333333|0.107903560344542
"6671"|0.22|0.001|0.035|2.8|5e-05|8|"Sustained"|18895.7142857143|0.110838458484894
"6672"|0.24|0.001|0.035|2.8|5e-05|9|"Sustained"|16625|0.112995273943855
"6673"|0.26|0.001|0.035|2.8|5e-05|11|"Sustained"|14825|0.114528330781338
"6674"|0.28|0.001|0.035|2.8|5e-05|12|"Sustained"|13357.2727272727|0.115533854586801
"6675"|0.3|0.001|0.035|2.8|5e-05|13|"Sustained"|12132.5|0.116082800896129
"6676"|0.32|0.001|0.035|2.8|5e-05|15|"Sustained"|11090|0.116207231989879
"6677"|0.34|0.001|0.035|2.8|5e-05|16|"Sustained"|10186|0.115895615081123
"6678"|0.36|0.001|0.035|2.8|5e-05|17|"Sustained"|9383.125|0.115085800822096
"6679"|0.38|0.001|0.035|2.8|5e-05|19|"Sustained"|8642.77777777778|0.113515152505693
"6680"|0.4|0.001|0.035|2.8|5e-05|21|"Sustained"|7864|0.109927653933914
"6681"|0.02|0.001|0.035|3|5e-05|1|"No"|0|0
"6682"|0.04|0.001|0.035|3|5e-05|1|"No"|0|0
"6683"|0.06|0.001|0.035|3|5e-05|1|"No"|0|0
"6684"|0.08|0.001|0.035|3|5e-05|1|"No"|0|0
"6685"|0.1|0.001|0.035|3|5e-05|1|"No"|0|0
"6686"|0.12|0.001|0.035|3|5e-05|1|"No"|0|0
"6687"|0.14|0.001|0.035|3|5e-05|3|"Sustained"|42340|0.0915834374657176
"6688"|0.16|0.001|0.035|3|5e-05|4|"Sustained"|32016.6666666667|0.0986861231607164
"6689"|0.18|0.001|0.035|3|5e-05|6|"Sustained"|25960|0.103975350873548
"6690"|0.2|0.001|0.035|3|5e-05|7|"Sustained"|21880|0.107951166900613
"6691"|0.22|0.001|0.035|3|5e-05|8|"Sustained"|18911.4285714286|0.110934130027979
"6692"|0.24|0.001|0.035|3|5e-05|9|"Sustained"|16642.5|0.113149806459903
"6693"|0.26|0.001|0.035|3|5e-05|11|"Sustained"|14844|0.114752008879763
"6694"|0.28|0.001|0.035|3|5e-05|12|"Sustained"|13378.1818181818|0.115848610820142
"6695"|0.3|0.001|0.035|3|5e-05|13|"Sustained"|12157.5|0.116514955994386
"6696"|0.32|0.001|0.035|3|5e-05|14|"Sustained"|11122.3076923077|0.116795352952755
"6697"|0.34|0.001|0.035|3|5e-05|16|"Sustained"|10230|0.116716268353513
"6698"|0.36|0.001|0.035|3|5e-05|17|"Sustained"|9446.875|0.116273440365595
"6699"|0.38|0.001|0.035|3|5e-05|19|"Sustained"|8747.77777777778|0.115417175953033
"6700"|0.4|0.001|0.035|3|5e-05|20|"Sustained"|8106.84210526316|0.114007197378757
"6701"|0.02|0.001|0.035|3.2|5e-05|1|"No"|0|0
"6702"|0.04|0.001|0.035|3.2|5e-05|1|"No"|0|0
"6703"|0.06|0.001|0.035|3.2|5e-05|1|"No"|0|0
"6704"|0.08|0.001|0.035|3.2|5e-05|1|"No"|0|0
"6705"|0.1|0.001|0.035|3.2|5e-05|1|"No"|0|0
"6706"|0.12|0.001|0.035|3.2|5e-05|1|"No"|0|0
"6707"|0.14|0.001|0.035|3.2|5e-05|3|"Sustained"|42395|0.0914905643110736
"6708"|0.16|0.001|0.035|3.2|5e-05|4|"Sustained"|32046.6666666667|0.0986334747990134
"6709"|0.18|0.001|0.035|3.2|5e-05|6|"Sustained"|25984|0.103962019800613
"6710"|0.2|0.001|0.035|3.2|5e-05|7|"Sustained"|21898.3333333333|0.107974629586379
"6711"|0.22|0.001|0.035|3.2|5e-05|8|"Sustained"|18930|0.111005065071778
"6712"|0.24|0.001|0.035|3.2|5e-05|9|"Sustained"|16660|0.113271619709178
"6713"|0.26|0.001|0.035|3.2|5e-05|11|"Sustained"|14862|0.11493113614177
"6714"|0.28|0.001|0.035|3.2|5e-05|12|"Sustained"|13397.2727272727|0.116098476199492
"6715"|0.3|0.001|0.035|3.2|5e-05|13|"Sustained"|12180|0.116851577564933
"6716"|0.32|0.001|0.035|3.2|5e-05|14|"Sustained"|11148.4615384615|0.117245602831045
"6717"|0.34|0.001|0.035|3.2|5e-05|16|"Sustained"|10262|0.117310638804426
"6718"|0.36|0.001|0.035|3.2|5e-05|17|"Sustained"|9488.125|0.117071402173095
"6719"|0.38|0.001|0.035|3.2|5e-05|19|"Sustained"|8803.88888888889|0.116522105377715
"6720"|0.4|0.001|0.035|3.2|5e-05|20|"Sustained"|8189.47368421053|0.11562641721075
"6721"|0.02|0.001|0.035|3.4|5e-05|1|"No"|0|0
"6722"|0.04|0.001|0.035|3.4|5e-05|1|"No"|0|0
"6723"|0.06|0.001|0.035|3.4|5e-05|1|"No"|0|0
"6724"|0.08|0.001|0.035|3.4|5e-05|1|"No"|0|0
"6725"|0.1|0.001|0.035|3.4|5e-05|1|"No"|0|0
"6726"|0.12|0.001|0.035|3.4|5e-05|1|"No"|0|0
"6727"|0.14|0.001|0.035|3.4|5e-05|3|"Sustained"|42445|0.0913796797418695
"6728"|0.16|0.001|0.035|3.4|5e-05|4|"Sustained"|32076.6666666667|0.0985650696166339
"6729"|0.18|0.001|0.035|3.4|5e-05|6|"Sustained"|26004|0.103931451691805
"6730"|0.2|0.001|0.035|3.4|5e-05|7|"Sustained"|21918.3333333333|0.107981948903016
"6731"|0.22|0.001|0.035|3.4|5e-05|8|"Sustained"|18947.1428571429|0.111050467184911
"6732"|0.24|0.001|0.035|3.4|5e-05|9|"Sustained"|16676.25|0.113362535515373
"6733"|0.26|0.001|0.035|3.4|5e-05|11|"Sustained"|14879|0.115074369259418
"6734"|0.28|0.001|0.035|3.4|5e-05|12|"Sustained"|13416.3636363636|0.116301157492585
"6735"|0.3|0.001|0.035|3.4|5e-05|13|"Sustained"|12200|0.117126605909941
"6736"|0.32|0.001|0.035|3.4|5e-05|14|"Sustained"|11171.5384615385|0.117599491024912
"6737"|0.34|0.001|0.035|3.4|5e-05|16|"Sustained"|10288.6666666667|0.117775167252314
"6738"|0.36|0.001|0.035|3.4|5e-05|17|"Sustained"|9520|0.117663522789117
"6739"|0.38|0.001|0.035|3.4|5e-05|18|"Sustained"|8842.94117647059|0.117297168887333
"6740"|0.4|0.001|0.035|3.4|5e-05|20|"Sustained"|8239.47368421053|0.116661538060733
"6741"|0.02|0.001|0.035|3.6|5e-05|1|"No"|0|0
"6742"|0.04|0.001|0.035|3.6|5e-05|1|"No"|0|0
"6743"|0.06|0.001|0.035|3.6|5e-05|1|"No"|0|0
"6744"|0.08|0.001|0.035|3.6|5e-05|1|"No"|0|0
"6745"|0.1|0.001|0.035|3.6|5e-05|1|"No"|0|0
"6746"|0.12|0.001|0.035|3.6|5e-05|1|"No"|0|0
"6747"|0.14|0.001|0.035|3.6|5e-05|3|"Sustained"|42490|0.0912484105562739
"6748"|0.16|0.001|0.035|3.6|5e-05|4|"Sustained"|32100|0.0984802903786052
"6749"|0.18|0.001|0.035|3.6|5e-05|6|"Sustained"|26024|0.103882877960688
"6750"|0.2|0.001|0.035|3.6|5e-05|7|"Sustained"|21936.6666666667|0.107968598705531
"6751"|0.22|0.001|0.035|3.6|5e-05|8|"Sustained"|18964.2857142857|0.111074060764912
"6752"|0.24|0.001|0.035|3.6|5e-05|9|"Sustained"|16693.75|0.113427695053237
"6753"|0.26|0.001|0.035|3.6|5e-05|11|"Sustained"|14895|0.115183233467861
"6754"|0.28|0.001|0.035|3.6|5e-05|12|"Sustained"|13433.6363636364|0.116459979041212
"6755"|0.3|0.001|0.035|3.6|5e-05|13|"Sustained"|12219.1666666667|0.117339226050997
"6756"|0.32|0.001|0.035|3.6|5e-05|14|"Sustained"|11192.3076923077|0.117885046693124
"6757"|0.34|0.001|0.035|3.6|5e-05|16|"Sustained"|10311.3333333333|0.118138410410637
"6758"|0.36|0.001|0.035|3.6|5e-05|17|"Sustained"|9546.25|0.118133654119473
"6759"|0.38|0.001|0.035|3.6|5e-05|18|"Sustained"|8874.11764705882|0.117892866927189
"6760"|0.4|0.001|0.035|3.6|5e-05|20|"Sustained"|8276.84210526316|0.117419427818491
"6761"|0.02|0.001|0.035|3.8|5e-05|1|"No"|0|0
"6762"|0.04|0.001|0.035|3.8|5e-05|1|"No"|0|0
"6763"|0.06|0.001|0.035|3.8|5e-05|1|"No"|0|0
"6764"|0.08|0.001|0.035|3.8|5e-05|1|"No"|0|0
"6765"|0.1|0.001|0.035|3.8|5e-05|1|"No"|0|0
"6766"|0.12|0.001|0.035|3.8|5e-05|1|"No"|0|0
"6767"|0.14|0.001|0.035|3.8|5e-05|3|"Sustained"|42530|0.0910966737174306
"6768"|0.16|0.001|0.035|3.8|5e-05|4|"Sustained"|32126.6666666667|0.0983708055886145
"6769"|0.18|0.001|0.035|3.8|5e-05|6|"Sustained"|26042|0.10381484842897
"6770"|0.2|0.001|0.035|3.8|5e-05|7|"Sustained"|21951.6666666667|0.107935730106155
"6771"|0.22|0.001|0.035|3.8|5e-05|8|"Sustained"|18980|0.1110782373173
"6772"|0.24|0.001|0.035|3.8|5e-05|9|"Sustained"|16708.75|0.113466056885452
"6773"|0.26|0.001|0.035|3.8|5e-05|11|"Sustained"|14912|0.115262738078722
"6774"|0.28|0.001|0.035|3.8|5e-05|12|"Sustained"|13450.9090909091|0.116590347259724
"6775"|0.3|0.001|0.035|3.8|5e-05|13|"Sustained"|12237.5|0.117515581039838
"6776"|0.32|0.001|0.035|3.8|5e-05|14|"Sustained"|11211.5384615385|0.118115990212596
"6777"|0.34|0.001|0.035|3.8|5e-05|16|"Sustained"|10332|0.118440171705533
"6778"|0.36|0.001|0.035|3.8|5e-05|17|"Sustained"|9569.375|0.118512805448066
"6779"|0.38|0.001|0.035|3.8|5e-05|18|"Sustained"|8899.41176470588|0.118362488935359
"6780"|0.4|0.001|0.035|3.8|5e-05|20|"Sustained"|8306.31578947369|0.118005644097997
"6781"|0.02|0.001|0.035|4|5e-05|1|"No"|0|0
"6782"|0.04|0.001|0.035|4|5e-05|1|"No"|0|0
"6783"|0.06|0.001|0.035|4|5e-05|1|"No"|0|0
"6784"|0.08|0.001|0.035|4|5e-05|1|"No"|0|0
"6785"|0.1|0.001|0.035|4|5e-05|1|"No"|0|0
"6786"|0.12|0.001|0.035|4|5e-05|1|"No"|0|0
"6787"|0.14|0.001|0.035|4|5e-05|3|"Sustained"|42570|0.0909212467318671
"6788"|0.16|0.001|0.035|4|5e-05|4|"Sustained"|32143.3333333333|0.0982454123182581
"6789"|0.18|0.001|0.035|4|5e-05|6|"Sustained"|26058|0.103723853748776
"6790"|0.2|0.001|0.035|4|5e-05|7|"Sustained"|21965|0.107882357498769
"6791"|0.22|0.001|0.035|4|5e-05|8|"Sustained"|18992.8571428571|0.111058399271484
"6792"|0.24|0.001|0.035|4|5e-05|9|"Sustained"|16723.75|0.113479632875547
"6793"|0.26|0.001|0.035|4|5e-05|11|"Sustained"|14926|0.115315123502447
"6794"|0.28|0.001|0.035|4|5e-05|12|"Sustained"|13465.4545454545|0.116675991612747
"6795"|0.3|0.001|0.035|4|5e-05|13|"Sustained"|12252.5|0.117650151732056
"6796"|0.32|0.001|0.035|4|5e-05|14|"Sustained"|11228.4615384615|0.118304124421423
"6797"|0.34|0.001|0.035|4|5e-05|16|"Sustained"|10350.6666666667|0.118679810603061
"6798"|0.36|0.001|0.035|4|5e-05|17|"Sustained"|9589.375|0.118818372829614
"6799"|0.38|0.001|0.035|4|5e-05|18|"Sustained"|8921.76470588235|0.118742316877384
"6800"|0.4|0.001|0.035|4|5e-05|20|"Sustained"|8331.05263157895|0.118476852915273
"6801"|0.02|0.001|0.04|0.2|5e-05|1|"No"|0|0
"6802"|0.04|0.001|0.04|0.2|5e-05|1|"No"|0|0
"6803"|0.06|0.001|0.04|0.2|5e-05|1|"No"|0|0
"6804"|0.08|0.001|0.04|0.2|5e-05|1|"No"|0|0
"6805"|0.1|0.001|0.04|0.2|5e-05|1|"No"|0|0
"6806"|0.12|0.001|0.04|0.2|5e-05|1|"No"|0|0
"6807"|0.14|0.001|0.04|0.2|5e-05|1|"No"|0|0
"6808"|0.16|0.001|0.04|0.2|5e-05|1|"No"|0|0
"6809"|0.18|0.001|0.04|0.2|5e-05|1|"No"|0|0
"6810"|0.2|0.001|0.04|0.2|5e-05|1|"No"|0|0
"6811"|0.22|0.001|0.04|0.2|5e-05|1|"No"|0|0
"6812"|0.24|0.001|0.04|0.2|5e-05|1|"No"|0|0
"6813"|0.26|0.001|0.04|0.2|5e-05|1|"No"|0|0
"6814"|0.28|0.001|0.04|0.2|5e-05|1|"No"|0|0
"6815"|0.3|0.001|0.04|0.2|5e-05|1|"No"|0|0
"6816"|0.32|0.001|0.04|0.2|5e-05|1|"No"|0|0
"6817"|0.34|0.001|0.04|0.2|5e-05|1|"No"|0|0
"6818"|0.36|0.001|0.04|0.2|5e-05|1|"No"|0|0
"6819"|0.38|0.001|0.04|0.2|5e-05|1|"No"|0|0
"6820"|0.4|0.001|0.04|0.2|5e-05|1|"No"|0|0
"6821"|0.02|0.001|0.04|0.4|5e-05|1|"No"|0|0
"6822"|0.04|0.001|0.04|0.4|5e-05|1|"No"|0|0
"6823"|0.06|0.001|0.04|0.4|5e-05|1|"No"|0|0
"6824"|0.08|0.001|0.04|0.4|5e-05|1|"No"|0|0
"6825"|0.1|0.001|0.04|0.4|5e-05|1|"No"|0|0
"6826"|0.12|0.001|0.04|0.4|5e-05|1|"No"|0|0
"6827"|0.14|0.001|0.04|0.4|5e-05|0|"No"|0|0
"6828"|0.16|0.001|0.04|0.4|5e-05|0|"No"|0|0
"6829"|0.18|0.001|0.04|0.4|5e-05|1|"No"|0|0
"6830"|0.2|0.001|0.04|0.4|5e-05|1|"No"|0|0
"6831"|0.22|0.001|0.04|0.4|5e-05|1|"No"|0|0
"6832"|0.24|0.001|0.04|0.4|5e-05|1|"No"|0|0
"6833"|0.26|0.001|0.04|0.4|5e-05|1|"No"|0|0
"6834"|0.28|0.001|0.04|0.4|5e-05|1|"No"|0|0
"6835"|0.3|0.001|0.04|0.4|5e-05|1|"No"|0|0
"6836"|0.32|0.001|0.04|0.4|5e-05|1|"No"|0|0
"6837"|0.34|0.001|0.04|0.4|5e-05|1|"No"|0|0
"6838"|0.36|0.001|0.04|0.4|5e-05|1|"No"|0|0
"6839"|0.38|0.001|0.04|0.4|5e-05|1|"No"|0|0
"6840"|0.4|0.001|0.04|0.4|5e-05|1|"No"|0|0
"6841"|0.02|0.001|0.04|0.6|5e-05|1|"No"|0|0
"6842"|0.04|0.001|0.04|0.6|5e-05|1|"No"|0|0
"6843"|0.06|0.001|0.04|0.6|5e-05|1|"No"|0|0
"6844"|0.08|0.001|0.04|0.6|5e-05|1|"No"|0|0
"6845"|0.1|0.001|0.04|0.6|5e-05|1|"No"|0|0
"6846"|0.12|0.001|0.04|0.6|5e-05|1|"No"|0|0
"6847"|0.14|0.001|0.04|0.6|5e-05|0|"No"|0|0
"6848"|0.16|0.001|0.04|0.6|5e-05|0|"No"|0|0
"6849"|0.18|0.001|0.04|0.6|5e-05|0|"No"|0|0
"6850"|0.2|0.001|0.04|0.6|5e-05|0|"No"|0|0
"6851"|0.22|0.001|0.04|0.6|5e-05|0|"No"|0|0
"6852"|0.24|0.001|0.04|0.6|5e-05|1|"No"|0|0
"6853"|0.26|0.001|0.04|0.6|5e-05|1|"No"|0|0
"6854"|0.28|0.001|0.04|0.6|5e-05|1|"No"|0|0
"6855"|0.3|0.001|0.04|0.6|5e-05|1|"No"|0|0
"6856"|0.32|0.001|0.04|0.6|5e-05|1|"No"|0|0
"6857"|0.34|0.001|0.04|0.6|5e-05|1|"No"|0|0
"6858"|0.36|0.001|0.04|0.6|5e-05|1|"No"|0|0
"6859"|0.38|0.001|0.04|0.6|5e-05|1|"No"|0|0
"6860"|0.4|0.001|0.04|0.6|5e-05|1|"No"|0|0
"6861"|0.02|0.001|0.04|0.8|5e-05|1|"No"|0|0
"6862"|0.04|0.001|0.04|0.8|5e-05|1|"No"|0|0
"6863"|0.06|0.001|0.04|0.8|5e-05|1|"No"|0|0
"6864"|0.08|0.001|0.04|0.8|5e-05|1|"No"|0|0
"6865"|0.1|0.001|0.04|0.8|5e-05|1|"No"|0|0
"6866"|0.12|0.001|0.04|0.8|5e-05|1|"No"|0|0
"6867"|0.14|0.001|0.04|0.8|5e-05|1|"No"|0|0
"6868"|0.16|0.001|0.04|0.8|5e-05|0|"No"|0|0
"6869"|0.18|0.001|0.04|0.8|5e-05|0|"No"|0|0
"6870"|0.2|0.001|0.04|0.8|5e-05|0|"No"|0|0
"6871"|0.22|0.001|0.04|0.8|5e-05|0|"No"|0|0
"6872"|0.24|0.001|0.04|0.8|5e-05|0|"No"|0|0
"6873"|0.26|0.001|0.04|0.8|5e-05|0|"No"|0|0
"6874"|0.28|0.001|0.04|0.8|5e-05|0|"No"|0|0
"6875"|0.3|0.001|0.04|0.8|5e-05|1|"No"|0|0
"6876"|0.32|0.001|0.04|0.8|5e-05|1|"No"|0|0
"6877"|0.34|0.001|0.04|0.8|5e-05|1|"No"|0|0
"6878"|0.36|0.001|0.04|0.8|5e-05|1|"No"|0|0
"6879"|0.38|0.001|0.04|0.8|5e-05|1|"No"|0|0
"6880"|0.4|0.001|0.04|0.8|5e-05|1|"No"|0|0
"6881"|0.02|0.001|0.04|1|5e-05|1|"No"|0|0
"6882"|0.04|0.001|0.04|1|5e-05|1|"No"|0|0
"6883"|0.06|0.001|0.04|1|5e-05|1|"No"|0|0
"6884"|0.08|0.001|0.04|1|5e-05|1|"No"|0|0
"6885"|0.1|0.001|0.04|1|5e-05|1|"No"|0|0
"6886"|0.12|0.001|0.04|1|5e-05|1|"No"|0|0
"6887"|0.14|0.001|0.04|1|5e-05|2|"Sustained"|61380|0.095865967094212
"6888"|0.16|0.001|0.04|1|5e-05|1|"No"|0|0
"6889"|0.18|0.001|0.04|1|5e-05|1|"No"|0|0
"6890"|0.2|0.001|0.04|1|5e-05|0|"No"|0|0
"6891"|0.22|0.001|0.04|1|5e-05|0|"No"|0|0
"6892"|0.24|0.001|0.04|1|5e-05|0|"No"|0|0
"6893"|0.26|0.001|0.04|1|5e-05|0|"No"|0|0
"6894"|0.28|0.001|0.04|1|5e-05|0|"No"|0|0
"6895"|0.3|0.001|0.04|1|5e-05|0|"No"|0|0
"6896"|0.32|0.001|0.04|1|5e-05|0|"No"|0|0
"6897"|0.34|0.001|0.04|1|5e-05|0|"No"|0|0
"6898"|0.36|0.001|0.04|1|5e-05|1|"No"|0|0
"6899"|0.38|0.001|0.04|1|5e-05|1|"No"|0|0
"6900"|0.4|0.001|0.04|1|5e-05|1|"No"|0|0
"6901"|0.02|0.001|0.04|1.2|5e-05|1|"No"|0|0
"6902"|0.04|0.001|0.04|1.2|5e-05|1|"No"|0|0
"6903"|0.06|0.001|0.04|1.2|5e-05|1|"No"|0|0
"6904"|0.08|0.001|0.04|1.2|5e-05|1|"No"|0|0
"6905"|0.1|0.001|0.04|1.2|5e-05|1|"No"|0|0
"6906"|0.12|0.001|0.04|1.2|5e-05|1|"No"|0|0
"6907"|0.14|0.001|0.04|1.2|5e-05|2|"Sustained"|61210|0.0958754844566715
"6908"|0.16|0.001|0.04|1.2|5e-05|3|"Sustained"|42215|0.104893627427878
"6909"|0.18|0.001|0.04|1.2|5e-05|4|"Sustained"|33040|0.111280688074281
"6910"|0.2|0.001|0.04|1.2|5e-05|1|"No"|0|0
"6911"|0.22|0.001|0.04|1.2|5e-05|0|"No"|0|0
"6912"|0.24|0.001|0.04|1.2|5e-05|0|"No"|0|0
"6913"|0.26|0.001|0.04|1.2|5e-05|0|"No"|0|0
"6914"|0.28|0.001|0.04|1.2|5e-05|0|"No"|0|0
"6915"|0.3|0.001|0.04|1.2|5e-05|0|"No"|0|0
"6916"|0.32|0.001|0.04|1.2|5e-05|0|"No"|0|0
"6917"|0.34|0.001|0.04|1.2|5e-05|0|"No"|0|0
"6918"|0.36|0.001|0.04|1.2|5e-05|0|"No"|0|0
"6919"|0.38|0.001|0.04|1.2|5e-05|0|"No"|0|0
"6920"|0.4|0.001|0.04|1.2|5e-05|0|"No"|0|0
"6921"|0.02|0.001|0.04|1.4|5e-05|1|"No"|0|0
"6922"|0.04|0.001|0.04|1.4|5e-05|1|"No"|0|0
"6923"|0.06|0.001|0.04|1.4|5e-05|1|"No"|0|0
"6924"|0.08|0.001|0.04|1.4|5e-05|1|"No"|0|0
"6925"|0.1|0.001|0.04|1.4|5e-05|1|"No"|0|0
"6926"|0.12|0.001|0.04|1.4|5e-05|1|"No"|0|0
"6927"|0.14|0.001|0.04|1.4|5e-05|2|"Sustained"|61190|0.0958681143685327
"6928"|0.16|0.001|0.04|1.4|5e-05|3|"Sustained"|42090|0.104962289513766
"6929"|0.18|0.001|0.04|1.4|5e-05|4|"Sustained"|32953.3333333333|0.11175144147771
"6930"|0.2|0.001|0.04|1.4|5e-05|5|"Sustained"|27242.5|0.116588473990744
"6931"|0.22|0.001|0.04|1.4|5e-05|1|"No"|0|0
"6932"|0.24|0.001|0.04|1.4|5e-05|1|"No"|0|0
"6933"|0.26|0.001|0.04|1.4|5e-05|0|"No"|0|0
"6934"|0.28|0.001|0.04|1.4|5e-05|0|"No"|0|0
"6935"|0.3|0.001|0.04|1.4|5e-05|0|"No"|0|0
"6936"|0.32|0.001|0.04|1.4|5e-05|0|"No"|0|0
"6937"|0.34|0.001|0.04|1.4|5e-05|0|"No"|0|0
"6938"|0.36|0.001|0.04|1.4|5e-05|0|"No"|0|0
"6939"|0.38|0.001|0.04|1.4|5e-05|0|"No"|0|0
"6940"|0.4|0.001|0.04|1.4|5e-05|0|"No"|0|0
"6941"|0.02|0.001|0.04|1.6|5e-05|1|"No"|0|0
"6942"|0.04|0.001|0.04|1.6|5e-05|1|"No"|0|0
"6943"|0.06|0.001|0.04|1.6|5e-05|1|"No"|0|0
"6944"|0.08|0.001|0.04|1.6|5e-05|1|"No"|0|0
"6945"|0.1|0.001|0.04|1.6|5e-05|1|"No"|0|0
"6946"|0.12|0.001|0.04|1.6|5e-05|1|"No"|0|0
"6947"|0.14|0.001|0.04|1.6|5e-05|2|"Sustained"|61220|0.0958546319046212
"6948"|0.16|0.001|0.04|1.6|5e-05|3|"Sustained"|42040|0.104995208515967
"6949"|0.18|0.001|0.04|1.6|5e-05|4|"Sustained"|32880|0.11188604731688
"6950"|0.2|0.001|0.04|1.6|5e-05|5|"Sustained"|27192.5|0.117024316126831
"6951"|0.22|0.001|0.04|1.6|5e-05|6|"Sustained"|23206|0.120668259466194
"6952"|0.24|0.001|0.04|1.6|5e-05|2|"Dampened"|0|0
"6953"|0.26|0.001|0.04|1.6|5e-05|1|"No"|0|0
"6954"|0.28|0.001|0.04|1.6|5e-05|1|"No"|0|0
"6955"|0.3|0.001|0.04|1.6|5e-05|0|"No"|0|0
"6956"|0.32|0.001|0.04|1.6|5e-05|0|"No"|0|0
"6957"|0.34|0.001|0.04|1.6|5e-05|0|"No"|0|0
"6958"|0.36|0.001|0.04|1.6|5e-05|0|"No"|0|0
"6959"|0.38|0.001|0.04|1.6|5e-05|0|"No"|0|0
"6960"|0.4|0.001|0.04|1.6|5e-05|0|"No"|0|0
"6961"|0.02|0.001|0.04|1.8|5e-05|1|"No"|0|0
"6962"|0.04|0.001|0.04|1.8|5e-05|1|"No"|0|0
"6963"|0.06|0.001|0.04|1.8|5e-05|1|"No"|0|0
"6964"|0.08|0.001|0.04|1.8|5e-05|1|"No"|0|0
"6965"|0.1|0.001|0.04|1.8|5e-05|1|"No"|0|0
"6966"|0.12|0.001|0.04|1.8|5e-05|1|"No"|0|0
"6967"|0.14|0.001|0.04|1.8|5e-05|2|"Sustained"|61300|0.0958318948913593
"6968"|0.16|0.001|0.04|1.8|5e-05|3|"Sustained"|42025|0.105011460066621
"6969"|0.18|0.001|0.04|1.8|5e-05|4|"Sustained"|32843.3333333333|0.111965905235825
"6970"|0.2|0.001|0.04|1.8|5e-05|5|"Sustained"|27152.5|0.117220568541499
"6971"|0.22|0.001|0.04|1.8|5e-05|6|"Sustained"|23186|0.121131713413618
"6972"|0.24|0.001|0.04|1.8|5e-05|7|"Sustained"|20218.3333333333|0.123871915399037
"6973"|0.26|0.001|0.04|1.8|5e-05|9|"Sustained"|17826.25|0.125167576435592
"6974"|0.28|0.001|0.04|1.8|5e-05|1|"No"|0|0
"6975"|0.3|0.001|0.04|1.8|5e-05|1|"No"|0|0
"6976"|0.32|0.001|0.04|1.8|5e-05|1|"No"|0|0
"6977"|0.34|0.001|0.04|1.8|5e-05|0|"No"|0|0
"6978"|0.36|0.001|0.04|1.8|5e-05|0|"No"|0|0
"6979"|0.38|0.001|0.04|1.8|5e-05|0|"No"|0|0
"6980"|0.4|0.001|0.04|1.8|5e-05|0|"No"|0|0
"6981"|0.02|0.001|0.04|2|5e-05|1|"No"|0|0
"6982"|0.04|0.001|0.04|2|5e-05|1|"No"|0|0
"6983"|0.06|0.001|0.04|2|5e-05|1|"No"|0|0
"6984"|0.08|0.001|0.04|2|5e-05|1|"No"|0|0
"6985"|0.1|0.001|0.04|2|5e-05|1|"No"|0|0
"6986"|0.12|0.001|0.04|2|5e-05|1|"No"|0|0
"6987"|0.14|0.001|0.04|2|5e-05|2|"Sustained"|61390|0.095803546043613
"6988"|0.16|0.001|0.04|2|5e-05|3|"Sustained"|42030|0.105017205186601
"6989"|0.18|0.001|0.04|2|5e-05|4|"Sustained"|32830|0.112020527275898
"6990"|0.2|0.001|0.04|2|5e-05|5|"Sustained"|27135|0.117348015898743
"6991"|0.22|0.001|0.04|2|5e-05|6|"Sustained"|23170|0.121380997599856
"6992"|0.24|0.001|0.04|2|5e-05|7|"Sustained"|20216.6666666667|0.124362866065488
"6993"|0.26|0.001|0.04|2|5e-05|9|"Sustained"|17907.5|0.126411114388427
"6994"|0.28|0.001|0.04|2|5e-05|10|"Sustained"|16012.2222222222|0.12743307943712
"6995"|0.3|0.001|0.04|2|5e-05|2|"Dampened"|0|0
"6996"|0.32|0.001|0.04|2|5e-05|1|"No"|0|0
"6997"|0.34|0.001|0.04|2|5e-05|1|"No"|0|0
"6998"|0.36|0.001|0.04|2|5e-05|1|"No"|0|0
"6999"|0.38|0.001|0.04|2|5e-05|0|"No"|0|0
"7000"|0.4|0.001|0.04|2|5e-05|0|"No"|0|0
"7001"|0.02|0.001|0.04|2.2|5e-05|1|"No"|0|0
"7002"|0.04|0.001|0.04|2.2|5e-05|1|"No"|0|0
"7003"|0.06|0.001|0.04|2.2|5e-05|1|"No"|0|0
"7004"|0.08|0.001|0.04|2.2|5e-05|1|"No"|0|0
"7005"|0.1|0.001|0.04|2.2|5e-05|1|"No"|0|0
"7006"|0.12|0.001|0.04|2.2|5e-05|1|"No"|0|0
"7007"|0.14|0.001|0.04|2.2|5e-05|2|"Sustained"|61500|0.0957642107315657
"7008"|0.16|0.001|0.04|2.2|5e-05|3|"Sustained"|42055|0.105012391630726
[truncated: 20,409,748 more chars]
