# Supplementary material for: A catalytically active oscillator made from small organic molecules
Source: Nature. 2023 Sep 6;621(7977):87–93. doi: 10.1038/s41586-023-06310-2 (PMC10482680; doi:10.1038/s41586-023-06310-2)
Supplement: Supplementary file 4 — Model simulations were run with [p-nitrophenyl acetate (3)] = 0.03 M, [N-methylpiperidine (5)] = 0.005 M and a space velocity of 10–4 s-1, varying Fmoc-piperidine from 0.0004 to 0.3000 M in 0.0004 M steps and phenyl acetate from 0.004 to 3.000 M in 0.004 M steps. [file 41586_2023_6310_MOESM4_ESM.zip]

Archive with 2 entries (2 files):
- S2_zoomed_oscillation_space.R
- S2_zoomed_oscillation_space_output.txt
