# Supplementary material for: A catalytically active oscillator made from small organic molecules
Source: Nature. 2023 Sep 6;621(7977):87–93. doi: 10.1038/s41586-023-06310-2 (PMC10482680; doi:10.1038/s41586-023-06310-2)
Supplement: Supplementary file 4 — Model simulations were run with [p-nitrophenyl acetate (3)] = 0.03 M, [N-methylpiperidine (5)] = 0.005 M and a space velocity of 10–4 s-1, varying Fmoc-piperidine from 0.0004 to 0.3000 M in 0.0004 M steps and phenyl acetate from 0.004 to 3.000 M in 0.004 M steps. [file 41586_2023_6310_MOESM4_ESM.zip › S2_zoomed_oscillation_space_output.txt]

"FP_start"|"NMePip_start"|"NO2PhOAC_start"|"PhOAc_start"|"spacevelocity"|"n_oscillations"|"output"|"period"|"amplitude"
"1"|4e-04|0.005|0.03|0.004|1e-04|1|"No"|0|0
"2"|8e-04|0.005|0.03|0.004|1e-04|1|"No"|0|0
"3"|0.0012|0.005|0.03|0.004|1e-04|1|"No"|0|0
"4"|0.0016|0.005|0.03|0.004|1e-04|1|"No"|0|0
"5"|0.002|0.005|0.03|0.004|1e-04|1|"No"|0|0
"6"|0.0024|0.005|0.03|0.004|1e-04|1|"No"|0|0
"7"|0.0028|0.005|0.03|0.004|1e-04|1|"No"|0|0
"8"|0.0032|0.005|0.03|0.004|1e-04|1|"No"|0|0
"9"|0.0036|0.005|0.03|0.004|1e-04|1|"No"|0|0
"10"|0.004|0.005|0.03|0.004|1e-04|1|"No"|0|0
"11"|0.0044|0.005|0.03|0.004|1e-04|1|"No"|0|0
"12"|0.0048|0.005|0.03|0.004|1e-04|1|"No"|0|0
"13"|0.0052|0.005|0.03|0.004|1e-04|1|"No"|0|0
"14"|0.0056|0.005|0.03|0.004|1e-04|1|"No"|0|0
"15"|0.006|0.005|0.03|0.004|1e-04|1|"No"|0|0
"16"|0.0064|0.005|0.03|0.004|1e-04|1|"No"|0|0
"17"|0.0068|0.005|0.03|0.004|1e-04|1|"No"|0|0
"18"|0.0072|0.005|0.03|0.004|1e-04|1|"No"|0|0
"19"|0.0076|0.005|0.03|0.004|1e-04|1|"No"|0|0
"20"|0.008|0.005|0.03|0.004|1e-04|1|"No"|0|0
"21"|0.0084|0.005|0.03|0.004|1e-04|1|"No"|0|0
"22"|0.0088|0.005|0.03|0.004|1e-04|1|"No"|0|0
"23"|0.0092|0.005|0.03|0.004|1e-04|1|"No"|0|0
"24"|0.0096|0.005|0.03|0.004|1e-04|1|"No"|0|0
"25"|0.01|0.005|0.03|0.004|1e-04|1|"No"|0|0
"26"|0.0104|0.005|0.03|0.004|1e-04|1|"No"|0|0
"27"|0.0108|0.005|0.03|0.004|1e-04|1|"No"|0|0
"28"|0.0112|0.005|0.03|0.004|1e-04|1|"No"|0|0
"29"|0.0116|0.005|0.03|0.004|1e-04|1|"No"|0|0
"30"|0.012|0.005|0.03|0.004|1e-04|1|"No"|0|0
"31"|0.0124|0.005|0.03|0.004|1e-04|1|"No"|0|0
"32"|0.0128|0.005|0.03|0.004|1e-04|1|"No"|0|0
"33"|0.0132|0.005|0.03|0.004|1e-04|1|"No"|0|0
"34"|0.0136|0.005|0.03|0.004|1e-04|1|"No"|0|0
"35"|0.014|0.005|0.03|0.004|1e-04|1|"No"|0|0
"36"|0.0144|0.005|0.03|0.004|1e-04|1|"No"|0|0
"37"|0.0148|0.005|0.03|0.004|1e-04|1|"No"|0|0
"38"|0.0152|0.005|0.03|0.004|1e-04|1|"No"|0|0
"39"|0.0156|0.005|0.03|0.004|1e-04|1|"No"|0|0
"40"|0.016|0.005|0.03|0.004|1e-04|1|"No"|0|0
"41"|0.0164|0.005|0.03|0.004|1e-04|1|"No"|0|0
"42"|0.0168|0.005|0.03|0.004|1e-04|1|"No"|0|0
"43"|0.0172|0.005|0.03|0.004|1e-04|1|"No"|0|0
"44"|0.0176|0.005|0.03|0.004|1e-04|1|"No"|0|0
"45"|0.018|0.005|0.03|0.004|1e-04|1|"No"|0|0
"46"|0.0184|0.005|0.03|0.004|1e-04|1|"No"|0|0
"47"|0.0188|0.005|0.03|0.004|1e-04|1|"No"|0|0
"48"|0.0192|0.005|0.03|0.004|1e-04|1|"No"|0|0
"49"|0.0196|0.005|0.03|0.004|1e-04|1|"No"|0|0
"50"|0.02|0.005|0.03|0.004|1e-04|1|"No"|0|0
"51"|0.0204|0.005|0.03|0.004|1e-04|1|"No"|0|0
"52"|0.0208|0.005|0.03|0.004|1e-04|1|"No"|0|0
"53"|0.0212|0.005|0.03|0.004|1e-04|1|"No"|0|0
"54"|0.0216|0.005|0.03|0.004|1e-04|1|"No"|0|0
"55"|0.022|0.005|0.03|0.004|1e-04|1|"No"|0|0
"56"|0.0224|0.005|0.03|0.004|1e-04|1|"No"|0|0
"57"|0.0228|0.005|0.03|0.004|1e-04|1|"No"|0|0
"58"|0.0232|0.005|0.03|0.004|1e-04|1|"No"|0|0
"59"|0.0236|0.005|0.03|0.004|1e-04|1|"No"|0|0
"60"|0.024|0.005|0.03|0.004|1e-04|1|"No"|0|0
"61"|0.0244|0.005|0.03|0.004|1e-04|1|"No"|0|0
"62"|0.0248|0.005|0.03|0.004|1e-04|1|"No"|0|0
"63"|0.0252|0.005|0.03|0.004|1e-04|1|"No"|0|0
"64"|0.0256|0.005|0.03|0.004|1e-04|1|"No"|0|0
"65"|0.026|0.005|0.03|0.004|1e-04|1|"No"|0|0
"66"|0.0264|0.005|0.03|0.004|1e-04|1|"No"|0|0
"67"|0.0268|0.005|0.03|0.004|1e-04|1|"No"|0|0
"68"|0.0272|0.005|0.03|0.004|1e-04|1|"No"|0|0
"69"|0.0276|0.005|0.03|0.004|1e-04|1|"No"|0|0
"70"|0.028|0.005|0.03|0.004|1e-04|1|"No"|0|0
"71"|0.0284|0.005|0.03|0.004|1e-04|1|"No"|0|0
"72"|0.0288|0.005|0.03|0.004|1e-04|1|"No"|0|0
"73"|0.0292|0.005|0.03|0.004|1e-04|1|"No"|0|0
"74"|0.0296|0.005|0.03|0.004|1e-04|1|"No"|0|0
"75"|0.03|0.005|0.03|0.004|1e-04|1|"No"|0|0
"76"|0.0304|0.005|0.03|0.004|1e-04|1|"No"|0|0
"77"|0.0308|0.005|0.03|0.004|1e-04|1|"No"|0|0
"78"|0.0312|0.005|0.03|0.004|1e-04|1|"No"|0|0
"79"|0.0316|0.005|0.03|0.004|1e-04|1|"No"|0|0
"80"|0.032|0.005|0.03|0.004|1e-04|1|"No"|0|0
"81"|0.0324|0.005|0.03|0.004|1e-04|1|"No"|0|0
"82"|0.0328|0.005|0.03|0.004|1e-04|1|"No"|0|0
"83"|0.0332|0.005|0.03|0.004|1e-04|1|"No"|0|0
"84"|0.0336|0.005|0.03|0.004|1e-04|1|"No"|0|0
"85"|0.034|0.005|0.03|0.004|1e-04|1|"No"|0|0
"86"|0.0344|0.005|0.03|0.004|1e-04|1|"No"|0|0
"87"|0.0348|0.005|0.03|0.004|1e-04|1|"No"|0|0
"88"|0.0352|0.005|0.03|0.004|1e-04|1|"No"|0|0
"89"|0.0356|0.005|0.03|0.004|1e-04|1|"No"|0|0
"90"|0.036|0.005|0.03|0.004|1e-04|1|"No"|0|0
"91"|0.0364|0.005|0.03|0.004|1e-04|1|"No"|0|0
"92"|0.0368|0.005|0.03|0.004|1e-04|1|"No"|0|0
"93"|0.0372|0.005|0.03|0.004|1e-04|1|"No"|0|0
"94"|0.0376|0.005|0.03|0.004|1e-04|1|"No"|0|0
"95"|0.038|0.005|0.03|0.004|1e-04|1|"No"|0|0
"96"|0.0384|0.005|0.03|0.004|1e-04|1|"No"|0|0
"97"|0.0388|0.005|0.03|0.004|1e-04|1|"No"|0|0
"98"|0.0392|0.005|0.03|0.004|1e-04|1|"No"|0|0
"99"|0.0396|0.005|0.03|0.004|1e-04|1|"No"|0|0
"100"|0.04|0.005|0.03|0.004|1e-04|1|"No"|0|0
"101"|0.0404|0.005|0.03|0.004|1e-04|1|"No"|0|0
"102"|0.0408|0.005|0.03|0.004|1e-04|1|"No"|0|0
"103"|0.0412|0.005|0.03|0.004|1e-04|1|"No"|0|0
"104"|0.0416|0.005|0.03|0.004|1e-04|1|"No"|0|0
"105"|0.042|0.005|0.03|0.004|1e-04|1|"No"|0|0
"106"|0.0424|0.005|0.03|0.004|1e-04|1|"No"|0|0
"107"|0.0428|0.005|0.03|0.004|1e-04|1|"No"|0|0
"108"|0.0432|0.005|0.03|0.004|1e-04|1|"No"|0|0
"109"|0.0436|0.005|0.03|0.004|1e-04|1|"No"|0|0
"110"|0.044|0.005|0.03|0.004|1e-04|1|"No"|0|0
"111"|0.0444|0.005|0.03|0.004|1e-04|1|"No"|0|0
"112"|0.0448|0.005|0.03|0.004|1e-04|1|"No"|0|0
"113"|0.0452|0.005|0.03|0.004|1e-04|1|"No"|0|0
"114"|0.0456|0.005|0.03|0.004|1e-04|1|"No"|0|0
"115"|0.046|0.005|0.03|0.004|1e-04|1|"No"|0|0
"116"|0.0464|0.005|0.03|0.004|1e-04|1|"No"|0|0
"117"|0.0468|0.005|0.03|0.004|1e-04|1|"No"|0|0
"118"|0.0472|0.005|0.03|0.004|1e-04|1|"No"|0|0
"119"|0.0476|0.005|0.03|0.004|1e-04|1|"No"|0|0
"120"|0.048|0.005|0.03|0.004|1e-04|1|"No"|0|0
"121"|0.0484|0.005|0.03|0.004|1e-04|1|"No"|0|0
"122"|0.0488|0.005|0.03|0.004|1e-04|1|"No"|0|0
"123"|0.0492|0.005|0.03|0.004|1e-04|1|"No"|0|0
"124"|0.0496|0.005|0.03|0.004|1e-04|1|"No"|0|0
"125"|0.05|0.005|0.03|0.004|1e-04|1|"No"|0|0
"126"|0.0504|0.005|0.03|0.004|1e-04|1|"No"|0|0
"127"|0.0508|0.005|0.03|0.004|1e-04|1|"No"|0|0
"128"|0.0512|0.005|0.03|0.004|1e-04|1|"No"|0|0
"129"|0.0516|0.005|0.03|0.004|1e-04|1|"No"|0|0
"130"|0.052|0.005|0.03|0.004|1e-04|1|"No"|0|0
"131"|0.0524|0.005|0.03|0.004|1e-04|1|"No"|0|0
"132"|0.0528|0.005|0.03|0.004|1e-04|1|"No"|0|0
"133"|0.0532|0.005|0.03|0.004|1e-04|1|"No"|0|0
"134"|0.0536|0.005|0.03|0.004|1e-04|1|"No"|0|0
"135"|0.054|0.005|0.03|0.004|1e-04|1|"No"|0|0
"136"|0.0544|0.005|0.03|0.004|1e-04|1|"No"|0|0
"137"|0.0548|0.005|0.03|0.004|1e-04|1|"No"|0|0
"138"|0.0552|0.005|0.03|0.004|1e-04|1|"No"|0|0
"139"|0.0556|0.005|0.03|0.004|1e-04|1|"No"|0|0
"140"|0.056|0.005|0.03|0.004|1e-04|1|"No"|0|0
"141"|0.0564|0.005|0.03|0.004|1e-04|1|"No"|0|0
"142"|0.0568|0.005|0.03|0.004|1e-04|1|"No"|0|0
"143"|0.0572|0.005|0.03|0.004|1e-04|1|"No"|0|0
"144"|0.0576|0.005|0.03|0.004|1e-04|1|"No"|0|0
"145"|0.058|0.005|0.03|0.004|1e-04|1|"No"|0|0
"146"|0.0584|0.005|0.03|0.004|1e-04|1|"No"|0|0
"147"|0.0588|0.005|0.03|0.004|1e-04|1|"No"|0|0
"148"|0.0592|0.005|0.03|0.004|1e-04|1|"No"|0|0
"149"|0.0596|0.005|0.03|0.004|1e-04|1|"No"|0|0
"150"|0.06|0.005|0.03|0.004|1e-04|1|"No"|0|0
"151"|0.0604|0.005|0.03|0.004|1e-04|1|"No"|0|0
"152"|0.0608|0.005|0.03|0.004|1e-04|1|"No"|0|0
"153"|0.0612|0.005|0.03|0.004|1e-04|1|"No"|0|0
"154"|0.0616|0.005|0.03|0.004|1e-04|1|"No"|0|0
"155"|0.062|0.005|0.03|0.004|1e-04|1|"No"|0|0
"156"|0.0624|0.005|0.03|0.004|1e-04|1|"No"|0|0
"157"|0.0628|0.005|0.03|0.004|1e-04|1|"No"|0|0
"158"|0.0632|0.005|0.03|0.004|1e-04|1|"No"|0|0
"159"|0.0636|0.005|0.03|0.004|1e-04|1|"No"|0|0
"160"|0.064|0.005|0.03|0.004|1e-04|1|"No"|0|0
"161"|0.0644|0.005|0.03|0.004|1e-04|1|"No"|0|0
"162"|0.0648|0.005|0.03|0.004|1e-04|1|"No"|0|0
"163"|0.0652|0.005|0.03|0.004|1e-04|1|"No"|0|0
"164"|0.0656|0.005|0.03|0.004|1e-04|1|"No"|0|0
"165"|0.066|0.005|0.03|0.004|1e-04|1|"No"|0|0
"166"|0.0664|0.005|0.03|0.004|1e-04|1|"No"|0|0
"167"|0.0668|0.005|0.03|0.004|1e-04|1|"No"|0|0
"168"|0.0672|0.005|0.03|0.004|1e-04|1|"No"|0|0
"169"|0.0676|0.005|0.03|0.004|1e-04|1|"No"|0|0
"170"|0.068|0.005|0.03|0.004|1e-04|1|"No"|0|0
"171"|0.0684|0.005|0.03|0.004|1e-04|1|"No"|0|0
"172"|0.0688|0.005|0.03|0.004|1e-04|1|"No"|0|0
"173"|0.0692|0.005|0.03|0.004|1e-04|1|"No"|0|0
"174"|0.0696|0.005|0.03|0.004|1e-04|1|"No"|0|0
"175"|0.07|0.005|0.03|0.004|1e-04|1|"No"|0|0
"176"|0.0704|0.005|0.03|0.004|1e-04|1|"No"|0|0
"177"|0.0708|0.005|0.03|0.004|1e-04|1|"No"|0|0
"178"|0.0712|0.005|0.03|0.004|1e-04|1|"No"|0|0
"179"|0.0716|0.005|0.03|0.004|1e-04|1|"No"|0|0
"180"|0.072|0.005|0.03|0.004|1e-04|1|"No"|0|0
"181"|0.0724|0.005|0.03|0.004|1e-04|1|"No"|0|0
"182"|0.0728|0.005|0.03|0.004|1e-04|1|"No"|0|0
"183"|0.0732|0.005|0.03|0.004|1e-04|1|"No"|0|0
"184"|0.0736|0.005|0.03|0.004|1e-04|1|"No"|0|0
"185"|0.074|0.005|0.03|0.004|1e-04|1|"No"|0|0
"186"|0.0744|0.005|0.03|0.004|1e-04|1|"No"|0|0
"187"|0.0748|0.005|0.03|0.004|1e-04|1|"No"|0|0
"188"|0.0752|0.005|0.03|0.004|1e-04|1|"No"|0|0
"189"|0.0756|0.005|0.03|0.004|1e-04|1|"No"|0|0
"190"|0.076|0.005|0.03|0.004|1e-04|1|"No"|0|0
"191"|0.0764|0.005|0.03|0.004|1e-04|1|"No"|0|0
"192"|0.0768|0.005|0.03|0.004|1e-04|1|"No"|0|0
"193"|0.0772|0.005|0.03|0.004|1e-04|1|"No"|0|0
"194"|0.0776|0.005|0.03|0.004|1e-04|1|"No"|0|0
"195"|0.078|0.005|0.03|0.004|1e-04|1|"No"|0|0
"196"|0.0784|0.005|0.03|0.004|1e-04|1|"No"|0|0
"197"|0.0788|0.005|0.03|0.004|1e-04|1|"No"|0|0
"198"|0.0792|0.005|0.03|0.004|1e-04|1|"No"|0|0
"199"|0.0796|0.005|0.03|0.004|1e-04|1|"No"|0|0
"200"|0.08|0.005|0.03|0.004|1e-04|1|"No"|0|0
"201"|0.0804|0.005|0.03|0.004|1e-04|1|"No"|0|0
"202"|0.0808|0.005|0.03|0.004|1e-04|1|"No"|0|0
"203"|0.0812|0.005|0.03|0.004|1e-04|1|"No"|0|0
"204"|0.0816|0.005|0.03|0.004|1e-04|1|"No"|0|0
"205"|0.082|0.005|0.03|0.004|1e-04|1|"No"|0|0
"206"|0.0824|0.005|0.03|0.004|1e-04|1|"No"|0|0
"207"|0.0828|0.005|0.03|0.004|1e-04|1|"No"|0|0
"208"|0.0832|0.005|0.03|0.004|1e-04|1|"No"|0|0
"209"|0.0836|0.005|0.03|0.004|1e-04|1|"No"|0|0
"210"|0.084|0.005|0.03|0.004|1e-04|1|"No"|0|0
"211"|0.0844|0.005|0.03|0.004|1e-04|1|"No"|0|0
"212"|0.0848|0.005|0.03|0.004|1e-04|1|"No"|0|0
"213"|0.0852|0.005|0.03|0.004|1e-04|1|"No"|0|0
"214"|0.0856|0.005|0.03|0.004|1e-04|1|"No"|0|0
"215"|0.086|0.005|0.03|0.004|1e-04|1|"No"|0|0
"216"|0.0864|0.005|0.03|0.004|1e-04|1|"No"|0|0
"217"|0.0868|0.005|0.03|0.004|1e-04|1|"No"|0|0
"218"|0.0872|0.005|0.03|0.004|1e-04|1|"No"|0|0
"219"|0.0876|0.005|0.03|0.004|1e-04|1|"No"|0|0
"220"|0.088|0.005|0.03|0.004|1e-04|1|"No"|0|0
"221"|0.0884|0.005|0.03|0.004|1e-04|1|"No"|0|0
"222"|0.0888|0.005|0.03|0.004|1e-04|1|"No"|0|0
"223"|0.0892|0.005|0.03|0.004|1e-04|1|"No"|0|0
"224"|0.0896|0.005|0.03|0.004|1e-04|1|"No"|0|0
"225"|0.09|0.005|0.03|0.004|1e-04|1|"No"|0|0
"226"|0.0904|0.005|0.03|0.004|1e-04|1|"No"|0|0
"227"|0.0908|0.005|0.03|0.004|1e-04|1|"No"|0|0
"228"|0.0912|0.005|0.03|0.004|1e-04|1|"No"|0|0
"229"|0.0916|0.005|0.03|0.004|1e-04|1|"No"|0|0
"230"|0.092|0.005|0.03|0.004|1e-04|1|"No"|0|0
"231"|0.0924|0.005|0.03|0.004|1e-04|1|"No"|0|0
"232"|0.0928|0.005|0.03|0.004|1e-04|1|"No"|0|0
"233"|0.0932|0.005|0.03|0.004|1e-04|1|"No"|0|0
"234"|0.0936|0.005|0.03|0.004|1e-04|1|"No"|0|0
"235"|0.094|0.005|0.03|0.004|1e-04|1|"No"|0|0
"236"|0.0944|0.005|0.03|0.004|1e-04|1|"No"|0|0
"237"|0.0948|0.005|0.03|0.004|1e-04|1|"No"|0|0
"238"|0.0952|0.005|0.03|0.004|1e-04|1|"No"|0|0
"239"|0.0956|0.005|0.03|0.004|1e-04|1|"No"|0|0
"240"|0.096|0.005|0.03|0.004|1e-04|1|"No"|0|0
"241"|0.0964|0.005|0.03|0.004|1e-04|1|"No"|0|0
"242"|0.0968|0.005|0.03|0.004|1e-04|1|"No"|0|0
"243"|0.0972|0.005|0.03|0.004|1e-04|1|"No"|0|0
"244"|0.0976|0.005|0.03|0.004|1e-04|1|"No"|0|0
"245"|0.098|0.005|0.03|0.004|1e-04|1|"No"|0|0
"246"|0.0984|0.005|0.03|0.004|1e-04|1|"No"|0|0
"247"|0.0988|0.005|0.03|0.004|1e-04|1|"No"|0|0
"248"|0.0992|0.005|0.03|0.004|1e-04|1|"No"|0|0
"249"|0.0996|0.005|0.03|0.004|1e-04|1|"No"|0|0
"250"|0.1|0.005|0.03|0.004|1e-04|1|"No"|0|0
"251"|0.1004|0.005|0.03|0.004|1e-04|1|"No"|0|0
"252"|0.1008|0.005|0.03|0.004|1e-04|1|"No"|0|0
"253"|0.1012|0.005|0.03|0.004|1e-04|1|"No"|0|0
"254"|0.1016|0.005|0.03|0.004|1e-04|1|"No"|0|0
"255"|0.102|0.005|0.03|0.004|1e-04|1|"No"|0|0
"256"|0.1024|0.005|0.03|0.004|1e-04|1|"No"|0|0
"257"|0.1028|0.005|0.03|0.004|1e-04|1|"No"|0|0
"258"|0.1032|0.005|0.03|0.004|1e-04|1|"No"|0|0
"259"|0.1036|0.005|0.03|0.004|1e-04|1|"No"|0|0
"260"|0.104|0.005|0.03|0.004|1e-04|1|"No"|0|0
"261"|0.1044|0.005|0.03|0.004|1e-04|1|"No"|0|0
"262"|0.1048|0.005|0.03|0.004|1e-04|1|"No"|0|0
"263"|0.1052|0.005|0.03|0.004|1e-04|1|"No"|0|0
"264"|0.1056|0.005|0.03|0.004|1e-04|1|"No"|0|0
"265"|0.106|0.005|0.03|0.004|1e-04|1|"No"|0|0
"266"|0.1064|0.005|0.03|0.004|1e-04|1|"No"|0|0
"267"|0.1068|0.005|0.03|0.004|1e-04|1|"No"|0|0
"268"|0.1072|0.005|0.03|0.004|1e-04|1|"No"|0|0
"269"|0.1076|0.005|0.03|0.004|1e-04|1|"No"|0|0
"270"|0.108|0.005|0.03|0.004|1e-04|1|"No"|0|0
"271"|0.1084|0.005|0.03|0.004|1e-04|1|"No"|0|0
"272"|0.1088|0.005|0.03|0.004|1e-04|1|"No"|0|0
"273"|0.1092|0.005|0.03|0.004|1e-04|1|"No"|0|0
"274"|0.1096|0.005|0.03|0.004|1e-04|1|"No"|0|0
"275"|0.11|0.005|0.03|0.004|1e-04|1|"No"|0|0
"276"|0.1104|0.005|0.03|0.004|1e-04|1|"No"|0|0
"277"|0.1108|0.005|0.03|0.004|1e-04|1|"No"|0|0
"278"|0.1112|0.005|0.03|0.004|1e-04|1|"No"|0|0
"279"|0.1116|0.005|0.03|0.004|1e-04|1|"No"|0|0
"280"|0.112|0.005|0.03|0.004|1e-04|1|"No"|0|0
"281"|0.1124|0.005|0.03|0.004|1e-04|1|"No"|0|0
"282"|0.1128|0.005|0.03|0.004|1e-04|1|"No"|0|0
"283"|0.1132|0.005|0.03|0.004|1e-04|1|"No"|0|0
"284"|0.1136|0.005|0.03|0.004|1e-04|1|"No"|0|0
"285"|0.114|0.005|0.03|0.004|1e-04|1|"No"|0|0
"286"|0.1144|0.005|0.03|0.004|1e-04|1|"No"|0|0
"287"|0.1148|0.005|0.03|0.004|1e-04|1|"No"|0|0
"288"|0.1152|0.005|0.03|0.004|1e-04|1|"No"|0|0
"289"|0.1156|0.005|0.03|0.004|1e-04|1|"No"|0|0
"290"|0.116|0.005|0.03|0.004|1e-04|1|"No"|0|0
"291"|0.1164|0.005|0.03|0.004|1e-04|1|"No"|0|0
"292"|0.1168|0.005|0.03|0.004|1e-04|1|"No"|0|0
"293"|0.1172|0.005|0.03|0.004|1e-04|1|"No"|0|0
"294"|0.1176|0.005|0.03|0.004|1e-04|1|"No"|0|0
"295"|0.118|0.005|0.03|0.004|1e-04|1|"No"|0|0
"296"|0.1184|0.005|0.03|0.004|1e-04|1|"No"|0|0
"297"|0.1188|0.005|0.03|0.004|1e-04|1|"No"|0|0
"298"|0.1192|0.005|0.03|0.004|1e-04|1|"No"|0|0
"299"|0.1196|0.005|0.03|0.004|1e-04|1|"No"|0|0
"300"|0.12|0.005|0.03|0.004|1e-04|1|"No"|0|0
"301"|0.1204|0.005|0.03|0.004|1e-04|1|"No"|0|0
"302"|0.1208|0.005|0.03|0.004|1e-04|1|"No"|0|0
"303"|0.1212|0.005|0.03|0.004|1e-04|1|"No"|0|0
"304"|0.1216|0.005|0.03|0.004|1e-04|1|"No"|0|0
"305"|0.122|0.005|0.03|0.004|1e-04|1|"No"|0|0
"306"|0.1224|0.005|0.03|0.004|1e-04|1|"No"|0|0
"307"|0.1228|0.005|0.03|0.004|1e-04|1|"No"|0|0
"308"|0.1232|0.005|0.03|0.004|1e-04|1|"No"|0|0
"309"|0.1236|0.005|0.03|0.004|1e-04|1|"No"|0|0
"310"|0.124|0.005|0.03|0.004|1e-04|1|"No"|0|0
"311"|0.1244|0.005|0.03|0.004|1e-04|1|"No"|0|0
"312"|0.1248|0.005|0.03|0.004|1e-04|1|"No"|0|0
"313"|0.1252|0.005|0.03|0.004|1e-04|1|"No"|0|0
"314"|0.1256|0.005|0.03|0.004|1e-04|1|"No"|0|0
"315"|0.126|0.005|0.03|0.004|1e-04|1|"No"|0|0
"316"|0.1264|0.005|0.03|0.004|1e-04|1|"No"|0|0
"317"|0.1268|0.005|0.03|0.004|1e-04|1|"No"|0|0
"318"|0.1272|0.005|0.03|0.004|1e-04|1|"No"|0|0
"319"|0.1276|0.005|0.03|0.004|1e-04|1|"No"|0|0
"320"|0.128|0.005|0.03|0.004|1e-04|1|"No"|0|0
"321"|0.1284|0.005|0.03|0.004|1e-04|1|"No"|0|0
"322"|0.1288|0.005|0.03|0.004|1e-04|1|"No"|0|0
"323"|0.1292|0.005|0.03|0.004|1e-04|1|"No"|0|0
"324"|0.1296|0.005|0.03|0.004|1e-04|1|"No"|0|0
"325"|0.13|0.005|0.03|0.004|1e-04|1|"No"|0|0
"326"|0.1304|0.005|0.03|0.004|1e-04|1|"No"|0|0
"327"|0.1308|0.005|0.03|0.004|1e-04|1|"No"|0|0
"328"|0.1312|0.005|0.03|0.004|1e-04|1|"No"|0|0
"329"|0.1316|0.005|0.03|0.004|1e-04|1|"No"|0|0
"330"|0.132|0.005|0.03|0.004|1e-04|1|"No"|0|0
"331"|0.1324|0.005|0.03|0.004|1e-04|1|"No"|0|0
"332"|0.1328|0.005|0.03|0.004|1e-04|1|"No"|0|0
"333"|0.1332|0.005|0.03|0.004|1e-04|1|"No"|0|0
"334"|0.1336|0.005|0.03|0.004|1e-04|1|"No"|0|0
"335"|0.134|0.005|0.03|0.004|1e-04|1|"No"|0|0
"336"|0.1344|0.005|0.03|0.004|1e-04|1|"No"|0|0
"337"|0.1348|0.005|0.03|0.004|1e-04|1|"No"|0|0
"338"|0.1352|0.005|0.03|0.004|1e-04|1|"No"|0|0
"339"|0.1356|0.005|0.03|0.004|1e-04|1|"No"|0|0
"340"|0.136|0.005|0.03|0.004|1e-04|1|"No"|0|0
"341"|0.1364|0.005|0.03|0.004|1e-04|1|"No"|0|0
"342"|0.1368|0.005|0.03|0.004|1e-04|1|"No"|0|0
"343"|0.1372|0.005|0.03|0.004|1e-04|1|"No"|0|0
"344"|0.1376|0.005|0.03|0.004|1e-04|1|"No"|0|0
"345"|0.138|0.005|0.03|0.004|1e-04|1|"No"|0|0
"346"|0.1384|0.005|0.03|0.004|1e-04|1|"No"|0|0
"347"|0.1388|0.005|0.03|0.004|1e-04|1|"No"|0|0
"348"|0.1392|0.005|0.03|0.004|1e-04|1|"No"|0|0
"349"|0.1396|0.005|0.03|0.004|1e-04|1|"No"|0|0
"350"|0.14|0.005|0.03|0.004|1e-04|1|"No"|0|0
"351"|0.1404|0.005|0.03|0.004|1e-04|1|"No"|0|0
"352"|0.1408|0.005|0.03|0.004|1e-04|1|"No"|0|0
"353"|0.1412|0.005|0.03|0.004|1e-04|1|"No"|0|0
"354"|0.1416|0.005|0.03|0.004|1e-04|1|"No"|0|0
"355"|0.142|0.005|0.03|0.004|1e-04|1|"No"|0|0
"356"|0.1424|0.005|0.03|0.004|1e-04|1|"No"|0|0
"357"|0.1428|0.005|0.03|0.004|1e-04|1|"No"|0|0
"358"|0.1432|0.005|0.03|0.004|1e-04|1|"No"|0|0
"359"|0.1436|0.005|0.03|0.004|1e-04|1|"No"|0|0
"360"|0.144|0.005|0.03|0.004|1e-04|1|"No"|0|0
"361"|0.1444|0.005|0.03|0.004|1e-04|1|"No"|0|0
"362"|0.1448|0.005|0.03|0.004|1e-04|1|"No"|0|0
"363"|0.1452|0.005|0.03|0.004|1e-04|1|"No"|0|0
"364"|0.1456|0.005|0.03|0.004|1e-04|1|"No"|0|0
"365"|0.146|0.005|0.03|0.004|1e-04|1|"No"|0|0
"366"|0.1464|0.005|0.03|0.004|1e-04|1|"No"|0|0
"367"|0.1468|0.005|0.03|0.004|1e-04|1|"No"|0|0
"368"|0.1472|0.005|0.03|0.004|1e-04|1|"No"|0|0
"369"|0.1476|0.005|0.03|0.004|1e-04|1|"No"|0|0
"370"|0.148|0.005|0.03|0.004|1e-04|1|"No"|0|0
"371"|0.1484|0.005|0.03|0.004|1e-04|1|"No"|0|0
"372"|0.1488|0.005|0.03|0.004|1e-04|1|"No"|0|0
"373"|0.1492|0.005|0.03|0.004|1e-04|1|"No"|0|0
"374"|0.1496|0.005|0.03|0.004|1e-04|1|"No"|0|0
"375"|0.15|0.005|0.03|0.004|1e-04|1|"No"|0|0
"376"|0.1504|0.005|0.03|0.004|1e-04|1|"No"|0|0
"377"|0.1508|0.005|0.03|0.004|1e-04|1|"No"|0|0
"378"|0.1512|0.005|0.03|0.004|1e-04|1|"No"|0|0
"379"|0.1516|0.005|0.03|0.004|1e-04|1|"No"|0|0
"380"|0.152|0.005|0.03|0.004|1e-04|1|"No"|0|0
"381"|0.1524|0.005|0.03|0.004|1e-04|1|"No"|0|0
"382"|0.1528|0.005|0.03|0.004|1e-04|1|"No"|0|0
"383"|0.1532|0.005|0.03|0.004|1e-04|1|"No"|0|0
"384"|0.1536|0.005|0.03|0.004|1e-04|1|"No"|0|0
"385"|0.154|0.005|0.03|0.004|1e-04|1|"No"|0|0
"386"|0.1544|0.005|0.03|0.004|1e-04|1|"No"|0|0
"387"|0.1548|0.005|0.03|0.004|1e-04|1|"No"|0|0
"388"|0.1552|0.005|0.03|0.004|1e-04|1|"No"|0|0
"389"|0.1556|0.005|0.03|0.004|1e-04|1|"No"|0|0
"390"|0.156|0.005|0.03|0.004|1e-04|1|"No"|0|0
"391"|0.1564|0.005|0.03|0.004|1e-04|1|"No"|0|0
"392"|0.1568|0.005|0.03|0.004|1e-04|1|"No"|0|0
"393"|0.1572|0.005|0.03|0.004|1e-04|1|"No"|0|0
"394"|0.1576|0.005|0.03|0.004|1e-04|1|"No"|0|0
"395"|0.158|0.005|0.03|0.004|1e-04|1|"No"|0|0
"396"|0.1584|0.005|0.03|0.004|1e-04|1|"No"|0|0
"397"|0.1588|0.005|0.03|0.004|1e-04|1|"No"|0|0
"398"|0.1592|0.005|0.03|0.004|1e-04|1|"No"|0|0
"399"|0.1596|0.005|0.03|0.004|1e-04|1|"No"|0|0
"400"|0.16|0.005|0.03|0.004|1e-04|1|"No"|0|0
"401"|0.1604|0.005|0.03|0.004|1e-04|1|"No"|0|0
"402"|0.1608|0.005|0.03|0.004|1e-04|1|"No"|0|0
"403"|0.1612|0.005|0.03|0.004|1e-04|1|"No"|0|0
"404"|0.1616|0.005|0.03|0.004|1e-04|1|"No"|0|0
"405"|0.162|0.005|0.03|0.004|1e-04|1|"No"|0|0
"406"|0.1624|0.005|0.03|0.004|1e-04|1|"No"|0|0
"407"|0.1628|0.005|0.03|0.004|1e-04|1|"No"|0|0
"408"|0.1632|0.005|0.03|0.004|1e-04|1|"No"|0|0
"409"|0.1636|0.005|0.03|0.004|1e-04|1|"No"|0|0
"410"|0.164|0.005|0.03|0.004|1e-04|1|"No"|0|0
"411"|0.1644|0.005|0.03|0.004|1e-04|1|"No"|0|0
"412"|0.1648|0.005|0.03|0.004|1e-04|1|"No"|0|0
"413"|0.1652|0.005|0.03|0.004|1e-04|1|"No"|0|0
"414"|0.1656|0.005|0.03|0.004|1e-04|1|"No"|0|0
"415"|0.166|0.005|0.03|0.004|1e-04|1|"No"|0|0
"416"|0.1664|0.005|0.03|0.004|1e-04|1|"No"|0|0
"417"|0.1668|0.005|0.03|0.004|1e-04|1|"No"|0|0
"418"|0.1672|0.005|0.03|0.004|1e-04|1|"No"|0|0
"419"|0.1676|0.005|0.03|0.004|1e-04|1|"No"|0|0
"420"|0.168|0.005|0.03|0.004|1e-04|1|"No"|0|0
"421"|0.1684|0.005|0.03|0.004|1e-04|1|"No"|0|0
"422"|0.1688|0.005|0.03|0.004|1e-04|1|"No"|0|0
"423"|0.1692|0.005|0.03|0.004|1e-04|1|"No"|0|0
"424"|0.1696|0.005|0.03|0.004|1e-04|1|"No"|0|0
"425"|0.17|0.005|0.03|0.004|1e-04|1|"No"|0|0
"426"|0.1704|0.005|0.03|0.004|1e-04|1|"No"|0|0
"427"|0.1708|0.005|0.03|0.004|1e-04|1|"No"|0|0
"428"|0.1712|0.005|0.03|0.004|1e-04|1|"No"|0|0
"429"|0.1716|0.005|0.03|0.004|1e-04|1|"No"|0|0
"430"|0.172|0.005|0.03|0.004|1e-04|1|"No"|0|0
"431"|0.1724|0.005|0.03|0.004|1e-04|1|"No"|0|0
"432"|0.1728|0.005|0.03|0.004|1e-04|1|"No"|0|0
"433"|0.1732|0.005|0.03|0.004|1e-04|1|"No"|0|0
"434"|0.1736|0.005|0.03|0.004|1e-04|1|"No"|0|0
"435"|0.174|0.005|0.03|0.004|1e-04|1|"No"|0|0
"436"|0.1744|0.005|0.03|0.004|1e-04|1|"No"|0|0
"437"|0.1748|0.005|0.03|0.004|1e-04|1|"No"|0|0
"438"|0.1752|0.005|0.03|0.004|1e-04|1|"No"|0|0
"439"|0.1756|0.005|0.03|0.004|1e-04|1|"No"|0|0
"440"|0.176|0.005|0.03|0.004|1e-04|1|"No"|0|0
"441"|0.1764|0.005|0.03|0.004|1e-04|1|"No"|0|0
"442"|0.1768|0.005|0.03|0.004|1e-04|1|"No"|0|0
"443"|0.1772|0.005|0.03|0.004|1e-04|1|"No"|0|0
"444"|0.1776|0.005|0.03|0.004|1e-04|1|"No"|0|0
"445"|0.178|0.005|0.03|0.004|1e-04|1|"No"|0|0
"446"|0.1784|0.005|0.03|0.004|1e-04|1|"No"|0|0
"447"|0.1788|0.005|0.03|0.004|1e-04|1|"No"|0|0
"448"|0.1792|0.005|0.03|0.004|1e-04|1|"No"|0|0
"449"|0.1796|0.005|0.03|0.004|1e-04|1|"No"|0|0
"450"|0.18|0.005|0.03|0.004|1e-04|1|"No"|0|0
"451"|0.1804|0.005|0.03|0.004|1e-04|1|"No"|0|0
"452"|0.1808|0.005|0.03|0.004|1e-04|1|"No"|0|0
"453"|0.1812|0.005|0.03|0.004|1e-04|1|"No"|0|0
"454"|0.1816|0.005|0.03|0.004|1e-04|1|"No"|0|0
"455"|0.182|0.005|0.03|0.004|1e-04|1|"No"|0|0
"456"|0.1824|0.005|0.03|0.004|1e-04|1|"No"|0|0
"457"|0.1828|0.005|0.03|0.004|1e-04|1|"No"|0|0
"458"|0.1832|0.005|0.03|0.004|1e-04|1|"No"|0|0
"459"|0.1836|0.005|0.03|0.004|1e-04|1|"No"|0|0
"460"|0.184|0.005|0.03|0.004|1e-04|1|"No"|0|0
"461"|0.1844|0.005|0.03|0.004|1e-04|1|"No"|0|0
"462"|0.1848|0.005|0.03|0.004|1e-04|1|"No"|0|0
"463"|0.1852|0.005|0.03|0.004|1e-04|1|"No"|0|0
"464"|0.1856|0.005|0.03|0.004|1e-04|1|"No"|0|0
"465"|0.186|0.005|0.03|0.004|1e-04|1|"No"|0|0
"466"|0.1864|0.005|0.03|0.004|1e-04|1|"No"|0|0
"467"|0.1868|0.005|0.03|0.004|1e-04|1|"No"|0|0
"468"|0.1872|0.005|0.03|0.004|1e-04|1|"No"|0|0
"469"|0.1876|0.005|0.03|0.004|1e-04|1|"No"|0|0
"470"|0.188|0.005|0.03|0.004|1e-04|1|"No"|0|0
"471"|0.1884|0.005|0.03|0.004|1e-04|1|"No"|0|0
"472"|0.1888|0.005|0.03|0.004|1e-04|1|"No"|0|0
"473"|0.1892|0.005|0.03|0.004|1e-04|1|"No"|0|0
"474"|0.1896|0.005|0.03|0.004|1e-04|1|"No"|0|0
"475"|0.19|0.005|0.03|0.004|1e-04|1|"No"|0|0
"476"|0.1904|0.005|0.03|0.004|1e-04|1|"No"|0|0
"477"|0.1908|0.005|0.03|0.004|1e-04|1|"No"|0|0
"478"|0.1912|0.005|0.03|0.004|1e-04|1|"No"|0|0
"479"|0.1916|0.005|0.03|0.004|1e-04|1|"No"|0|0
"480"|0.192|0.005|0.03|0.004|1e-04|1|"No"|0|0
"481"|0.1924|0.005|0.03|0.004|1e-04|1|"No"|0|0
"482"|0.1928|0.005|0.03|0.004|1e-04|1|"No"|0|0
"483"|0.1932|0.005|0.03|0.004|1e-04|1|"No"|0|0
"484"|0.1936|0.005|0.03|0.004|1e-04|1|"No"|0|0
"485"|0.194|0.005|0.03|0.004|1e-04|1|"No"|0|0
"486"|0.1944|0.005|0.03|0.004|1e-04|1|"No"|0|0
"487"|0.1948|0.005|0.03|0.004|1e-04|1|"No"|0|0
"488"|0.1952|0.005|0.03|0.004|1e-04|1|"No"|0|0
"489"|0.1956|0.005|0.03|0.004|1e-04|1|"No"|0|0
"490"|0.196|0.005|0.03|0.004|1e-04|1|"No"|0|0
"491"|0.1964|0.005|0.03|0.004|1e-04|1|"No"|0|0
"492"|0.1968|0.005|0.03|0.004|1e-04|1|"No"|0|0
"493"|0.1972|0.005|0.03|0.004|1e-04|1|"No"|0|0
"494"|0.1976|0.005|0.03|0.004|1e-04|1|"No"|0|0
"495"|0.198|0.005|0.03|0.004|1e-04|1|"No"|0|0
"496"|0.1984|0.005|0.03|0.004|1e-04|1|"No"|0|0
"497"|0.1988|0.005|0.03|0.004|1e-04|1|"No"|0|0
"498"|0.1992|0.005|0.03|0.004|1e-04|1|"No"|0|0
"499"|0.1996|0.005|0.03|0.004|1e-04|1|"No"|0|0
"500"|0.2|0.005|0.03|0.004|1e-04|1|"No"|0|0
"501"|0.2004|0.005|0.03|0.004|1e-04|1|"No"|0|0
"502"|0.2008|0.005|0.03|0.004|1e-04|1|"No"|0|0
"503"|0.2012|0.005|0.03|0.004|1e-04|1|"No"|0|0
"504"|0.2016|0.005|0.03|0.004|1e-04|1|"No"|0|0
"505"|0.202|0.005|0.03|0.004|1e-04|1|"No"|0|0
"506"|0.2024|0.005|0.03|0.004|1e-04|1|"No"|0|0
"507"|0.2028|0.005|0.03|0.004|1e-04|1|"No"|0|0
"508"|0.2032|0.005|0.03|0.004|1e-04|1|"No"|0|0
"509"|0.2036|0.005|0.03|0.004|1e-04|1|"No"|0|0
"510"|0.204|0.005|0.03|0.004|1e-04|1|"No"|0|0
"511"|0.2044|0.005|0.03|0.004|1e-04|1|"No"|0|0
"512"|0.2048|0.005|0.03|0.004|1e-04|1|"No"|0|0
"513"|0.2052|0.005|0.03|0.004|1e-04|1|"No"|0|0
"514"|0.2056|0.005|0.03|0.004|1e-04|1|"No"|0|0
"515"|0.206|0.005|0.03|0.004|1e-04|1|"No"|0|0
"516"|0.2064|0.005|0.03|0.004|1e-04|1|"No"|0|0
"517"|0.2068|0.005|0.03|0.004|1e-04|1|"No"|0|0
"518"|0.2072|0.005|0.03|0.004|1e-04|1|"No"|0|0
"519"|0.2076|0.005|0.03|0.004|1e-04|1|"No"|0|0
"520"|0.208|0.005|0.03|0.004|1e-04|1|"No"|0|0
"521"|0.2084|0.005|0.03|0.004|1e-04|1|"No"|0|0
"522"|0.2088|0.005|0.03|0.004|1e-04|1|"No"|0|0
"523"|0.2092|0.005|0.03|0.004|1e-04|1|"No"|0|0
"524"|0.2096|0.005|0.03|0.004|1e-04|1|"No"|0|0
"525"|0.21|0.005|0.03|0.004|1e-04|1|"No"|0|0
"526"|0.2104|0.005|0.03|0.004|1e-04|1|"No"|0|0
"527"|0.2108|0.005|0.03|0.004|1e-04|1|"No"|0|0
"528"|0.2112|0.005|0.03|0.004|1e-04|1|"No"|0|0
"529"|0.2116|0.005|0.03|0.004|1e-04|1|"No"|0|0
"530"|0.212|0.005|0.03|0.004|1e-04|1|"No"|0|0
"531"|0.2124|0.005|0.03|0.004|1e-04|1|"No"|0|0
"532"|0.2128|0.005|0.03|0.004|1e-04|1|"No"|0|0
"533"|0.2132|0.005|0.03|0.004|1e-04|1|"No"|0|0
"534"|0.2136|0.005|0.03|0.004|1e-04|1|"No"|0|0
"535"|0.214|0.005|0.03|0.004|1e-04|1|"No"|0|0
"536"|0.2144|0.005|0.03|0.004|1e-04|1|"No"|0|0
"537"|0.2148|0.005|0.03|0.004|1e-04|1|"No"|0|0
"538"|0.2152|0.005|0.03|0.004|1e-04|1|"No"|0|0
"539"|0.2156|0.005|0.03|0.004|1e-04|1|"No"|0|0
"540"|0.216|0.005|0.03|0.004|1e-04|1|"No"|0|0
"541"|0.2164|0.005|0.03|0.004|1e-04|1|"No"|0|0
"542"|0.2168|0.005|0.03|0.004|1e-04|1|"No"|0|0
"543"|0.2172|0.005|0.03|0.004|1e-04|1|"No"|0|0
"544"|0.2176|0.005|0.03|0.004|1e-04|1|"No"|0|0
"545"|0.218|0.005|0.03|0.004|1e-04|1|"No"|0|0
"546"|0.2184|0.005|0.03|0.004|1e-04|1|"No"|0|0
"547"|0.2188|0.005|0.03|0.004|1e-04|1|"No"|0|0
"548"|0.2192|0.005|0.03|0.004|1e-04|1|"No"|0|0
"549"|0.2196|0.005|0.03|0.004|1e-04|1|"No"|0|0
"550"|0.22|0.005|0.03|0.004|1e-04|1|"No"|0|0
"551"|0.2204|0.005|0.03|0.004|1e-04|1|"No"|0|0
"552"|0.2208|0.005|0.03|0.004|1e-04|1|"No"|0|0
"553"|0.2212|0.005|0.03|0.004|1e-04|1|"No"|0|0
"554"|0.2216|0.005|0.03|0.004|1e-04|1|"No"|0|0
"555"|0.222|0.005|0.03|0.004|1e-04|1|"No"|0|0
"556"|0.2224|0.005|0.03|0.004|1e-04|1|"No"|0|0
"557"|0.2228|0.005|0.03|0.004|1e-04|1|"No"|0|0
"558"|0.2232|0.005|0.03|0.004|1e-04|1|"No"|0|0
"559"|0.2236|0.005|0.03|0.004|1e-04|1|"No"|0|0
"560"|0.224|0.005|0.03|0.004|1e-04|1|"No"|0|0
"561"|0.2244|0.005|0.03|0.004|1e-04|1|"No"|0|0
"562"|0.2248|0.005|0.03|0.004|1e-04|1|"No"|0|0
"563"|0.2252|0.005|0.03|0.004|1e-04|1|"No"|0|0
"564"|0.2256|0.005|0.03|0.004|1e-04|1|"No"|0|0
"565"|0.226|0.005|0.03|0.004|1e-04|1|"No"|0|0
"566"|0.2264|0.005|0.03|0.004|1e-04|1|"No"|0|0
"567"|0.2268|0.005|0.03|0.004|1e-04|1|"No"|0|0
"568"|0.2272|0.005|0.03|0.004|1e-04|1|"No"|0|0
"569"|0.2276|0.005|0.03|0.004|1e-04|1|"No"|0|0
"570"|0.228|0.005|0.03|0.004|1e-04|1|"No"|0|0
"571"|0.2284|0.005|0.03|0.004|1e-04|1|"No"|0|0
"572"|0.2288|0.005|0.03|0.004|1e-04|1|"No"|0|0
"573"|0.2292|0.005|0.03|0.004|1e-04|1|"No"|0|0
"574"|0.2296|0.005|0.03|0.004|1e-04|1|"No"|0|0
"575"|0.23|0.005|0.03|0.004|1e-04|1|"No"|0|0
"576"|0.2304|0.005|0.03|0.004|1e-04|1|"No"|0|0
"577"|0.2308|0.005|0.03|0.004|1e-04|1|"No"|0|0
"578"|0.2312|0.005|0.03|0.004|1e-04|1|"No"|0|0
"579"|0.2316|0.005|0.03|0.004|1e-04|1|"No"|0|0
"580"|0.232|0.005|0.03|0.004|1e-04|1|"No"|0|0
"581"|0.2324|0.005|0.03|0.004|1e-04|1|"No"|0|0
"582"|0.2328|0.005|0.03|0.004|1e-04|1|"No"|0|0
"583"|0.2332|0.005|0.03|0.004|1e-04|1|"No"|0|0
"584"|0.2336|0.005|0.03|0.004|1e-04|1|"No"|0|0
"585"|0.234|0.005|0.03|0.004|1e-04|1|"No"|0|0
"586"|0.2344|0.005|0.03|0.004|1e-04|1|"No"|0|0
"587"|0.2348|0.005|0.03|0.004|1e-04|1|"No"|0|0
"588"|0.2352|0.005|0.03|0.004|1e-04|1|"No"|0|0
"589"|0.2356|0.005|0.03|0.004|1e-04|1|"No"|0|0
"590"|0.236|0.005|0.03|0.004|1e-04|1|"No"|0|0
"591"|0.2364|0.005|0.03|0.004|1e-04|1|"No"|0|0
"592"|0.2368|0.005|0.03|0.004|1e-04|1|"No"|0|0
"593"|0.2372|0.005|0.03|0.004|1e-04|1|"No"|0|0
"594"|0.2376|0.005|0.03|0.004|1e-04|1|"No"|0|0
"595"|0.238|0.005|0.03|0.004|1e-04|1|"No"|0|0
"596"|0.2384|0.005|0.03|0.004|1e-04|1|"No"|0|0
"597"|0.2388|0.005|0.03|0.004|1e-04|1|"No"|0|0
"598"|0.2392|0.005|0.03|0.004|1e-04|1|"No"|0|0
"599"|0.2396|0.005|0.03|0.004|1e-04|1|"No"|0|0
"600"|0.24|0.005|0.03|0.004|1e-04|1|"No"|0|0
"601"|0.2404|0.005|0.03|0.004|1e-04|1|"No"|0|0
"602"|0.2408|0.005|0.03|0.004|1e-04|1|"No"|0|0
"603"|0.2412|0.005|0.03|0.004|1e-04|1|"No"|0|0
"604"|0.2416|0.005|0.03|0.004|1e-04|1|"No"|0|0
"605"|0.242|0.005|0.03|0.004|1e-04|1|"No"|0|0
"606"|0.2424|0.005|0.03|0.004|1e-04|1|"No"|0|0
"607"|0.2428|0.005|0.03|0.004|1e-04|1|"No"|0|0
"608"|0.2432|0.005|0.03|0.004|1e-04|1|"No"|0|0
"609"|0.2436|0.005|0.03|0.004|1e-04|1|"No"|0|0
"610"|0.244|0.005|0.03|0.004|1e-04|1|"No"|0|0
"611"|0.2444|0.005|0.03|0.004|1e-04|1|"No"|0|0
"612"|0.2448|0.005|0.03|0.004|1e-04|1|"No"|0|0
"613"|0.2452|0.005|0.03|0.004|1e-04|1|"No"|0|0
"614"|0.2456|0.005|0.03|0.004|1e-04|1|"No"|0|0
"615"|0.246|0.005|0.03|0.004|1e-04|1|"No"|0|0
"616"|0.2464|0.005|0.03|0.004|1e-04|1|"No"|0|0
"617"|0.2468|0.005|0.03|0.004|1e-04|1|"No"|0|0
"618"|0.2472|0.005|0.03|0.004|1e-04|1|"No"|0|0
"619"|0.2476|0.005|0.03|0.004|1e-04|1|"No"|0|0
"620"|0.248|0.005|0.03|0.004|1e-04|1|"No"|0|0
"621"|0.2484|0.005|0.03|0.004|1e-04|1|"No"|0|0
"622"|0.2488|0.005|0.03|0.004|1e-04|1|"No"|0|0
"623"|0.2492|0.005|0.03|0.004|1e-04|1|"No"|0|0
"624"|0.2496|0.005|0.03|0.004|1e-04|1|"No"|0|0
"625"|0.25|0.005|0.03|0.004|1e-04|1|"No"|0|0
"626"|0.2504|0.005|0.03|0.004|1e-04|1|"No"|0|0
"627"|0.2508|0.005|0.03|0.004|1e-04|1|"No"|0|0
"628"|0.2512|0.005|0.03|0.004|1e-04|1|"No"|0|0
"629"|0.2516|0.005|0.03|0.004|1e-04|1|"No"|0|0
"630"|0.252|0.005|0.03|0.004|1e-04|1|"No"|0|0
"631"|0.2524|0.005|0.03|0.004|1e-04|1|"No"|0|0
"632"|0.2528|0.005|0.03|0.004|1e-04|1|"No"|0|0
"633"|0.2532|0.005|0.03|0.004|1e-04|1|"No"|0|0
"634"|0.2536|0.005|0.03|0.004|1e-04|1|"No"|0|0
"635"|0.254|0.005|0.03|0.004|1e-04|1|"No"|0|0
"636"|0.2544|0.005|0.03|0.004|1e-04|1|"No"|0|0
"637"|0.2548|0.005|0.03|0.004|1e-04|1|"No"|0|0
"638"|0.2552|0.005|0.03|0.004|1e-04|1|"No"|0|0
"639"|0.2556|0.005|0.03|0.004|1e-04|1|"No"|0|0
"640"|0.256|0.005|0.03|0.004|1e-04|1|"No"|0|0
"641"|0.2564|0.005|0.03|0.004|1e-04|1|"No"|0|0
"642"|0.2568|0.005|0.03|0.004|1e-04|1|"No"|0|0
"643"|0.2572|0.005|0.03|0.004|1e-04|1|"No"|0|0
"644"|0.2576|0.005|0.03|0.004|1e-04|1|"No"|0|0
"645"|0.258|0.005|0.03|0.004|1e-04|1|"No"|0|0
"646"|0.2584|0.005|0.03|0.004|1e-04|1|"No"|0|0
"647"|0.2588|0.005|0.03|0.004|1e-04|1|"No"|0|0
"648"|0.2592|0.005|0.03|0.004|1e-04|1|"No"|0|0
"649"|0.2596|0.005|0.03|0.004|1e-04|1|"No"|0|0
"650"|0.26|0.005|0.03|0.004|1e-04|1|"No"|0|0
"651"|0.2604|0.005|0.03|0.004|1e-04|1|"No"|0|0
"652"|0.2608|0.005|0.03|0.004|1e-04|1|"No"|0|0
"653"|0.2612|0.005|0.03|0.004|1e-04|1|"No"|0|0
"654"|0.2616|0.005|0.03|0.004|1e-04|1|"No"|0|0
"655"|0.262|0.005|0.03|0.004|1e-04|1|"No"|0|0
"656"|0.2624|0.005|0.03|0.004|1e-04|1|"No"|0|0
"657"|0.2628|0.005|0.03|0.004|1e-04|1|"No"|0|0
"658"|0.2632|0.005|0.03|0.004|1e-04|1|"No"|0|0
"659"|0.2636|0.005|0.03|0.004|1e-04|1|"No"|0|0
"660"|0.264|0.005|0.03|0.004|1e-04|1|"No"|0|0
"661"|0.2644|0.005|0.03|0.004|1e-04|1|"No"|0|0
"662"|0.2648|0.005|0.03|0.004|1e-04|1|"No"|0|0
"663"|0.2652|0.005|0.03|0.004|1e-04|1|"No"|0|0
"664"|0.2656|0.005|0.03|0.004|1e-04|1|"No"|0|0
"665"|0.266|0.005|0.03|0.004|1e-04|1|"No"|0|0
"666"|0.2664|0.005|0.03|0.004|1e-04|1|"No"|0|0
"667"|0.2668|0.005|0.03|0.004|1e-04|1|"No"|0|0
"668"|0.2672|0.005|0.03|0.004|1e-04|1|"No"|0|0
"669"|0.2676|0.005|0.03|0.004|1e-04|1|"No"|0|0
"670"|0.268|0.005|0.03|0.004|1e-04|1|"No"|0|0
"671"|0.2684|0.005|0.03|0.004|1e-04|1|"No"|0|0
"672"|0.2688|0.005|0.03|0.004|1e-04|1|"No"|0|0
"673"|0.2692|0.005|0.03|0.004|1e-04|1|"No"|0|0
"674"|0.2696|0.005|0.03|0.004|1e-04|1|"No"|0|0
"675"|0.27|0.005|0.03|0.004|1e-04|1|"No"|0|0
"676"|0.2704|0.005|0.03|0.004|1e-04|1|"No"|0|0
"677"|0.2708|0.005|0.03|0.004|1e-04|1|"No"|0|0
"678"|0.2712|0.005|0.03|0.004|1e-04|1|"No"|0|0
"679"|0.2716|0.005|0.03|0.004|1e-04|1|"No"|0|0
"680"|0.272|0.005|0.03|0.004|1e-04|1|"No"|0|0
"681"|0.2724|0.005|0.03|0.004|1e-04|1|"No"|0|0
"682"|0.2728|0.005|0.03|0.004|1e-04|1|"No"|0|0
"683"|0.2732|0.005|0.03|0.004|1e-04|1|"No"|0|0
"684"|0.2736|0.005|0.03|0.004|1e-04|1|"No"|0|0
"685"|0.274|0.005|0.03|0.004|1e-04|1|"No"|0|0
"686"|0.2744|0.005|0.03|0.004|1e-04|1|"No"|0|0
"687"|0.2748|0.005|0.03|0.004|1e-04|1|"No"|0|0
"688"|0.2752|0.005|0.03|0.004|1e-04|1|"No"|0|0
"689"|0.2756|0.005|0.03|0.004|1e-04|1|"No"|0|0
"690"|0.276|0.005|0.03|0.004|1e-04|1|"No"|0|0
"691"|0.2764|0.005|0.03|0.004|1e-04|1|"No"|0|0
"692"|0.2768|0.005|0.03|0.004|1e-04|1|"No"|0|0
"693"|0.2772|0.005|0.03|0.004|1e-04|1|"No"|0|0
"694"|0.2776|0.005|0.03|0.004|1e-04|1|"No"|0|0
"695"|0.278|0.005|0.03|0.004|1e-04|1|"No"|0|0
"696"|0.2784|0.005|0.03|0.004|1e-04|1|"No"|0|0
"697"|0.2788|0.005|0.03|0.004|1e-04|1|"No"|0|0
"698"|0.2792|0.005|0.03|0.004|1e-04|1|"No"|0|0
"699"|0.2796|0.005|0.03|0.004|1e-04|1|"No"|0|0
"700"|0.28|0.005|0.03|0.004|1e-04|1|"No"|0|0
"701"|0.2804|0.005|0.03|0.004|1e-04|1|"No"|0|0
"702"|0.2808|0.005|0.03|0.004|1e-04|1|"No"|0|0
"703"|0.2812|0.005|0.03|0.004|1e-04|1|"No"|0|0
"704"|0.2816|0.005|0.03|0.004|1e-04|1|"No"|0|0
"705"|0.282|0.005|0.03|0.004|1e-04|1|"No"|0|0
"706"|0.2824|0.005|0.03|0.004|1e-04|1|"No"|0|0
"707"|0.2828|0.005|0.03|0.004|1e-04|1|"No"|0|0
"708"|0.2832|0.005|0.03|0.004|1e-04|1|"No"|0|0
"709"|0.2836|0.005|0.03|0.004|1e-04|1|"No"|0|0
"710"|0.284|0.005|0.03|0.004|1e-04|1|"No"|0|0
"711"|0.2844|0.005|0.03|0.004|1e-04|1|"No"|0|0
"712"|0.2848|0.005|0.03|0.004|1e-04|1|"No"|0|0
"713"|0.2852|0.005|0.03|0.004|1e-04|1|"No"|0|0
"714"|0.2856|0.005|0.03|0.004|1e-04|1|"No"|0|0
"715"|0.286|0.005|0.03|0.004|1e-04|1|"No"|0|0
"716"|0.2864|0.005|0.03|0.004|1e-04|1|"No"|0|0
"717"|0.2868|0.005|0.03|0.004|1e-04|1|"No"|0|0
"718"|0.2872|0.005|0.03|0.004|1e-04|1|"No"|0|0
"719"|0.2876|0.005|0.03|0.004|1e-04|1|"No"|0|0
"720"|0.288|0.005|0.03|0.004|1e-04|1|"No"|0|0
"721"|0.2884|0.005|0.03|0.004|1e-04|1|"No"|0|0
"722"|0.2888|0.005|0.03|0.004|1e-04|1|"No"|0|0
"723"|0.2892|0.005|0.03|0.004|1e-04|1|"No"|0|0
"724"|0.2896|0.005|0.03|0.004|1e-04|1|"No"|0|0
"725"|0.29|0.005|0.03|0.004|1e-04|1|"No"|0|0
"726"|0.2904|0.005|0.03|0.004|1e-04|1|"No"|0|0
"727"|0.2908|0.005|0.03|0.004|1e-04|1|"No"|0|0
"728"|0.2912|0.005|0.03|0.004|1e-04|1|"No"|0|0
"729"|0.2916|0.005|0.03|0.004|1e-04|1|"No"|0|0
"730"|0.292|0.005|0.03|0.004|1e-04|1|"No"|0|0
"731"|0.2924|0.005|0.03|0.004|1e-04|1|"No"|0|0
"732"|0.2928|0.005|0.03|0.004|1e-04|1|"No"|0|0
"733"|0.2932|0.005|0.03|0.004|1e-04|1|"No"|0|0
"734"|0.2936|0.005|0.03|0.004|1e-04|1|"No"|0|0
"735"|0.294|0.005|0.03|0.004|1e-04|1|"No"|0|0
"736"|0.2944|0.005|0.03|0.004|1e-04|1|"No"|0|0
"737"|0.2948|0.005|0.03|0.004|1e-04|1|"No"|0|0
"738"|0.2952|0.005|0.03|0.004|1e-04|1|"No"|0|0
"739"|0.2956|0.005|0.03|0.004|1e-04|1|"No"|0|0
"740"|0.296|0.005|0.03|0.004|1e-04|1|"No"|0|0
"741"|0.2964|0.005|0.03|0.004|1e-04|1|"No"|0|0
"742"|0.2968|0.005|0.03|0.004|1e-04|1|"No"|0|0
"743"|0.2972|0.005|0.03|0.004|1e-04|1|"No"|0|0
"744"|0.2976|0.005|0.03|0.004|1e-04|1|"No"|0|0
"745"|0.298|0.005|0.03|0.004|1e-04|1|"No"|0|0
"746"|0.2984|0.005|0.03|0.004|1e-04|1|"No"|0|0
"747"|0.2988|0.005|0.03|0.004|1e-04|1|"No"|0|0
"748"|0.2992|0.005|0.03|0.004|1e-04|1|"No"|0|0
"749"|0.2996|0.005|0.03|0.004|1e-04|1|"No"|0|0
"750"|0.3|0.005|0.03|0.004|1e-04|1|"No"|0|0
"751"|4e-04|0.005|0.03|0.008|1e-04|1|"No"|0|0
"752"|8e-04|0.005|0.03|0.008|1e-04|1|"No"|0|0
"753"|0.0012|0.005|0.03|0.008|1e-04|1|"No"|0|0
"754"|0.0016|0.005|0.03|0.008|1e-04|1|"No"|0|0
"755"|0.002|0.005|0.03|0.008|1e-04|1|"No"|0|0
"756"|0.0024|0.005|0.03|0.008|1e-04|1|"No"|0|0
"757"|0.0028|0.005|0.03|0.008|1e-04|1|"No"|0|0
"758"|0.0032|0.005|0.03|0.008|1e-04|1|"No"|0|0
"759"|0.0036|0.005|0.03|0.008|1e-04|1|"No"|0|0
"760"|0.004|0.005|0.03|0.008|1e-04|1|"No"|0|0
"761"|0.0044|0.005|0.03|0.008|1e-04|1|"No"|0|0
"762"|0.0048|0.005|0.03|0.008|1e-04|1|"No"|0|0
"763"|0.0052|0.005|0.03|0.008|1e-04|1|"No"|0|0
"764"|0.0056|0.005|0.03|0.008|1e-04|1|"No"|0|0
"765"|0.006|0.005|0.03|0.008|1e-04|1|"No"|0|0
"766"|0.0064|0.005|0.03|0.008|1e-04|1|"No"|0|0
"767"|0.0068|0.005|0.03|0.008|1e-04|1|"No"|0|0
"768"|0.0072|0.005|0.03|0.008|1e-04|1|"No"|0|0
"769"|0.0076|0.005|0.03|0.008|1e-04|1|"No"|0|0
"770"|0.008|0.005|0.03|0.008|1e-04|1|"No"|0|0
"771"|0.0084|0.005|0.03|0.008|1e-04|1|"No"|0|0
"772"|0.0088|0.005|0.03|0.008|1e-04|1|"No"|0|0
"773"|0.0092|0.005|0.03|0.008|1e-04|1|"No"|0|0
"774"|0.0096|0.005|0.03|0.008|1e-04|1|"No"|0|0
"775"|0.01|0.005|0.03|0.008|1e-04|1|"No"|0|0
"776"|0.0104|0.005|0.03|0.008|1e-04|1|"No"|0|0
"777"|0.0108|0.005|0.03|0.008|1e-04|1|"No"|0|0
"778"|0.0112|0.005|0.03|0.008|1e-04|1|"No"|0|0
"779"|0.0116|0.005|0.03|0.008|1e-04|1|"No"|0|0
"780"|0.012|0.005|0.03|0.008|1e-04|1|"No"|0|0
"781"|0.0124|0.005|0.03|0.008|1e-04|1|"No"|0|0
"782"|0.0128|0.005|0.03|0.008|1e-04|1|"No"|0|0
"783"|0.0132|0.005|0.03|0.008|1e-04|1|"No"|0|0
"784"|0.0136|0.005|0.03|0.008|1e-04|1|"No"|0|0
"785"|0.014|0.005|0.03|0.008|1e-04|1|"No"|0|0
"786"|0.0144|0.005|0.03|0.008|1e-04|1|"No"|0|0
"787"|0.0148|0.005|0.03|0.008|1e-04|1|"No"|0|0
"788"|0.0152|0.005|0.03|0.008|1e-04|1|"No"|0|0
"789"|0.0156|0.005|0.03|0.008|1e-04|1|"No"|0|0
"790"|0.016|0.005|0.03|0.008|1e-04|1|"No"|0|0
"791"|0.0164|0.005|0.03|0.008|1e-04|1|"No"|0|0
"792"|0.0168|0.005|0.03|0.008|1e-04|1|"No"|0|0
"793"|0.0172|0.005|0.03|0.008|1e-04|1|"No"|0|0
"794"|0.0176|0.005|0.03|0.008|1e-04|1|"No"|0|0
"795"|0.018|0.005|0.03|0.008|1e-04|1|"No"|0|0
"796"|0.0184|0.005|0.03|0.008|1e-04|1|"No"|0|0
"797"|0.0188|0.005|0.03|0.008|1e-04|1|"No"|0|0
"798"|0.0192|0.005|0.03|0.008|1e-04|1|"No"|0|0
"799"|0.0196|0.005|0.03|0.008|1e-04|1|"No"|0|0
"800"|0.02|0.005|0.03|0.008|1e-04|1|"No"|0|0
"801"|0.0204|0.005|0.03|0.008|1e-04|1|"No"|0|0
"802"|0.0208|0.005|0.03|0.008|1e-04|1|"No"|0|0
"803"|0.0212|0.005|0.03|0.008|1e-04|1|"No"|0|0
"804"|0.0216|0.005|0.03|0.008|1e-04|1|"No"|0|0
"805"|0.022|0.005|0.03|0.008|1e-04|1|"No"|0|0
"806"|0.0224|0.005|0.03|0.008|1e-04|1|"No"|0|0
"807"|0.0228|0.005|0.03|0.008|1e-04|1|"No"|0|0
"808"|0.0232|0.005|0.03|0.008|1e-04|1|"No"|0|0
"809"|0.0236|0.005|0.03|0.008|1e-04|1|"No"|0|0
"810"|0.024|0.005|0.03|0.008|1e-04|1|"No"|0|0
"811"|0.0244|0.005|0.03|0.008|1e-04|1|"No"|0|0
"812"|0.0248|0.005|0.03|0.008|1e-04|1|"No"|0|0
"813"|0.0252|0.005|0.03|0.008|1e-04|1|"No"|0|0
"814"|0.0256|0.005|0.03|0.008|1e-04|1|"No"|0|0
"815"|0.026|0.005|0.03|0.008|1e-04|1|"No"|0|0
"816"|0.0264|0.005|0.03|0.008|1e-04|1|"No"|0|0
"817"|0.0268|0.005|0.03|0.008|1e-04|1|"No"|0|0
"818"|0.0272|0.005|0.03|0.008|1e-04|1|"No"|0|0
"819"|0.0276|0.005|0.03|0.008|1e-04|1|"No"|0|0
"820"|0.028|0.005|0.03|0.008|1e-04|1|"No"|0|0
"821"|0.0284|0.005|0.03|0.008|1e-04|1|"No"|0|0
"822"|0.0288|0.005|0.03|0.008|1e-04|1|"No"|0|0
"823"|0.0292|0.005|0.03|0.008|1e-04|1|"No"|0|0
"824"|0.0296|0.005|0.03|0.008|1e-04|1|"No"|0|0
"825"|0.03|0.005|0.03|0.008|1e-04|1|"No"|0|0
"826"|0.0304|0.005|0.03|0.008|1e-04|1|"No"|0|0
"827"|0.0308|0.005|0.03|0.008|1e-04|1|"No"|0|0
"828"|0.0312|0.005|0.03|0.008|1e-04|1|"No"|0|0
"829"|0.0316|0.005|0.03|0.008|1e-04|1|"No"|0|0
"830"|0.032|0.005|0.03|0.008|1e-04|1|"No"|0|0
"831"|0.0324|0.005|0.03|0.008|1e-04|1|"No"|0|0
"832"|0.0328|0.005|0.03|0.008|1e-04|1|"No"|0|0
"833"|0.0332|0.005|0.03|0.008|1e-04|1|"No"|0|0
"834"|0.0336|0.005|0.03|0.008|1e-04|1|"No"|0|0
"835"|0.034|0.005|0.03|0.008|1e-04|1|"No"|0|0
"836"|0.0344|0.005|0.03|0.008|1e-04|1|"No"|0|0
"837"|0.0348|0.005|0.03|0.008|1e-04|1|"No"|0|0
"838"|0.0352|0.005|0.03|0.008|1e-04|1|"No"|0|0
"839"|0.0356|0.005|0.03|0.008|1e-04|1|"No"|0|0
"840"|0.036|0.005|0.03|0.008|1e-04|1|"No"|0|0
"841"|0.0364|0.005|0.03|0.008|1e-04|1|"No"|0|0
"842"|0.0368|0.005|0.03|0.008|1e-04|1|"No"|0|0
"843"|0.0372|0.005|0.03|0.008|1e-04|1|"No"|0|0
"844"|0.0376|0.005|0.03|0.008|1e-04|1|"No"|0|0
"845"|0.038|0.005|0.03|0.008|1e-04|1|"No"|0|0
"846"|0.0384|0.005|0.03|0.008|1e-04|1|"No"|0|0
"847"|0.0388|0.005|0.03|0.008|1e-04|1|"No"|0|0
"848"|0.0392|0.005|0.03|0.008|1e-04|1|"No"|0|0
"849"|0.0396|0.005|0.03|0.008|1e-04|1|"No"|0|0
"850"|0.04|0.005|0.03|0.008|1e-04|1|"No"|0|0
"851"|0.0404|0.005|0.03|0.008|1e-04|1|"No"|0|0
"852"|0.0408|0.005|0.03|0.008|1e-04|1|"No"|0|0
"853"|0.0412|0.005|0.03|0.008|1e-04|1|"No"|0|0
"854"|0.0416|0.005|0.03|0.008|1e-04|1|"No"|0|0
"855"|0.042|0.005|0.03|0.008|1e-04|1|"No"|0|0
"856"|0.0424|0.005|0.03|0.008|1e-04|1|"No"|0|0
"857"|0.0428|0.005|0.03|0.008|1e-04|1|"No"|0|0
"858"|0.0432|0.005|0.03|0.008|1e-04|1|"No"|0|0
"859"|0.0436|0.005|0.03|0.008|1e-04|1|"No"|0|0
"860"|0.044|0.005|0.03|0.008|1e-04|1|"No"|0|0
"861"|0.0444|0.005|0.03|0.008|1e-04|1|"No"|0|0
"862"|0.0448|0.005|0.03|0.008|1e-04|1|"No"|0|0
"863"|0.0452|0.005|0.03|0.008|1e-04|1|"No"|0|0
"864"|0.0456|0.005|0.03|0.008|1e-04|1|"No"|0|0
"865"|0.046|0.005|0.03|0.008|1e-04|1|"No"|0|0
"866"|0.0464|0.005|0.03|0.008|1e-04|1|"No"|0|0
"867"|0.0468|0.005|0.03|0.008|1e-04|1|"No"|0|0
"868"|0.0472|0.005|0.03|0.008|1e-04|1|"No"|0|0
"869"|0.0476|0.005|0.03|0.008|1e-04|1|"No"|0|0
"870"|0.048|0.005|0.03|0.008|1e-04|1|"No"|0|0
"871"|0.0484|0.005|0.03|0.008|1e-04|1|"No"|0|0
"872"|0.0488|0.005|0.03|0.008|1e-04|1|"No"|0|0
"873"|0.0492|0.005|0.03|0.008|1e-04|1|"No"|0|0
"874"|0.0496|0.005|0.03|0.008|1e-04|1|"No"|0|0
"875"|0.05|0.005|0.03|0.008|1e-04|1|"No"|0|0
"876"|0.0504|0.005|0.03|0.008|1e-04|1|"No"|0|0
"877"|0.0508|0.005|0.03|0.008|1e-04|1|"No"|0|0
"878"|0.0512|0.005|0.03|0.008|1e-04|1|"No"|0|0
"879"|0.0516|0.005|0.03|0.008|1e-04|1|"No"|0|0
"880"|0.052|0.005|0.03|0.008|1e-04|1|"No"|0|0
"881"|0.0524|0.005|0.03|0.008|1e-04|1|"No"|0|0
"882"|0.0528|0.005|0.03|0.008|1e-04|1|"No"|0|0
"883"|0.0532|0.005|0.03|0.008|1e-04|1|"No"|0|0
"884"|0.0536|0.005|0.03|0.008|1e-04|1|"No"|0|0
"885"|0.054|0.005|0.03|0.008|1e-04|1|"No"|0|0
"886"|0.0544|0.005|0.03|0.008|1e-04|1|"No"|0|0
"887"|0.0548|0.005|0.03|0.008|1e-04|1|"No"|0|0
"888"|0.0552|0.005|0.03|0.008|1e-04|1|"No"|0|0
"889"|0.0556|0.005|0.03|0.008|1e-04|1|"No"|0|0
"890"|0.056|0.005|0.03|0.008|1e-04|1|"No"|0|0
"891"|0.0564|0.005|0.03|0.008|1e-04|1|"No"|0|0
"892"|0.0568|0.005|0.03|0.008|1e-04|1|"No"|0|0
"893"|0.0572|0.005|0.03|0.008|1e-04|1|"No"|0|0
"894"|0.0576|0.005|0.03|0.008|1e-04|1|"No"|0|0
"895"|0.058|0.005|0.03|0.008|1e-04|1|"No"|0|0
"896"|0.0584|0.005|0.03|0.008|1e-04|1|"No"|0|0
"897"|0.0588|0.005|0.03|0.008|1e-04|1|"No"|0|0
"898"|0.0592|0.005|0.03|0.008|1e-04|1|"No"|0|0
"899"|0.0596|0.005|0.03|0.008|1e-04|1|"No"|0|0
"900"|0.06|0.005|0.03|0.008|1e-04|1|"No"|0|0
"901"|0.0604|0.005|0.03|0.008|1e-04|1|"No"|0|0
"902"|0.0608|0.005|0.03|0.008|1e-04|1|"No"|0|0
"903"|0.0612|0.005|0.03|0.008|1e-04|1|"No"|0|0
"904"|0.0616|0.005|0.03|0.008|1e-04|1|"No"|0|0
"905"|0.062|0.005|0.03|0.008|1e-04|1|"No"|0|0
"906"|0.0624|0.005|0.03|0.008|1e-04|1|"No"|0|0
"907"|0.0628|0.005|0.03|0.008|1e-04|1|"No"|0|0
"908"|0.0632|0.005|0.03|0.008|1e-04|1|"No"|0|0
"909"|0.0636|0.005|0.03|0.008|1e-04|1|"No"|0|0
"910"|0.064|0.005|0.03|0.008|1e-04|1|"No"|0|0
"911"|0.0644|0.005|0.03|0.008|1e-04|1|"No"|0|0
"912"|0.0648|0.005|0.03|0.008|1e-04|1|"No"|0|0
"913"|0.0652|0.005|0.03|0.008|1e-04|1|"No"|0|0
"914"|0.0656|0.005|0.03|0.008|1e-04|1|"No"|0|0
"915"|0.066|0.005|0.03|0.008|1e-04|1|"No"|0|0
"916"|0.0664|0.005|0.03|0.008|1e-04|1|"No"|0|0
"917"|0.0668|0.005|0.03|0.008|1e-04|1|"No"|0|0
"918"|0.0672|0.005|0.03|0.008|1e-04|1|"No"|0|0
"919"|0.0676|0.005|0.03|0.008|1e-04|1|"No"|0|0
"920"|0.068|0.005|0.03|0.008|1e-04|1|"No"|0|0
"921"|0.0684|0.005|0.03|0.008|1e-04|1|"No"|0|0
"922"|0.0688|0.005|0.03|0.008|1e-04|1|"No"|0|0
"923"|0.0692|0.005|0.03|0.008|1e-04|1|"No"|0|0
"924"|0.0696|0.005|0.03|0.008|1e-04|1|"No"|0|0
"925"|0.07|0.005|0.03|0.008|1e-04|1|"No"|0|0
"926"|0.0704|0.005|0.03|0.008|1e-04|1|"No"|0|0
"927"|0.0708|0.005|0.03|0.008|1e-04|1|"No"|0|0
"928"|0.0712|0.005|0.03|0.008|1e-04|1|"No"|0|0
"929"|0.0716|0.005|0.03|0.008|1e-04|1|"No"|0|0
"930"|0.072|0.005|0.03|0.008|1e-04|1|"No"|0|0
"931"|0.0724|0.005|0.03|0.008|1e-04|1|"No"|0|0
"932"|0.0728|0.005|0.03|0.008|1e-04|1|"No"|0|0
"933"|0.0732|0.005|0.03|0.008|1e-04|1|"No"|0|0
"934"|0.0736|0.005|0.03|0.008|1e-04|1|"No"|0|0
"935"|0.074|0.005|0.03|0.008|1e-04|1|"No"|0|0
"936"|0.0744|0.005|0.03|0.008|1e-04|1|"No"|0|0
"937"|0.0748|0.005|0.03|0.008|1e-04|1|"No"|0|0
"938"|0.0752|0.005|0.03|0.008|1e-04|1|"No"|0|0
"939"|0.0756|0.005|0.03|0.008|1e-04|1|"No"|0|0
"940"|0.076|0.005|0.03|0.008|1e-04|1|"No"|0|0
"941"|0.0764|0.005|0.03|0.008|1e-04|1|"No"|0|0
"942"|0.0768|0.005|0.03|0.008|1e-04|1|"No"|0|0
"943"|0.0772|0.005|0.03|0.008|1e-04|1|"No"|0|0
"944"|0.0776|0.005|0.03|0.008|1e-04|1|"No"|0|0
"945"|0.078|0.005|0.03|0.008|1e-04|1|"No"|0|0
"946"|0.0784|0.005|0.03|0.008|1e-04|1|"No"|0|0
"947"|0.0788|0.005|0.03|0.008|1e-04|1|"No"|0|0
"948"|0.0792|0.005|0.03|0.008|1e-04|1|"No"|0|0
"949"|0.0796|0.005|0.03|0.008|1e-04|1|"No"|0|0
"950"|0.08|0.005|0.03|0.008|1e-04|1|"No"|0|0
"951"|0.0804|0.005|0.03|0.008|1e-04|1|"No"|0|0
"952"|0.0808|0.005|0.03|0.008|1e-04|1|"No"|0|0
"953"|0.0812|0.005|0.03|0.008|1e-04|1|"No"|0|0
"954"|0.0816|0.005|0.03|0.008|1e-04|1|"No"|0|0
"955"|0.082|0.005|0.03|0.008|1e-04|1|"No"|0|0
"956"|0.0824|0.005|0.03|0.008|1e-04|1|"No"|0|0
"957"|0.0828|0.005|0.03|0.008|1e-04|1|"No"|0|0
"958"|0.0832|0.005|0.03|0.008|1e-04|1|"No"|0|0
"959"|0.0836|0.005|0.03|0.008|1e-04|1|"No"|0|0
"960"|0.084|0.005|0.03|0.008|1e-04|1|"No"|0|0
"961"|0.0844|0.005|0.03|0.008|1e-04|1|"No"|0|0
"962"|0.0848|0.005|0.03|0.008|1e-04|1|"No"|0|0
"963"|0.0852|0.005|0.03|0.008|1e-04|1|"No"|0|0
"964"|0.0856|0.005|0.03|0.008|1e-04|1|"No"|0|0
"965"|0.086|0.005|0.03|0.008|1e-04|1|"No"|0|0
"966"|0.0864|0.005|0.03|0.008|1e-04|1|"No"|0|0
"967"|0.0868|0.005|0.03|0.008|1e-04|1|"No"|0|0
"968"|0.0872|0.005|0.03|0.008|1e-04|1|"No"|0|0
"969"|0.0876|0.005|0.03|0.008|1e-04|1|"No"|0|0
"970"|0.088|0.005|0.03|0.008|1e-04|1|"No"|0|0
"971"|0.0884|0.005|0.03|0.008|1e-04|1|"No"|0|0
"972"|0.0888|0.005|0.03|0.008|1e-04|1|"No"|0|0
"973"|0.0892|0.005|0.03|0.008|1e-04|1|"No"|0|0
"974"|0.0896|0.005|0.03|0.008|1e-04|1|"No"|0|0
"975"|0.09|0.005|0.03|0.008|1e-04|1|"No"|0|0
"976"|0.0904|0.005|0.03|0.008|1e-04|1|"No"|0|0
"977"|0.0908|0.005|0.03|0.008|1e-04|1|"No"|0|0
"978"|0.0912|0.005|0.03|0.008|1e-04|1|"No"|0|0
"979"|0.0916|0.005|0.03|0.008|1e-04|1|"No"|0|0
"980"|0.092|0.005|0.03|0.008|1e-04|1|"No"|0|0
"981"|0.0924|0.005|0.03|0.008|1e-04|1|"No"|0|0
"982"|0.0928|0.005|0.03|0.008|1e-04|1|"No"|0|0
"983"|0.0932|0.005|0.03|0.008|1e-04|1|"No"|0|0
"984"|0.0936|0.005|0.03|0.008|1e-04|1|"No"|0|0
"985"|0.094|0.005|0.03|0.008|1e-04|1|"No"|0|0
"986"|0.0944|0.005|0.03|0.008|1e-04|1|"No"|0|0
"987"|0.0948|0.005|0.03|0.008|1e-04|1|"No"|0|0
"988"|0.0952|0.005|0.03|0.008|1e-04|1|"No"|0|0
"989"|0.0956|0.005|0.03|0.008|1e-04|1|"No"|0|0
"990"|0.096|0.005|0.03|0.008|1e-04|1|"No"|0|0
"991"|0.0964|0.005|0.03|0.008|1e-04|1|"No"|0|0
"992"|0.0968|0.005|0.03|0.008|1e-04|1|"No"|0|0
"993"|0.0972|0.005|0.03|0.008|1e-04|1|"No"|0|0
"994"|0.0976|0.005|0.03|0.008|1e-04|1|"No"|0|0
"995"|0.098|0.005|0.03|0.008|1e-04|1|"No"|0|0
"996"|0.0984|0.005|0.03|0.008|1e-04|1|"No"|0|0
"997"|0.0988|0.005|0.03|0.008|1e-04|1|"No"|0|0
"998"|0.0992|0.005|0.03|0.008|1e-04|1|"No"|0|0
"999"|0.0996|0.005|0.03|0.008|1e-04|1|"No"|0|0
"1000"|0.1|0.005|0.03|0.008|1e-04|1|"No"|0|0
"1001"|0.1004|0.005|0.03|0.008|1e-04|1|"No"|0|0
"1002"|0.1008|0.005|0.03|0.008|1e-04|1|"No"|0|0
"1003"|0.1012|0.005|0.03|0.008|1e-04|1|"No"|0|0
"1004"|0.1016|0.005|0.03|0.008|1e-04|1|"No"|0|0
"1005"|0.102|0.005|0.03|0.008|1e-04|1|"No"|0|0
"1006"|0.1024|0.005|0.03|0.008|1e-04|1|"No"|0|0
"1007"|0.1028|0.005|0.03|0.008|1e-04|1|"No"|0|0
"1008"|0.1032|0.005|0.03|0.008|1e-04|1|"No"|0|0
"1009"|0.1036|0.005|0.03|0.008|1e-04|1|"No"|0|0
"1010"|0.104|0.005|0.03|0.008|1e-04|1|"No"|0|0
"1011"|0.1044|0.005|0.03|0.008|1e-04|1|"No"|0|0
"1012"|0.1048|0.005|0.03|0.008|1e-04|1|"No"|0|0
"1013"|0.1052|0.005|0.03|0.008|1e-04|1|"No"|0|0
"1014"|0.1056|0.005|0.03|0.008|1e-04|1|"No"|0|0
"1015"|0.106|0.005|0.03|0.008|1e-04|1|"No"|0|0
"1016"|0.1064|0.005|0.03|0.008|1e-04|1|"No"|0|0
"1017"|0.1068|0.005|0.03|0.008|1e-04|1|"No"|0|0
"1018"|0.1072|0.005|0.03|0.008|1e-04|1|"No"|0|0
"1019"|0.1076|0.005|0.03|0.008|1e-04|1|"No"|0|0
"1020"|0.108|0.005|0.03|0.008|1e-04|1|"No"|0|0
"1021"|0.1084|0.005|0.03|0.008|1e-04|1|"No"|0|0
"1022"|0.1088|0.005|0.03|0.008|1e-04|1|"No"|0|0
"1023"|0.1092|0.005|0.03|0.008|1e-04|1|"No"|0|0
"1024"|0.1096|0.005|0.03|0.008|1e-04|1|"No"|0|0
"1025"|0.11|0.005|0.03|0.008|1e-04|1|"No"|0|0
"1026"|0.1104|0.005|0.03|0.008|1e-04|1|"No"|0|0
"1027"|0.1108|0.005|0.03|0.008|1e-04|1|"No"|0|0
"1028"|0.1112|0.005|0.03|0.008|1e-04|1|"No"|0|0
"1029"|0.1116|0.005|0.03|0.008|1e-04|1|"No"|0|0
"1030"|0.112|0.005|0.03|0.008|1e-04|1|"No"|0|0
"1031"|0.1124|0.005|0.03|0.008|1e-04|1|"No"|0|0
"1032"|0.1128|0.005|0.03|0.008|1e-04|1|"No"|0|0
"1033"|0.1132|0.005|0.03|0.008|1e-04|1|"No"|0|0
"1034"|0.1136|0.005|0.03|0.008|1e-04|1|"No"|0|0
"1035"|0.114|0.005|0.03|0.008|1e-04|1|"No"|0|0
"1036"|0.1144|0.005|0.03|0.008|1e-04|1|"No"|0|0
"1037"|0.1148|0.005|0.03|0.008|1e-04|1|"No"|0|0
"1038"|0.1152|0.005|0.03|0.008|1e-04|1|"No"|0|0
"1039"|0.1156|0.005|0.03|0.008|1e-04|1|"No"|0|0
"1040"|0.116|0.005|0.03|0.008|1e-04|1|"No"|0|0
"1041"|0.1164|0.005|0.03|0.008|1e-04|1|"No"|0|0
"1042"|0.1168|0.005|0.03|0.008|1e-04|1|"No"|0|0
"1043"|0.1172|0.005|0.03|0.008|1e-04|1|"No"|0|0
"1044"|0.1176|0.005|0.03|0.008|1e-04|1|"No"|0|0
"1045"|0.118|0.005|0.03|0.008|1e-04|1|"No"|0|0
"1046"|0.1184|0.005|0.03|0.008|1e-04|1|"No"|0|0
"1047"|0.1188|0.005|0.03|0.008|1e-04|1|"No"|0|0
"1048"|0.1192|0.005|0.03|0.008|1e-04|1|"No"|0|0
"1049"|0.1196|0.005|0.03|0.008|1e-04|1|"No"|0|0
"1050"|0.12|0.005|0.03|0.008|1e-04|1|"No"|0|0
"1051"|0.1204|0.005|0.03|0.008|1e-04|1|"No"|0|0
"1052"|0.1208|0.005|0.03|0.008|1e-04|1|"No"|0|0
"1053"|0.1212|0.005|0.03|0.008|1e-04|1|"No"|0|0
"1054"|0.1216|0.005|0.03|0.008|1e-04|1|"No"|0|0
"1055"|0.122|0.005|0.03|0.008|1e-04|1|"No"|0|0
"1056"|0.1224|0.005|0.03|0.008|1e-04|1|"No"|0|0
"1057"|0.1228|0.005|0.03|0.008|1e-04|1|"No"|0|0
"1058"|0.1232|0.005|0.03|0.008|1e-04|1|"No"|0|0
"1059"|0.1236|0.005|0.03|0.008|1e-04|1|"No"|0|0
"1060"|0.124|0.005|0.03|0.008|1e-04|1|"No"|0|0
"1061"|0.1244|0.005|0.03|0.008|1e-04|1|"No"|0|0
"1062"|0.1248|0.005|0.03|0.008|1e-04|1|"No"|0|0
"1063"|0.1252|0.005|0.03|0.008|1e-04|1|"No"|0|0
"1064"|0.1256|0.005|0.03|0.008|1e-04|1|"No"|0|0
"1065"|0.126|0.005|0.03|0.008|1e-04|1|"No"|0|0
"1066"|0.1264|0.005|0.03|0.008|1e-04|1|"No"|0|0
"1067"|0.1268|0.005|0.03|0.008|1e-04|1|"No"|0|0
"1068"|0.1272|0.005|0.03|0.008|1e-04|1|"No"|0|0
"1069"|0.1276|0.005|0.03|0.008|1e-04|1|"No"|0|0
"1070"|0.128|0.005|0.03|0.008|1e-04|1|"No"|0|0
"1071"|0.1284|0.005|0.03|0.008|1e-04|1|"No"|0|0
"1072"|0.1288|0.005|0.03|0.008|1e-04|1|"No"|0|0
"1073"|0.1292|0.005|0.03|0.008|1e-04|1|"No"|0|0
"1074"|0.1296|0.005|0.03|0.008|1e-04|1|"No"|0|0
"1075"|0.13|0.005|0.03|0.008|1e-04|1|"No"|0|0
"1076"|0.1304|0.005|0.03|0.008|1e-04|1|"No"|0|0
"1077"|0.1308|0.005|0.03|0.008|1e-04|1|"No"|0|0
"1078"|0.1312|0.005|0.03|0.008|1e-04|1|"No"|0|0
"1079"|0.1316|0.005|0.03|0.008|1e-04|1|"No"|0|0
"1080"|0.132|0.005|0.03|0.008|1e-04|1|"No"|0|0
"1081"|0.1324|0.005|0.03|0.008|1e-04|1|"No"|0|0
"1082"|0.1328|0.005|0.03|0.008|1e-04|1|"No"|0|0
"1083"|0.1332|0.005|0.03|0.008|1e-04|1|"No"|0|0
"1084"|0.1336|0.005|0.03|0.008|1e-04|1|"No"|0|0
"1085"|0.134|0.005|0.03|0.008|1e-04|1|"No"|0|0
"1086"|0.1344|0.005|0.03|0.008|1e-04|1|"No"|0|0
"1087"|0.1348|0.005|0.03|0.008|1e-04|1|"No"|0|0
"1088"|0.1352|0.005|0.03|0.008|1e-04|1|"No"|0|0
"1089"|0.1356|0.005|0.03|0.008|1e-04|1|"No"|0|0
"1090"|0.136|0.005|0.03|0.008|1e-04|1|"No"|0|0
"1091"|0.1364|0.005|0.03|0.008|1e-04|1|"No"|0|0
"1092"|0.1368|0.005|0.03|0.008|1e-04|1|"No"|0|0
"1093"|0.1372|0.005|0.03|0.008|1e-04|1|"No"|0|0
"1094"|0.1376|0.005|0.03|0.008|1e-04|1|"No"|0|0
"1095"|0.138|0.005|0.03|0.008|1e-04|1|"No"|0|0
"1096"|0.1384|0.005|0.03|0.008|1e-04|1|"No"|0|0
"1097"|0.1388|0.005|0.03|0.008|1e-04|1|"No"|0|0
"1098"|0.1392|0.005|0.03|0.008|1e-04|1|"No"|0|0
"1099"|0.1396|0.005|0.03|0.008|1e-04|1|"No"|0|0
"1100"|0.14|0.005|0.03|0.008|1e-04|1|"No"|0|0
"1101"|0.1404|0.005|0.03|0.008|1e-04|1|"No"|0|0
"1102"|0.1408|0.005|0.03|0.008|1e-04|1|"No"|0|0
"1103"|0.1412|0.005|0.03|0.008|1e-04|1|"No"|0|0
"1104"|0.1416|0.005|0.03|0.008|1e-04|1|"No"|0|0
"1105"|0.142|0.005|0.03|0.008|1e-04|1|"No"|0|0
"1106"|0.1424|0.005|0.03|0.008|1e-04|1|"No"|0|0
"1107"|0.1428|0.005|0.03|0.008|1e-04|1|"No"|0|0
"1108"|0.1432|0.005|0.03|0.008|1e-04|1|"No"|0|0
"1109"|0.1436|0.005|0.03|0.008|1e-04|1|"No"|0|0
"1110"|0.144|0.005|0.03|0.008|1e-04|1|"No"|0|0
"1111"|0.1444|0.005|0.03|0.008|1e-04|1|"No"|0|0
"1112"|0.1448|0.005|0.03|0.008|1e-04|1|"No"|0|0
"1113"|0.1452|0.005|0.03|0.008|1e-04|1|"No"|0|0
"1114"|0.1456|0.005|0.03|0.008|1e-04|1|"No"|0|0
"1115"|0.146|0.005|0.03|0.008|1e-04|1|"No"|0|0
"1116"|0.1464|0.005|0.03|0.008|1e-04|1|"No"|0|0
"1117"|0.1468|0.005|0.03|0.008|1e-04|1|"No"|0|0
"1118"|0.1472|0.005|0.03|0.008|1e-04|1|"No"|0|0
"1119"|0.1476|0.005|0.03|0.008|1e-04|1|"No"|0|0
"1120"|0.148|0.005|0.03|0.008|1e-04|1|"No"|0|0
"1121"|0.1484|0.005|0.03|0.008|1e-04|1|"No"|0|0
"1122"|0.1488|0.005|0.03|0.008|1e-04|1|"No"|0|0
"1123"|0.1492|0.005|0.03|0.008|1e-04|1|"No"|0|0
"1124"|0.1496|0.005|0.03|0.008|1e-04|1|"No"|0|0
"1125"|0.15|0.005|0.03|0.008|1e-04|1|"No"|0|0
"1126"|0.1504|0.005|0.03|0.008|1e-04|1|"No"|0|0
"1127"|0.1508|0.005|0.03|0.008|1e-04|1|"No"|0|0
"1128"|0.1512|0.005|0.03|0.008|1e-04|1|"No"|0|0
"1129"|0.1516|0.005|0.03|0.008|1e-04|1|"No"|0|0
"1130"|0.152|0.005|0.03|0.008|1e-04|1|"No"|0|0
"1131"|0.1524|0.005|0.03|0.008|1e-04|1|"No"|0|0
"1132"|0.1528|0.005|0.03|0.008|1e-04|1|"No"|0|0
"1133"|0.1532|0.005|0.03|0.008|1e-04|1|"No"|0|0
"1134"|0.1536|0.005|0.03|0.008|1e-04|1|"No"|0|0
"1135"|0.154|0.005|0.03|0.008|1e-04|1|"No"|0|0
"1136"|0.1544|0.005|0.03|0.008|1e-04|1|"No"|0|0
"1137"|0.1548|0.005|0.03|0.008|1e-04|1|"No"|0|0
"1138"|0.1552|0.005|0.03|0.008|1e-04|1|"No"|0|0
"1139"|0.1556|0.005|0.03|0.008|1e-04|1|"No"|0|0
"1140"|0.156|0.005|0.03|0.008|1e-04|1|"No"|0|0
"1141"|0.1564|0.005|0.03|0.008|1e-04|1|"No"|0|0
"1142"|0.1568|0.005|0.03|0.008|1e-04|1|"No"|0|0
"1143"|0.1572|0.005|0.03|0.008|1e-04|1|"No"|0|0
"1144"|0.1576|0.005|0.03|0.008|1e-04|1|"No"|0|0
"1145"|0.158|0.005|0.03|0.008|1e-04|1|"No"|0|0
"1146"|0.1584|0.005|0.03|0.008|1e-04|1|"No"|0|0
"1147"|0.1588|0.005|0.03|0.008|1e-04|1|"No"|0|0
"1148"|0.1592|0.005|0.03|0.008|1e-04|1|"No"|0|0
"1149"|0.1596|0.005|0.03|0.008|1e-04|1|"No"|0|0
"1150"|0.16|0.005|0.03|0.008|1e-04|1|"No"|0|0
"1151"|0.1604|0.005|0.03|0.008|1e-04|1|"No"|0|0
"1152"|0.1608|0.005|0.03|0.008|1e-04|1|"No"|0|0
"1153"|0.1612|0.005|0.03|0.008|1e-04|1|"No"|0|0
"1154"|0.1616|0.005|0.03|0.008|1e-04|1|"No"|0|0
"1155"|0.162|0.005|0.03|0.008|1e-04|1|"No"|0|0
"1156"|0.1624|0.005|0.03|0.008|1e-04|1|"No"|0|0
"1157"|0.1628|0.005|0.03|0.008|1e-04|1|"No"|0|0
"1158"|0.1632|0.005|0.03|0.008|1e-04|1|"No"|0|0
"1159"|0.1636|0.005|0.03|0.008|1e-04|1|"No"|0|0
"1160"|0.164|0.005|0.03|0.008|1e-04|1|"No"|0|0
"1161"|0.1644|0.005|0.03|0.008|1e-04|1|"No"|0|0
"1162"|0.1648|0.005|0.03|0.008|1e-04|1|"No"|0|0
"1163"|0.1652|0.005|0.03|0.008|1e-04|1|"No"|0|0
"1164"|0.1656|0.005|0.03|0.008|1e-04|1|"No"|0|0
"1165"|0.166|0.005|0.03|0.008|1e-04|1|"No"|0|0
"1166"|0.1664|0.005|0.03|0.008|1e-04|1|"No"|0|0
"1167"|0.1668|0.005|0.03|0.008|1e-04|1|"No"|0|0
"1168"|0.1672|0.005|0.03|0.008|1e-04|1|"No"|0|0
"1169"|0.1676|0.005|0.03|0.008|1e-04|1|"No"|0|0
"1170"|0.168|0.005|0.03|0.008|1e-04|1|"No"|0|0
"1171"|0.1684|0.005|0.03|0.008|1e-04|1|"No"|0|0
"1172"|0.1688|0.005|0.03|0.008|1e-04|1|"No"|0|0
"1173"|0.1692|0.005|0.03|0.008|1e-04|1|"No"|0|0
"1174"|0.1696|0.005|0.03|0.008|1e-04|1|"No"|0|0
"1175"|0.17|0.005|0.03|0.008|1e-04|1|"No"|0|0
"1176"|0.1704|0.005|0.03|0.008|1e-04|1|"No"|0|0
"1177"|0.1708|0.005|0.03|0.008|1e-04|1|"No"|0|0
"1178"|0.1712|0.005|0.03|0.008|1e-04|1|"No"|0|0
"1179"|0.1716|0.005|0.03|0.008|1e-04|1|"No"|0|0
"1180"|0.172|0.005|0.03|0.008|1e-04|1|"No"|0|0
"1181"|0.1724|0.005|0.03|0.008|1e-04|1|"No"|0|0
"1182"|0.1728|0.005|0.03|0.008|1e-04|1|"No"|0|0
"1183"|0.1732|0.005|0.03|0.008|1e-04|1|"No"|0|0
"1184"|0.1736|0.005|0.03|0.008|1e-04|1|"No"|0|0
"1185"|0.174|0.005|0.03|0.008|1e-04|1|"No"|0|0
"1186"|0.1744|0.005|0.03|0.008|1e-04|1|"No"|0|0
"1187"|0.1748|0.005|0.03|0.008|1e-04|1|"No"|0|0
"1188"|0.1752|0.005|0.03|0.008|1e-04|1|"No"|0|0
"1189"|0.1756|0.005|0.03|0.008|1e-04|1|"No"|0|0
"1190"|0.176|0.005|0.03|0.008|1e-04|1|"No"|0|0
"1191"|0.1764|0.005|0.03|0.008|1e-04|1|"No"|0|0
"1192"|0.1768|0.005|0.03|0.008|1e-04|1|"No"|0|0
"1193"|0.1772|0.005|0.03|0.008|1e-04|1|"No"|0|0
"1194"|0.1776|0.005|0.03|0.008|1e-04|1|"No"|0|0
"1195"|0.178|0.005|0.03|0.008|1e-04|1|"No"|0|0
"1196"|0.1784|0.005|0.03|0.008|1e-04|1|"No"|0|0
"1197"|0.1788|0.005|0.03|0.008|1e-04|1|"No"|0|0
"1198"|0.1792|0.005|0.03|0.008|1e-04|1|"No"|0|0
"1199"|0.1796|0.005|0.03|0.008|1e-04|1|"No"|0|0
"1200"|0.18|0.005|0.03|0.008|1e-04|1|"No"|0|0
"1201"|0.1804|0.005|0.03|0.008|1e-04|1|"No"|0|0
"1202"|0.1808|0.005|0.03|0.008|1e-04|1|"No"|0|0
"1203"|0.1812|0.005|0.03|0.008|1e-04|1|"No"|0|0
"1204"|0.1816|0.005|0.03|0.008|1e-04|1|"No"|0|0
"1205"|0.182|0.005|0.03|0.008|1e-04|1|"No"|0|0
"1206"|0.1824|0.005|0.03|0.008|1e-04|1|"No"|0|0
"1207"|0.1828|0.005|0.03|0.008|1e-04|1|"No"|0|0
"1208"|0.1832|0.005|0.03|0.008|1e-04|1|"No"|0|0
"1209"|0.1836|0.005|0.03|0.008|1e-04|1|"No"|0|0
"1210"|0.184|0.005|0.03|0.008|1e-04|1|"No"|0|0
"1211"|0.1844|0.005|0.03|0.008|1e-04|1|"No"|0|0
"1212"|0.1848|0.005|0.03|0.008|1e-04|1|"No"|0|0
"1213"|0.1852|0.005|0.03|0.008|1e-04|1|"No"|0|0
"1214"|0.1856|0.005|0.03|0.008|1e-04|1|"No"|0|0
"1215"|0.186|0.005|0.03|0.008|1e-04|1|"No"|0|0
"1216"|0.1864|0.005|0.03|0.008|1e-04|1|"No"|0|0
"1217"|0.1868|0.005|0.03|0.008|1e-04|1|"No"|0|0
"1218"|0.1872|0.005|0.03|0.008|1e-04|1|"No"|0|0
"1219"|0.1876|0.005|0.03|0.008|1e-04|1|"No"|0|0
"1220"|0.188|0.005|0.03|0.008|1e-04|1|"No"|0|0
"1221"|0.1884|0.005|0.03|0.008|1e-04|1|"No"|0|0
"1222"|0.1888|0.005|0.03|0.008|1e-04|1|"No"|0|0
"1223"|0.1892|0.005|0.03|0.008|1e-04|1|"No"|0|0
"1224"|0.1896|0.005|0.03|0.008|1e-04|1|"No"|0|0
"1225"|0.19|0.005|0.03|0.008|1e-04|1|"No"|0|0
"1226"|0.1904|0.005|0.03|0.008|1e-04|1|"No"|0|0
"1227"|0.1908|0.005|0.03|0.008|1e-04|1|"No"|0|0
"1228"|0.1912|0.005|0.03|0.008|1e-04|1|"No"|0|0
"1229"|0.1916|0.005|0.03|0.008|1e-04|1|"No"|0|0
"1230"|0.192|0.005|0.03|0.008|1e-04|1|"No"|0|0
"1231"|0.1924|0.005|0.03|0.008|1e-04|1|"No"|0|0
"1232"|0.1928|0.005|0.03|0.008|1e-04|1|"No"|0|0
"1233"|0.1932|0.005|0.03|0.008|1e-04|1|"No"|0|0
"1234"|0.1936|0.005|0.03|0.008|1e-04|1|"No"|0|0
"1235"|0.194|0.005|0.03|0.008|1e-04|1|"No"|0|0
"1236"|0.1944|0.005|0.03|0.008|1e-04|1|"No"|0|0
"1237"|0.1948|0.005|0.03|0.008|1e-04|1|"No"|0|0
"1238"|0.1952|0.005|0.03|0.008|1e-04|1|"No"|0|0
"1239"|0.1956|0.005|0.03|0.008|1e-04|1|"No"|0|0
"1240"|0.196|0.005|0.03|0.008|1e-04|1|"No"|0|0
"1241"|0.1964|0.005|0.03|0.008|1e-04|1|"No"|0|0
"1242"|0.1968|0.005|0.03|0.008|1e-04|1|"No"|0|0
"1243"|0.1972|0.005|0.03|0.008|1e-04|1|"No"|0|0
"1244"|0.1976|0.005|0.03|0.008|1e-04|1|"No"|0|0
"1245"|0.198|0.005|0.03|0.008|1e-04|1|"No"|0|0
"1246"|0.1984|0.005|0.03|0.008|1e-04|1|"No"|0|0
"1247"|0.1988|0.005|0.03|0.008|1e-04|1|"No"|0|0
"1248"|0.1992|0.005|0.03|0.008|1e-04|1|"No"|0|0
"1249"|0.1996|0.005|0.03|0.008|1e-04|1|"No"|0|0
"1250"|0.2|0.005|0.03|0.008|1e-04|1|"No"|0|0
"1251"|0.2004|0.005|0.03|0.008|1e-04|1|"No"|0|0
"1252"|0.2008|0.005|0.03|0.008|1e-04|1|"No"|0|0
"1253"|0.2012|0.005|0.03|0.008|1e-04|1|"No"|0|0
"1254"|0.2016|0.005|0.03|0.008|1e-04|1|"No"|0|0
"1255"|0.202|0.005|0.03|0.008|1e-04|1|"No"|0|0
"1256"|0.2024|0.005|0.03|0.008|1e-04|1|"No"|0|0
"1257"|0.2028|0.005|0.03|0.008|1e-04|1|"No"|0|0
"1258"|0.2032|0.005|0.03|0.008|1e-04|1|"No"|0|0
"1259"|0.2036|0.005|0.03|0.008|1e-04|1|"No"|0|0
"1260"|0.204|0.005|0.03|0.008|1e-04|1|"No"|0|0
"1261"|0.2044|0.005|0.03|0.008|1e-04|1|"No"|0|0
"1262"|0.2048|0.005|0.03|0.008|1e-04|1|"No"|0|0
"1263"|0.2052|0.005|0.03|0.008|1e-04|1|"No"|0|0
"1264"|0.2056|0.005|0.03|0.008|1e-04|1|"No"|0|0
"1265"|0.206|0.005|0.03|0.008|1e-04|1|"No"|0|0
"1266"|0.2064|0.005|0.03|0.008|1e-04|1|"No"|0|0
"1267"|0.2068|0.005|0.03|0.008|1e-04|1|"No"|0|0
"1268"|0.2072|0.005|0.03|0.008|1e-04|1|"No"|0|0
"1269"|0.2076|0.005|0.03|0.008|1e-04|1|"No"|0|0
"1270"|0.208|0.005|0.03|0.008|1e-04|1|"No"|0|0
"1271"|0.2084|0.005|0.03|0.008|1e-04|1|"No"|0|0
"1272"|0.2088|0.005|0.03|0.008|1e-04|1|"No"|0|0
"1273"|0.2092|0.005|0.03|0.008|1e-04|1|"No"|0|0
"1274"|0.2096|0.005|0.03|0.008|1e-04|1|"No"|0|0
"1275"|0.21|0.005|0.03|0.008|1e-04|1|"No"|0|0
"1276"|0.2104|0.005|0.03|0.008|1e-04|1|"No"|0|0
"1277"|0.2108|0.005|0.03|0.008|1e-04|1|"No"|0|0
"1278"|0.2112|0.005|0.03|0.008|1e-04|1|"No"|0|0
"1279"|0.2116|0.005|0.03|0.008|1e-04|1|"No"|0|0
"1280"|0.212|0.005|0.03|0.008|1e-04|1|"No"|0|0
"1281"|0.2124|0.005|0.03|0.008|1e-04|1|"No"|0|0
"1282"|0.2128|0.005|0.03|0.008|1e-04|1|"No"|0|0
"1283"|0.2132|0.005|0.03|0.008|1e-04|1|"No"|0|0
"1284"|0.2136|0.005|0.03|0.008|1e-04|1|"No"|0|0
"1285"|0.214|0.005|0.03|0.008|1e-04|1|"No"|0|0
"1286"|0.2144|0.005|0.03|0.008|1e-04|1|"No"|0|0
"1287"|0.2148|0.005|0.03|0.008|1e-04|1|"No"|0|0
"1288"|0.2152|0.005|0.03|0.008|1e-04|1|"No"|0|0
"1289"|0.2156|0.005|0.03|0.008|1e-04|1|"No"|0|0
"1290"|0.216|0.005|0.03|0.008|1e-04|1|"No"|0|0
"1291"|0.2164|0.005|0.03|0.008|1e-04|1|"No"|0|0
"1292"|0.2168|0.005|0.03|0.008|1e-04|1|"No"|0|0
"1293"|0.2172|0.005|0.03|0.008|1e-04|1|"No"|0|0
"1294"|0.2176|0.005|0.03|0.008|1e-04|1|"No"|0|0
"1295"|0.218|0.005|0.03|0.008|1e-04|1|"No"|0|0
"1296"|0.2184|0.005|0.03|0.008|1e-04|1|"No"|0|0
"1297"|0.2188|0.005|0.03|0.008|1e-04|1|"No"|0|0
"1298"|0.2192|0.005|0.03|0.008|1e-04|1|"No"|0|0
"1299"|0.2196|0.005|0.03|0.008|1e-04|1|"No"|0|0
"1300"|0.22|0.005|0.03|0.008|1e-04|1|"No"|0|0
"1301"|0.2204|0.005|0.03|0.008|1e-04|1|"No"|0|0
"1302"|0.2208|0.005|0.03|0.008|1e-04|1|"No"|0|0
"1303"|0.2212|0.005|0.03|0.008|1e-04|1|"No"|0|0
"1304"|0.2216|0.005|0.03|0.008|1e-04|1|"No"|0|0
"1305"|0.222|0.005|0.03|0.008|1e-04|1|"No"|0|0
"1306"|0.2224|0.005|0.03|0.008|1e-04|1|"No"|0|0
"1307"|0.2228|0.005|0.03|0.008|1e-04|1|"No"|0|0
"1308"|0.2232|0.005|0.03|0.008|1e-04|1|"No"|0|0
"1309"|0.2236|0.005|0.03|0.008|1e-04|1|"No"|0|0
"1310"|0.224|0.005|0.03|0.008|1e-04|1|"No"|0|0
"1311"|0.2244|0.005|0.03|0.008|1e-04|1|"No"|0|0
"1312"|0.2248|0.005|0.03|0.008|1e-04|1|"No"|0|0
"1313"|0.2252|0.005|0.03|0.008|1e-04|1|"No"|0|0
"1314"|0.2256|0.005|0.03|0.008|1e-04|1|"No"|0|0
"1315"|0.226|0.005|0.03|0.008|1e-04|1|"No"|0|0
"1316"|0.2264|0.005|0.03|0.008|1e-04|1|"No"|0|0
"1317"|0.2268|0.005|0.03|0.008|1e-04|1|"No"|0|0
"1318"|0.2272|0.005|0.03|0.008|1e-04|1|"No"|0|0
"1319"|0.2276|0.005|0.03|0.008|1e-04|1|"No"|0|0
"1320"|0.228|0.005|0.03|0.008|1e-04|1|"No"|0|0
"1321"|0.2284|0.005|0.03|0.008|1e-04|1|"No"|0|0
"1322"|0.2288|0.005|0.03|0.008|1e-04|1|"No"|0|0
"1323"|0.2292|0.005|0.03|0.008|1e-04|1|"No"|0|0
"1324"|0.2296|0.005|0.03|0.008|1e-04|1|"No"|0|0
"1325"|0.23|0.005|0.03|0.008|1e-04|1|"No"|0|0
"1326"|0.2304|0.005|0.03|0.008|1e-04|1|"No"|0|0
"1327"|0.2308|0.005|0.03|0.008|1e-04|1|"No"|0|0
"1328"|0.2312|0.005|0.03|0.008|1e-04|1|"No"|0|0
"1329"|0.2316|0.005|0.03|0.008|1e-04|1|"No"|0|0
"1330"|0.232|0.005|0.03|0.008|1e-04|1|"No"|0|0
"1331"|0.2324|0.005|0.03|0.008|1e-04|1|"No"|0|0
"1332"|0.2328|0.005|0.03|0.008|1e-04|1|"No"|0|0
"1333"|0.2332|0.005|0.03|0.008|1e-04|1|"No"|0|0
"1334"|0.2336|0.005|0.03|0.008|1e-04|1|"No"|0|0
"1335"|0.234|0.005|0.03|0.008|1e-04|1|"No"|0|0
"1336"|0.2344|0.005|0.03|0.008|1e-04|1|"No"|0|0
"1337"|0.2348|0.005|0.03|0.008|1e-04|1|"No"|0|0
"1338"|0.2352|0.005|0.03|0.008|1e-04|1|"No"|0|0
"1339"|0.2356|0.005|0.03|0.008|1e-04|1|"No"|0|0
"1340"|0.236|0.005|0.03|0.008|1e-04|1|"No"|0|0
"1341"|0.2364|0.005|0.03|0.008|1e-04|1|"No"|0|0
"1342"|0.2368|0.005|0.03|0.008|1e-04|1|"No"|0|0
"1343"|0.2372|0.005|0.03|0.008|1e-04|1|"No"|0|0
"1344"|0.2376|0.005|0.03|0.008|1e-04|1|"No"|0|0
"1345"|0.238|0.005|0.03|0.008|1e-04|1|"No"|0|0
"1346"|0.2384|0.005|0.03|0.008|1e-04|1|"No"|0|0
"1347"|0.2388|0.005|0.03|0.008|1e-04|1|"No"|0|0
"1348"|0.2392|0.005|0.03|0.008|1e-04|1|"No"|0|0
"1349"|0.2396|0.005|0.03|0.008|1e-04|1|"No"|0|0
"1350"|0.24|0.005|0.03|0.008|1e-04|1|"No"|0|0
"1351"|0.2404|0.005|0.03|0.008|1e-04|1|"No"|0|0
"1352"|0.2408|0.005|0.03|0.008|1e-04|1|"No"|0|0
"1353"|0.2412|0.005|0.03|0.008|1e-04|1|"No"|0|0
"1354"|0.2416|0.005|0.03|0.008|1e-04|1|"No"|0|0
"1355"|0.242|0.005|0.03|0.008|1e-04|1|"No"|0|0
"1356"|0.2424|0.005|0.03|0.008|1e-04|1|"No"|0|0
"1357"|0.2428|0.005|0.03|0.008|1e-04|1|"No"|0|0
"1358"|0.2432|0.005|0.03|0.008|1e-04|1|"No"|0|0
"1359"|0.2436|0.005|0.03|0.008|1e-04|1|"No"|0|0
"1360"|0.244|0.005|0.03|0.008|1e-04|1|"No"|0|0
"1361"|0.2444|0.005|0.03|0.008|1e-04|1|"No"|0|0
"1362"|0.2448|0.005|0.03|0.008|1e-04|1|"No"|0|0
"1363"|0.2452|0.005|0.03|0.008|1e-04|1|"No"|0|0
"1364"|0.2456|0.005|0.03|0.008|1e-04|1|"No"|0|0
"1365"|0.246|0.005|0.03|0.008|1e-04|1|"No"|0|0
"1366"|0.2464|0.005|0.03|0.008|1e-04|1|"No"|0|0
"1367"|0.2468|0.005|0.03|0.008|1e-04|1|"No"|0|0
"1368"|0.2472|0.005|0.03|0.008|1e-04|1|"No"|0|0
"1369"|0.2476|0.005|0.03|0.008|1e-04|1|"No"|0|0
"1370"|0.248|0.005|0.03|0.008|1e-04|1|"No"|0|0
"1371"|0.2484|0.005|0.03|0.008|1e-04|1|"No"|0|0
"1372"|0.2488|0.005|0.03|0.008|1e-04|1|"No"|0|0
"1373"|0.2492|0.005|0.03|0.008|1e-04|1|"No"|0|0
"1374"|0.2496|0.005|0.03|0.008|1e-04|1|"No"|0|0
"1375"|0.25|0.005|0.03|0.008|1e-04|1|"No"|0|0
"1376"|0.2504|0.005|0.03|0.008|1e-04|1|"No"|0|0
"1377"|0.2508|0.005|0.03|0.008|1e-04|1|"No"|0|0
"1378"|0.2512|0.005|0.03|0.008|1e-04|1|"No"|0|0
"1379"|0.2516|0.005|0.03|0.008|1e-04|1|"No"|0|0
"1380"|0.252|0.005|0.03|0.008|1e-04|1|"No"|0|0
"1381"|0.2524|0.005|0.03|0.008|1e-04|1|"No"|0|0
"1382"|0.2528|0.005|0.03|0.008|1e-04|1|"No"|0|0
"1383"|0.2532|0.005|0.03|0.008|1e-04|1|"No"|0|0
"1384"|0.2536|0.005|0.03|0.008|1e-04|1|"No"|0|0
"1385"|0.254|0.005|0.03|0.008|1e-04|1|"No"|0|0
"1386"|0.2544|0.005|0.03|0.008|1e-04|1|"No"|0|0
"1387"|0.2548|0.005|0.03|0.008|1e-04|1|"No"|0|0
"1388"|0.2552|0.005|0.03|0.008|1e-04|1|"No"|0|0
"1389"|0.2556|0.005|0.03|0.008|1e-04|1|"No"|0|0
"1390"|0.256|0.005|0.03|0.008|1e-04|1|"No"|0|0
"1391"|0.2564|0.005|0.03|0.008|1e-04|1|"No"|0|0
"1392"|0.2568|0.005|0.03|0.008|1e-04|1|"No"|0|0
"1393"|0.2572|0.005|0.03|0.008|1e-04|1|"No"|0|0
"1394"|0.2576|0.005|0.03|0.008|1e-04|1|"No"|0|0
"1395"|0.258|0.005|0.03|0.008|1e-04|1|"No"|0|0
"1396"|0.2584|0.005|0.03|0.008|1e-04|1|"No"|0|0
"1397"|0.2588|0.005|0.03|0.008|1e-04|1|"No"|0|0
"1398"|0.2592|0.005|0.03|0.008|1e-04|1|"No"|0|0
"1399"|0.2596|0.005|0.03|0.008|1e-04|1|"No"|0|0
"1400"|0.26|0.005|0.03|0.008|1e-04|1|"No"|0|0
"1401"|0.2604|0.005|0.03|0.008|1e-04|1|"No"|0|0
"1402"|0.2608|0.005|0.03|0.008|1e-04|1|"No"|0|0
"1403"|0.2612|0.005|0.03|0.008|1e-04|1|"No"|0|0
"1404"|0.2616|0.005|0.03|0.008|1e-04|1|"No"|0|0
"1405"|0.262|0.005|0.03|0.008|1e-04|1|"No"|0|0
"1406"|0.2624|0.005|0.03|0.008|1e-04|1|"No"|0|0
"1407"|0.2628|0.005|0.03|0.008|1e-04|1|"No"|0|0
"1408"|0.2632|0.005|0.03|0.008|1e-04|1|"No"|0|0
"1409"|0.2636|0.005|0.03|0.008|1e-04|1|"No"|0|0
"1410"|0.264|0.005|0.03|0.008|1e-04|1|"No"|0|0
"1411"|0.2644|0.005|0.03|0.008|1e-04|1|"No"|0|0
"1412"|0.2648|0.005|0.03|0.008|1e-04|1|"No"|0|0
"1413"|0.2652|0.005|0.03|0.008|1e-04|1|"No"|0|0
"1414"|0.2656|0.005|0.03|0.008|1e-04|1|"No"|0|0
"1415"|0.266|0.005|0.03|0.008|1e-04|1|"No"|0|0
"1416"|0.2664|0.005|0.03|0.008|1e-04|1|"No"|0|0
"1417"|0.2668|0.005|0.03|0.008|1e-04|1|"No"|0|0
"1418"|0.2672|0.005|0.03|0.008|1e-04|1|"No"|0|0
"1419"|0.2676|0.005|0.03|0.008|1e-04|1|"No"|0|0
"1420"|0.268|0.005|0.03|0.008|1e-04|1|"No"|0|0
"1421"|0.2684|0.005|0.03|0.008|1e-04|1|"No"|0|0
"1422"|0.2688|0.005|0.03|0.008|1e-04|1|"No"|0|0
"1423"|0.2692|0.005|0.03|0.008|1e-04|1|"No"|0|0
"1424"|0.2696|0.005|0.03|0.008|1e-04|1|"No"|0|0
"1425"|0.27|0.005|0.03|0.008|1e-04|1|"No"|0|0
"1426"|0.2704|0.005|0.03|0.008|1e-04|1|"No"|0|0
"1427"|0.2708|0.005|0.03|0.008|1e-04|1|"No"|0|0
"1428"|0.2712|0.005|0.03|0.008|1e-04|1|"No"|0|0
"1429"|0.2716|0.005|0.03|0.008|1e-04|1|"No"|0|0
"1430"|0.272|0.005|0.03|0.008|1e-04|1|"No"|0|0
"1431"|0.2724|0.005|0.03|0.008|1e-04|1|"No"|0|0
"1432"|0.2728|0.005|0.03|0.008|1e-04|1|"No"|0|0
"1433"|0.2732|0.005|0.03|0.008|1e-04|1|"No"|0|0
"1434"|0.2736|0.005|0.03|0.008|1e-04|1|"No"|0|0
"1435"|0.274|0.005|0.03|0.008|1e-04|1|"No"|0|0
"1436"|0.2744|0.005|0.03|0.008|1e-04|1|"No"|0|0
"1437"|0.2748|0.005|0.03|0.008|1e-04|1|"No"|0|0
"1438"|0.2752|0.005|0.03|0.008|1e-04|1|"No"|0|0
"1439"|0.2756|0.005|0.03|0.008|1e-04|1|"No"|0|0
"1440"|0.276|0.005|0.03|0.008|1e-04|1|"No"|0|0
"1441"|0.2764|0.005|0.03|0.008|1e-04|1|"No"|0|0
"1442"|0.2768|0.005|0.03|0.008|1e-04|1|"No"|0|0
"1443"|0.2772|0.005|0.03|0.008|1e-04|1|"No"|0|0
"1444"|0.2776|0.005|0.03|0.008|1e-04|1|"No"|0|0
"1445"|0.278|0.005|0.03|0.008|1e-04|1|"No"|0|0
"1446"|0.2784|0.005|0.03|0.008|1e-04|1|"No"|0|0
"1447"|0.2788|0.005|0.03|0.008|1e-04|1|"No"|0|0
"1448"|0.2792|0.005|0.03|0.008|1e-04|1|"No"|0|0
"1449"|0.2796|0.005|0.03|0.008|1e-04|1|"No"|0|0
"1450"|0.28|0.005|0.03|0.008|1e-04|1|"No"|0|0
"1451"|0.2804|0.005|0.03|0.008|1e-04|1|"No"|0|0
"1452"|0.2808|0.005|0.03|0.008|1e-04|1|"No"|0|0
"1453"|0.2812|0.005|0.03|0.008|1e-04|1|"No"|0|0
"1454"|0.2816|0.005|0.03|0.008|1e-04|1|"No"|0|0
"1455"|0.282|0.005|0.03|0.008|1e-04|1|"No"|0|0
"1456"|0.2824|0.005|0.03|0.008|1e-04|1|"No"|0|0
"1457"|0.2828|0.005|0.03|0.008|1e-04|1|"No"|0|0
"1458"|0.2832|0.005|0.03|0.008|1e-04|1|"No"|0|0
"1459"|0.2836|0.005|0.03|0.008|1e-04|1|"No"|0|0
"1460"|0.284|0.005|0.03|0.008|1e-04|1|"No"|0|0
"1461"|0.2844|0.005|0.03|0.008|1e-04|1|"No"|0|0
"1462"|0.2848|0.005|0.03|0.008|1e-04|1|"No"|0|0
"1463"|0.2852|0.005|0.03|0.008|1e-04|1|"No"|0|0
"1464"|0.2856|0.005|0.03|0.008|1e-04|1|"No"|0|0
"1465"|0.286|0.005|0.03|0.008|1e-04|1|"No"|0|0
"1466"|0.2864|0.005|0.03|0.008|1e-04|1|"No"|0|0
"1467"|0.2868|0.005|0.03|0.008|1e-04|1|"No"|0|0
"1468"|0.2872|0.005|0.03|0.008|1e-04|1|"No"|0|0
"1469"|0.2876|0.005|0.03|0.008|1e-04|1|"No"|0|0
"1470"|0.288|0.005|0.03|0.008|1e-04|1|"No"|0|0
"1471"|0.2884|0.005|0.03|0.008|1e-04|1|"No"|0|0
"1472"|0.2888|0.005|0.03|0.008|1e-04|1|"No"|0|0
"1473"|0.2892|0.005|0.03|0.008|1e-04|1|"No"|0|0
"1474"|0.2896|0.005|0.03|0.008|1e-04|1|"No"|0|0
"1475"|0.29|0.005|0.03|0.008|1e-04|1|"No"|0|0
"1476"|0.2904|0.005|0.03|0.008|1e-04|1|"No"|0|0
"1477"|0.2908|0.005|0.03|0.008|1e-04|1|"No"|0|0
"1478"|0.2912|0.005|0.03|0.008|1e-04|1|"No"|0|0
"1479"|0.2916|0.005|0.03|0.008|1e-04|1|"No"|0|0
"1480"|0.292|0.005|0.03|0.008|1e-04|1|"No"|0|0
"1481"|0.2924|0.005|0.03|0.008|1e-04|1|"No"|0|0
"1482"|0.2928|0.005|0.03|0.008|1e-04|1|"No"|0|0
"1483"|0.2932|0.005|0.03|0.008|1e-04|1|"No"|0|0
"1484"|0.2936|0.005|0.03|0.008|1e-04|1|"No"|0|0
"1485"|0.294|0.005|0.03|0.008|1e-04|1|"No"|0|0
"1486"|0.2944|0.005|0.03|0.008|1e-04|1|"No"|0|0
"1487"|0.2948|0.005|0.03|0.008|1e-04|1|"No"|0|0
"1488"|0.2952|0.005|0.03|0.008|1e-04|1|"No"|0|0
"1489"|0.2956|0.005|0.03|0.008|1e-04|1|"No"|0|0
"1490"|0.296|0.005|0.03|0.008|1e-04|1|"No"|0|0
"1491"|0.2964|0.005|0.03|0.008|1e-04|1|"No"|0|0
"1492"|0.2968|0.005|0.03|0.008|1e-04|1|"No"|0|0
"1493"|0.2972|0.005|0.03|0.008|1e-04|1|"No"|0|0
"1494"|0.2976|0.005|0.03|0.008|1e-04|1|"No"|0|0
"1495"|0.298|0.005|0.03|0.008|1e-04|1|"No"|0|0
"1496"|0.2984|0.005|0.03|0.008|1e-04|1|"No"|0|0
"1497"|0.2988|0.005|0.03|0.008|1e-04|1|"No"|0|0
"1498"|0.2992|0.005|0.03|0.008|1e-04|1|"No"|0|0
"1499"|0.2996|0.005|0.03|0.008|1e-04|1|"No"|0|0
"1500"|0.3|0.005|0.03|0.008|1e-04|1|"No"|0|0
"1501"|4e-04|0.005|0.03|0.012|1e-04|1|"No"|0|0
"1502"|8e-04|0.005|0.03|0.012|1e-04|1|"No"|0|0
"1503"|0.0012|0.005|0.03|0.012|1e-04|1|"No"|0|0
"1504"|0.0016|0.005|0.03|0.012|1e-04|1|"No"|0|0
"1505"|0.002|0.005|0.03|0.012|1e-04|1|"No"|0|0
"1506"|0.0024|0.005|0.03|0.012|1e-04|1|"No"|0|0
"1507"|0.0028|0.005|0.03|0.012|1e-04|1|"No"|0|0
"1508"|0.0032|0.005|0.03|0.012|1e-04|1|"No"|0|0
"1509"|0.0036|0.005|0.03|0.012|1e-04|1|"No"|0|0
"1510"|0.004|0.005|0.03|0.012|1e-04|1|"No"|0|0
"1511"|0.0044|0.005|0.03|0.012|1e-04|1|"No"|0|0
"1512"|0.0048|0.005|0.03|0.012|1e-04|1|"No"|0|0
"1513"|0.0052|0.005|0.03|0.012|1e-04|1|"No"|0|0
"1514"|0.0056|0.005|0.03|0.012|1e-04|1|"No"|0|0
"1515"|0.006|0.005|0.03|0.012|1e-04|1|"No"|0|0
"1516"|0.0064|0.005|0.03|0.012|1e-04|1|"No"|0|0
"1517"|0.0068|0.005|0.03|0.012|1e-04|1|"No"|0|0
"1518"|0.0072|0.005|0.03|0.012|1e-04|1|"No"|0|0
"1519"|0.0076|0.005|0.03|0.012|1e-04|1|"No"|0|0
"1520"|0.008|0.005|0.03|0.012|1e-04|1|"No"|0|0
"1521"|0.0084|0.005|0.03|0.012|1e-04|1|"No"|0|0
"1522"|0.0088|0.005|0.03|0.012|1e-04|1|"No"|0|0
"1523"|0.0092|0.005|0.03|0.012|1e-04|1|"No"|0|0
"1524"|0.0096|0.005|0.03|0.012|1e-04|1|"No"|0|0
"1525"|0.01|0.005|0.03|0.012|1e-04|1|"No"|0|0
"1526"|0.0104|0.005|0.03|0.012|1e-04|1|"No"|0|0
"1527"|0.0108|0.005|0.03|0.012|1e-04|1|"No"|0|0
"1528"|0.0112|0.005|0.03|0.012|1e-04|1|"No"|0|0
"1529"|0.0116|0.005|0.03|0.012|1e-04|1|"No"|0|0
"1530"|0.012|0.005|0.03|0.012|1e-04|1|"No"|0|0
"1531"|0.0124|0.005|0.03|0.012|1e-04|1|"No"|0|0
"1532"|0.0128|0.005|0.03|0.012|1e-04|1|"No"|0|0
"1533"|0.0132|0.005|0.03|0.012|1e-04|1|"No"|0|0
"1534"|0.0136|0.005|0.03|0.012|1e-04|1|"No"|0|0
"1535"|0.014|0.005|0.03|0.012|1e-04|1|"No"|0|0
"1536"|0.0144|0.005|0.03|0.012|1e-04|1|"No"|0|0
"1537"|0.0148|0.005|0.03|0.012|1e-04|1|"No"|0|0
"1538"|0.0152|0.005|0.03|0.012|1e-04|1|"No"|0|0
"1539"|0.0156|0.005|0.03|0.012|1e-04|1|"No"|0|0
"1540"|0.016|0.005|0.03|0.012|1e-04|1|"No"|0|0
"1541"|0.0164|0.005|0.03|0.012|1e-04|1|"No"|0|0
"1542"|0.0168|0.005|0.03|0.012|1e-04|1|"No"|0|0
"1543"|0.0172|0.005|0.03|0.012|1e-04|1|"No"|0|0
"1544"|0.0176|0.005|0.03|0.012|1e-04|1|"No"|0|0
"1545"|0.018|0.005|0.03|0.012|1e-04|1|"No"|0|0
"1546"|0.0184|0.005|0.03|0.012|1e-04|1|"No"|0|0
"1547"|0.0188|0.005|0.03|0.012|1e-04|1|"No"|0|0
"1548"|0.0192|0.005|0.03|0.012|1e-04|1|"No"|0|0
"1549"|0.0196|0.005|0.03|0.012|1e-04|1|"No"|0|0
"1550"|0.02|0.005|0.03|0.012|1e-04|1|"No"|0|0
"1551"|0.0204|0.005|0.03|0.012|1e-04|1|"No"|0|0
"1552"|0.0208|0.005|0.03|0.012|1e-04|1|"No"|0|0
"1553"|0.0212|0.005|0.03|0.012|1e-04|1|"No"|0|0
"1554"|0.0216|0.005|0.03|0.012|1e-04|1|"No"|0|0
"1555"|0.022|0.005|0.03|0.012|1e-04|1|"No"|0|0
"1556"|0.0224|0.005|0.03|0.012|1e-04|1|"No"|0|0
"1557"|0.0228|0.005|0.03|0.012|1e-04|1|"No"|0|0
"1558"|0.0232|0.005|0.03|0.012|1e-04|1|"No"|0|0
"1559"|0.0236|0.005|0.03|0.012|1e-04|1|"No"|0|0
"1560"|0.024|0.005|0.03|0.012|1e-04|1|"No"|0|0
"1561"|0.0244|0.005|0.03|0.012|1e-04|1|"No"|0|0
"1562"|0.0248|0.005|0.03|0.012|1e-04|1|"No"|0|0
"1563"|0.0252|0.005|0.03|0.012|1e-04|1|"No"|0|0
"1564"|0.0256|0.005|0.03|0.012|1e-04|1|"No"|0|0
"1565"|0.026|0.005|0.03|0.012|1e-04|1|"No"|0|0
"1566"|0.0264|0.005|0.03|0.012|1e-04|1|"No"|0|0
"1567"|0.0268|0.005|0.03|0.012|1e-04|1|"No"|0|0
"1568"|0.0272|0.005|0.03|0.012|1e-04|1|"No"|0|0
"1569"|0.0276|0.005|0.03|0.012|1e-04|1|"No"|0|0
"1570"|0.028|0.005|0.03|0.012|1e-04|1|"No"|0|0
"1571"|0.0284|0.005|0.03|0.012|1e-04|1|"No"|0|0
"1572"|0.0288|0.005|0.03|0.012|1e-04|1|"No"|0|0
"1573"|0.0292|0.005|0.03|0.012|1e-04|1|"No"|0|0
"1574"|0.0296|0.005|0.03|0.012|1e-04|1|"No"|0|0
"1575"|0.03|0.005|0.03|0.012|1e-04|1|"No"|0|0
"1576"|0.0304|0.005|0.03|0.012|1e-04|1|"No"|0|0
"1577"|0.0308|0.005|0.03|0.012|1e-04|1|"No"|0|0
"1578"|0.0312|0.005|0.03|0.012|1e-04|1|"No"|0|0
"1579"|0.0316|0.005|0.03|0.012|1e-04|1|"No"|0|0
"1580"|0.032|0.005|0.03|0.012|1e-04|1|"No"|0|0
"1581"|0.0324|0.005|0.03|0.012|1e-04|1|"No"|0|0
"1582"|0.0328|0.005|0.03|0.012|1e-04|1|"No"|0|0
"1583"|0.0332|0.005|0.03|0.012|1e-04|1|"No"|0|0
"1584"|0.0336|0.005|0.03|0.012|1e-04|1|"No"|0|0
"1585"|0.034|0.005|0.03|0.012|1e-04|1|"No"|0|0
"1586"|0.0344|0.005|0.03|0.012|1e-04|1|"No"|0|0
"1587"|0.0348|0.005|0.03|0.012|1e-04|1|"No"|0|0
"1588"|0.0352|0.005|0.03|0.012|1e-04|1|"No"|0|0
"1589"|0.0356|0.005|0.03|0.012|1e-04|1|"No"|0|0
"1590"|0.036|0.005|0.03|0.012|1e-04|1|"No"|0|0
"1591"|0.0364|0.005|0.03|0.012|1e-04|1|"No"|0|0
"1592"|0.0368|0.005|0.03|0.012|1e-04|1|"No"|0|0
"1593"|0.0372|0.005|0.03|0.012|1e-04|1|"No"|0|0
"1594"|0.0376|0.005|0.03|0.012|1e-04|1|"No"|0|0
"1595"|0.038|0.005|0.03|0.012|1e-04|1|"No"|0|0
"1596"|0.0384|0.005|0.03|0.012|1e-04|1|"No"|0|0
"1597"|0.0388|0.005|0.03|0.012|1e-04|1|"No"|0|0
"1598"|0.0392|0.005|0.03|0.012|1e-04|1|"No"|0|0
"1599"|0.0396|0.005|0.03|0.012|1e-04|1|"No"|0|0
"1600"|0.04|0.005|0.03|0.012|1e-04|1|"No"|0|0
"1601"|0.0404|0.005|0.03|0.012|1e-04|1|"No"|0|0
"1602"|0.0408|0.005|0.03|0.012|1e-04|1|"No"|0|0
"1603"|0.0412|0.005|0.03|0.012|1e-04|1|"No"|0|0
"1604"|0.0416|0.005|0.03|0.012|1e-04|1|"No"|0|0
"1605"|0.042|0.005|0.03|0.012|1e-04|1|"No"|0|0
"1606"|0.0424|0.005|0.03|0.012|1e-04|1|"No"|0|0
"1607"|0.0428|0.005|0.03|0.012|1e-04|1|"No"|0|0
"1608"|0.0432|0.005|0.03|0.012|1e-04|1|"No"|0|0
"1609"|0.0436|0.005|0.03|0.012|1e-04|1|"No"|0|0
"1610"|0.044|0.005|0.03|0.012|1e-04|1|"No"|0|0
"1611"|0.0444|0.005|0.03|0.012|1e-04|1|"No"|0|0
"1612"|0.0448|0.005|0.03|0.012|1e-04|1|"No"|0|0
"1613"|0.0452|0.005|0.03|0.012|1e-04|1|"No"|0|0
"1614"|0.0456|0.005|0.03|0.012|1e-04|1|"No"|0|0
"1615"|0.046|0.005|0.03|0.012|1e-04|1|"No"|0|0
"1616"|0.0464|0.005|0.03|0.012|1e-04|1|"No"|0|0
"1617"|0.0468|0.005|0.03|0.012|1e-04|1|"No"|0|0
"1618"|0.0472|0.005|0.03|0.012|1e-04|1|"No"|0|0
"1619"|0.0476|0.005|0.03|0.012|1e-04|1|"No"|0|0
"1620"|0.048|0.005|0.03|0.012|1e-04|1|"No"|0|0
"1621"|0.0484|0.005|0.03|0.012|1e-04|1|"No"|0|0
"1622"|0.0488|0.005|0.03|0.012|1e-04|1|"No"|0|0
"1623"|0.0492|0.005|0.03|0.012|1e-04|1|"No"|0|0
"1624"|0.0496|0.005|0.03|0.012|1e-04|1|"No"|0|0
"1625"|0.05|0.005|0.03|0.012|1e-04|1|"No"|0|0
"1626"|0.0504|0.005|0.03|0.012|1e-04|1|"No"|0|0
"1627"|0.0508|0.005|0.03|0.012|1e-04|1|"No"|0|0
"1628"|0.0512|0.005|0.03|0.012|1e-04|1|"No"|0|0
"1629"|0.0516|0.005|0.03|0.012|1e-04|1|"No"|0|0
"1630"|0.052|0.005|0.03|0.012|1e-04|1|"No"|0|0
"1631"|0.0524|0.005|0.03|0.012|1e-04|1|"No"|0|0
"1632"|0.0528|0.005|0.03|0.012|1e-04|1|"No"|0|0
"1633"|0.0532|0.005|0.03|0.012|1e-04|1|"No"|0|0
"1634"|0.0536|0.005|0.03|0.012|1e-04|1|"No"|0|0
"1635"|0.054|0.005|0.03|0.012|1e-04|1|"No"|0|0
"1636"|0.0544|0.005|0.03|0.012|1e-04|1|"No"|0|0
"1637"|0.0548|0.005|0.03|0.012|1e-04|1|"No"|0|0
"1638"|0.0552|0.005|0.03|0.012|1e-04|1|"No"|0|0
"1639"|0.0556|0.005|0.03|0.012|1e-04|1|"No"|0|0
"1640"|0.056|0.005|0.03|0.012|1e-04|1|"No"|0|0
"1641"|0.0564|0.005|0.03|0.012|1e-04|1|"No"|0|0
"1642"|0.0568|0.005|0.03|0.012|1e-04|1|"No"|0|0
"1643"|0.0572|0.005|0.03|0.012|1e-04|1|"No"|0|0
"1644"|0.0576|0.005|0.03|0.012|1e-04|1|"No"|0|0
"1645"|0.058|0.005|0.03|0.012|1e-04|1|"No"|0|0
"1646"|0.0584|0.005|0.03|0.012|1e-04|1|"No"|0|0
"1647"|0.0588|0.005|0.03|0.012|1e-04|1|"No"|0|0
"1648"|0.0592|0.005|0.03|0.012|1e-04|1|"No"|0|0
"1649"|0.0596|0.005|0.03|0.012|1e-04|1|"No"|0|0
"1650"|0.06|0.005|0.03|0.012|1e-04|1|"No"|0|0
"1651"|0.0604|0.005|0.03|0.012|1e-04|1|"No"|0|0
"1652"|0.0608|0.005|0.03|0.012|1e-04|1|"No"|0|0
"1653"|0.0612|0.005|0.03|0.012|1e-04|1|"No"|0|0
"1654"|0.0616|0.005|0.03|0.012|1e-04|1|"No"|0|0
"1655"|0.062|0.005|0.03|0.012|1e-04|1|"No"|0|0
"1656"|0.0624|0.005|0.03|0.012|1e-04|1|"No"|0|0
"1657"|0.0628|0.005|0.03|0.012|1e-04|1|"No"|0|0
"1658"|0.0632|0.005|0.03|0.012|1e-04|1|"No"|0|0
"1659"|0.0636|0.005|0.03|0.012|1e-04|1|"No"|0|0
"1660"|0.064|0.005|0.03|0.012|1e-04|1|"No"|0|0
"1661"|0.0644|0.005|0.03|0.012|1e-04|1|"No"|0|0
"1662"|0.0648|0.005|0.03|0.012|1e-04|1|"No"|0|0
"1663"|0.0652|0.005|0.03|0.012|1e-04|1|"No"|0|0
"1664"|0.0656|0.005|0.03|0.012|1e-04|1|"No"|0|0
"1665"|0.066|0.005|0.03|0.012|1e-04|1|"No"|0|0
"1666"|0.0664|0.005|0.03|0.012|1e-04|1|"No"|0|0
"1667"|0.0668|0.005|0.03|0.012|1e-04|1|"No"|0|0
"1668"|0.0672|0.005|0.03|0.012|1e-04|1|"No"|0|0
"1669"|0.0676|0.005|0.03|0.012|1e-04|1|"No"|0|0
"1670"|0.068|0.005|0.03|0.012|1e-04|1|"No"|0|0
"1671"|0.0684|0.005|0.03|0.012|1e-04|1|"No"|0|0
"1672"|0.0688|0.005|0.03|0.012|1e-04|1|"No"|0|0
"1673"|0.0692|0.005|0.03|0.012|1e-04|1|"No"|0|0
"1674"|0.0696|0.005|0.03|0.012|1e-04|1|"No"|0|0
"1675"|0.07|0.005|0.03|0.012|1e-04|1|"No"|0|0
"1676"|0.0704|0.005|0.03|0.012|1e-04|1|"No"|0|0
"1677"|0.0708|0.005|0.03|0.012|1e-04|1|"No"|0|0
"1678"|0.0712|0.005|0.03|0.012|1e-04|1|"No"|0|0
"1679"|0.0716|0.005|0.03|0.012|1e-04|1|"No"|0|0
"1680"|0.072|0.005|0.03|0.012|1e-04|1|"No"|0|0
"1681"|0.0724|0.005|0.03|0.012|1e-04|1|"No"|0|0
"1682"|0.0728|0.005|0.03|0.012|1e-04|1|"No"|0|0
"1683"|0.0732|0.005|0.03|0.012|1e-04|1|"No"|0|0
"1684"|0.0736|0.005|0.03|0.012|1e-04|1|"No"|0|0
"1685"|0.074|0.005|0.03|0.012|1e-04|1|"No"|0|0
"1686"|0.0744|0.005|0.03|0.012|1e-04|1|"No"|0|0
"1687"|0.0748|0.005|0.03|0.012|1e-04|1|"No"|0|0
"1688"|0.0752|0.005|0.03|0.012|1e-04|1|"No"|0|0
"1689"|0.0756|0.005|0.03|0.012|1e-04|1|"No"|0|0
"1690"|0.076|0.005|0.03|0.012|1e-04|1|"No"|0|0
"1691"|0.0764|0.005|0.03|0.012|1e-04|1|"No"|0|0
"1692"|0.0768|0.005|0.03|0.012|1e-04|1|"No"|0|0
"1693"|0.0772|0.005|0.03|0.012|1e-04|1|"No"|0|0
"1694"|0.0776|0.005|0.03|0.012|1e-04|1|"No"|0|0
"1695"|0.078|0.005|0.03|0.012|1e-04|1|"No"|0|0
"1696"|0.0784|0.005|0.03|0.012|1e-04|1|"No"|0|0
"1697"|0.0788|0.005|0.03|0.012|1e-04|1|"No"|0|0
"1698"|0.0792|0.005|0.03|0.012|1e-04|1|"No"|0|0
"1699"|0.0796|0.005|0.03|0.012|1e-04|1|"No"|0|0
"1700"|0.08|0.005|0.03|0.012|1e-04|1|"No"|0|0
"1701"|0.0804|0.005|0.03|0.012|1e-04|1|"No"|0|0
"1702"|0.0808|0.005|0.03|0.012|1e-04|1|"No"|0|0
"1703"|0.0812|0.005|0.03|0.012|1e-04|1|"No"|0|0
"1704"|0.0816|0.005|0.03|0.012|1e-04|1|"No"|0|0
"1705"|0.082|0.005|0.03|0.012|1e-04|1|"No"|0|0
"1706"|0.0824|0.005|0.03|0.012|1e-04|1|"No"|0|0
"1707"|0.0828|0.005|0.03|0.012|1e-04|1|"No"|0|0
"1708"|0.0832|0.005|0.03|0.012|1e-04|1|"No"|0|0
"1709"|0.0836|0.005|0.03|0.012|1e-04|1|"No"|0|0
"1710"|0.084|0.005|0.03|0.012|1e-04|1|"No"|0|0
"1711"|0.0844|0.005|0.03|0.012|1e-04|1|"No"|0|0
"1712"|0.0848|0.005|0.03|0.012|1e-04|1|"No"|0|0
"1713"|0.0852|0.005|0.03|0.012|1e-04|1|"No"|0|0
"1714"|0.0856|0.005|0.03|0.012|1e-04|1|"No"|0|0
"1715"|0.086|0.005|0.03|0.012|1e-04|1|"No"|0|0
"1716"|0.0864|0.005|0.03|0.012|1e-04|1|"No"|0|0
"1717"|0.0868|0.005|0.03|0.012|1e-04|1|"No"|0|0
"1718"|0.0872|0.005|0.03|0.012|1e-04|1|"No"|0|0
"1719"|0.0876|0.005|0.03|0.012|1e-04|1|"No"|0|0
"1720"|0.088|0.005|0.03|0.012|1e-04|1|"No"|0|0
"1721"|0.0884|0.005|0.03|0.012|1e-04|1|"No"|0|0
"1722"|0.0888|0.005|0.03|0.012|1e-04|1|"No"|0|0
"1723"|0.0892|0.005|0.03|0.012|1e-04|1|"No"|0|0
"1724"|0.0896|0.005|0.03|0.012|1e-04|1|"No"|0|0
"1725"|0.09|0.005|0.03|0.012|1e-04|1|"No"|0|0
"1726"|0.0904|0.005|0.03|0.012|1e-04|1|"No"|0|0
"1727"|0.0908|0.005|0.03|0.012|1e-04|1|"No"|0|0
"1728"|0.0912|0.005|0.03|0.012|1e-04|1|"No"|0|0
"1729"|0.0916|0.005|0.03|0.012|1e-04|1|"No"|0|0
"1730"|0.092|0.005|0.03|0.012|1e-04|1|"No"|0|0
"1731"|0.0924|0.005|0.03|0.012|1e-04|1|"No"|0|0
"1732"|0.0928|0.005|0.03|0.012|1e-04|1|"No"|0|0
"1733"|0.0932|0.005|0.03|0.012|1e-04|1|"No"|0|0
"1734"|0.0936|0.005|0.03|0.012|1e-04|1|"No"|0|0
"1735"|0.094|0.005|0.03|0.012|1e-04|1|"No"|0|0
"1736"|0.0944|0.005|0.03|0.012|1e-04|1|"No"|0|0
"1737"|0.0948|0.005|0.03|0.012|1e-04|1|"No"|0|0
"1738"|0.0952|0.005|0.03|0.012|1e-04|1|"No"|0|0
"1739"|0.0956|0.005|0.03|0.012|1e-04|1|"No"|0|0
"1740"|0.096|0.005|0.03|0.012|1e-04|1|"No"|0|0
"1741"|0.0964|0.005|0.03|0.012|1e-04|1|"No"|0|0
"1742"|0.0968|0.005|0.03|0.012|1e-04|1|"No"|0|0
"1743"|0.0972|0.005|0.03|0.012|1e-04|1|"No"|0|0
"1744"|0.0976|0.005|0.03|0.012|1e-04|1|"No"|0|0
"1745"|0.098|0.005|0.03|0.012|1e-04|1|"No"|0|0
"1746"|0.0984|0.005|0.03|0.012|1e-04|1|"No"|0|0
"1747"|0.0988|0.005|0.03|0.012|1e-04|1|"No"|0|0
"1748"|0.0992|0.005|0.03|0.012|1e-04|1|"No"|0|0
"1749"|0.0996|0.005|0.03|0.012|1e-04|1|"No"|0|0
"1750"|0.1|0.005|0.03|0.012|1e-04|1|"No"|0|0
"1751"|0.1004|0.005|0.03|0.012|1e-04|1|"No"|0|0
"1752"|0.1008|0.005|0.03|0.012|1e-04|1|"No"|0|0
"1753"|0.1012|0.005|0.03|0.012|1e-04|1|"No"|0|0
"1754"|0.1016|0.005|0.03|0.012|1e-04|1|"No"|0|0
"1755"|0.102|0.005|0.03|0.012|1e-04|1|"No"|0|0
"1756"|0.1024|0.005|0.03|0.012|1e-04|1|"No"|0|0
"1757"|0.1028|0.005|0.03|0.012|1e-04|1|"No"|0|0
"1758"|0.1032|0.005|0.03|0.012|1e-04|1|"No"|0|0
"1759"|0.1036|0.005|0.03|0.012|1e-04|1|"No"|0|0
"1760"|0.104|0.005|0.03|0.012|1e-04|1|"No"|0|0
"1761"|0.1044|0.005|0.03|0.012|1e-04|1|"No"|0|0
"1762"|0.1048|0.005|0.03|0.012|1e-04|1|"No"|0|0
"1763"|0.1052|0.005|0.03|0.012|1e-04|1|"No"|0|0
"1764"|0.1056|0.005|0.03|0.012|1e-04|1|"No"|0|0
"1765"|0.106|0.005|0.03|0.012|1e-04|1|"No"|0|0
"1766"|0.1064|0.005|0.03|0.012|1e-04|1|"No"|0|0
"1767"|0.1068|0.005|0.03|0.012|1e-04|1|"No"|0|0
"1768"|0.1072|0.005|0.03|0.012|1e-04|1|"No"|0|0
"1769"|0.1076|0.005|0.03|0.012|1e-04|1|"No"|0|0
"1770"|0.108|0.005|0.03|0.012|1e-04|1|"No"|0|0
"1771"|0.1084|0.005|0.03|0.012|1e-04|1|"No"|0|0
"1772"|0.1088|0.005|0.03|0.012|1e-04|1|"No"|0|0
"1773"|0.1092|0.005|0.03|0.012|1e-04|1|"No"|0|0
"1774"|0.1096|0.005|0.03|0.012|1e-04|1|"No"|0|0
"1775"|0.11|0.005|0.03|0.012|1e-04|1|"No"|0|0
"1776"|0.1104|0.005|0.03|0.012|1e-04|1|"No"|0|0
"1777"|0.1108|0.005|0.03|0.012|1e-04|1|"No"|0|0
"1778"|0.1112|0.005|0.03|0.012|1e-04|1|"No"|0|0
"1779"|0.1116|0.005|0.03|0.012|1e-04|1|"No"|0|0
"1780"|0.112|0.005|0.03|0.012|1e-04|1|"No"|0|0
"1781"|0.1124|0.005|0.03|0.012|1e-04|1|"No"|0|0
"1782"|0.1128|0.005|0.03|0.012|1e-04|1|"No"|0|0
"1783"|0.1132|0.005|0.03|0.012|1e-04|1|"No"|0|0
"1784"|0.1136|0.005|0.03|0.012|1e-04|1|"No"|0|0
"1785"|0.114|0.005|0.03|0.012|1e-04|1|"No"|0|0
"1786"|0.1144|0.005|0.03|0.012|1e-04|1|"No"|0|0
"1787"|0.1148|0.005|0.03|0.012|1e-04|1|"No"|0|0
"1788"|0.1152|0.005|0.03|0.012|1e-04|1|"No"|0|0
"1789"|0.1156|0.005|0.03|0.012|1e-04|1|"No"|0|0
"1790"|0.116|0.005|0.03|0.012|1e-04|1|"No"|0|0
"1791"|0.1164|0.005|0.03|0.012|1e-04|1|"No"|0|0
"1792"|0.1168|0.005|0.03|0.012|1e-04|1|"No"|0|0
"1793"|0.1172|0.005|0.03|0.012|1e-04|1|"No"|0|0
"1794"|0.1176|0.005|0.03|0.012|1e-04|1|"No"|0|0
"1795"|0.118|0.005|0.03|0.012|1e-04|1|"No"|0|0
"1796"|0.1184|0.005|0.03|0.012|1e-04|1|"No"|0|0
"1797"|0.1188|0.005|0.03|0.012|1e-04|1|"No"|0|0
"1798"|0.1192|0.005|0.03|0.012|1e-04|1|"No"|0|0
"1799"|0.1196|0.005|0.03|0.012|1e-04|1|"No"|0|0
"1800"|0.12|0.005|0.03|0.012|1e-04|1|"No"|0|0
"1801"|0.1204|0.005|0.03|0.012|1e-04|1|"No"|0|0
"1802"|0.1208|0.005|0.03|0.012|1e-04|1|"No"|0|0
"1803"|0.1212|0.005|0.03|0.012|1e-04|1|"No"|0|0
"1804"|0.1216|0.005|0.03|0.012|1e-04|1|"No"|0|0
"1805"|0.122|0.005|0.03|0.012|1e-04|1|"No"|0|0
"1806"|0.1224|0.005|0.03|0.012|1e-04|1|"No"|0|0
"1807"|0.1228|0.005|0.03|0.012|1e-04|1|"No"|0|0
"1808"|0.1232|0.005|0.03|0.012|1e-04|1|"No"|0|0
"1809"|0.1236|0.005|0.03|0.012|1e-04|1|"No"|0|0
"1810"|0.124|0.005|0.03|0.012|1e-04|1|"No"|0|0
"1811"|0.1244|0.005|0.03|0.012|1e-04|1|"No"|0|0
"1812"|0.1248|0.005|0.03|0.012|1e-04|1|"No"|0|0
"1813"|0.1252|0.005|0.03|0.012|1e-04|1|"No"|0|0
"1814"|0.1256|0.005|0.03|0.012|1e-04|1|"No"|0|0
"1815"|0.126|0.005|0.03|0.012|1e-04|1|"No"|0|0
"1816"|0.1264|0.005|0.03|0.012|1e-04|1|"No"|0|0
"1817"|0.1268|0.005|0.03|0.012|1e-04|1|"No"|0|0
"1818"|0.1272|0.005|0.03|0.012|1e-04|1|"No"|0|0
"1819"|0.1276|0.005|0.03|0.012|1e-04|1|"No"|0|0
"1820"|0.128|0.005|0.03|0.012|1e-04|1|"No"|0|0
"1821"|0.1284|0.005|0.03|0.012|1e-04|1|"No"|0|0
"1822"|0.1288|0.005|0.03|0.012|1e-04|1|"No"|0|0
"1823"|0.1292|0.005|0.03|0.012|1e-04|1|"No"|0|0
"1824"|0.1296|0.005|0.03|0.012|1e-04|1|"No"|0|0
"1825"|0.13|0.005|0.03|0.012|1e-04|1|"No"|0|0
"1826"|0.1304|0.005|0.03|0.012|1e-04|1|"No"|0|0
"1827"|0.1308|0.005|0.03|0.012|1e-04|1|"No"|0|0
"1828"|0.1312|0.005|0.03|0.012|1e-04|1|"No"|0|0
"1829"|0.1316|0.005|0.03|0.012|1e-04|1|"No"|0|0
"1830"|0.132|0.005|0.03|0.012|1e-04|1|"No"|0|0
"1831"|0.1324|0.005|0.03|0.012|1e-04|1|"No"|0|0
"1832"|0.1328|0.005|0.03|0.012|1e-04|1|"No"|0|0
"1833"|0.1332|0.005|0.03|0.012|1e-04|1|"No"|0|0
"1834"|0.1336|0.005|0.03|0.012|1e-04|1|"No"|0|0
"1835"|0.134|0.005|0.03|0.012|1e-04|1|"No"|0|0
"1836"|0.1344|0.005|0.03|0.012|1e-04|1|"No"|0|0
"1837"|0.1348|0.005|0.03|0.012|1e-04|1|"No"|0|0
"1838"|0.1352|0.005|0.03|0.012|1e-04|1|"No"|0|0
"1839"|0.1356|0.005|0.03|0.012|1e-04|1|"No"|0|0
"1840"|0.136|0.005|0.03|0.012|1e-04|1|"No"|0|0
"1841"|0.1364|0.005|0.03|0.012|1e-04|1|"No"|0|0
"1842"|0.1368|0.005|0.03|0.012|1e-04|1|"No"|0|0
"1843"|0.1372|0.005|0.03|0.012|1e-04|1|"No"|0|0
"1844"|0.1376|0.005|0.03|0.012|1e-04|1|"No"|0|0
"1845"|0.138|0.005|0.03|0.012|1e-04|1|"No"|0|0
"1846"|0.1384|0.005|0.03|0.012|1e-04|1|"No"|0|0
"1847"|0.1388|0.005|0.03|0.012|1e-04|1|"No"|0|0
"1848"|0.1392|0.005|0.03|0.012|1e-04|1|"No"|0|0
"1849"|0.1396|0.005|0.03|0.012|1e-04|1|"No"|0|0
"1850"|0.14|0.005|0.03|0.012|1e-04|1|"No"|0|0
"1851"|0.1404|0.005|0.03|0.012|1e-04|1|"No"|0|0
"1852"|0.1408|0.005|0.03|0.012|1e-04|1|"No"|0|0
"1853"|0.1412|0.005|0.03|0.012|1e-04|1|"No"|0|0
"1854"|0.1416|0.005|0.03|0.012|1e-04|1|"No"|0|0
"1855"|0.142|0.005|0.03|0.012|1e-04|1|"No"|0|0
"1856"|0.1424|0.005|0.03|0.012|1e-04|1|"No"|0|0
"1857"|0.1428|0.005|0.03|0.012|1e-04|1|"No"|0|0
"1858"|0.1432|0.005|0.03|0.012|1e-04|1|"No"|0|0
"1859"|0.1436|0.005|0.03|0.012|1e-04|1|"No"|0|0
"1860"|0.144|0.005|0.03|0.012|1e-04|1|"No"|0|0
"1861"|0.1444|0.005|0.03|0.012|1e-04|1|"No"|0|0
"1862"|0.1448|0.005|0.03|0.012|1e-04|1|"No"|0|0
"1863"|0.1452|0.005|0.03|0.012|1e-04|1|"No"|0|0
"1864"|0.1456|0.005|0.03|0.012|1e-04|1|"No"|0|0
"1865"|0.146|0.005|0.03|0.012|1e-04|1|"No"|0|0
"1866"|0.1464|0.005|0.03|0.012|1e-04|1|"No"|0|0
"1867"|0.1468|0.005|0.03|0.012|1e-04|1|"No"|0|0
"1868"|0.1472|0.005|0.03|0.012|1e-04|1|"No"|0|0
"1869"|0.1476|0.005|0.03|0.012|1e-04|1|"No"|0|0
"1870"|0.148|0.005|0.03|0.012|1e-04|1|"No"|0|0
"1871"|0.1484|0.005|0.03|0.012|1e-04|1|"No"|0|0
"1872"|0.1488|0.005|0.03|0.012|1e-04|1|"No"|0|0
"1873"|0.1492|0.005|0.03|0.012|1e-04|1|"No"|0|0
"1874"|0.1496|0.005|0.03|0.012|1e-04|1|"No"|0|0
"1875"|0.15|0.005|0.03|0.012|1e-04|1|"No"|0|0
"1876"|0.1504|0.005|0.03|0.012|1e-04|1|"No"|0|0
"1877"|0.1508|0.005|0.03|0.012|1e-04|1|"No"|0|0
"1878"|0.1512|0.005|0.03|0.012|1e-04|1|"No"|0|0
"1879"|0.1516|0.005|0.03|0.012|1e-04|1|"No"|0|0
"1880"|0.152|0.005|0.03|0.012|1e-04|1|"No"|0|0
"1881"|0.1524|0.005|0.03|0.012|1e-04|1|"No"|0|0
"1882"|0.1528|0.005|0.03|0.012|1e-04|1|"No"|0|0
"1883"|0.1532|0.005|0.03|0.012|1e-04|1|"No"|0|0
"1884"|0.1536|0.005|0.03|0.012|1e-04|1|"No"|0|0
"1885"|0.154|0.005|0.03|0.012|1e-04|1|"No"|0|0
"1886"|0.1544|0.005|0.03|0.012|1e-04|1|"No"|0|0
"1887"|0.1548|0.005|0.03|0.012|1e-04|1|"No"|0|0
"1888"|0.1552|0.005|0.03|0.012|1e-04|1|"No"|0|0
"1889"|0.1556|0.005|0.03|0.012|1e-04|1|"No"|0|0
"1890"|0.156|0.005|0.03|0.012|1e-04|1|"No"|0|0
"1891"|0.1564|0.005|0.03|0.012|1e-04|1|"No"|0|0
"1892"|0.1568|0.005|0.03|0.012|1e-04|1|"No"|0|0
"1893"|0.1572|0.005|0.03|0.012|1e-04|1|"No"|0|0
"1894"|0.1576|0.005|0.03|0.012|1e-04|1|"No"|0|0
"1895"|0.158|0.005|0.03|0.012|1e-04|1|"No"|0|0
"1896"|0.1584|0.005|0.03|0.012|1e-04|1|"No"|0|0
"1897"|0.1588|0.005|0.03|0.012|1e-04|1|"No"|0|0
"1898"|0.1592|0.005|0.03|0.012|1e-04|1|"No"|0|0
"1899"|0.1596|0.005|0.03|0.012|1e-04|1|"No"|0|0
"1900"|0.16|0.005|0.03|0.012|1e-04|1|"No"|0|0
"1901"|0.1604|0.005|0.03|0.012|1e-04|1|"No"|0|0
"1902"|0.1608|0.005|0.03|0.012|1e-04|1|"No"|0|0
"1903"|0.1612|0.005|0.03|0.012|1e-04|1|"No"|0|0
"1904"|0.1616|0.005|0.03|0.012|1e-04|1|"No"|0|0
"1905"|0.162|0.005|0.03|0.012|1e-04|1|"No"|0|0
"1906"|0.1624|0.005|0.03|0.012|1e-04|1|"No"|0|0
"1907"|0.1628|0.005|0.03|0.012|1e-04|1|"No"|0|0
"1908"|0.1632|0.005|0.03|0.012|1e-04|1|"No"|0|0
"1909"|0.1636|0.005|0.03|0.012|1e-04|1|"No"|0|0
"1910"|0.164|0.005|0.03|0.012|1e-04|1|"No"|0|0
"1911"|0.1644|0.005|0.03|0.012|1e-04|1|"No"|0|0
"1912"|0.1648|0.005|0.03|0.012|1e-04|1|"No"|0|0
"1913"|0.1652|0.005|0.03|0.012|1e-04|1|"No"|0|0
"1914"|0.1656|0.005|0.03|0.012|1e-04|1|"No"|0|0
"1915"|0.166|0.005|0.03|0.012|1e-04|1|"No"|0|0
"1916"|0.1664|0.005|0.03|0.012|1e-04|1|"No"|0|0
"1917"|0.1668|0.005|0.03|0.012|1e-04|1|"No"|0|0
"1918"|0.1672|0.005|0.03|0.012|1e-04|1|"No"|0|0
"1919"|0.1676|0.005|0.03|0.012|1e-04|1|"No"|0|0
"1920"|0.168|0.005|0.03|0.012|1e-04|1|"No"|0|0
"1921"|0.1684|0.005|0.03|0.012|1e-04|1|"No"|0|0
"1922"|0.1688|0.005|0.03|0.012|1e-04|1|"No"|0|0
"1923"|0.1692|0.005|0.03|0.012|1e-04|1|"No"|0|0
"1924"|0.1696|0.005|0.03|0.012|1e-04|1|"No"|0|0
"1925"|0.17|0.005|0.03|0.012|1e-04|1|"No"|0|0
"1926"|0.1704|0.005|0.03|0.012|1e-04|1|"No"|0|0
"1927"|0.1708|0.005|0.03|0.012|1e-04|1|"No"|0|0
"1928"|0.1712|0.005|0.03|0.012|1e-04|1|"No"|0|0
"1929"|0.1716|0.005|0.03|0.012|1e-04|1|"No"|0|0
"1930"|0.172|0.005|0.03|0.012|1e-04|1|"No"|0|0
"1931"|0.1724|0.005|0.03|0.012|1e-04|1|"No"|0|0
"1932"|0.1728|0.005|0.03|0.012|1e-04|1|"No"|0|0
"1933"|0.1732|0.005|0.03|0.012|1e-04|1|"No"|0|0
"1934"|0.1736|0.005|0.03|0.012|1e-04|1|"No"|0|0
"1935"|0.174|0.005|0.03|0.012|1e-04|1|"No"|0|0
"1936"|0.1744|0.005|0.03|0.012|1e-04|1|"No"|0|0
"1937"|0.1748|0.005|0.03|0.012|1e-04|1|"No"|0|0
"1938"|0.1752|0.005|0.03|0.012|1e-04|1|"No"|0|0
"1939"|0.1756|0.005|0.03|0.012|1e-04|1|"No"|0|0
"1940"|0.176|0.005|0.03|0.012|1e-04|1|"No"|0|0
"1941"|0.1764|0.005|0.03|0.012|1e-04|1|"No"|0|0
"1942"|0.1768|0.005|0.03|0.012|1e-04|1|"No"|0|0
"1943"|0.1772|0.005|0.03|0.012|1e-04|1|"No"|0|0
"1944"|0.1776|0.005|0.03|0.012|1e-04|1|"No"|0|0
"1945"|0.178|0.005|0.03|0.012|1e-04|1|"No"|0|0
"1946"|0.1784|0.005|0.03|0.012|1e-04|1|"No"|0|0
"1947"|0.1788|0.005|0.03|0.012|1e-04|1|"No"|0|0
"1948"|0.1792|0.005|0.03|0.012|1e-04|1|"No"|0|0
"1949"|0.1796|0.005|0.03|0.012|1e-04|1|"No"|0|0
"1950"|0.18|0.005|0.03|0.012|1e-04|1|"No"|0|0
"1951"|0.1804|0.005|0.03|0.012|1e-04|1|"No"|0|0
"1952"|0.1808|0.005|0.03|0.012|1e-04|1|"No"|0|0
"1953"|0.1812|0.005|0.03|0.012|1e-04|1|"No"|0|0
"1954"|0.1816|0.005|0.03|0.012|1e-04|1|"No"|0|0
"1955"|0.182|0.005|0.03|0.012|1e-04|1|"No"|0|0
"1956"|0.1824|0.005|0.03|0.012|1e-04|1|"No"|0|0
"1957"|0.1828|0.005|0.03|0.012|1e-04|1|"No"|0|0
"1958"|0.1832|0.005|0.03|0.012|1e-04|1|"No"|0|0
"1959"|0.1836|0.005|0.03|0.012|1e-04|1|"No"|0|0
"1960"|0.184|0.005|0.03|0.012|1e-04|1|"No"|0|0
"1961"|0.1844|0.005|0.03|0.012|1e-04|1|"No"|0|0
"1962"|0.1848|0.005|0.03|0.012|1e-04|1|"No"|0|0
"1963"|0.1852|0.005|0.03|0.012|1e-04|1|"No"|0|0
"1964"|0.1856|0.005|0.03|0.012|1e-04|1|"No"|0|0
"1965"|0.186|0.005|0.03|0.012|1e-04|1|"No"|0|0
"1966"|0.1864|0.005|0.03|0.012|1e-04|1|"No"|0|0
"1967"|0.1868|0.005|0.03|0.012|1e-04|1|"No"|0|0
"1968"|0.1872|0.005|0.03|0.012|1e-04|1|"No"|0|0
"1969"|0.1876|0.005|0.03|0.012|1e-04|1|"No"|0|0
"1970"|0.188|0.005|0.03|0.012|1e-04|1|"No"|0|0
"1971"|0.1884|0.005|0.03|0.012|1e-04|1|"No"|0|0
"1972"|0.1888|0.005|0.03|0.012|1e-04|1|"No"|0|0
"1973"|0.1892|0.005|0.03|0.012|1e-04|1|"No"|0|0
"1974"|0.1896|0.005|0.03|0.012|1e-04|1|"No"|0|0
"1975"|0.19|0.005|0.03|0.012|1e-04|1|"No"|0|0
"1976"|0.1904|0.005|0.03|0.012|1e-04|1|"No"|0|0
"1977"|0.1908|0.005|0.03|0.012|1e-04|1|"No"|0|0
"1978"|0.1912|0.005|0.03|0.012|1e-04|1|"No"|0|0
"1979"|0.1916|0.005|0.03|0.012|1e-04|1|"No"|0|0
"1980"|0.192|0.005|0.03|0.012|1e-04|1|"No"|0|0
"1981"|0.1924|0.005|0.03|0.012|1e-04|1|"No"|0|0
"1982"|0.1928|0.005|0.03|0.012|1e-04|1|"No"|0|0
"1983"|0.1932|0.005|0.03|0.012|1e-04|1|"No"|0|0
"1984"|0.1936|0.005|0.03|0.012|1e-04|1|"No"|0|0
"1985"|0.194|0.005|0.03|0.012|1e-04|1|"No"|0|0
"1986"|0.1944|0.005|0.03|0.012|1e-04|1|"No"|0|0
"1987"|0.1948|0.005|0.03|0.012|1e-04|1|"No"|0|0
"1988"|0.1952|0.005|0.03|0.012|1e-04|1|"No"|0|0
"1989"|0.1956|0.005|0.03|0.012|1e-04|1|"No"|0|0
"1990"|0.196|0.005|0.03|0.012|1e-04|1|"No"|0|0
"1991"|0.1964|0.005|0.03|0.012|1e-04|1|"No"|0|0
"1992"|0.1968|0.005|0.03|0.012|1e-04|1|"No"|0|0
"1993"|0.1972|0.005|0.03|0.012|1e-04|1|"No"|0|0
"1994"|0.1976|0.005|0.03|0.012|1e-04|1|"No"|0|0
"1995"|0.198|0.005|0.03|0.012|1e-04|1|"No"|0|0
"1996"|0.1984|0.005|0.03|0.012|1e-04|1|"No"|0|0
"1997"|0.1988|0.005|0.03|0.012|1e-04|1|"No"|0|0
"1998"|0.1992|0.005|0.03|0.012|1e-04|1|"No"|0|0
"1999"|0.1996|0.005|0.03|0.012|1e-04|1|"No"|0|0
"2000"|0.2|0.005|0.03|0.012|1e-04|1|"No"|0|0
"2001"|0.2004|0.005|0.03|0.012|1e-04|1|"No"|0|0
"2002"|0.2008|0.005|0.03|0.012|1e-04|1|"No"|0|0
"2003"|0.2012|0.005|0.03|0.012|1e-04|1|"No"|0|0
"2004"|0.2016|0.005|0.03|0.012|1e-04|1|"No"|0|0
"2005"|0.202|0.005|0.03|0.012|1e-04|1|"No"|0|0
"2006"|0.2024|0.005|0.03|0.012|1e-04|1|"No"|0|0
"2007"|0.2028|0.005|0.03|0.012|1e-04|1|"No"|0|0
"2008"|0.2032|0.005|0.03|0.012|1e-04|1|"No"|0|0
"2009"|0.2036|0.005|0.03|0.012|1e-04|1|"No"|0|0
"2010"|0.204|0.005|0.03|0.012|1e-04|1|"No"|0|0
"2011"|0.2044|0.005|0.03|0.012|1e-04|1|"No"|0|0
"2012"|0.2048|0.005|0.03|0.012|1e-04|1|"No"|0|0
"2013"|0.2052|0.005|0.03|0.012|1e-04|1|"No"|0|0
"2014"|0.2056|0.005|0.03|0.012|1e-04|1|"No"|0|0
"2015"|0.206|0.005|0.03|0.012|1e-04|1|"No"|0|0
"2016"|0.2064|0.005|0.03|0.012|1e-04|1|"No"|0|0
"2017"|0.2068|0.005|0.03|0.012|1e-04|1|"No"|0|0
"2018"|0.2072|0.005|0.03|0.012|1e-04|1|"No"|0|0
"2019"|0.2076|0.005|0.03|0.012|1e-04|1|"No"|0|0
"2020"|0.208|0.005|0.03|0.012|1e-04|1|"No"|0|0
"2021"|0.2084|0.005|0.03|0.012|1e-04|1|"No"|0|0
"2022"|0.2088|0.005|0.03|0.012|1e-04|1|"No"|0|0
"2023"|0.2092|0.005|0.03|0.012|1e-04|1|"No"|0|0
"2024"|0.2096|0.005|0.03|0.012|1e-04|1|"No"|0|0
"2025"|0.21|0.005|0.03|0.012|1e-04|1|"No"|0|0
"2026"|0.2104|0.005|0.03|0.012|1e-04|1|"No"|0|0
"2027"|0.2108|0.005|0.03|0.012|1e-04|1|"No"|0|0
"2028"|0.2112|0.005|0.03|0.012|1e-04|1|"No"|0|0
"2029"|0.2116|0.005|0.03|0.012|1e-04|1|"No"|0|0
"2030"|0.212|0.005|0.03|0.012|1e-04|1|"No"|0|0
"2031"|0.2124|0.005|0.03|0.012|1e-04|1|"No"|0|0
"2032"|0.2128|0.005|0.03|0.012|1e-04|1|"No"|0|0
"2033"|0.2132|0.005|0.03|0.012|1e-04|1|"No"|0|0
"2034"|0.2136|0.005|0.03|0.012|1e-04|1|"No"|0|0
"2035"|0.214|0.005|0.03|0.012|1e-04|1|"No"|0|0
"2036"|0.2144|0.005|0.03|0.012|1e-04|1|"No"|0|0
"2037"|0.2148|0.005|0.03|0.012|1e-04|1|"No"|0|0
"2038"|0.2152|0.005|0.03|0.012|1e-04|1|"No"|0|0
"2039"|0.2156|0.005|0.03|0.012|1e-04|1|"No"|0|0
"2040"|0.216|0.005|0.03|0.012|1e-04|1|"No"|0|0
"2041"|0.2164|0.005|0.03|0.012|1e-04|1|"No"|0|0
"2042"|0.2168|0.005|0.03|0.012|1e-04|1|"No"|0|0
"2043"|0.2172|0.005|0.03|0.012|1e-04|1|"No"|0|0
"2044"|0.2176|0.005|0.03|0.012|1e-04|1|"No"|0|0
"2045"|0.218|0.005|0.03|0.012|1e-04|1|"No"|0|0
"2046"|0.2184|0.005|0.03|0.012|1e-04|1|"No"|0|0
"2047"|0.2188|0.005|0.03|0.012|1e-04|1|"No"|0|0
"2048"|0.2192|0.005|0.03|0.012|1e-04|1|"No"|0|0
"2049"|0.2196|0.005|0.03|0.012|1e-04|1|"No"|0|0
"2050"|0.22|0.005|0.03|0.012|1e-04|1|"No"|0|0
"2051"|0.2204|0.005|0.03|0.012|1e-04|1|"No"|0|0
"2052"|0.2208|0.005|0.03|0.012|1e-04|1|"No"|0|0
"2053"|0.2212|0.005|0.03|0.012|1e-04|1|"No"|0|0
"2054"|0.2216|0.005|0.03|0.012|1e-04|1|"No"|0|0
"2055"|0.222|0.005|0.03|0.012|1e-04|1|"No"|0|0
"2056"|0.2224|0.005|0.03|0.012|1e-04|1|"No"|0|0
"2057"|0.2228|0.005|0.03|0.012|1e-04|1|"No"|0|0
"2058"|0.2232|0.005|0.03|0.012|1e-04|1|"No"|0|0
"2059"|0.2236|0.005|0.03|0.012|1e-04|1|"No"|0|0
"2060"|0.224|0.005|0.03|0.012|1e-04|1|"No"|0|0
"2061"|0.2244|0.005|0.03|0.012|1e-04|1|"No"|0|0
"2062"|0.2248|0.005|0.03|0.012|1e-04|1|"No"|0|0
"2063"|0.2252|0.005|0.03|0.012|1e-04|1|"No"|0|0
"2064"|0.2256|0.005|0.03|0.012|1e-04|1|"No"|0|0
"2065"|0.226|0.005|0.03|0.012|1e-04|1|"No"|0|0
"2066"|0.2264|0.005|0.03|0.012|1e-04|1|"No"|0|0
"2067"|0.2268|0.005|0.03|0.012|1e-04|1|"No"|0|0
"2068"|0.2272|0.005|0.03|0.012|1e-04|1|"No"|0|0
"2069"|0.2276|0.005|0.03|0.012|1e-04|1|"No"|0|0
"2070"|0.228|0.005|0.03|0.012|1e-04|1|"No"|0|0
"2071"|0.2284|0.005|0.03|0.012|1e-04|1|"No"|0|0
"2072"|0.2288|0.005|0.03|0.012|1e-04|1|"No"|0|0
"2073"|0.2292|0.005|0.03|0.012|1e-04|1|"No"|0|0
"2074"|0.2296|0.005|0.03|0.012|1e-04|1|"No"|0|0
"2075"|0.23|0.005|0.03|0.012|1e-04|1|"No"|0|0
"2076"|0.2304|0.005|0.03|0.012|1e-04|1|"No"|0|0
"2077"|0.2308|0.005|0.03|0.012|1e-04|1|"No"|0|0
"2078"|0.2312|0.005|0.03|0.012|1e-04|1|"No"|0|0
"2079"|0.2316|0.005|0.03|0.012|1e-04|1|"No"|0|0
"2080"|0.232|0.005|0.03|0.012|1e-04|1|"No"|0|0
"2081"|0.2324|0.005|0.03|0.012|1e-04|1|"No"|0|0
"2082"|0.2328|0.005|0.03|0.012|1e-04|1|"No"|0|0
"2083"|0.2332|0.005|0.03|0.012|1e-04|1|"No"|0|0
"2084"|0.2336|0.005|0.03|0.012|1e-04|1|"No"|0|0
"2085"|0.234|0.005|0.03|0.012|1e-04|1|"No"|0|0
"2086"|0.2344|0.005|0.03|0.012|1e-04|1|"No"|0|0
"2087"|0.2348|0.005|0.03|0.012|1e-04|1|"No"|0|0
"2088"|0.2352|0.005|0.03|0.012|1e-04|1|"No"|0|0
"2089"|0.2356|0.005|0.03|0.012|1e-04|1|"No"|0|0
"2090"|0.236|0.005|0.03|0.012|1e-04|1|"No"|0|0
"2091"|0.2364|0.005|0.03|0.012|1e-04|1|"No"|0|0
"2092"|0.2368|0.005|0.03|0.012|1e-04|1|"No"|0|0
"2093"|0.2372|0.005|0.03|0.012|1e-04|1|"No"|0|0
"2094"|0.2376|0.005|0.03|0.012|1e-04|1|"No"|0|0
"2095"|0.238|0.005|0.03|0.012|1e-04|1|"No"|0|0
"2096"|0.2384|0.005|0.03|0.012|1e-04|1|"No"|0|0
"2097"|0.2388|0.005|0.03|0.012|1e-04|1|"No"|0|0
"2098"|0.2392|0.005|0.03|0.012|1e-04|1|"No"|0|0
"2099"|0.2396|0.005|0.03|0.012|1e-04|1|"No"|0|0
"2100"|0.24|0.005|0.03|0.012|1e-04|1|"No"|0|0
"2101"|0.2404|0.005|0.03|0.012|1e-04|1|"No"|0|0
"2102"|0.2408|0.005|0.03|0.012|1e-04|1|"No"|0|0
"2103"|0.2412|0.005|0.03|0.012|1e-04|1|"No"|0|0
"2104"|0.2416|0.005|0.03|0.012|1e-04|1|"No"|0|0
"2105"|0.242|0.005|0.03|0.012|1e-04|1|"No"|0|0
"2106"|0.2424|0.005|0.03|0.012|1e-04|1|"No"|0|0
"2107"|0.2428|0.005|0.03|0.012|1e-04|1|"No"|0|0
"2108"|0.2432|0.005|0.03|0.012|1e-04|1|"No"|0|0
"2109"|0.2436|0.005|0.03|0.012|1e-04|1|"No"|0|0
"2110"|0.244|0.005|0.03|0.012|1e-04|1|"No"|0|0
"2111"|0.2444|0.005|0.03|0.012|1e-04|1|"No"|0|0
"2112"|0.2448|0.005|0.03|0.012|1e-04|1|"No"|0|0
"2113"|0.2452|0.005|0.03|0.012|1e-04|1|"No"|0|0
"2114"|0.2456|0.005|0.03|0.012|1e-04|1|"No"|0|0
"2115"|0.246|0.005|0.03|0.012|1e-04|1|"No"|0|0
"2116"|0.2464|0.005|0.03|0.012|1e-04|1|"No"|0|0
"2117"|0.2468|0.005|0.03|0.012|1e-04|1|"No"|0|0
"2118"|0.2472|0.005|0.03|0.012|1e-04|1|"No"|0|0
"2119"|0.2476|0.005|0.03|0.012|1e-04|1|"No"|0|0
"2120"|0.248|0.005|0.03|0.012|1e-04|1|"No"|0|0
"2121"|0.2484|0.005|0.03|0.012|1e-04|1|"No"|0|0
"2122"|0.2488|0.005|0.03|0.012|1e-04|1|"No"|0|0
"2123"|0.2492|0.005|0.03|0.012|1e-04|1|"No"|0|0
"2124"|0.2496|0.005|0.03|0.012|1e-04|1|"No"|0|0
"2125"|0.25|0.005|0.03|0.012|1e-04|1|"No"|0|0
"2126"|0.2504|0.005|0.03|0.012|1e-04|1|"No"|0|0
"2127"|0.2508|0.005|0.03|0.012|1e-04|1|"No"|0|0
"2128"|0.2512|0.005|0.03|0.012|1e-04|1|"No"|0|0
"2129"|0.2516|0.005|0.03|0.012|1e-04|1|"No"|0|0
"2130"|0.252|0.005|0.03|0.012|1e-04|1|"No"|0|0
"2131"|0.2524|0.005|0.03|0.012|1e-04|1|"No"|0|0
"2132"|0.2528|0.005|0.03|0.012|1e-04|1|"No"|0|0
"2133"|0.2532|0.005|0.03|0.012|1e-04|1|"No"|0|0
"2134"|0.2536|0.005|0.03|0.012|1e-04|1|"No"|0|0
"2135"|0.254|0.005|0.03|0.012|1e-04|1|"No"|0|0
"2136"|0.2544|0.005|0.03|0.012|1e-04|1|"No"|0|0
"2137"|0.2548|0.005|0.03|0.012|1e-04|1|"No"|0|0
"2138"|0.2552|0.005|0.03|0.012|1e-04|1|"No"|0|0
"2139"|0.2556|0.005|0.03|0.012|1e-04|1|"No"|0|0
"2140"|0.256|0.005|0.03|0.012|1e-04|1|"No"|0|0
"2141"|0.2564|0.005|0.03|0.012|1e-04|1|"No"|0|0
"2142"|0.2568|0.005|0.03|0.012|1e-04|1|"No"|0|0
"2143"|0.2572|0.005|0.03|0.012|1e-04|1|"No"|0|0
"2144"|0.2576|0.005|0.03|0.012|1e-04|1|"No"|0|0
"2145"|0.258|0.005|0.03|0.012|1e-04|1|"No"|0|0
"2146"|0.2584|0.005|0.03|0.012|1e-04|1|"No"|0|0
"2147"|0.2588|0.005|0.03|0.012|1e-04|1|"No"|0|0
"2148"|0.2592|0.005|0.03|0.012|1e-04|1|"No"|0|0
"2149"|0.2596|0.005|0.03|0.012|1e-04|1|"No"|0|0
"2150"|0.26|0.005|0.03|0.012|1e-04|1|"No"|0|0
"2151"|0.2604|0.005|0.03|0.012|1e-04|1|"No"|0|0
"2152"|0.2608|0.005|0.03|0.012|1e-04|1|"No"|0|0
"2153"|0.2612|0.005|0.03|0.012|1e-04|1|"No"|0|0
"2154"|0.2616|0.005|0.03|0.012|1e-04|1|"No"|0|0
"2155"|0.262|0.005|0.03|0.012|1e-04|1|"No"|0|0
"2156"|0.2624|0.005|0.03|0.012|1e-04|1|"No"|0|0
"2157"|0.2628|0.005|0.03|0.012|1e-04|1|"No"|0|0
"2158"|0.2632|0.005|0.03|0.012|1e-04|1|"No"|0|0
"2159"|0.2636|0.005|0.03|0.012|1e-04|1|"No"|0|0
"2160"|0.264|0.005|0.03|0.012|1e-04|1|"No"|0|0
"2161"|0.2644|0.005|0.03|0.012|1e-04|1|"No"|0|0
"2162"|0.2648|0.005|0.03|0.012|1e-04|1|"No"|0|0
"2163"|0.2652|0.005|0.03|0.012|1e-04|1|"No"|0|0
"2164"|0.2656|0.005|0.03|0.012|1e-04|1|"No"|0|0
"2165"|0.266|0.005|0.03|0.012|1e-04|1|"No"|0|0
"2166"|0.2664|0.005|0.03|0.012|1e-04|1|"No"|0|0
"2167"|0.2668|0.005|0.03|0.012|1e-04|1|"No"|0|0
"2168"|0.2672|0.005|0.03|0.012|1e-04|1|"No"|0|0
"2169"|0.2676|0.005|0.03|0.012|1e-04|1|"No"|0|0
"2170"|0.268|0.005|0.03|0.012|1e-04|1|"No"|0|0
"2171"|0.2684|0.005|0.03|0.012|1e-04|1|"No"|0|0
"2172"|0.2688|0.005|0.03|0.012|1e-04|1|"No"|0|0
"2173"|0.2692|0.005|0.03|0.012|1e-04|1|"No"|0|0
"2174"|0.2696|0.005|0.03|0.012|1e-04|1|"No"|0|0
"2175"|0.27|0.005|0.03|0.012|1e-04|1|"No"|0|0
"2176"|0.2704|0.005|0.03|0.012|1e-04|1|"No"|0|0
"2177"|0.2708|0.005|0.03|0.012|1e-04|1|"No"|0|0
"2178"|0.2712|0.005|0.03|0.012|1e-04|1|"No"|0|0
"2179"|0.2716|0.005|0.03|0.012|1e-04|1|"No"|0|0
"2180"|0.272|0.005|0.03|0.012|1e-04|1|"No"|0|0
"2181"|0.2724|0.005|0.03|0.012|1e-04|1|"No"|0|0
"2182"|0.2728|0.005|0.03|0.012|1e-04|1|"No"|0|0
"2183"|0.2732|0.005|0.03|0.012|1e-04|1|"No"|0|0
"2184"|0.2736|0.005|0.03|0.012|1e-04|1|"No"|0|0
"2185"|0.274|0.005|0.03|0.012|1e-04|1|"No"|0|0
"2186"|0.2744|0.005|0.03|0.012|1e-04|1|"No"|0|0
"2187"|0.2748|0.005|0.03|0.012|1e-04|1|"No"|0|0
"2188"|0.2752|0.005|0.03|0.012|1e-04|1|"No"|0|0
"2189"|0.2756|0.005|0.03|0.012|1e-04|1|"No"|0|0
"2190"|0.276|0.005|0.03|0.012|1e-04|1|"No"|0|0
"2191"|0.2764|0.005|0.03|0.012|1e-04|1|"No"|0|0
"2192"|0.2768|0.005|0.03|0.012|1e-04|1|"No"|0|0
"2193"|0.2772|0.005|0.03|0.012|1e-04|1|"No"|0|0
"2194"|0.2776|0.005|0.03|0.012|1e-04|1|"No"|0|0
"2195"|0.278|0.005|0.03|0.012|1e-04|1|"No"|0|0
"2196"|0.2784|0.005|0.03|0.012|1e-04|1|"No"|0|0
"2197"|0.2788|0.005|0.03|0.012|1e-04|1|"No"|0|0
"2198"|0.2792|0.005|0.03|0.012|1e-04|1|"No"|0|0
"2199"|0.2796|0.005|0.03|0.012|1e-04|1|"No"|0|0
"2200"|0.28|0.005|0.03|0.012|1e-04|1|"No"|0|0
"2201"|0.2804|0.005|0.03|0.012|1e-04|1|"No"|0|0
"2202"|0.2808|0.005|0.03|0.012|1e-04|1|"No"|0|0
"2203"|0.2812|0.005|0.03|0.012|1e-04|1|"No"|0|0
"2204"|0.2816|0.005|0.03|0.012|1e-04|1|"No"|0|0
"2205"|0.282|0.005|0.03|0.012|1e-04|1|"No"|0|0
"2206"|0.2824|0.005|0.03|0.012|1e-04|1|"No"|0|0
"2207"|0.2828|0.005|0.03|0.012|1e-04|1|"No"|0|0
"2208"|0.2832|0.005|0.03|0.012|1e-04|1|"No"|0|0
"2209"|0.2836|0.005|0.03|0.012|1e-04|1|"No"|0|0
"2210"|0.284|0.005|0.03|0.012|1e-04|1|"No"|0|0
"2211"|0.2844|0.005|0.03|0.012|1e-04|1|"No"|0|0
"2212"|0.2848|0.005|0.03|0.012|1e-04|1|"No"|0|0
"2213"|0.2852|0.005|0.03|0.012|1e-04|1|"No"|0|0
"2214"|0.2856|0.005|0.03|0.012|1e-04|1|"No"|0|0
"2215"|0.286|0.005|0.03|0.012|1e-04|1|"No"|0|0
"2216"|0.2864|0.005|0.03|0.012|1e-04|1|"No"|0|0
"2217"|0.2868|0.005|0.03|0.012|1e-04|1|"No"|0|0
"2218"|0.2872|0.005|0.03|0.012|1e-04|1|"No"|0|0
"2219"|0.2876|0.005|0.03|0.012|1e-04|1|"No"|0|0
"2220"|0.288|0.005|0.03|0.012|1e-04|1|"No"|0|0
"2221"|0.2884|0.005|0.03|0.012|1e-04|1|"No"|0|0
"2222"|0.2888|0.005|0.03|0.012|1e-04|1|"No"|0|0
"2223"|0.2892|0.005|0.03|0.012|1e-04|1|"No"|0|0
"2224"|0.2896|0.005|0.03|0.012|1e-04|1|"No"|0|0
"2225"|0.29|0.005|0.03|0.012|1e-04|1|"No"|0|0
"2226"|0.2904|0.005|0.03|0.012|1e-04|1|"No"|0|0
"2227"|0.2908|0.005|0.03|0.012|1e-04|1|"No"|0|0
"2228"|0.2912|0.005|0.03|0.012|1e-04|1|"No"|0|0
"2229"|0.2916|0.005|0.03|0.012|1e-04|1|"No"|0|0
"2230"|0.292|0.005|0.03|0.012|1e-04|1|"No"|0|0
"2231"|0.2924|0.005|0.03|0.012|1e-04|1|"No"|0|0
"2232"|0.2928|0.005|0.03|0.012|1e-04|1|"No"|0|0
"2233"|0.2932|0.005|0.03|0.012|1e-04|1|"No"|0|0
"2234"|0.2936|0.005|0.03|0.012|1e-04|1|"No"|0|0
"2235"|0.294|0.005|0.03|0.012|1e-04|1|"No"|0|0
"2236"|0.2944|0.005|0.03|0.012|1e-04|1|"No"|0|0
"2237"|0.2948|0.005|0.03|0.012|1e-04|1|"No"|0|0
"2238"|0.2952|0.005|0.03|0.012|1e-04|1|"No"|0|0
"2239"|0.2956|0.005|0.03|0.012|1e-04|1|"No"|0|0
"2240"|0.296|0.005|0.03|0.012|1e-04|1|"No"|0|0
"2241"|0.2964|0.005|0.03|0.012|1e-04|1|"No"|0|0
"2242"|0.2968|0.005|0.03|0.012|1e-04|1|"No"|0|0
"2243"|0.2972|0.005|0.03|0.012|1e-04|1|"No"|0|0
"2244"|0.2976|0.005|0.03|0.012|1e-04|1|"No"|0|0
"2245"|0.298|0.005|0.03|0.012|1e-04|1|"No"|0|0
"2246"|0.2984|0.005|0.03|0.012|1e-04|1|"No"|0|0
"2247"|0.2988|0.005|0.03|0.012|1e-04|1|"No"|0|0
"2248"|0.2992|0.005|0.03|0.012|1e-04|1|"No"|0|0
"2249"|0.2996|0.005|0.03|0.012|1e-04|1|"No"|0|0
"2250"|0.3|0.005|0.03|0.012|1e-04|1|"No"|0|0
"2251"|4e-04|0.005|0.03|0.016|1e-04|1|"No"|0|0
"2252"|8e-04|0.005|0.03|0.016|1e-04|1|"No"|0|0
"2253"|0.0012|0.005|0.03|0.016|1e-04|1|"No"|0|0
"2254"|0.0016|0.005|0.03|0.016|1e-04|1|"No"|0|0
"2255"|0.002|0.005|0.03|0.016|1e-04|1|"No"|0|0
"2256"|0.0024|0.005|0.03|0.016|1e-04|1|"No"|0|0
"2257"|0.0028|0.005|0.03|0.016|1e-04|1|"No"|0|0
"2258"|0.0032|0.005|0.03|0.016|1e-04|1|"No"|0|0
"2259"|0.0036|0.005|0.03|0.016|1e-04|1|"No"|0|0
"2260"|0.004|0.005|0.03|0.016|1e-04|1|"No"|0|0
"2261"|0.0044|0.005|0.03|0.016|1e-04|1|"No"|0|0
"2262"|0.0048|0.005|0.03|0.016|1e-04|1|"No"|0|0
"2263"|0.0052|0.005|0.03|0.016|1e-04|1|"No"|0|0
"2264"|0.0056|0.005|0.03|0.016|1e-04|1|"No"|0|0
"2265"|0.006|0.005|0.03|0.016|1e-04|1|"No"|0|0
"2266"|0.0064|0.005|0.03|0.016|1e-04|1|"No"|0|0
"2267"|0.0068|0.005|0.03|0.016|1e-04|1|"No"|0|0
"2268"|0.0072|0.005|0.03|0.016|1e-04|1|"No"|0|0
"2269"|0.0076|0.005|0.03|0.016|1e-04|1|"No"|0|0
"2270"|0.008|0.005|0.03|0.016|1e-04|1|"No"|0|0
"2271"|0.0084|0.005|0.03|0.016|1e-04|1|"No"|0|0
"2272"|0.0088|0.005|0.03|0.016|1e-04|1|"No"|0|0
"2273"|0.0092|0.005|0.03|0.016|1e-04|1|"No"|0|0
"2274"|0.0096|0.005|0.03|0.016|1e-04|1|"No"|0|0
"2275"|0.01|0.005|0.03|0.016|1e-04|1|"No"|0|0
"2276"|0.0104|0.005|0.03|0.016|1e-04|1|"No"|0|0
"2277"|0.0108|0.005|0.03|0.016|1e-04|1|"No"|0|0
"2278"|0.0112|0.005|0.03|0.016|1e-04|1|"No"|0|0
"2279"|0.0116|0.005|0.03|0.016|1e-04|1|"No"|0|0
"2280"|0.012|0.005|0.03|0.016|1e-04|1|"No"|0|0
"2281"|0.0124|0.005|0.03|0.016|1e-04|1|"No"|0|0
"2282"|0.0128|0.005|0.03|0.016|1e-04|1|"No"|0|0
"2283"|0.0132|0.005|0.03|0.016|1e-04|1|"No"|0|0
"2284"|0.0136|0.005|0.03|0.016|1e-04|1|"No"|0|0
"2285"|0.014|0.005|0.03|0.016|1e-04|1|"No"|0|0
"2286"|0.0144|0.005|0.03|0.016|1e-04|1|"No"|0|0
"2287"|0.0148|0.005|0.03|0.016|1e-04|1|"No"|0|0
"2288"|0.0152|0.005|0.03|0.016|1e-04|1|"No"|0|0
"2289"|0.0156|0.005|0.03|0.016|1e-04|1|"No"|0|0
"2290"|0.016|0.005|0.03|0.016|1e-04|1|"No"|0|0
"2291"|0.0164|0.005|0.03|0.016|1e-04|1|"No"|0|0
"2292"|0.0168|0.005|0.03|0.016|1e-04|1|"No"|0|0
"2293"|0.0172|0.005|0.03|0.016|1e-04|1|"No"|0|0
"2294"|0.0176|0.005|0.03|0.016|1e-04|1|"No"|0|0
"2295"|0.018|0.005|0.03|0.016|1e-04|1|"No"|0|0
"2296"|0.0184|0.005|0.03|0.016|1e-04|1|"No"|0|0
"2297"|0.0188|0.005|0.03|0.016|1e-04|1|"No"|0|0
"2298"|0.0192|0.005|0.03|0.016|1e-04|1|"No"|0|0
"2299"|0.0196|0.005|0.03|0.016|1e-04|1|"No"|0|0
"2300"|0.02|0.005|0.03|0.016|1e-04|1|"No"|0|0
"2301"|0.0204|0.005|0.03|0.016|1e-04|1|"No"|0|0
"2302"|0.0208|0.005|0.03|0.016|1e-04|1|"No"|0|0
"2303"|0.0212|0.005|0.03|0.016|1e-04|1|"No"|0|0
"2304"|0.0216|0.005|0.03|0.016|1e-04|1|"No"|0|0
"2305"|0.022|0.005|0.03|0.016|1e-04|1|"No"|0|0
"2306"|0.0224|0.005|0.03|0.016|1e-04|1|"No"|0|0
"2307"|0.0228|0.005|0.03|0.016|1e-04|1|"No"|0|0
"2308"|0.0232|0.005|0.03|0.016|1e-04|1|"No"|0|0
"2309"|0.0236|0.005|0.03|0.016|1e-04|1|"No"|0|0
"2310"|0.024|0.005|0.03|0.016|1e-04|1|"No"|0|0
"2311"|0.0244|0.005|0.03|0.016|1e-04|1|"No"|0|0
"2312"|0.0248|0.005|0.03|0.016|1e-04|1|"No"|0|0
"2313"|0.0252|0.005|0.03|0.016|1e-04|1|"No"|0|0
"2314"|0.0256|0.005|0.03|0.016|1e-04|1|"No"|0|0
"2315"|0.026|0.005|0.03|0.016|1e-04|1|"No"|0|0
"2316"|0.0264|0.005|0.03|0.016|1e-04|1|"No"|0|0
"2317"|0.0268|0.005|0.03|0.016|1e-04|1|"No"|0|0
"2318"|0.0272|0.005|0.03|0.016|1e-04|1|"No"|0|0
"2319"|0.0276|0.005|0.03|0.016|1e-04|1|"No"|0|0
"2320"|0.028|0.005|0.03|0.016|1e-04|1|"No"|0|0
"2321"|0.0284|0.005|0.03|0.016|1e-04|1|"No"|0|0
"2322"|0.0288|0.005|0.03|0.016|1e-04|1|"No"|0|0
"2323"|0.0292|0.005|0.03|0.016|1e-04|1|"No"|0|0
"2324"|0.0296|0.005|0.03|0.016|1e-04|1|"No"|0|0
"2325"|0.03|0.005|0.03|0.016|1e-04|1|"No"|0|0
"2326"|0.0304|0.005|0.03|0.016|1e-04|1|"No"|0|0
"2327"|0.0308|0.005|0.03|0.016|1e-04|1|"No"|0|0
"2328"|0.0312|0.005|0.03|0.016|1e-04|1|"No"|0|0
"2329"|0.0316|0.005|0.03|0.016|1e-04|1|"No"|0|0
"2330"|0.032|0.005|0.03|0.016|1e-04|1|"No"|0|0
"2331"|0.0324|0.005|0.03|0.016|1e-04|1|"No"|0|0
"2332"|0.0328|0.005|0.03|0.016|1e-04|1|"No"|0|0
"2333"|0.0332|0.005|0.03|0.016|1e-04|1|"No"|0|0
"2334"|0.0336|0.005|0.03|0.016|1e-04|1|"No"|0|0
"2335"|0.034|0.005|0.03|0.016|1e-04|1|"No"|0|0
"2336"|0.0344|0.005|0.03|0.016|1e-04|1|"No"|0|0
"2337"|0.0348|0.005|0.03|0.016|1e-04|1|"No"|0|0
"2338"|0.0352|0.005|0.03|0.016|1e-04|1|"No"|0|0
"2339"|0.0356|0.005|0.03|0.016|1e-04|1|"No"|0|0
"2340"|0.036|0.005|0.03|0.016|1e-04|1|"No"|0|0
"2341"|0.0364|0.005|0.03|0.016|1e-04|1|"No"|0|0
"2342"|0.0368|0.005|0.03|0.016|1e-04|1|"No"|0|0
"2343"|0.0372|0.005|0.03|0.016|1e-04|1|"No"|0|0
"2344"|0.0376|0.005|0.03|0.016|1e-04|1|"No"|0|0
"2345"|0.038|0.005|0.03|0.016|1e-04|1|"No"|0|0
"2346"|0.0384|0.005|0.03|0.016|1e-04|1|"No"|0|0
"2347"|0.0388|0.005|0.03|0.016|1e-04|1|"No"|0|0
"2348"|0.0392|0.005|0.03|0.016|1e-04|1|"No"|0|0
"2349"|0.0396|0.005|0.03|0.016|1e-04|1|"No"|0|0
"2350"|0.04|0.005|0.03|0.016|1e-04|1|"No"|0|0
"2351"|0.0404|0.005|0.03|0.016|1e-04|1|"No"|0|0
"2352"|0.0408|0.005|0.03|0.016|1e-04|1|"No"|0|0
"2353"|0.0412|0.005|0.03|0.016|1e-04|1|"No"|0|0
"2354"|0.0416|0.005|0.03|0.016|1e-04|1|"No"|0|0
"2355"|0.042|0.005|0.03|0.016|1e-04|1|"No"|0|0
"2356"|0.0424|0.005|0.03|0.016|1e-04|1|"No"|0|0
"2357"|0.0428|0.005|0.03|0.016|1e-04|1|"No"|0|0
"2358"|0.0432|0.005|0.03|0.016|1e-04|1|"No"|0|0
"2359"|0.0436|0.005|0.03|0.016|1e-04|1|"No"|0|0
"2360"|0.044|0.005|0.03|0.016|1e-04|1|"No"|0|0
"2361"|0.0444|0.005|0.03|0.016|1e-04|1|"No"|0|0
"2362"|0.0448|0.005|0.03|0.016|1e-04|1|"No"|0|0
"2363"|0.0452|0.005|0.03|0.016|1e-04|1|"No"|0|0
"2364"|0.0456|0.005|0.03|0.016|1e-04|1|"No"|0|0
"2365"|0.046|0.005|0.03|0.016|1e-04|1|"No"|0|0
"2366"|0.0464|0.005|0.03|0.016|1e-04|1|"No"|0|0
"2367"|0.0468|0.005|0.03|0.016|1e-04|1|"No"|0|0
"2368"|0.0472|0.005|0.03|0.016|1e-04|1|"No"|0|0
"2369"|0.0476|0.005|0.03|0.016|1e-04|1|"No"|0|0
"2370"|0.048|0.005|0.03|0.016|1e-04|1|"No"|0|0
"2371"|0.0484|0.005|0.03|0.016|1e-04|1|"No"|0|0
"2372"|0.0488|0.005|0.03|0.016|1e-04|1|"No"|0|0
"2373"|0.0492|0.005|0.03|0.016|1e-04|1|"No"|0|0
"2374"|0.0496|0.005|0.03|0.016|1e-04|1|"No"|0|0
"2375"|0.05|0.005|0.03|0.016|1e-04|1|"No"|0|0
"2376"|0.0504|0.005|0.03|0.016|1e-04|1|"No"|0|0
"2377"|0.0508|0.005|0.03|0.016|1e-04|1|"No"|0|0
"2378"|0.0512|0.005|0.03|0.016|1e-04|1|"No"|0|0
"2379"|0.0516|0.005|0.03|0.016|1e-04|1|"No"|0|0
"2380"|0.052|0.005|0.03|0.016|1e-04|1|"No"|0|0
"2381"|0.0524|0.005|0.03|0.016|1e-04|1|"No"|0|0
"2382"|0.0528|0.005|0.03|0.016|1e-04|1|"No"|0|0
"2383"|0.0532|0.005|0.03|0.016|1e-04|1|"No"|0|0
"2384"|0.0536|0.005|0.03|0.016|1e-04|1|"No"|0|0
"2385"|0.054|0.005|0.03|0.016|1e-04|1|"No"|0|0
"2386"|0.0544|0.005|0.03|0.016|1e-04|1|"No"|0|0
"2387"|0.0548|0.005|0.03|0.016|1e-04|1|"No"|0|0
"2388"|0.0552|0.005|0.03|0.016|1e-04|1|"No"|0|0
"2389"|0.0556|0.005|0.03|0.016|1e-04|1|"No"|0|0
"2390"|0.056|0.005|0.03|0.016|1e-04|1|"No"|0|0
"2391"|0.0564|0.005|0.03|0.016|1e-04|1|"No"|0|0
"2392"|0.0568|0.005|0.03|0.016|1e-04|1|"No"|0|0
"2393"|0.0572|0.005|0.03|0.016|1e-04|1|"No"|0|0
"2394"|0.0576|0.005|0.03|0.016|1e-04|1|"No"|0|0
"2395"|0.058|0.005|0.03|0.016|1e-04|1|"No"|0|0
"2396"|0.0584|0.005|0.03|0.016|1e-04|1|"No"|0|0
"2397"|0.0588|0.005|0.03|0.016|1e-04|1|"No"|0|0
"2398"|0.0592|0.005|0.03|0.016|1e-04|1|"No"|0|0
"2399"|0.0596|0.005|0.03|0.016|1e-04|1|"No"|0|0
"2400"|0.06|0.005|0.03|0.016|1e-04|1|"No"|0|0
"2401"|0.0604|0.005|0.03|0.016|1e-04|1|"No"|0|0
"2402"|0.0608|0.005|0.03|0.016|1e-04|1|"No"|0|0
"2403"|0.0612|0.005|0.03|0.016|1e-04|1|"No"|0|0
"2404"|0.0616|0.005|0.03|0.016|1e-04|1|"No"|0|0
"2405"|0.062|0.005|0.03|0.016|1e-04|1|"No"|0|0
"2406"|0.0624|0.005|0.03|0.016|1e-04|1|"No"|0|0
"2407"|0.0628|0.005|0.03|0.016|1e-04|1|"No"|0|0
"2408"|0.0632|0.005|0.03|0.016|1e-04|1|"No"|0|0
"2409"|0.0636|0.005|0.03|0.016|1e-04|1|"No"|0|0
"2410"|0.064|0.005|0.03|0.016|1e-04|1|"No"|0|0
"2411"|0.0644|0.005|0.03|0.016|1e-04|1|"No"|0|0
"2412"|0.0648|0.005|0.03|0.016|1e-04|1|"No"|0|0
"2413"|0.0652|0.005|0.03|0.016|1e-04|1|"No"|0|0
"2414"|0.0656|0.005|0.03|0.016|1e-04|1|"No"|0|0
"2415"|0.066|0.005|0.03|0.016|1e-04|1|"No"|0|0
"2416"|0.0664|0.005|0.03|0.016|1e-04|1|"No"|0|0
"2417"|0.0668|0.005|0.03|0.016|1e-04|1|"No"|0|0
"2418"|0.0672|0.005|0.03|0.016|1e-04|1|"No"|0|0
"2419"|0.0676|0.005|0.03|0.016|1e-04|1|"No"|0|0
"2420"|0.068|0.005|0.03|0.016|1e-04|1|"No"|0|0
"2421"|0.0684|0.005|0.03|0.016|1e-04|1|"No"|0|0
"2422"|0.0688|0.005|0.03|0.016|1e-04|1|"No"|0|0
"2423"|0.0692|0.005|0.03|0.016|1e-04|1|"No"|0|0
"2424"|0.0696|0.005|0.03|0.016|1e-04|1|"No"|0|0
"2425"|0.07|0.005|0.03|0.016|1e-04|1|"No"|0|0
"2426"|0.0704|0.005|0.03|0.016|1e-04|1|"No"|0|0
"2427"|0.0708|0.005|0.03|0.016|1e-04|1|"No"|0|0
"2428"|0.0712|0.005|0.03|0.016|1e-04|1|"No"|0|0
"2429"|0.0716|0.005|0.03|0.016|1e-04|1|"No"|0|0
"2430"|0.072|0.005|0.03|0.016|1e-04|1|"No"|0|0
"2431"|0.0724|0.005|0.03|0.016|1e-04|1|"No"|0|0
"2432"|0.0728|0.005|0.03|0.016|1e-04|1|"No"|0|0
"2433"|0.0732|0.005|0.03|0.016|1e-04|1|"No"|0|0
"2434"|0.0736|0.005|0.03|0.016|1e-04|1|"No"|0|0
"2435"|0.074|0.005|0.03|0.016|1e-04|1|"No"|0|0
"2436"|0.0744|0.005|0.03|0.016|1e-04|1|"No"|0|0
"2437"|0.0748|0.005|0.03|0.016|1e-04|1|"No"|0|0
"2438"|0.0752|0.005|0.03|0.016|1e-04|1|"No"|0|0
"2439"|0.0756|0.005|0.03|0.016|1e-04|1|"No"|0|0
"2440"|0.076|0.005|0.03|0.016|1e-04|1|"No"|0|0
"2441"|0.0764|0.005|0.03|0.016|1e-04|1|"No"|0|0
"2442"|0.0768|0.005|0.03|0.016|1e-04|1|"No"|0|0
"2443"|0.0772|0.005|0.03|0.016|1e-04|1|"No"|0|0
"2444"|0.0776|0.005|0.03|0.016|1e-04|1|"No"|0|0
"2445"|0.078|0.005|0.03|0.016|1e-04|1|"No"|0|0
"2446"|0.0784|0.005|0.03|0.016|1e-04|1|"No"|0|0
"2447"|0.0788|0.005|0.03|0.016|1e-04|1|"No"|0|0
"2448"|0.0792|0.005|0.03|0.016|1e-04|1|"No"|0|0
"2449"|0.0796|0.005|0.03|0.016|1e-04|1|"No"|0|0
"2450"|0.08|0.005|0.03|0.016|1e-04|1|"No"|0|0
"2451"|0.0804|0.005|0.03|0.016|1e-04|1|"No"|0|0
"2452"|0.0808|0.005|0.03|0.016|1e-04|1|"No"|0|0
"2453"|0.0812|0.005|0.03|0.016|1e-04|1|"No"|0|0
"2454"|0.0816|0.005|0.03|0.016|1e-04|1|"No"|0|0
"2455"|0.082|0.005|0.03|0.016|1e-04|1|"No"|0|0
"2456"|0.0824|0.005|0.03|0.016|1e-04|1|"No"|0|0
"2457"|0.0828|0.005|0.03|0.016|1e-04|1|"No"|0|0
"2458"|0.0832|0.005|0.03|0.016|1e-04|1|"No"|0|0
"2459"|0.0836|0.005|0.03|0.016|1e-04|1|"No"|0|0
"2460"|0.084|0.005|0.03|0.016|1e-04|1|"No"|0|0
"2461"|0.0844|0.005|0.03|0.016|1e-04|1|"No"|0|0
"2462"|0.0848|0.005|0.03|0.016|1e-04|1|"No"|0|0
"2463"|0.0852|0.005|0.03|0.016|1e-04|1|"No"|0|0
"2464"|0.0856|0.005|0.03|0.016|1e-04|1|"No"|0|0
"2465"|0.086|0.005|0.03|0.016|1e-04|1|"No"|0|0
"2466"|0.0864|0.005|0.03|0.016|1e-04|1|"No"|0|0
"2467"|0.0868|0.005|0.03|0.016|1e-04|1|"No"|0|0
"2468"|0.0872|0.005|0.03|0.016|1e-04|1|"No"|0|0
"2469"|0.0876|0.005|0.03|0.016|1e-04|1|"No"|0|0
"2470"|0.088|0.005|0.03|0.016|1e-04|1|"No"|0|0
"2471"|0.0884|0.005|0.03|0.016|1e-04|1|"No"|0|0
"2472"|0.0888|0.005|0.03|0.016|1e-04|1|"No"|0|0
"2473"|0.0892|0.005|0.03|0.016|1e-04|1|"No"|0|0
"2474"|0.0896|0.005|0.03|0.016|1e-04|1|"No"|0|0
"2475"|0.09|0.005|0.03|0.016|1e-04|1|"No"|0|0
"2476"|0.0904|0.005|0.03|0.016|1e-04|1|"No"|0|0
"2477"|0.0908|0.005|0.03|0.016|1e-04|1|"No"|0|0
"2478"|0.0912|0.005|0.03|0.016|1e-04|1|"No"|0|0
"2479"|0.0916|0.005|0.03|0.016|1e-04|1|"No"|0|0
"2480"|0.092|0.005|0.03|0.016|1e-04|1|"No"|0|0
"2481"|0.0924|0.005|0.03|0.016|1e-04|1|"No"|0|0
"2482"|0.0928|0.005|0.03|0.016|1e-04|1|"No"|0|0
"2483"|0.0932|0.005|0.03|0.016|1e-04|1|"No"|0|0
"2484"|0.0936|0.005|0.03|0.016|1e-04|1|"No"|0|0
"2485"|0.094|0.005|0.03|0.016|1e-04|1|"No"|0|0
"2486"|0.0944|0.005|0.03|0.016|1e-04|1|"No"|0|0
"2487"|0.0948|0.005|0.03|0.016|1e-04|1|"No"|0|0
"2488"|0.0952|0.005|0.03|0.016|1e-04|1|"No"|0|0
"2489"|0.0956|0.005|0.03|0.016|1e-04|1|"No"|0|0
"2490"|0.096|0.005|0.03|0.016|1e-04|1|"No"|0|0
"2491"|0.0964|0.005|0.03|0.016|1e-04|1|"No"|0|0
"2492"|0.0968|0.005|0.03|0.016|1e-04|1|"No"|0|0
"2493"|0.0972|0.005|0.03|0.016|1e-04|1|"No"|0|0
"2494"|0.0976|0.005|0.03|0.016|1e-04|1|"No"|0|0
"2495"|0.098|0.005|0.03|0.016|1e-04|1|"No"|0|0
"2496"|0.0984|0.005|0.03|0.016|1e-04|1|"No"|0|0
"2497"|0.0988|0.005|0.03|0.016|1e-04|1|"No"|0|0
"2498"|0.0992|0.005|0.03|0.016|1e-04|1|"No"|0|0
"2499"|0.0996|0.005|0.03|0.016|1e-04|1|"No"|0|0
"2500"|0.1|0.005|0.03|0.016|1e-04|1|"No"|0|0
"2501"|0.1004|0.005|0.03|0.016|1e-04|1|"No"|0|0
"2502"|0.1008|0.005|0.03|0.016|1e-04|1|"No"|0|0
"2503"|0.1012|0.005|0.03|0.016|1e-04|1|"No"|0|0
"2504"|0.1016|0.005|0.03|0.016|1e-04|1|"No"|0|0
"2505"|0.102|0.005|0.03|0.016|1e-04|1|"No"|0|0
"2506"|0.1024|0.005|0.03|0.016|1e-04|1|"No"|0|0
"2507"|0.1028|0.005|0.03|0.016|1e-04|1|"No"|0|0
"2508"|0.1032|0.005|0.03|0.016|1e-04|1|"No"|0|0
"2509"|0.1036|0.005|0.03|0.016|1e-04|1|"No"|0|0
"2510"|0.104|0.005|0.03|0.016|1e-04|1|"No"|0|0
"2511"|0.1044|0.005|0.03|0.016|1e-04|1|"No"|0|0
"2512"|0.1048|0.005|0.03|0.016|1e-04|1|"No"|0|0
"2513"|0.1052|0.005|0.03|0.016|1e-04|1|"No"|0|0
"2514"|0.1056|0.005|0.03|0.016|1e-04|1|"No"|0|0
"2515"|0.106|0.005|0.03|0.016|1e-04|1|"No"|0|0
"2516"|0.1064|0.005|0.03|0.016|1e-04|1|"No"|0|0
"2517"|0.1068|0.005|0.03|0.016|1e-04|1|"No"|0|0
"2518"|0.1072|0.005|0.03|0.016|1e-04|1|"No"|0|0
"2519"|0.1076|0.005|0.03|0.016|1e-04|1|"No"|0|0
"2520"|0.108|0.005|0.03|0.016|1e-04|1|"No"|0|0
"2521"|0.1084|0.005|0.03|0.016|1e-04|1|"No"|0|0
"2522"|0.1088|0.005|0.03|0.016|1e-04|1|"No"|0|0
"2523"|0.1092|0.005|0.03|0.016|1e-04|1|"No"|0|0
"2524"|0.1096|0.005|0.03|0.016|1e-04|1|"No"|0|0
"2525"|0.11|0.005|0.03|0.016|1e-04|1|"No"|0|0
"2526"|0.1104|0.005|0.03|0.016|1e-04|1|"No"|0|0
"2527"|0.1108|0.005|0.03|0.016|1e-04|1|"No"|0|0
"2528"|0.1112|0.005|0.03|0.016|1e-04|1|"No"|0|0
"2529"|0.1116|0.005|0.03|0.016|1e-04|1|"No"|0|0
"2530"|0.112|0.005|0.03|0.016|1e-04|1|"No"|0|0
"2531"|0.1124|0.005|0.03|0.016|1e-04|1|"No"|0|0
"2532"|0.1128|0.005|0.03|0.016|1e-04|1|"No"|0|0
"2533"|0.1132|0.005|0.03|0.016|1e-04|1|"No"|0|0
"2534"|0.1136|0.005|0.03|0.016|1e-04|1|"No"|0|0
"2535"|0.114|0.005|0.03|0.016|1e-04|1|"No"|0|0
"2536"|0.1144|0.005|0.03|0.016|1e-04|1|"No"|0|0
"2537"|0.1148|0.005|0.03|0.016|1e-04|1|"No"|0|0
"2538"|0.1152|0.005|0.03|0.016|1e-04|1|"No"|0|0
"2539"|0.1156|0.005|0.03|0.016|1e-04|1|"No"|0|0
"2540"|0.116|0.005|0.03|0.016|1e-04|1|"No"|0|0
"2541"|0.1164|0.005|0.03|0.016|1e-04|1|"No"|0|0
"2542"|0.1168|0.005|0.03|0.016|1e-04|1|"No"|0|0
"2543"|0.1172|0.005|0.03|0.016|1e-04|1|"No"|0|0
"2544"|0.1176|0.005|0.03|0.016|1e-04|1|"No"|0|0
"2545"|0.118|0.005|0.03|0.016|1e-04|1|"No"|0|0
"2546"|0.1184|0.005|0.03|0.016|1e-04|1|"No"|0|0
"2547"|0.1188|0.005|0.03|0.016|1e-04|1|"No"|0|0
"2548"|0.1192|0.005|0.03|0.016|1e-04|1|"No"|0|0
"2549"|0.1196|0.005|0.03|0.016|1e-04|1|"No"|0|0
"2550"|0.12|0.005|0.03|0.016|1e-04|1|"No"|0|0
"2551"|0.1204|0.005|0.03|0.016|1e-04|1|"No"|0|0
"2552"|0.1208|0.005|0.03|0.016|1e-04|1|"No"|0|0
"2553"|0.1212|0.005|0.03|0.016|1e-04|1|"No"|0|0
"2554"|0.1216|0.005|0.03|0.016|1e-04|1|"No"|0|0
"2555"|0.122|0.005|0.03|0.016|1e-04|1|"No"|0|0
"2556"|0.1224|0.005|0.03|0.016|1e-04|1|"No"|0|0
"2557"|0.1228|0.005|0.03|0.016|1e-04|1|"No"|0|0
"2558"|0.1232|0.005|0.03|0.016|1e-04|1|"No"|0|0
"2559"|0.1236|0.005|0.03|0.016|1e-04|1|"No"|0|0
"2560"|0.124|0.005|0.03|0.016|1e-04|1|"No"|0|0
"2561"|0.1244|0.005|0.03|0.016|1e-04|1|"No"|0|0
"2562"|0.1248|0.005|0.03|0.016|1e-04|1|"No"|0|0
"2563"|0.1252|0.005|0.03|0.016|1e-04|1|"No"|0|0
"2564"|0.1256|0.005|0.03|0.016|1e-04|1|"No"|0|0
"2565"|0.126|0.005|0.03|0.016|1e-04|1|"No"|0|0
"2566"|0.1264|0.005|0.03|0.016|1e-04|1|"No"|0|0
"2567"|0.1268|0.005|0.03|0.016|1e-04|1|"No"|0|0
"2568"|0.1272|0.005|0.03|0.016|1e-04|1|"No"|0|0
"2569"|0.1276|0.005|0.03|0.016|1e-04|1|"No"|0|0
"2570"|0.128|0.005|0.03|0.016|1e-04|1|"No"|0|0
"2571"|0.1284|0.005|0.03|0.016|1e-04|1|"No"|0|0
"2572"|0.1288|0.005|0.03|0.016|1e-04|1|"No"|0|0
"2573"|0.1292|0.005|0.03|0.016|1e-04|1|"No"|0|0
"2574"|0.1296|0.005|0.03|0.016|1e-04|1|"No"|0|0
"2575"|0.13|0.005|0.03|0.016|1e-04|1|"No"|0|0
"2576"|0.1304|0.005|0.03|0.016|1e-04|1|"No"|0|0
"2577"|0.1308|0.005|0.03|0.016|1e-04|1|"No"|0|0
"2578"|0.1312|0.005|0.03|0.016|1e-04|1|"No"|0|0
"2579"|0.1316|0.005|0.03|0.016|1e-04|1|"No"|0|0
"2580"|0.132|0.005|0.03|0.016|1e-04|1|"No"|0|0
"2581"|0.1324|0.005|0.03|0.016|1e-04|1|"No"|0|0
"2582"|0.1328|0.005|0.03|0.016|1e-04|1|"No"|0|0
"2583"|0.1332|0.005|0.03|0.016|1e-04|1|"No"|0|0
"2584"|0.1336|0.005|0.03|0.016|1e-04|1|"No"|0|0
"2585"|0.134|0.005|0.03|0.016|1e-04|1|"No"|0|0
"2586"|0.1344|0.005|0.03|0.016|1e-04|1|"No"|0|0
"2587"|0.1348|0.005|0.03|0.016|1e-04|1|"No"|0|0
"2588"|0.1352|0.005|0.03|0.016|1e-04|1|"No"|0|0
"2589"|0.1356|0.005|0.03|0.016|1e-04|1|"No"|0|0
"2590"|0.136|0.005|0.03|0.016|1e-04|1|"No"|0|0
"2591"|0.1364|0.005|0.03|0.016|1e-04|1|"No"|0|0
"2592"|0.1368|0.005|0.03|0.016|1e-04|1|"No"|0|0
"2593"|0.1372|0.005|0.03|0.016|1e-04|1|"No"|0|0
"2594"|0.1376|0.005|0.03|0.016|1e-04|1|"No"|0|0
"2595"|0.138|0.005|0.03|0.016|1e-04|1|"No"|0|0
"2596"|0.1384|0.005|0.03|0.016|1e-04|1|"No"|0|0
"2597"|0.1388|0.005|0.03|0.016|1e-04|1|"No"|0|0
"2598"|0.1392|0.005|0.03|0.016|1e-04|1|"No"|0|0
"2599"|0.1396|0.005|0.03|0.016|1e-04|1|"No"|0|0
"2600"|0.14|0.005|0.03|0.016|1e-04|1|"No"|0|0
"2601"|0.1404|0.005|0.03|0.016|1e-04|1|"No"|0|0
"2602"|0.1408|0.005|0.03|0.016|1e-04|1|"No"|0|0
"2603"|0.1412|0.005|0.03|0.016|1e-04|1|"No"|0|0
"2604"|0.1416|0.005|0.03|0.016|1e-04|1|"No"|0|0
"2605"|0.142|0.005|0.03|0.016|1e-04|1|"No"|0|0
"2606"|0.1424|0.005|0.03|0.016|1e-04|1|"No"|0|0
"2607"|0.1428|0.005|0.03|0.016|1e-04|1|"No"|0|0
"2608"|0.1432|0.005|0.03|0.016|1e-04|1|"No"|0|0
"2609"|0.1436|0.005|0.03|0.016|1e-04|1|"No"|0|0
"2610"|0.144|0.005|0.03|0.016|1e-04|1|"No"|0|0
"2611"|0.1444|0.005|0.03|0.016|1e-04|1|"No"|0|0
"2612"|0.1448|0.005|0.03|0.016|1e-04|1|"No"|0|0
"2613"|0.1452|0.005|0.03|0.016|1e-04|1|"No"|0|0
"2614"|0.1456|0.005|0.03|0.016|1e-04|1|"No"|0|0
"2615"|0.146|0.005|0.03|0.016|1e-04|1|"No"|0|0
"2616"|0.1464|0.005|0.03|0.016|1e-04|1|"No"|0|0
"2617"|0.1468|0.005|0.03|0.016|1e-04|1|"No"|0|0
"2618"|0.1472|0.005|0.03|0.016|1e-04|1|"No"|0|0
"2619"|0.1476|0.005|0.03|0.016|1e-04|1|"No"|0|0
"2620"|0.148|0.005|0.03|0.016|1e-04|1|"No"|0|0
"2621"|0.1484|0.005|0.03|0.016|1e-04|1|"No"|0|0
"2622"|0.1488|0.005|0.03|0.016|1e-04|1|"No"|0|0
"2623"|0.1492|0.005|0.03|0.016|1e-04|1|"No"|0|0
"2624"|0.1496|0.005|0.03|0.016|1e-04|1|"No"|0|0
"2625"|0.15|0.005|0.03|0.016|1e-04|1|"No"|0|0
"2626"|0.1504|0.005|0.03|0.016|1e-04|1|"No"|0|0
"2627"|0.1508|0.005|0.03|0.016|1e-04|1|"No"|0|0
"2628"|0.1512|0.005|0.03|0.016|1e-04|1|"No"|0|0
"2629"|0.1516|0.005|0.03|0.016|1e-04|1|"No"|0|0
"2630"|0.152|0.005|0.03|0.016|1e-04|1|"No"|0|0
"2631"|0.1524|0.005|0.03|0.016|1e-04|1|"No"|0|0
"2632"|0.1528|0.005|0.03|0.016|1e-04|1|"No"|0|0
"2633"|0.1532|0.005|0.03|0.016|1e-04|1|"No"|0|0
"2634"|0.1536|0.005|0.03|0.016|1e-04|1|"No"|0|0
"2635"|0.154|0.005|0.03|0.016|1e-04|1|"No"|0|0
"2636"|0.1544|0.005|0.03|0.016|1e-04|1|"No"|0|0
"2637"|0.1548|0.005|0.03|0.016|1e-04|1|"No"|0|0
"2638"|0.1552|0.005|0.03|0.016|1e-04|1|"No"|0|0
"2639"|0.1556|0.005|0.03|0.016|1e-04|1|"No"|0|0
"2640"|0.156|0.005|0.03|0.016|1e-04|1|"No"|0|0
"2641"|0.1564|0.005|0.03|0.016|1e-04|1|"No"|0|0
"2642"|0.1568|0.005|0.03|0.016|1e-04|1|"No"|0|0
"2643"|0.1572|0.005|0.03|0.016|1e-04|1|"No"|0|0
"2644"|0.1576|0.005|0.03|0.016|1e-04|1|"No"|0|0
"2645"|0.158|0.005|0.03|0.016|1e-04|1|"No"|0|0
"2646"|0.1584|0.005|0.03|0.016|1e-04|1|"No"|0|0
"2647"|0.1588|0.005|0.03|0.016|1e-04|1|"No"|0|0
"2648"|0.1592|0.005|0.03|0.016|1e-04|1|"No"|0|0
"2649"|0.1596|0.005|0.03|0.016|1e-04|1|"No"|0|0
"2650"|0.16|0.005|0.03|0.016|1e-04|1|"No"|0|0
"2651"|0.1604|0.005|0.03|0.016|1e-04|1|"No"|0|0
"2652"|0.1608|0.005|0.03|0.016|1e-04|1|"No"|0|0
"2653"|0.1612|0.005|0.03|0.016|1e-04|1|"No"|0|0
"2654"|0.1616|0.005|0.03|0.016|1e-04|1|"No"|0|0
"2655"|0.162|0.005|0.03|0.016|1e-04|1|"No"|0|0
"2656"|0.1624|0.005|0.03|0.016|1e-04|1|"No"|0|0
"2657"|0.1628|0.005|0.03|0.016|1e-04|1|"No"|0|0
"2658"|0.1632|0.005|0.03|0.016|1e-04|1|"No"|0|0
"2659"|0.1636|0.005|0.03|0.016|1e-04|1|"No"|0|0
"2660"|0.164|0.005|0.03|0.016|1e-04|1|"No"|0|0
"2661"|0.1644|0.005|0.03|0.016|1e-04|1|"No"|0|0
"2662"|0.1648|0.005|0.03|0.016|1e-04|1|"No"|0|0
"2663"|0.1652|0.005|0.03|0.016|1e-04|1|"No"|0|0
"2664"|0.1656|0.005|0.03|0.016|1e-04|1|"No"|0|0
"2665"|0.166|0.005|0.03|0.016|1e-04|1|"No"|0|0
"2666"|0.1664|0.005|0.03|0.016|1e-04|1|"No"|0|0
"2667"|0.1668|0.005|0.03|0.016|1e-04|1|"No"|0|0
"2668"|0.1672|0.005|0.03|0.016|1e-04|1|"No"|0|0
"2669"|0.1676|0.005|0.03|0.016|1e-04|1|"No"|0|0
"2670"|0.168|0.005|0.03|0.016|1e-04|1|"No"|0|0
"2671"|0.1684|0.005|0.03|0.016|1e-04|1|"No"|0|0
"2672"|0.1688|0.005|0.03|0.016|1e-04|1|"No"|0|0
"2673"|0.1692|0.005|0.03|0.016|1e-04|1|"No"|0|0
"2674"|0.1696|0.005|0.03|0.016|1e-04|1|"No"|0|0
"2675"|0.17|0.005|0.03|0.016|1e-04|1|"No"|0|0
"2676"|0.1704|0.005|0.03|0.016|1e-04|1|"No"|0|0
"2677"|0.1708|0.005|0.03|0.016|1e-04|1|"No"|0|0
"2678"|0.1712|0.005|0.03|0.016|1e-04|1|"No"|0|0
"2679"|0.1716|0.005|0.03|0.016|1e-04|1|"No"|0|0
"2680"|0.172|0.005|0.03|0.016|1e-04|1|"No"|0|0
"2681"|0.1724|0.005|0.03|0.016|1e-04|1|"No"|0|0
"2682"|0.1728|0.005|0.03|0.016|1e-04|1|"No"|0|0
"2683"|0.1732|0.005|0.03|0.016|1e-04|1|"No"|0|0
"2684"|0.1736|0.005|0.03|0.016|1e-04|1|"No"|0|0
"2685"|0.174|0.005|0.03|0.016|1e-04|1|"No"|0|0
"2686"|0.1744|0.005|0.03|0.016|1e-04|1|"No"|0|0
"2687"|0.1748|0.005|0.03|0.016|1e-04|1|"No"|0|0
"2688"|0.1752|0.005|0.03|0.016|1e-04|1|"No"|0|0
"2689"|0.1756|0.005|0.03|0.016|1e-04|1|"No"|0|0
"2690"|0.176|0.005|0.03|0.016|1e-04|1|"No"|0|0
"2691"|0.1764|0.005|0.03|0.016|1e-04|1|"No"|0|0
"2692"|0.1768|0.005|0.03|0.016|1e-04|1|"No"|0|0
"2693"|0.1772|0.005|0.03|0.016|1e-04|1|"No"|0|0
"2694"|0.1776|0.005|0.03|0.016|1e-04|1|"No"|0|0
"2695"|0.178|0.005|0.03|0.016|1e-04|1|"No"|0|0
"2696"|0.1784|0.005|0.03|0.016|1e-04|1|"No"|0|0
"2697"|0.1788|0.005|0.03|0.016|1e-04|1|"No"|0|0
"2698"|0.1792|0.005|0.03|0.016|1e-04|1|"No"|0|0
"2699"|0.1796|0.005|0.03|0.016|1e-04|1|"No"|0|0
"2700"|0.18|0.005|0.03|0.016|1e-04|1|"No"|0|0
"2701"|0.1804|0.005|0.03|0.016|1e-04|1|"No"|0|0
"2702"|0.1808|0.005|0.03|0.016|1e-04|1|"No"|0|0
"2703"|0.1812|0.005|0.03|0.016|1e-04|1|"No"|0|0
"2704"|0.1816|0.005|0.03|0.016|1e-04|1|"No"|0|0
"2705"|0.182|0.005|0.03|0.016|1e-04|1|"No"|0|0
"2706"|0.1824|0.005|0.03|0.016|1e-04|1|"No"|0|0
"2707"|0.1828|0.005|0.03|0.016|1e-04|1|"No"|0|0
"2708"|0.1832|0.005|0.03|0.016|1e-04|1|"No"|0|0
"2709"|0.1836|0.005|0.03|0.016|1e-04|1|"No"|0|0
"2710"|0.184|0.005|0.03|0.016|1e-04|1|"No"|0|0
"2711"|0.1844|0.005|0.03|0.016|1e-04|1|"No"|0|0
"2712"|0.1848|0.005|0.03|0.016|1e-04|1|"No"|0|0
"2713"|0.1852|0.005|0.03|0.016|1e-04|1|"No"|0|0
"2714"|0.1856|0.005|0.03|0.016|1e-04|1|"No"|0|0
"2715"|0.186|0.005|0.03|0.016|1e-04|1|"No"|0|0
"2716"|0.1864|0.005|0.03|0.016|1e-04|1|"No"|0|0
"2717"|0.1868|0.005|0.03|0.016|1e-04|1|"No"|0|0
"2718"|0.1872|0.005|0.03|0.016|1e-04|1|"No"|0|0
"2719"|0.1876|0.005|0.03|0.016|1e-04|1|"No"|0|0
"2720"|0.188|0.005|0.03|0.016|1e-04|1|"No"|0|0
"2721"|0.1884|0.005|0.03|0.016|1e-04|1|"No"|0|0
"2722"|0.1888|0.005|0.03|0.016|1e-04|1|"No"|0|0
"2723"|0.1892|0.005|0.03|0.016|1e-04|1|"No"|0|0
"2724"|0.1896|0.005|0.03|0.016|1e-04|1|"No"|0|0
"2725"|0.19|0.005|0.03|0.016|1e-04|1|"No"|0|0
"2726"|0.1904|0.005|0.03|0.016|1e-04|1|"No"|0|0
"2727"|0.1908|0.005|0.03|0.016|1e-04|1|"No"|0|0
"2728"|0.1912|0.005|0.03|0.016|1e-04|1|"No"|0|0
"2729"|0.1916|0.005|0.03|0.016|1e-04|1|"No"|0|0
"2730"|0.192|0.005|0.03|0.016|1e-04|1|"No"|0|0
"2731"|0.1924|0.005|0.03|0.016|1e-04|1|"No"|0|0
"2732"|0.1928|0.005|0.03|0.016|1e-04|1|"No"|0|0
"2733"|0.1932|0.005|0.03|0.016|1e-04|1|"No"|0|0
"2734"|0.1936|0.005|0.03|0.016|1e-04|1|"No"|0|0
"2735"|0.194|0.005|0.03|0.016|1e-04|1|"No"|0|0
"2736"|0.1944|0.005|0.03|0.016|1e-04|1|"No"|0|0
"2737"|0.1948|0.005|0.03|0.016|1e-04|1|"No"|0|0
"2738"|0.1952|0.005|0.03|0.016|1e-04|1|"No"|0|0
"2739"|0.1956|0.005|0.03|0.016|1e-04|1|"No"|0|0
"2740"|0.196|0.005|0.03|0.016|1e-04|1|"No"|0|0
"2741"|0.1964|0.005|0.03|0.016|1e-04|1|"No"|0|0
"2742"|0.1968|0.005|0.03|0.016|1e-04|1|"No"|0|0
"2743"|0.1972|0.005|0.03|0.016|1e-04|1|"No"|0|0
"2744"|0.1976|0.005|0.03|0.016|1e-04|1|"No"|0|0
"2745"|0.198|0.005|0.03|0.016|1e-04|1|"No"|0|0
"2746"|0.1984|0.005|0.03|0.016|1e-04|1|"No"|0|0
"2747"|0.1988|0.005|0.03|0.016|1e-04|1|"No"|0|0
"2748"|0.1992|0.005|0.03|0.016|1e-04|1|"No"|0|0
"2749"|0.1996|0.005|0.03|0.016|1e-04|1|"No"|0|0
"2750"|0.2|0.005|0.03|0.016|1e-04|1|"No"|0|0
"2751"|0.2004|0.005|0.03|0.016|1e-04|1|"No"|0|0
"2752"|0.2008|0.005|0.03|0.016|1e-04|1|"No"|0|0
"2753"|0.2012|0.005|0.03|0.016|1e-04|1|"No"|0|0
"2754"|0.2016|0.005|0.03|0.016|1e-04|1|"No"|0|0
"2755"|0.202|0.005|0.03|0.016|1e-04|1|"No"|0|0
"2756"|0.2024|0.005|0.03|0.016|1e-04|1|"No"|0|0
"2757"|0.2028|0.005|0.03|0.016|1e-04|1|"No"|0|0
"2758"|0.2032|0.005|0.03|0.016|1e-04|1|"No"|0|0
"2759"|0.2036|0.005|0.03|0.016|1e-04|1|"No"|0|0
"2760"|0.204|0.005|0.03|0.016|1e-04|1|"No"|0|0
"2761"|0.2044|0.005|0.03|0.016|1e-04|1|"No"|0|0
"2762"|0.2048|0.005|0.03|0.016|1e-04|1|"No"|0|0
"2763"|0.2052|0.005|0.03|0.016|1e-04|1|"No"|0|0
"2764"|0.2056|0.005|0.03|0.016|1e-04|1|"No"|0|0
"2765"|0.206|0.005|0.03|0.016|1e-04|1|"No"|0|0
"2766"|0.2064|0.005|0.03|0.016|1e-04|1|"No"|0|0
"2767"|0.2068|0.005|0.03|0.016|1e-04|1|"No"|0|0
"2768"|0.2072|0.005|0.03|0.016|1e-04|1|"No"|0|0
"2769"|0.2076|0.005|0.03|0.016|1e-04|1|"No"|0|0
"2770"|0.208|0.005|0.03|0.016|1e-04|1|"No"|0|0
"2771"|0.2084|0.005|0.03|0.016|1e-04|1|"No"|0|0
"2772"|0.2088|0.005|0.03|0.016|1e-04|1|"No"|0|0
"2773"|0.2092|0.005|0.03|0.016|1e-04|1|"No"|0|0
"2774"|0.2096|0.005|0.03|0.016|1e-04|1|"No"|0|0
"2775"|0.21|0.005|0.03|0.016|1e-04|1|"No"|0|0
"2776"|0.2104|0.005|0.03|0.016|1e-04|1|"No"|0|0
"2777"|0.2108|0.005|0.03|0.016|1e-04|1|"No"|0|0
"2778"|0.2112|0.005|0.03|0.016|1e-04|1|"No"|0|0
"2779"|0.2116|0.005|0.03|0.016|1e-04|1|"No"|0|0
"2780"|0.212|0.005|0.03|0.016|1e-04|1|"No"|0|0
"2781"|0.2124|0.005|0.03|0.016|1e-04|1|"No"|0|0
"2782"|0.2128|0.005|0.03|0.016|1e-04|1|"No"|0|0
"2783"|0.2132|0.005|0.03|0.016|1e-04|1|"No"|0|0
"2784"|0.2136|0.005|0.03|0.016|1e-04|1|"No"|0|0
"2785"|0.214|0.005|0.03|0.016|1e-04|1|"No"|0|0
"2786"|0.2144|0.005|0.03|0.016|1e-04|1|"No"|0|0
"2787"|0.2148|0.005|0.03|0.016|1e-04|1|"No"|0|0
"2788"|0.2152|0.005|0.03|0.016|1e-04|1|"No"|0|0
"2789"|0.2156|0.005|0.03|0.016|1e-04|1|"No"|0|0
"2790"|0.216|0.005|0.03|0.016|1e-04|1|"No"|0|0
"2791"|0.2164|0.005|0.03|0.016|1e-04|1|"No"|0|0
"2792"|0.2168|0.005|0.03|0.016|1e-04|1|"No"|0|0
"2793"|0.2172|0.005|0.03|0.016|1e-04|1|"No"|0|0
"2794"|0.2176|0.005|0.03|0.016|1e-04|1|"No"|0|0
"2795"|0.218|0.005|0.03|0.016|1e-04|1|"No"|0|0
"2796"|0.2184|0.005|0.03|0.016|1e-04|1|"No"|0|0
"2797"|0.2188|0.005|0.03|0.016|1e-04|1|"No"|0|0
"2798"|0.2192|0.005|0.03|0.016|1e-04|1|"No"|0|0
"2799"|0.2196|0.005|0.03|0.016|1e-04|1|"No"|0|0
"2800"|0.22|0.005|0.03|0.016|1e-04|1|"No"|0|0
"2801"|0.2204|0.005|0.03|0.016|1e-04|1|"No"|0|0
"2802"|0.2208|0.005|0.03|0.016|1e-04|1|"No"|0|0
"2803"|0.2212|0.005|0.03|0.016|1e-04|1|"No"|0|0
"2804"|0.2216|0.005|0.03|0.016|1e-04|1|"No"|0|0
"2805"|0.222|0.005|0.03|0.016|1e-04|1|"No"|0|0
"2806"|0.2224|0.005|0.03|0.016|1e-04|1|"No"|0|0
"2807"|0.2228|0.005|0.03|0.016|1e-04|1|"No"|0|0
"2808"|0.2232|0.005|0.03|0.016|1e-04|1|"No"|0|0
"2809"|0.2236|0.005|0.03|0.016|1e-04|1|"No"|0|0
"2810"|0.224|0.005|0.03|0.016|1e-04|1|"No"|0|0
"2811"|0.2244|0.005|0.03|0.016|1e-04|1|"No"|0|0
"2812"|0.2248|0.005|0.03|0.016|1e-04|1|"No"|0|0
"2813"|0.2252|0.005|0.03|0.016|1e-04|1|"No"|0|0
"2814"|0.2256|0.005|0.03|0.016|1e-04|1|"No"|0|0
"2815"|0.226|0.005|0.03|0.016|1e-04|1|"No"|0|0
"2816"|0.2264|0.005|0.03|0.016|1e-04|1|"No"|0|0
"2817"|0.2268|0.005|0.03|0.016|1e-04|1|"No"|0|0
"2818"|0.2272|0.005|0.03|0.016|1e-04|1|"No"|0|0
"2819"|0.2276|0.005|0.03|0.016|1e-04|1|"No"|0|0
"2820"|0.228|0.005|0.03|0.016|1e-04|1|"No"|0|0
"2821"|0.2284|0.005|0.03|0.016|1e-04|1|"No"|0|0
"2822"|0.2288|0.005|0.03|0.016|1e-04|1|"No"|0|0
"2823"|0.2292|0.005|0.03|0.016|1e-04|1|"No"|0|0
"2824"|0.2296|0.005|0.03|0.016|1e-04|1|"No"|0|0
"2825"|0.23|0.005|0.03|0.016|1e-04|1|"No"|0|0
"2826"|0.2304|0.005|0.03|0.016|1e-04|1|"No"|0|0
"2827"|0.2308|0.005|0.03|0.016|1e-04|1|"No"|0|0
"2828"|0.2312|0.005|0.03|0.016|1e-04|1|"No"|0|0
"2829"|0.2316|0.005|0.03|0.016|1e-04|1|"No"|0|0
"2830"|0.232|0.005|0.03|0.016|1e-04|1|"No"|0|0
"2831"|0.2324|0.005|0.03|0.016|1e-04|1|"No"|0|0
"2832"|0.2328|0.005|0.03|0.016|1e-04|1|"No"|0|0
"2833"|0.2332|0.005|0.03|0.016|1e-04|1|"No"|0|0
"2834"|0.2336|0.005|0.03|0.016|1e-04|1|"No"|0|0
"2835"|0.234|0.005|0.03|0.016|1e-04|1|"No"|0|0
"2836"|0.2344|0.005|0.03|0.016|1e-04|1|"No"|0|0
"2837"|0.2348|0.005|0.03|0.016|1e-04|1|"No"|0|0
"2838"|0.2352|0.005|0.03|0.016|1e-04|1|"No"|0|0
"2839"|0.2356|0.005|0.03|0.016|1e-04|1|"No"|0|0
"2840"|0.236|0.005|0.03|0.016|1e-04|1|"No"|0|0
"2841"|0.2364|0.005|0.03|0.016|1e-04|1|"No"|0|0
"2842"|0.2368|0.005|0.03|0.016|1e-04|1|"No"|0|0
"2843"|0.2372|0.005|0.03|0.016|1e-04|1|"No"|0|0
"2844"|0.2376|0.005|0.03|0.016|1e-04|1|"No"|0|0
"2845"|0.238|0.005|0.03|0.016|1e-04|1|"No"|0|0
"2846"|0.2384|0.005|0.03|0.016|1e-04|1|"No"|0|0
"2847"|0.2388|0.005|0.03|0.016|1e-04|1|"No"|0|0
"2848"|0.2392|0.005|0.03|0.016|1e-04|1|"No"|0|0
"2849"|0.2396|0.005|0.03|0.016|1e-04|1|"No"|0|0
"2850"|0.24|0.005|0.03|0.016|1e-04|1|"No"|0|0
"2851"|0.2404|0.005|0.03|0.016|1e-04|1|"No"|0|0
"2852"|0.2408|0.005|0.03|0.016|1e-04|1|"No"|0|0
"2853"|0.2412|0.005|0.03|0.016|1e-04|1|"No"|0|0
"2854"|0.2416|0.005|0.03|0.016|1e-04|1|"No"|0|0
"2855"|0.242|0.005|0.03|0.016|1e-04|1|"No"|0|0
"2856"|0.2424|0.005|0.03|0.016|1e-04|1|"No"|0|0
"2857"|0.2428|0.005|0.03|0.016|1e-04|1|"No"|0|0
"2858"|0.2432|0.005|0.03|0.016|1e-04|1|"No"|0|0
"2859"|0.2436|0.005|0.03|0.016|1e-04|1|"No"|0|0
"2860"|0.244|0.005|0.03|0.016|1e-04|1|"No"|0|0
"2861"|0.2444|0.005|0.03|0.016|1e-04|1|"No"|0|0
"2862"|0.2448|0.005|0.03|0.016|1e-04|1|"No"|0|0
"2863"|0.2452|0.005|0.03|0.016|1e-04|1|"No"|0|0
"2864"|0.2456|0.005|0.03|0.016|1e-04|1|"No"|0|0
"2865"|0.246|0.005|0.03|0.016|1e-04|1|"No"|0|0
"2866"|0.2464|0.005|0.03|0.016|1e-04|1|"No"|0|0
"2867"|0.2468|0.005|0.03|0.016|1e-04|1|"No"|0|0
"2868"|0.2472|0.005|0.03|0.016|1e-04|1|"No"|0|0
"2869"|0.2476|0.005|0.03|0.016|1e-04|1|"No"|0|0
"2870"|0.248|0.005|0.03|0.016|1e-04|1|"No"|0|0
"2871"|0.2484|0.005|0.03|0.016|1e-04|1|"No"|0|0
"2872"|0.2488|0.005|0.03|0.016|1e-04|1|"No"|0|0
"2873"|0.2492|0.005|0.03|0.016|1e-04|1|"No"|0|0
"2874"|0.2496|0.005|0.03|0.016|1e-04|1|"No"|0|0
"2875"|0.25|0.005|0.03|0.016|1e-04|1|"No"|0|0
"2876"|0.2504|0.005|0.03|0.016|1e-04|1|"No"|0|0
"2877"|0.2508|0.005|0.03|0.016|1e-04|1|"No"|0|0
"2878"|0.2512|0.005|0.03|0.016|1e-04|1|"No"|0|0
"2879"|0.2516|0.005|0.03|0.016|1e-04|1|"No"|0|0
"2880"|0.252|0.005|0.03|0.016|1e-04|1|"No"|0|0
"2881"|0.2524|0.005|0.03|0.016|1e-04|1|"No"|0|0
"2882"|0.2528|0.005|0.03|0.016|1e-04|1|"No"|0|0
"2883"|0.2532|0.005|0.03|0.016|1e-04|1|"No"|0|0
"2884"|0.2536|0.005|0.03|0.016|1e-04|1|"No"|0|0
"2885"|0.254|0.005|0.03|0.016|1e-04|1|"No"|0|0
"2886"|0.2544|0.005|0.03|0.016|1e-04|1|"No"|0|0
"2887"|0.2548|0.005|0.03|0.016|1e-04|1|"No"|0|0
"2888"|0.2552|0.005|0.03|0.016|1e-04|1|"No"|0|0
"2889"|0.2556|0.005|0.03|0.016|1e-04|1|"No"|0|0
"2890"|0.256|0.005|0.03|0.016|1e-04|1|"No"|0|0
"2891"|0.2564|0.005|0.03|0.016|1e-04|1|"No"|0|0
"2892"|0.2568|0.005|0.03|0.016|1e-04|1|"No"|0|0
"2893"|0.2572|0.005|0.03|0.016|1e-04|1|"No"|0|0
"2894"|0.2576|0.005|0.03|0.016|1e-04|1|"No"|0|0
"2895"|0.258|0.005|0.03|0.016|1e-04|1|"No"|0|0
"2896"|0.2584|0.005|0.03|0.016|1e-04|1|"No"|0|0
"2897"|0.2588|0.005|0.03|0.016|1e-04|1|"No"|0|0
"2898"|0.2592|0.005|0.03|0.016|1e-04|1|"No"|0|0
"2899"|0.2596|0.005|0.03|0.016|1e-04|1|"No"|0|0
"2900"|0.26|0.005|0.03|0.016|1e-04|1|"No"|0|0
"2901"|0.2604|0.005|0.03|0.016|1e-04|1|"No"|0|0
"2902"|0.2608|0.005|0.03|0.016|1e-04|1|"No"|0|0
"2903"|0.2612|0.005|0.03|0.016|1e-04|1|"No"|0|0
"2904"|0.2616|0.005|0.03|0.016|1e-04|1|"No"|0|0
"2905"|0.262|0.005|0.03|0.016|1e-04|1|"No"|0|0
"2906"|0.2624|0.005|0.03|0.016|1e-04|1|"No"|0|0
"2907"|0.2628|0.005|0.03|0.016|1e-04|1|"No"|0|0
"2908"|0.2632|0.005|0.03|0.016|1e-04|1|"No"|0|0
"2909"|0.2636|0.005|0.03|0.016|1e-04|1|"No"|0|0
"2910"|0.264|0.005|0.03|0.016|1e-04|1|"No"|0|0
"2911"|0.2644|0.005|0.03|0.016|1e-04|1|"No"|0|0
"2912"|0.2648|0.005|0.03|0.016|1e-04|1|"No"|0|0
"2913"|0.2652|0.005|0.03|0.016|1e-04|1|"No"|0|0
"2914"|0.2656|0.005|0.03|0.016|1e-04|1|"No"|0|0
"2915"|0.266|0.005|0.03|0.016|1e-04|1|"No"|0|0
"2916"|0.2664|0.005|0.03|0.016|1e-04|1|"No"|0|0
"2917"|0.2668|0.005|0.03|0.016|1e-04|1|"No"|0|0
"2918"|0.2672|0.005|0.03|0.016|1e-04|1|"No"|0|0
"2919"|0.2676|0.005|0.03|0.016|1e-04|1|"No"|0|0
"2920"|0.268|0.005|0.03|0.016|1e-04|1|"No"|0|0
"2921"|0.2684|0.005|0.03|0.016|1e-04|1|"No"|0|0
"2922"|0.2688|0.005|0.03|0.016|1e-04|1|"No"|0|0
"2923"|0.2692|0.005|0.03|0.016|1e-04|1|"No"|0|0
"2924"|0.2696|0.005|0.03|0.016|1e-04|1|"No"|0|0
"2925"|0.27|0.005|0.03|0.016|1e-04|1|"No"|0|0
"2926"|0.2704|0.005|0.03|0.016|1e-04|1|"No"|0|0
"2927"|0.2708|0.005|0.03|0.016|1e-04|1|"No"|0|0
"2928"|0.2712|0.005|0.03|0.016|1e-04|1|"No"|0|0
"2929"|0.2716|0.005|0.03|0.016|1e-04|1|"No"|0|0
"2930"|0.272|0.005|0.03|0.016|1e-04|1|"No"|0|0
"2931"|0.2724|0.005|0.03|0.016|1e-04|1|"No"|0|0
"2932"|0.2728|0.005|0.03|0.016|1e-04|1|"No"|0|0
"2933"|0.2732|0.005|0.03|0.016|1e-04|1|"No"|0|0
"2934"|0.2736|0.005|0.03|0.016|1e-04|1|"No"|0|0
"2935"|0.274|0.005|0.03|0.016|1e-04|1|"No"|0|0
"2936"|0.2744|0.005|0.03|0.016|1e-04|1|"No"|0|0
"2937"|0.2748|0.005|0.03|0.016|1e-04|1|"No"|0|0
"2938"|0.2752|0.005|0.03|0.016|1e-04|1|"No"|0|0
"2939"|0.2756|0.005|0.03|0.016|1e-04|1|"No"|0|0
"2940"|0.276|0.005|0.03|0.016|1e-04|1|"No"|0|0
"2941"|0.2764|0.005|0.03|0.016|1e-04|1|"No"|0|0
"2942"|0.2768|0.005|0.03|0.016|1e-04|1|"No"|0|0
"2943"|0.2772|0.005|0.03|0.016|1e-04|1|"No"|0|0
"2944"|0.2776|0.005|0.03|0.016|1e-04|1|"No"|0|0
"2945"|0.278|0.005|0.03|0.016|1e-04|1|"No"|0|0
"2946"|0.2784|0.005|0.03|0.016|1e-04|1|"No"|0|0
"2947"|0.2788|0.005|0.03|0.016|1e-04|1|"No"|0|0
"2948"|0.2792|0.005|0.03|0.016|1e-04|1|"No"|0|0
"2949"|0.2796|0.005|0.03|0.016|1e-04|1|"No"|0|0
"2950"|0.28|0.005|0.03|0.016|1e-04|1|"No"|0|0
"2951"|0.2804|0.005|0.03|0.016|1e-04|1|"No"|0|0
"2952"|0.2808|0.005|0.03|0.016|1e-04|1|"No"|0|0
"2953"|0.2812|0.005|0.03|0.016|1e-04|1|"No"|0|0
"2954"|0.2816|0.005|0.03|0.016|1e-04|1|"No"|0|0
"2955"|0.282|0.005|0.03|0.016|1e-04|1|"No"|0|0
"2956"|0.2824|0.005|0.03|0.016|1e-04|1|"No"|0|0
"2957"|0.2828|0.005|0.03|0.016|1e-04|1|"No"|0|0
"2958"|0.2832|0.005|0.03|0.016|1e-04|1|"No"|0|0
"2959"|0.2836|0.005|0.03|0.016|1e-04|1|"No"|0|0
"2960"|0.284|0.005|0.03|0.016|1e-04|1|"No"|0|0
"2961"|0.2844|0.005|0.03|0.016|1e-04|1|"No"|0|0
"2962"|0.2848|0.005|0.03|0.016|1e-04|1|"No"|0|0
"2963"|0.2852|0.005|0.03|0.016|1e-04|1|"No"|0|0
"2964"|0.2856|0.005|0.03|0.016|1e-04|1|"No"|0|0
"2965"|0.286|0.005|0.03|0.016|1e-04|1|"No"|0|0
"2966"|0.2864|0.005|0.03|0.016|1e-04|1|"No"|0|0
"2967"|0.2868|0.005|0.03|0.016|1e-04|1|"No"|0|0
"2968"|0.2872|0.005|0.03|0.016|1e-04|1|"No"|0|0
"2969"|0.2876|0.005|0.03|0.016|1e-04|1|"No"|0|0
"2970"|0.288|0.005|0.03|0.016|1e-04|1|"No"|0|0
"2971"|0.2884|0.005|0.03|0.016|1e-04|1|"No"|0|0
"2972"|0.2888|0.005|0.03|0.016|1e-04|1|"No"|0|0
"2973"|0.2892|0.005|0.03|0.016|1e-04|1|"No"|0|0
"2974"|0.2896|0.005|0.03|0.016|1e-04|1|"No"|0|0
"2975"|0.29|0.005|0.03|0.016|1e-04|1|"No"|0|0
"2976"|0.2904|0.005|0.03|0.016|1e-04|1|"No"|0|0
"2977"|0.2908|0.005|0.03|0.016|1e-04|1|"No"|0|0
"2978"|0.2912|0.005|0.03|0.016|1e-04|1|"No"|0|0
"2979"|0.2916|0.005|0.03|0.016|1e-04|1|"No"|0|0
"2980"|0.292|0.005|0.03|0.016|1e-04|1|"No"|0|0
"2981"|0.2924|0.005|0.03|0.016|1e-04|1|"No"|0|0
"2982"|0.2928|0.005|0.03|0.016|1e-04|1|"No"|0|0
"2983"|0.2932|0.005|0.03|0.016|1e-04|1|"No"|0|0
"2984"|0.2936|0.005|0.03|0.016|1e-04|1|"No"|0|0
"2985"|0.294|0.005|0.03|0.016|1e-04|1|"No"|0|0
"2986"|0.2944|0.005|0.03|0.016|1e-04|1|"No"|0|0
"2987"|0.2948|0.005|0.03|0.016|1e-04|1|"No"|0|0
"2988"|0.2952|0.005|0.03|0.016|1e-04|1|"No"|0|0
"2989"|0.2956|0.005|0.03|0.016|1e-04|1|"No"|0|0
"2990"|0.296|0.005|0.03|0.016|1e-04|1|"No"|0|0
"2991"|0.2964|0.005|0.03|0.016|1e-04|1|"No"|0|0
"2992"|0.2968|0.005|0.03|0.016|1e-04|1|"No"|0|0
"2993"|0.2972|0.005|0.03|0.016|1e-04|1|"No"|0|0
"2994"|0.2976|0.005|0.03|0.016|1e-04|1|"No"|0|0
"2995"|0.298|0.005|0.03|0.016|1e-04|1|"No"|0|0
"2996"|0.2984|0.005|0.03|0.016|1e-04|1|"No"|0|0
"2997"|0.2988|0.005|0.03|0.016|1e-04|1|"No"|0|0
"2998"|0.2992|0.005|0.03|0.016|1e-04|1|"No"|0|0
"2999"|0.2996|0.005|0.03|0.016|1e-04|1|"No"|0|0
"3000"|0.3|0.005|0.03|0.016|1e-04|1|"No"|0|0
"3001"|4e-04|0.005|0.03|0.02|1e-04|1|"No"|0|0
"3002"|8e-04|0.005|0.03|0.02|1e-04|1|"No"|0|0
"3003"|0.0012|0.005|0.03|0.02|1e-04|1|"No"|0|0
"3004"|0.0016|0.005|0.03|0.02|1e-04|1|"No"|0|0
"3005"|0.002|0.005|0.03|0.02|1e-04|1|"No"|0|0
"3006"|0.0024|0.005|0.03|0.02|1e-04|1|"No"|0|0
"3007"|0.0028|0.005|0.03|0.02|1e-04|1|"No"|0|0
"3008"|0.0032|0.005|0.03|0.02|1e-04|1|"No"|0|0
"3009"|0.0036|0.005|0.03|0.02|1e-04|1|"No"|0|0
"3010"|0.004|0.005|0.03|0.02|1e-04|1|"No"|0|0
"3011"|0.0044|0.005|0.03|0.02|1e-04|1|"No"|0|0
"3012"|0.0048|0.005|0.03|0.02|1e-04|1|"No"|0|0
"3013"|0.0052|0.005|0.03|0.02|1e-04|1|"No"|0|0
"3014"|0.0056|0.005|0.03|0.02|1e-04|1|"No"|0|0
"3015"|0.006|0.005|0.03|0.02|1e-04|1|"No"|0|0
"3016"|0.0064|0.005|0.03|0.02|1e-04|1|"No"|0|0
"3017"|0.0068|0.005|0.03|0.02|1e-04|1|"No"|0|0
"3018"|0.0072|0.005|0.03|0.02|1e-04|1|"No"|0|0
"3019"|0.0076|0.005|0.03|0.02|1e-04|1|"No"|0|0
"3020"|0.008|0.005|0.03|0.02|1e-04|1|"No"|0|0
"3021"|0.0084|0.005|0.03|0.02|1e-04|1|"No"|0|0
"3022"|0.0088|0.005|0.03|0.02|1e-04|1|"No"|0|0
"3023"|0.0092|0.005|0.03|0.02|1e-04|1|"No"|0|0
"3024"|0.0096|0.005|0.03|0.02|1e-04|1|"No"|0|0
"3025"|0.01|0.005|0.03|0.02|1e-04|1|"No"|0|0
"3026"|0.0104|0.005|0.03|0.02|1e-04|1|"No"|0|0
"3027"|0.0108|0.005|0.03|0.02|1e-04|1|"No"|0|0
"3028"|0.0112|0.005|0.03|0.02|1e-04|1|"No"|0|0
"3029"|0.0116|0.005|0.03|0.02|1e-04|1|"No"|0|0
"3030"|0.012|0.005|0.03|0.02|1e-04|1|"No"|0|0
"3031"|0.0124|0.005|0.03|0.02|1e-04|1|"No"|0|0
"3032"|0.0128|0.005|0.03|0.02|1e-04|1|"No"|0|0
"3033"|0.0132|0.005|0.03|0.02|1e-04|1|"No"|0|0
"3034"|0.0136|0.005|0.03|0.02|1e-04|1|"No"|0|0
"3035"|0.014|0.005|0.03|0.02|1e-04|1|"No"|0|0
"3036"|0.0144|0.005|0.03|0.02|1e-04|1|"No"|0|0
"3037"|0.0148|0.005|0.03|0.02|1e-04|1|"No"|0|0
"3038"|0.0152|0.005|0.03|0.02|1e-04|1|"No"|0|0
"3039"|0.0156|0.005|0.03|0.02|1e-04|1|"No"|0|0
"3040"|0.016|0.005|0.03|0.02|1e-04|1|"No"|0|0
"3041"|0.0164|0.005|0.03|0.02|1e-04|1|"No"|0|0
"3042"|0.0168|0.005|0.03|0.02|1e-04|1|"No"|0|0
"3043"|0.0172|0.005|0.03|0.02|1e-04|1|"No"|0|0
"3044"|0.0176|0.005|0.03|0.02|1e-04|1|"No"|0|0
"3045"|0.018|0.005|0.03|0.02|1e-04|1|"No"|0|0
"3046"|0.0184|0.005|0.03|0.02|1e-04|1|"No"|0|0
"3047"|0.0188|0.005|0.03|0.02|1e-04|1|"No"|0|0
"3048"|0.0192|0.005|0.03|0.02|1e-04|1|"No"|0|0
"3049"|0.0196|0.005|0.03|0.02|1e-04|1|"No"|0|0
"3050"|0.02|0.005|0.03|0.02|1e-04|1|"No"|0|0
"3051"|0.0204|0.005|0.03|0.02|1e-04|1|"No"|0|0
"3052"|0.0208|0.005|0.03|0.02|1e-04|1|"No"|0|0
"3053"|0.0212|0.005|0.03|0.02|1e-04|1|"No"|0|0
"3054"|0.0216|0.005|0.03|0.02|1e-04|1|"No"|0|0
"3055"|0.022|0.005|0.03|0.02|1e-04|1|"No"|0|0
"3056"|0.0224|0.005|0.03|0.02|1e-04|1|"No"|0|0
"3057"|0.0228|0.005|0.03|0.02|1e-04|1|"No"|0|0
"3058"|0.0232|0.005|0.03|0.02|1e-04|1|"No"|0|0
"3059"|0.0236|0.005|0.03|0.02|1e-04|1|"No"|0|0
"3060"|0.024|0.005|0.03|0.02|1e-04|1|"No"|0|0
"3061"|0.0244|0.005|0.03|0.02|1e-04|1|"No"|0|0
"3062"|0.0248|0.005|0.03|0.02|1e-04|1|"No"|0|0
"3063"|0.0252|0.005|0.03|0.02|1e-04|1|"No"|0|0
"3064"|0.0256|0.005|0.03|0.02|1e-04|1|"No"|0|0
"3065"|0.026|0.005|0.03|0.02|1e-04|1|"No"|0|0
"3066"|0.0264|0.005|0.03|0.02|1e-04|1|"No"|0|0
"3067"|0.0268|0.005|0.03|0.02|1e-04|1|"No"|0|0
"3068"|0.0272|0.005|0.03|0.02|1e-04|1|"No"|0|0
"3069"|0.0276|0.005|0.03|0.02|1e-04|1|"No"|0|0
"3070"|0.028|0.005|0.03|0.02|1e-04|1|"No"|0|0
"3071"|0.0284|0.005|0.03|0.02|1e-04|1|"No"|0|0
"3072"|0.0288|0.005|0.03|0.02|1e-04|1|"No"|0|0
"3073"|0.0292|0.005|0.03|0.02|1e-04|1|"No"|0|0
"3074"|0.0296|0.005|0.03|0.02|1e-04|1|"No"|0|0
"3075"|0.03|0.005|0.03|0.02|1e-04|1|"No"|0|0
"3076"|0.0304|0.005|0.03|0.02|1e-04|1|"No"|0|0
"3077"|0.0308|0.005|0.03|0.02|1e-04|1|"No"|0|0
"3078"|0.0312|0.005|0.03|0.02|1e-04|1|"No"|0|0
"3079"|0.0316|0.005|0.03|0.02|1e-04|1|"No"|0|0
"3080"|0.032|0.005|0.03|0.02|1e-04|1|"No"|0|0
"3081"|0.0324|0.005|0.03|0.02|1e-04|1|"No"|0|0
"3082"|0.0328|0.005|0.03|0.02|1e-04|1|"No"|0|0
"3083"|0.0332|0.005|0.03|0.02|1e-04|1|"No"|0|0
"3084"|0.0336|0.005|0.03|0.02|1e-04|1|"No"|0|0
"3085"|0.034|0.005|0.03|0.02|1e-04|1|"No"|0|0
"3086"|0.0344|0.005|0.03|0.02|1e-04|1|"No"|0|0
"3087"|0.0348|0.005|0.03|0.02|1e-04|1|"No"|0|0
"3088"|0.0352|0.005|0.03|0.02|1e-04|1|"No"|0|0
"3089"|0.0356|0.005|0.03|0.02|1e-04|1|"No"|0|0
"3090"|0.036|0.005|0.03|0.02|1e-04|1|"No"|0|0
"3091"|0.0364|0.005|0.03|0.02|1e-04|1|"No"|0|0
"3092"|0.0368|0.005|0.03|0.02|1e-04|1|"No"|0|0
"3093"|0.0372|0.005|0.03|0.02|1e-04|1|"No"|0|0
"3094"|0.0376|0.005|0.03|0.02|1e-04|1|"No"|0|0
"3095"|0.038|0.005|0.03|0.02|1e-04|1|"No"|0|0
"3096"|0.0384|0.005|0.03|0.02|1e-04|1|"No"|0|0
"3097"|0.0388|0.005|0.03|0.02|1e-04|1|"No"|0|0
"3098"|0.0392|0.005|0.03|0.02|1e-04|1|"No"|0|0
"3099"|0.0396|0.005|0.03|0.02|1e-04|1|"No"|0|0
"3100"|0.04|0.005|0.03|0.02|1e-04|1|"No"|0|0
"3101"|0.0404|0.005|0.03|0.02|1e-04|1|"No"|0|0
"3102"|0.0408|0.005|0.03|0.02|1e-04|1|"No"|0|0
"3103"|0.0412|0.005|0.03|0.02|1e-04|1|"No"|0|0
"3104"|0.0416|0.005|0.03|0.02|1e-04|1|"No"|0|0
"3105"|0.042|0.005|0.03|0.02|1e-04|1|"No"|0|0
"3106"|0.0424|0.005|0.03|0.02|1e-04|1|"No"|0|0
"3107"|0.0428|0.005|0.03|0.02|1e-04|1|"No"|0|0
"3108"|0.0432|0.005|0.03|0.02|1e-04|1|"No"|0|0
"3109"|0.0436|0.005|0.03|0.02|1e-04|1|"No"|0|0
"3110"|0.044|0.005|0.03|0.02|1e-04|1|"No"|0|0
"3111"|0.0444|0.005|0.03|0.02|1e-04|1|"No"|0|0
"3112"|0.0448|0.005|0.03|0.02|1e-04|1|"No"|0|0
"3113"|0.0452|0.005|0.03|0.02|1e-04|1|"No"|0|0
"3114"|0.0456|0.005|0.03|0.02|1e-04|1|"No"|0|0
"3115"|0.046|0.005|0.03|0.02|1e-04|1|"No"|0|0
"3116"|0.0464|0.005|0.03|0.02|1e-04|1|"No"|0|0
"3117"|0.0468|0.005|0.03|0.02|1e-04|1|"No"|0|0
"3118"|0.0472|0.005|0.03|0.02|1e-04|1|"No"|0|0
"3119"|0.0476|0.005|0.03|0.02|1e-04|1|"No"|0|0
"3120"|0.048|0.005|0.03|0.02|1e-04|1|"No"|0|0
"3121"|0.0484|0.005|0.03|0.02|1e-04|1|"No"|0|0
"3122"|0.0488|0.005|0.03|0.02|1e-04|1|"No"|0|0
"3123"|0.0492|0.005|0.03|0.02|1e-04|1|"No"|0|0
"3124"|0.0496|0.005|0.03|0.02|1e-04|1|"No"|0|0
"3125"|0.05|0.005|0.03|0.02|1e-04|1|"No"|0|0
"3126"|0.0504|0.005|0.03|0.02|1e-04|1|"No"|0|0
"3127"|0.0508|0.005|0.03|0.02|1e-04|1|"No"|0|0
"3128"|0.0512|0.005|0.03|0.02|1e-04|1|"No"|0|0
"3129"|0.0516|0.005|0.03|0.02|1e-04|1|"No"|0|0
"3130"|0.052|0.005|0.03|0.02|1e-04|1|"No"|0|0
"3131"|0.0524|0.005|0.03|0.02|1e-04|1|"No"|0|0
"3132"|0.0528|0.005|0.03|0.02|1e-04|1|"No"|0|0
"3133"|0.0532|0.005|0.03|0.02|1e-04|1|"No"|0|0
"3134"|0.0536|0.005|0.03|0.02|1e-04|1|"No"|0|0
"3135"|0.054|0.005|0.03|0.02|1e-04|1|"No"|0|0
"3136"|0.0544|0.005|0.03|0.02|1e-04|1|"No"|0|0
"3137"|0.0548|0.005|0.03|0.02|1e-04|1|"No"|0|0
"3138"|0.0552|0.005|0.03|0.02|1e-04|1|"No"|0|0
"3139"|0.0556|0.005|0.03|0.02|1e-04|1|"No"|0|0
"3140"|0.056|0.005|0.03|0.02|1e-04|1|"No"|0|0
"3141"|0.0564|0.005|0.03|0.02|1e-04|1|"No"|0|0
"3142"|0.0568|0.005|0.03|0.02|1e-04|1|"No"|0|0
"3143"|0.0572|0.005|0.03|0.02|1e-04|1|"No"|0|0
"3144"|0.0576|0.005|0.03|0.02|1e-04|1|"No"|0|0
"3145"|0.058|0.005|0.03|0.02|1e-04|1|"No"|0|0
"3146"|0.0584|0.005|0.03|0.02|1e-04|1|"No"|0|0
"3147"|0.0588|0.005|0.03|0.02|1e-04|1|"No"|0|0
"3148"|0.0592|0.005|0.03|0.02|1e-04|1|"No"|0|0
"3149"|0.0596|0.005|0.03|0.02|1e-04|1|"No"|0|0
"3150"|0.06|0.005|0.03|0.02|1e-04|1|"No"|0|0
"3151"|0.0604|0.005|0.03|0.02|1e-04|1|"No"|0|0
"3152"|0.0608|0.005|0.03|0.02|1e-04|1|"No"|0|0
"3153"|0.0612|0.005|0.03|0.02|1e-04|1|"No"|0|0
"3154"|0.0616|0.005|0.03|0.02|1e-04|1|"No"|0|0
"3155"|0.062|0.005|0.03|0.02|1e-04|1|"No"|0|0
"3156"|0.0624|0.005|0.03|0.02|1e-04|1|"No"|0|0
"3157"|0.0628|0.005|0.03|0.02|1e-04|1|"No"|0|0
"3158"|0.0632|0.005|0.03|0.02|1e-04|1|"No"|0|0
"3159"|0.0636|0.005|0.03|0.02|1e-04|1|"No"|0|0
"3160"|0.064|0.005|0.03|0.02|1e-04|1|"No"|0|0
"3161"|0.0644|0.005|0.03|0.02|1e-04|1|"No"|0|0
"3162"|0.0648|0.005|0.03|0.02|1e-04|1|"No"|0|0
"3163"|0.0652|0.005|0.03|0.02|1e-04|1|"No"|0|0
"3164"|0.0656|0.005|0.03|0.02|1e-04|1|"No"|0|0
"3165"|0.066|0.005|0.03|0.02|1e-04|1|"No"|0|0
"3166"|0.0664|0.005|0.03|0.02|1e-04|1|"No"|0|0
"3167"|0.0668|0.005|0.03|0.02|1e-04|1|"No"|0|0
"3168"|0.0672|0.005|0.03|0.02|1e-04|1|"No"|0|0
"3169"|0.0676|0.005|0.03|0.02|1e-04|1|"No"|0|0
"3170"|0.068|0.005|0.03|0.02|1e-04|1|"No"|0|0
"3171"|0.0684|0.005|0.03|0.02|1e-04|1|"No"|0|0
"3172"|0.0688|0.005|0.03|0.02|1e-04|1|"No"|0|0
"3173"|0.0692|0.005|0.03|0.02|1e-04|1|"No"|0|0
"3174"|0.0696|0.005|0.03|0.02|1e-04|1|"No"|0|0
"3175"|0.07|0.005|0.03|0.02|1e-04|1|"No"|0|0
"3176"|0.0704|0.005|0.03|0.02|1e-04|1|"No"|0|0
"3177"|0.0708|0.005|0.03|0.02|1e-04|1|"No"|0|0
"3178"|0.0712|0.005|0.03|0.02|1e-04|1|"No"|0|0
"3179"|0.0716|0.005|0.03|0.02|1e-04|1|"No"|0|0
"3180"|0.072|0.005|0.03|0.02|1e-04|1|"No"|0|0
"3181"|0.0724|0.005|0.03|0.02|1e-04|1|"No"|0|0
"3182"|0.0728|0.005|0.03|0.02|1e-04|1|"No"|0|0
"3183"|0.0732|0.005|0.03|0.02|1e-04|1|"No"|0|0
"3184"|0.0736|0.005|0.03|0.02|1e-04|1|"No"|0|0
"3185"|0.074|0.005|0.03|0.02|1e-04|1|"No"|0|0
"3186"|0.0744|0.005|0.03|0.02|1e-04|1|"No"|0|0
"3187"|0.0748|0.005|0.03|0.02|1e-04|1|"No"|0|0
"3188"|0.0752|0.005|0.03|0.02|1e-04|1|"No"|0|0
"3189"|0.0756|0.005|0.03|0.02|1e-04|1|"No"|0|0
"3190"|0.076|0.005|0.03|0.02|1e-04|1|"No"|0|0
"3191"|0.0764|0.005|0.03|0.02|1e-04|1|"No"|0|0
"3192"|0.0768|0.005|0.03|0.02|1e-04|1|"No"|0|0
"3193"|0.0772|0.005|0.03|0.02|1e-04|1|"No"|0|0
"3194"|0.0776|0.005|0.03|0.02|1e-04|1|"No"|0|0
"3195"|0.078|0.005|0.03|0.02|1e-04|1|"No"|0|0
"3196"|0.0784|0.005|0.03|0.02|1e-04|1|"No"|0|0
"3197"|0.0788|0.005|0.03|0.02|1e-04|1|"No"|0|0
"3198"|0.0792|0.005|0.03|0.02|1e-04|1|"No"|0|0
"3199"|0.0796|0.005|0.03|0.02|1e-04|1|"No"|0|0
"3200"|0.08|0.005|0.03|0.02|1e-04|1|"No"|0|0
"3201"|0.0804|0.005|0.03|0.02|1e-04|1|"No"|0|0
"3202"|0.0808|0.005|0.03|0.02|1e-04|1|"No"|0|0
"3203"|0.0812|0.005|0.03|0.02|1e-04|1|"No"|0|0
"3204"|0.0816|0.005|0.03|0.02|1e-04|1|"No"|0|0
"3205"|0.082|0.005|0.03|0.02|1e-04|1|"No"|0|0
"3206"|0.0824|0.005|0.03|0.02|1e-04|1|"No"|0|0
"3207"|0.0828|0.005|0.03|0.02|1e-04|1|"No"|0|0
"3208"|0.0832|0.005|0.03|0.02|1e-04|1|"No"|0|0
"3209"|0.0836|0.005|0.03|0.02|1e-04|1|"No"|0|0
"3210"|0.084|0.005|0.03|0.02|1e-04|1|"No"|0|0
"3211"|0.0844|0.005|0.03|0.02|1e-04|1|"No"|0|0
"3212"|0.0848|0.005|0.03|0.02|1e-04|1|"No"|0|0
"3213"|0.0852|0.005|0.03|0.02|1e-04|1|"No"|0|0
"3214"|0.0856|0.005|0.03|0.02|1e-04|1|"No"|0|0
"3215"|0.086|0.005|0.03|0.02|1e-04|1|"No"|0|0
"3216"|0.0864|0.005|0.03|0.02|1e-04|1|"No"|0|0
"3217"|0.0868|0.005|0.03|0.02|1e-04|1|"No"|0|0
"3218"|0.0872|0.005|0.03|0.02|1e-04|1|"No"|0|0
"3219"|0.0876|0.005|0.03|0.02|1e-04|1|"No"|0|0
"3220"|0.088|0.005|0.03|0.02|1e-04|1|"No"|0|0
"3221"|0.0884|0.005|0.03|0.02|1e-04|1|"No"|0|0
"3222"|0.0888|0.005|0.03|0.02|1e-04|1|"No"|0|0
"3223"|0.0892|0.005|0.03|0.02|1e-04|1|"No"|0|0
"3224"|0.0896|0.005|0.03|0.02|1e-04|1|"No"|0|0
"3225"|0.09|0.005|0.03|0.02|1e-04|1|"No"|0|0
"3226"|0.0904|0.005|0.03|0.02|1e-04|1|"No"|0|0
"3227"|0.0908|0.005|0.03|0.02|1e-04|1|"No"|0|0
"3228"|0.0912|0.005|0.03|0.02|1e-04|1|"No"|0|0
"3229"|0.0916|0.005|0.03|0.02|1e-04|1|"No"|0|0
"3230"|0.092|0.005|0.03|0.02|1e-04|1|"No"|0|0
"3231"|0.0924|0.005|0.03|0.02|1e-04|1|"No"|0|0
"3232"|0.0928|0.005|0.03|0.02|1e-04|1|"No"|0|0
"3233"|0.0932|0.005|0.03|0.02|1e-04|1|"No"|0|0
"3234"|0.0936|0.005|0.03|0.02|1e-04|1|"No"|0|0
"3235"|0.094|0.005|0.03|0.02|1e-04|1|"No"|0|0
"3236"|0.0944|0.005|0.03|0.02|1e-04|1|"No"|0|0
"3237"|0.0948|0.005|0.03|0.02|1e-04|1|"No"|0|0
"3238"|0.0952|0.005|0.03|0.02|1e-04|1|"No"|0|0
"3239"|0.0956|0.005|0.03|0.02|1e-04|1|"No"|0|0
"3240"|0.096|0.005|0.03|0.02|1e-04|1|"No"|0|0
"3241"|0.0964|0.005|0.03|0.02|1e-04|1|"No"|0|0
"3242"|0.0968|0.005|0.03|0.02|1e-04|1|"No"|0|0
"3243"|0.0972|0.005|0.03|0.02|1e-04|1|"No"|0|0
"3244"|0.0976|0.005|0.03|0.02|1e-04|1|"No"|0|0
"3245"|0.098|0.005|0.03|0.02|1e-04|1|"No"|0|0
"3246"|0.0984|0.005|0.03|0.02|1e-04|1|"No"|0|0
"3247"|0.0988|0.005|0.03|0.02|1e-04|1|"No"|0|0
"3248"|0.0992|0.005|0.03|0.02|1e-04|1|"No"|0|0
"3249"|0.0996|0.005|0.03|0.02|1e-04|1|"No"|0|0
"3250"|0.1|0.005|0.03|0.02|1e-04|1|"No"|0|0
"3251"|0.1004|0.005|0.03|0.02|1e-04|1|"No"|0|0
"3252"|0.1008|0.005|0.03|0.02|1e-04|1|"No"|0|0
"3253"|0.1012|0.005|0.03|0.02|1e-04|1|"No"|0|0
"3254"|0.1016|0.005|0.03|0.02|1e-04|1|"No"|0|0
"3255"|0.102|0.005|0.03|0.02|1e-04|1|"No"|0|0
"3256"|0.1024|0.005|0.03|0.02|1e-04|1|"No"|0|0
"3257"|0.1028|0.005|0.03|0.02|1e-04|1|"No"|0|0
"3258"|0.1032|0.005|0.03|0.02|1e-04|1|"No"|0|0
"3259"|0.1036|0.005|0.03|0.02|1e-04|1|"No"|0|0
"3260"|0.104|0.005|0.03|0.02|1e-04|1|"No"|0|0
"3261"|0.1044|0.005|0.03|0.02|1e-04|1|"No"|0|0
"3262"|0.1048|0.005|0.03|0.02|1e-04|1|"No"|0|0
"3263"|0.1052|0.005|0.03|0.02|1e-04|1|"No"|0|0
"3264"|0.1056|0.005|0.03|0.02|1e-04|1|"No"|0|0
"3265"|0.106|0.005|0.03|0.02|1e-04|1|"No"|0|0
"3266"|0.1064|0.005|0.03|0.02|1e-04|1|"No"|0|0
"3267"|0.1068|0.005|0.03|0.02|1e-04|1|"No"|0|0
"3268"|0.1072|0.005|0.03|0.02|1e-04|1|"No"|0|0
"3269"|0.1076|0.005|0.03|0.02|1e-04|1|"No"|0|0
"3270"|0.108|0.005|0.03|0.02|1e-04|1|"No"|0|0
"3271"|0.1084|0.005|0.03|0.02|1e-04|1|"No"|0|0
"3272"|0.1088|0.005|0.03|0.02|1e-04|1|"No"|0|0
"3273"|0.1092|0.005|0.03|0.02|1e-04|1|"No"|0|0
"3274"|0.1096|0.005|0.03|0.02|1e-04|1|"No"|0|0
"3275"|0.11|0.005|0.03|0.02|1e-04|1|"No"|0|0
"3276"|0.1104|0.005|0.03|0.02|1e-04|1|"No"|0|0
"3277"|0.1108|0.005|0.03|0.02|1e-04|1|"No"|0|0
"3278"|0.1112|0.005|0.03|0.02|1e-04|1|"No"|0|0
"3279"|0.1116|0.005|0.03|0.02|1e-04|1|"No"|0|0
"3280"|0.112|0.005|0.03|0.02|1e-04|1|"No"|0|0
"3281"|0.1124|0.005|0.03|0.02|1e-04|1|"No"|0|0
"3282"|0.1128|0.005|0.03|0.02|1e-04|1|"No"|0|0
"3283"|0.1132|0.005|0.03|0.02|1e-04|1|"No"|0|0
"3284"|0.1136|0.005|0.03|0.02|1e-04|1|"No"|0|0
"3285"|0.114|0.005|0.03|0.02|1e-04|1|"No"|0|0
"3286"|0.1144|0.005|0.03|0.02|1e-04|1|"No"|0|0
"3287"|0.1148|0.005|0.03|0.02|1e-04|1|"No"|0|0
"3288"|0.1152|0.005|0.03|0.02|1e-04|1|"No"|0|0
"3289"|0.1156|0.005|0.03|0.02|1e-04|1|"No"|0|0
"3290"|0.116|0.005|0.03|0.02|1e-04|1|"No"|0|0
"3291"|0.1164|0.005|0.03|0.02|1e-04|1|"No"|0|0
"3292"|0.1168|0.005|0.03|0.02|1e-04|1|"No"|0|0
"3293"|0.1172|0.005|0.03|0.02|1e-04|1|"No"|0|0
"3294"|0.1176|0.005|0.03|0.02|1e-04|1|"No"|0|0
"3295"|0.118|0.005|0.03|0.02|1e-04|1|"No"|0|0
"3296"|0.1184|0.005|0.03|0.02|1e-04|1|"No"|0|0
"3297"|0.1188|0.005|0.03|0.02|1e-04|1|"No"|0|0
"3298"|0.1192|0.005|0.03|0.02|1e-04|1|"No"|0|0
"3299"|0.1196|0.005|0.03|0.02|1e-04|1|"No"|0|0
"3300"|0.12|0.005|0.03|0.02|1e-04|1|"No"|0|0
"3301"|0.1204|0.005|0.03|0.02|1e-04|1|"No"|0|0
"3302"|0.1208|0.005|0.03|0.02|1e-04|1|"No"|0|0
"3303"|0.1212|0.005|0.03|0.02|1e-04|1|"No"|0|0
"3304"|0.1216|0.005|0.03|0.02|1e-04|1|"No"|0|0
"3305"|0.122|0.005|0.03|0.02|1e-04|1|"No"|0|0
"3306"|0.1224|0.005|0.03|0.02|1e-04|1|"No"|0|0
"3307"|0.1228|0.005|0.03|0.02|1e-04|1|"No"|0|0
"3308"|0.1232|0.005|0.03|0.02|1e-04|1|"No"|0|0
"3309"|0.1236|0.005|0.03|0.02|1e-04|1|"No"|0|0
"3310"|0.124|0.005|0.03|0.02|1e-04|1|"No"|0|0
"3311"|0.1244|0.005|0.03|0.02|1e-04|1|"No"|0|0
"3312"|0.1248|0.005|0.03|0.02|1e-04|1|"No"|0|0
"3313"|0.1252|0.005|0.03|0.02|1e-04|1|"No"|0|0
"3314"|0.1256|0.005|0.03|0.02|1e-04|1|"No"|0|0
"3315"|0.126|0.005|0.03|0.02|1e-04|1|"No"|0|0
"3316"|0.1264|0.005|0.03|0.02|1e-04|1|"No"|0|0
"3317"|0.1268|0.005|0.03|0.02|1e-04|1|"No"|0|0
"3318"|0.1272|0.005|0.03|0.02|1e-04|1|"No"|0|0
"3319"|0.1276|0.005|0.03|0.02|1e-04|1|"No"|0|0
"3320"|0.128|0.005|0.03|0.02|1e-04|1|"No"|0|0
"3321"|0.1284|0.005|0.03|0.02|1e-04|1|"No"|0|0
"3322"|0.1288|0.005|0.03|0.02|1e-04|1|"No"|0|0
"3323"|0.1292|0.005|0.03|0.02|1e-04|1|"No"|0|0
"3324"|0.1296|0.005|0.03|0.02|1e-04|1|"No"|0|0
"3325"|0.13|0.005|0.03|0.02|1e-04|1|"No"|0|0
"3326"|0.1304|0.005|0.03|0.02|1e-04|1|"No"|0|0
"3327"|0.1308|0.005|0.03|0.02|1e-04|1|"No"|0|0
"3328"|0.1312|0.005|0.03|0.02|1e-04|1|"No"|0|0
"3329"|0.1316|0.005|0.03|0.02|1e-04|1|"No"|0|0
"3330"|0.132|0.005|0.03|0.02|1e-04|1|"No"|0|0
"3331"|0.1324|0.005|0.03|0.02|1e-04|1|"No"|0|0
"3332"|0.1328|0.005|0.03|0.02|1e-04|1|"No"|0|0
"3333"|0.1332|0.005|0.03|0.02|1e-04|1|"No"|0|0
"3334"|0.1336|0.005|0.03|0.02|1e-04|1|"No"|0|0
"3335"|0.134|0.005|0.03|0.02|1e-04|1|"No"|0|0
"3336"|0.1344|0.005|0.03|0.02|1e-04|1|"No"|0|0
"3337"|0.1348|0.005|0.03|0.02|1e-04|1|"No"|0|0
"3338"|0.1352|0.005|0.03|0.02|1e-04|1|"No"|0|0
"3339"|0.1356|0.005|0.03|0.02|1e-04|1|"No"|0|0
"3340"|0.136|0.005|0.03|0.02|1e-04|1|"No"|0|0
"3341"|0.1364|0.005|0.03|0.02|1e-04|1|"No"|0|0
"3342"|0.1368|0.005|0.03|0.02|1e-04|1|"No"|0|0
"3343"|0.1372|0.005|0.03|0.02|1e-04|1|"No"|0|0
"3344"|0.1376|0.005|0.03|0.02|1e-04|1|"No"|0|0
"3345"|0.138|0.005|0.03|0.02|1e-04|1|"No"|0|0
"3346"|0.1384|0.005|0.03|0.02|1e-04|1|"No"|0|0
"3347"|0.1388|0.005|0.03|0.02|1e-04|1|"No"|0|0
"3348"|0.1392|0.005|0.03|0.02|1e-04|1|"No"|0|0
"3349"|0.1396|0.005|0.03|0.02|1e-04|1|"No"|0|0
"3350"|0.14|0.005|0.03|0.02|1e-04|1|"No"|0|0
"3351"|0.1404|0.005|0.03|0.02|1e-04|1|"No"|0|0
"3352"|0.1408|0.005|0.03|0.02|1e-04|1|"No"|0|0
"3353"|0.1412|0.005|0.03|0.02|1e-04|1|"No"|0|0
"3354"|0.1416|0.005|0.03|0.02|1e-04|1|"No"|0|0
"3355"|0.142|0.005|0.03|0.02|1e-04|1|"No"|0|0
"3356"|0.1424|0.005|0.03|0.02|1e-04|1|"No"|0|0
"3357"|0.1428|0.005|0.03|0.02|1e-04|1|"No"|0|0
"3358"|0.1432|0.005|0.03|0.02|1e-04|1|"No"|0|0
"3359"|0.1436|0.005|0.03|0.02|1e-04|1|"No"|0|0
"3360"|0.144|0.005|0.03|0.02|1e-04|1|"No"|0|0
"3361"|0.1444|0.005|0.03|0.02|1e-04|1|"No"|0|0
"3362"|0.1448|0.005|0.03|0.02|1e-04|1|"No"|0|0
"3363"|0.1452|0.005|0.03|0.02|1e-04|1|"No"|0|0
"3364"|0.1456|0.005|0.03|0.02|1e-04|1|"No"|0|0
"3365"|0.146|0.005|0.03|0.02|1e-04|1|"No"|0|0
"3366"|0.1464|0.005|0.03|0.02|1e-04|1|"No"|0|0
"3367"|0.1468|0.005|0.03|0.02|1e-04|1|"No"|0|0
"3368"|0.1472|0.005|0.03|0.02|1e-04|1|"No"|0|0
"3369"|0.1476|0.005|0.03|0.02|1e-04|1|"No"|0|0
"3370"|0.148|0.005|0.03|0.02|1e-04|1|"No"|0|0
"3371"|0.1484|0.005|0.03|0.02|1e-04|1|"No"|0|0
"3372"|0.1488|0.005|0.03|0.02|1e-04|1|"No"|0|0
"3373"|0.1492|0.005|0.03|0.02|1e-04|1|"No"|0|0
"3374"|0.1496|0.005|0.03|0.02|1e-04|1|"No"|0|0
"3375"|0.15|0.005|0.03|0.02|1e-04|1|"No"|0|0
"3376"|0.1504|0.005|0.03|0.02|1e-04|1|"No"|0|0
"3377"|0.1508|0.005|0.03|0.02|1e-04|1|"No"|0|0
"3378"|0.1512|0.005|0.03|0.02|1e-04|1|"No"|0|0
"3379"|0.1516|0.005|0.03|0.02|1e-04|1|"No"|0|0
"3380"|0.152|0.005|0.03|0.02|1e-04|1|"No"|0|0
"3381"|0.1524|0.005|0.03|0.02|1e-04|1|"No"|0|0
"3382"|0.1528|0.005|0.03|0.02|1e-04|1|"No"|0|0
"3383"|0.1532|0.005|0.03|0.02|1e-04|1|"No"|0|0
"3384"|0.1536|0.005|0.03|0.02|1e-04|1|"No"|0|0
"3385"|0.154|0.005|0.03|0.02|1e-04|1|"No"|0|0
"3386"|0.1544|0.005|0.03|0.02|1e-04|1|"No"|0|0
"3387"|0.1548|0.005|0.03|0.02|1e-04|1|"No"|0|0
"3388"|0.1552|0.005|0.03|0.02|1e-04|1|"No"|0|0
"3389"|0.1556|0.005|0.03|0.02|1e-04|1|"No"|0|0
"3390"|0.156|0.005|0.03|0.02|1e-04|1|"No"|0|0
"3391"|0.1564|0.005|0.03|0.02|1e-04|1|"No"|0|0
"3392"|0.1568|0.005|0.03|0.02|1e-04|1|"No"|0|0
"3393"|0.1572|0.005|0.03|0.02|1e-04|1|"No"|0|0
"3394"|0.1576|0.005|0.03|0.02|1e-04|1|"No"|0|0
"3395"|0.158|0.005|0.03|0.02|1e-04|1|"No"|0|0
"3396"|0.1584|0.005|0.03|0.02|1e-04|1|"No"|0|0
"3397"|0.1588|0.005|0.03|0.02|1e-04|1|"No"|0|0
"3398"|0.1592|0.005|0.03|0.02|1e-04|1|"No"|0|0
"3399"|0.1596|0.005|0.03|0.02|1e-04|1|"No"|0|0
"3400"|0.16|0.005|0.03|0.02|1e-04|1|"No"|0|0
"3401"|0.1604|0.005|0.03|0.02|1e-04|1|"No"|0|0
"3402"|0.1608|0.005|0.03|0.02|1e-04|1|"No"|0|0
"3403"|0.1612|0.005|0.03|0.02|1e-04|1|"No"|0|0
"3404"|0.1616|0.005|0.03|0.02|1e-04|1|"No"|0|0
"3405"|0.162|0.005|0.03|0.02|1e-04|1|"No"|0|0
"3406"|0.1624|0.005|0.03|0.02|1e-04|1|"No"|0|0
"3407"|0.1628|0.005|0.03|0.02|1e-04|1|"No"|0|0
"3408"|0.1632|0.005|0.03|0.02|1e-04|1|"No"|0|0
"3409"|0.1636|0.005|0.03|0.02|1e-04|1|"No"|0|0
"3410"|0.164|0.005|0.03|0.02|1e-04|1|"No"|0|0
"3411"|0.1644|0.005|0.03|0.02|1e-04|1|"No"|0|0
"3412"|0.1648|0.005|0.03|0.02|1e-04|1|"No"|0|0
"3413"|0.1652|0.005|0.03|0.02|1e-04|1|"No"|0|0
"3414"|0.1656|0.005|0.03|0.02|1e-04|1|"No"|0|0
"3415"|0.166|0.005|0.03|0.02|1e-04|1|"No"|0|0
"3416"|0.1664|0.005|0.03|0.02|1e-04|1|"No"|0|0
"3417"|0.1668|0.005|0.03|0.02|1e-04|1|"No"|0|0
"3418"|0.1672|0.005|0.03|0.02|1e-04|1|"No"|0|0
"3419"|0.1676|0.005|0.03|0.02|1e-04|1|"No"|0|0
"3420"|0.168|0.005|0.03|0.02|1e-04|1|"No"|0|0
"3421"|0.1684|0.005|0.03|0.02|1e-04|1|"No"|0|0
"3422"|0.1688|0.005|0.03|0.02|1e-04|1|"No"|0|0
"3423"|0.1692|0.005|0.03|0.02|1e-04|1|"No"|0|0
"3424"|0.1696|0.005|0.03|0.02|1e-04|1|"No"|0|0
"3425"|0.17|0.005|0.03|0.02|1e-04|1|"No"|0|0
"3426"|0.1704|0.005|0.03|0.02|1e-04|1|"No"|0|0
"3427"|0.1708|0.005|0.03|0.02|1e-04|1|"No"|0|0
"3428"|0.1712|0.005|0.03|0.02|1e-04|1|"No"|0|0
"3429"|0.1716|0.005|0.03|0.02|1e-04|1|"No"|0|0
"3430"|0.172|0.005|0.03|0.02|1e-04|1|"No"|0|0
"3431"|0.1724|0.005|0.03|0.02|1e-04|1|"No"|0|0
"3432"|0.1728|0.005|0.03|0.02|1e-04|1|"No"|0|0
"3433"|0.1732|0.005|0.03|0.02|1e-04|1|"No"|0|0
"3434"|0.1736|0.005|0.03|0.02|1e-04|1|"No"|0|0
"3435"|0.174|0.005|0.03|0.02|1e-04|1|"No"|0|0
"3436"|0.1744|0.005|0.03|0.02|1e-04|1|"No"|0|0
"3437"|0.1748|0.005|0.03|0.02|1e-04|1|"No"|0|0
"3438"|0.1752|0.005|0.03|0.02|1e-04|1|"No"|0|0
"3439"|0.1756|0.005|0.03|0.02|1e-04|1|"No"|0|0
"3440"|0.176|0.005|0.03|0.02|1e-04|1|"No"|0|0
"3441"|0.1764|0.005|0.03|0.02|1e-04|1|"No"|0|0
"3442"|0.1768|0.005|0.03|0.02|1e-04|1|"No"|0|0
"3443"|0.1772|0.005|0.03|0.02|1e-04|1|"No"|0|0
"3444"|0.1776|0.005|0.03|0.02|1e-04|1|"No"|0|0
"3445"|0.178|0.005|0.03|0.02|1e-04|1|"No"|0|0
"3446"|0.1784|0.005|0.03|0.02|1e-04|1|"No"|0|0
"3447"|0.1788|0.005|0.03|0.02|1e-04|1|"No"|0|0
"3448"|0.1792|0.005|0.03|0.02|1e-04|1|"No"|0|0
"3449"|0.1796|0.005|0.03|0.02|1e-04|1|"No"|0|0
"3450"|0.18|0.005|0.03|0.02|1e-04|1|"No"|0|0
"3451"|0.1804|0.005|0.03|0.02|1e-04|1|"No"|0|0
"3452"|0.1808|0.005|0.03|0.02|1e-04|1|"No"|0|0
"3453"|0.1812|0.005|0.03|0.02|1e-04|1|"No"|0|0
"3454"|0.1816|0.005|0.03|0.02|1e-04|1|"No"|0|0
"3455"|0.182|0.005|0.03|0.02|1e-04|1|"No"|0|0
"3456"|0.1824|0.005|0.03|0.02|1e-04|1|"No"|0|0
"3457"|0.1828|0.005|0.03|0.02|1e-04|1|"No"|0|0
"3458"|0.1832|0.005|0.03|0.02|1e-04|1|"No"|0|0
"3459"|0.1836|0.005|0.03|0.02|1e-04|1|"No"|0|0
"3460"|0.184|0.005|0.03|0.02|1e-04|1|"No"|0|0
"3461"|0.1844|0.005|0.03|0.02|1e-04|1|"No"|0|0
"3462"|0.1848|0.005|0.03|0.02|1e-04|1|"No"|0|0
"3463"|0.1852|0.005|0.03|0.02|1e-04|1|"No"|0|0
"3464"|0.1856|0.005|0.03|0.02|1e-04|1|"No"|0|0
"3465"|0.186|0.005|0.03|0.02|1e-04|1|"No"|0|0
"3466"|0.1864|0.005|0.03|0.02|1e-04|1|"No"|0|0
"3467"|0.1868|0.005|0.03|0.02|1e-04|1|"No"|0|0
"3468"|0.1872|0.005|0.03|0.02|1e-04|1|"No"|0|0
"3469"|0.1876|0.005|0.03|0.02|1e-04|1|"No"|0|0
"3470"|0.188|0.005|0.03|0.02|1e-04|1|"No"|0|0
"3471"|0.1884|0.005|0.03|0.02|1e-04|1|"No"|0|0
"3472"|0.1888|0.005|0.03|0.02|1e-04|1|"No"|0|0
"3473"|0.1892|0.005|0.03|0.02|1e-04|1|"No"|0|0
"3474"|0.1896|0.005|0.03|0.02|1e-04|1|"No"|0|0
"3475"|0.19|0.005|0.03|0.02|1e-04|1|"No"|0|0
"3476"|0.1904|0.005|0.03|0.02|1e-04|1|"No"|0|0
"3477"|0.1908|0.005|0.03|0.02|1e-04|1|"No"|0|0
"3478"|0.1912|0.005|0.03|0.02|1e-04|1|"No"|0|0
"3479"|0.1916|0.005|0.03|0.02|1e-04|1|"No"|0|0
"3480"|0.192|0.005|0.03|0.02|1e-04|1|"No"|0|0
"3481"|0.1924|0.005|0.03|0.02|1e-04|1|"No"|0|0
"3482"|0.1928|0.005|0.03|0.02|1e-04|1|"No"|0|0
"3483"|0.1932|0.005|0.03|0.02|1e-04|1|"No"|0|0
"3484"|0.1936|0.005|0.03|0.02|1e-04|1|"No"|0|0
"3485"|0.194|0.005|0.03|0.02|1e-04|1|"No"|0|0
"3486"|0.1944|0.005|0.03|0.02|1e-04|1|"No"|0|0
"3487"|0.1948|0.005|0.03|0.02|1e-04|1|"No"|0|0
"3488"|0.1952|0.005|0.03|0.02|1e-04|1|"No"|0|0
"3489"|0.1956|0.005|0.03|0.02|1e-04|1|"No"|0|0
"3490"|0.196|0.005|0.03|0.02|1e-04|1|"No"|0|0
"3491"|0.1964|0.005|0.03|0.02|1e-04|1|"No"|0|0
"3492"|0.1968|0.005|0.03|0.02|1e-04|1|"No"|0|0
"3493"|0.1972|0.005|0.03|0.02|1e-04|1|"No"|0|0
"3494"|0.1976|0.005|0.03|0.02|1e-04|1|"No"|0|0
"3495"|0.198|0.005|0.03|0.02|1e-04|1|"No"|0|0
"3496"|0.1984|0.005|0.03|0.02|1e-04|1|"No"|0|0
"3497"|0.1988|0.005|0.03|0.02|1e-04|1|"No"|0|0
"3498"|0.1992|0.005|0.03|0.02|1e-04|1|"No"|0|0
"3499"|0.1996|0.005|0.03|0.02|1e-04|1|"No"|0|0
"3500"|0.2|0.005|0.03|0.02|1e-04|1|"No"|0|0
"3501"|0.2004|0.005|0.03|0.02|1e-04|1|"No"|0|0
"3502"|0.2008|0.005|0.03|0.02|1e-04|1|"No"|0|0
"3503"|0.2012|0.005|0.03|0.02|1e-04|1|"No"|0|0
"3504"|0.2016|0.005|0.03|0.02|1e-04|1|"No"|0|0
"3505"|0.202|0.005|0.03|0.02|1e-04|1|"No"|0|0
"3506"|0.2024|0.005|0.03|0.02|1e-04|1|"No"|0|0
"3507"|0.2028|0.005|0.03|0.02|1e-04|1|"No"|0|0
"3508"|0.2032|0.005|0.03|0.02|1e-04|1|"No"|0|0
"3509"|0.2036|0.005|0.03|0.02|1e-04|1|"No"|0|0
"3510"|0.204|0.005|0.03|0.02|1e-04|1|"No"|0|0
"3511"|0.2044|0.005|0.03|0.02|1e-04|1|"No"|0|0
"3512"|0.2048|0.005|0.03|0.02|1e-04|1|"No"|0|0
"3513"|0.2052|0.005|0.03|0.02|1e-04|1|"No"|0|0
"3514"|0.2056|0.005|0.03|0.02|1e-04|1|"No"|0|0
"3515"|0.206|0.005|0.03|0.02|1e-04|1|"No"|0|0
"3516"|0.2064|0.005|0.03|0.02|1e-04|1|"No"|0|0
"3517"|0.2068|0.005|0.03|0.02|1e-04|1|"No"|0|0
"3518"|0.2072|0.005|0.03|0.02|1e-04|1|"No"|0|0
"3519"|0.2076|0.005|0.03|0.02|1e-04|1|"No"|0|0
"3520"|0.208|0.005|0.03|0.02|1e-04|1|"No"|0|0
"3521"|0.2084|0.005|0.03|0.02|1e-04|1|"No"|0|0
"3522"|0.2088|0.005|0.03|0.02|1e-04|1|"No"|0|0
"3523"|0.2092|0.005|0.03|0.02|1e-04|1|"No"|0|0
"3524"|0.2096|0.005|0.03|0.02|1e-04|1|"No"|0|0
"3525"|0.21|0.005|0.03|0.02|1e-04|1|"No"|0|0
"3526"|0.2104|0.005|0.03|0.02|1e-04|1|"No"|0|0
"3527"|0.2108|0.005|0.03|0.02|1e-04|1|"No"|0|0
"3528"|0.2112|0.005|0.03|0.02|1e-04|1|"No"|0|0
"3529"|0.2116|0.005|0.03|0.02|1e-04|1|"No"|0|0
"3530"|0.212|0.005|0.03|0.02|1e-04|1|"No"|0|0
"3531"|0.2124|0.005|0.03|0.02|1e-04|1|"No"|0|0
"3532"|0.2128|0.005|0.03|0.02|1e-04|1|"No"|0|0
"3533"|0.2132|0.005|0.03|0.02|1e-04|1|"No"|0|0
"3534"|0.2136|0.005|0.03|0.02|1e-04|1|"No"|0|0
"3535"|0.214|0.005|0.03|0.02|1e-04|1|"No"|0|0
"3536"|0.2144|0.005|0.03|0.02|1e-04|1|"No"|0|0
"3537"|0.2148|0.005|0.03|0.02|1e-04|1|"No"|0|0
"3538"|0.2152|0.005|0.03|0.02|1e-04|1|"No"|0|0
"3539"|0.2156|0.005|0.03|0.02|1e-04|1|"No"|0|0
"3540"|0.216|0.005|0.03|0.02|1e-04|1|"No"|0|0
"3541"|0.2164|0.005|0.03|0.02|1e-04|1|"No"|0|0
"3542"|0.2168|0.005|0.03|0.02|1e-04|1|"No"|0|0
"3543"|0.2172|0.005|0.03|0.02|1e-04|1|"No"|0|0
"3544"|0.2176|0.005|0.03|0.02|1e-04|1|"No"|0|0
"3545"|0.218|0.005|0.03|0.02|1e-04|1|"No"|0|0
"3546"|0.2184|0.005|0.03|0.02|1e-04|1|"No"|0|0
"3547"|0.2188|0.005|0.03|0.02|1e-04|1|"No"|0|0
"3548"|0.2192|0.005|0.03|0.02|1e-04|1|"No"|0|0
"3549"|0.2196|0.005|0.03|0.02|1e-04|1|"No"|0|0
"3550"|0.22|0.005|0.03|0.02|1e-04|1|"No"|0|0
"3551"|0.2204|0.005|0.03|0.02|1e-04|1|"No"|0|0
"3552"|0.2208|0.005|0.03|0.02|1e-04|1|"No"|0|0
"3553"|0.2212|0.005|0.03|0.02|1e-04|1|"No"|0|0
"3554"|0.2216|0.005|0.03|0.02|1e-04|1|"No"|0|0
"3555"|0.222|0.005|0.03|0.02|1e-04|1|"No"|0|0
"3556"|0.2224|0.005|0.03|0.02|1e-04|1|"No"|0|0
"3557"|0.2228|0.005|0.03|0.02|1e-04|1|"No"|0|0
"3558"|0.2232|0.005|0.03|0.02|1e-04|1|"No"|0|0
"3559"|0.2236|0.005|0.03|0.02|1e-04|1|"No"|0|0
"3560"|0.224|0.005|0.03|0.02|1e-04|1|"No"|0|0
"3561"|0.2244|0.005|0.03|0.02|1e-04|1|"No"|0|0
"3562"|0.2248|0.005|0.03|0.02|1e-04|1|"No"|0|0
"3563"|0.2252|0.005|0.03|0.02|1e-04|1|"No"|0|0
"3564"|0.2256|0.005|0.03|0.02|1e-04|1|"No"|0|0
"3565"|0.226|0.005|0.03|0.02|1e-04|1|"No"|0|0
"3566"|0.2264|0.005|0.03|0.02|1e-04|1|"No"|0|0
"3567"|0.2268|0.005|0.03|0.02|1e-04|1|"No"|0|0
"3568"|0.2272|0.005|0.03|0.02|1e-04|1|"No"|0|0
"3569"|0.2276|0.005|0.03|0.02|1e-04|1|"No"|0|0
"3570"|0.228|0.005|0.03|0.02|1e-04|1|"No"|0|0
"3571"|0.2284|0.005|0.03|0.02|1e-04|1|"No"|0|0
"3572"|0.2288|0.005|0.03|0.02|1e-04|1|"No"|0|0
"3573"|0.2292|0.005|0.03|0.02|1e-04|1|"No"|0|0
"3574"|0.2296|0.005|0.03|0.02|1e-04|1|"No"|0|0
"3575"|0.23|0.005|0.03|0.02|1e-04|1|"No"|0|0
"3576"|0.2304|0.005|0.03|0.02|1e-04|1|"No"|0|0
"3577"|0.2308|0.005|0.03|0.02|1e-04|1|"No"|0|0
"3578"|0.2312|0.005|0.03|0.02|1e-04|1|"No"|0|0
"3579"|0.2316|0.005|0.03|0.02|1e-04|1|"No"|0|0
"3580"|0.232|0.005|0.03|0.02|1e-04|1|"No"|0|0
"3581"|0.2324|0.005|0.03|0.02|1e-04|1|"No"|0|0
"3582"|0.2328|0.005|0.03|0.02|1e-04|1|"No"|0|0
"3583"|0.2332|0.005|0.03|0.02|1e-04|1|"No"|0|0
"3584"|0.2336|0.005|0.03|0.02|1e-04|1|"No"|0|0
"3585"|0.234|0.005|0.03|0.02|1e-04|1|"No"|0|0
"3586"|0.2344|0.005|0.03|0.02|1e-04|1|"No"|0|0
"3587"|0.2348|0.005|0.03|0.02|1e-04|1|"No"|0|0
"3588"|0.2352|0.005|0.03|0.02|1e-04|1|"No"|0|0
"3589"|0.2356|0.005|0.03|0.02|1e-04|1|"No"|0|0
"3590"|0.236|0.005|0.03|0.02|1e-04|1|"No"|0|0
"3591"|0.2364|0.005|0.03|0.02|1e-04|1|"No"|0|0
"3592"|0.2368|0.005|0.03|0.02|1e-04|1|"No"|0|0
"3593"|0.2372|0.005|0.03|0.02|1e-04|1|"No"|0|0
"3594"|0.2376|0.005|0.03|0.02|1e-04|1|"No"|0|0
"3595"|0.238|0.005|0.03|0.02|1e-04|1|"No"|0|0
"3596"|0.2384|0.005|0.03|0.02|1e-04|1|"No"|0|0
"3597"|0.2388|0.005|0.03|0.02|1e-04|1|"No"|0|0
"3598"|0.2392|0.005|0.03|0.02|1e-04|1|"No"|0|0
"3599"|0.2396|0.005|0.03|0.02|1e-04|1|"No"|0|0
"3600"|0.24|0.005|0.03|0.02|1e-04|1|"No"|0|0
"3601"|0.2404|0.005|0.03|0.02|1e-04|1|"No"|0|0
"3602"|0.2408|0.005|0.03|0.02|1e-04|1|"No"|0|0
"3603"|0.2412|0.005|0.03|0.02|1e-04|1|"No"|0|0
"3604"|0.2416|0.005|0.03|0.02|1e-04|1|"No"|0|0
"3605"|0.242|0.005|0.03|0.02|1e-04|1|"No"|0|0
"3606"|0.2424|0.005|0.03|0.02|1e-04|1|"No"|0|0
"3607"|0.2428|0.005|0.03|0.02|1e-04|1|"No"|0|0
"3608"|0.2432|0.005|0.03|0.02|1e-04|1|"No"|0|0
"3609"|0.2436|0.005|0.03|0.02|1e-04|1|"No"|0|0
"3610"|0.244|0.005|0.03|0.02|1e-04|1|"No"|0|0
"3611"|0.2444|0.005|0.03|0.02|1e-04|1|"No"|0|0
"3612"|0.2448|0.005|0.03|0.02|1e-04|1|"No"|0|0
"3613"|0.2452|0.005|0.03|0.02|1e-04|1|"No"|0|0
"3614"|0.2456|0.005|0.03|0.02|1e-04|1|"No"|0|0
"3615"|0.246|0.005|0.03|0.02|1e-04|1|"No"|0|0
"3616"|0.2464|0.005|0.03|0.02|1e-04|1|"No"|0|0
"3617"|0.2468|0.005|0.03|0.02|1e-04|1|"No"|0|0
"3618"|0.2472|0.005|0.03|0.02|1e-04|1|"No"|0|0
"3619"|0.2476|0.005|0.03|0.02|1e-04|1|"No"|0|0
"3620"|0.248|0.005|0.03|0.02|1e-04|1|"No"|0|0
"3621"|0.2484|0.005|0.03|0.02|1e-04|1|"No"|0|0
"3622"|0.2488|0.005|0.03|0.02|1e-04|1|"No"|0|0
"3623"|0.2492|0.005|0.03|0.02|1e-04|1|"No"|0|0
"3624"|0.2496|0.005|0.03|0.02|1e-04|1|"No"|0|0
"3625"|0.25|0.005|0.03|0.02|1e-04|1|"No"|0|0
"3626"|0.2504|0.005|0.03|0.02|1e-04|1|"No"|0|0
"3627"|0.2508|0.005|0.03|0.02|1e-04|1|"No"|0|0
"3628"|0.2512|0.005|0.03|0.02|1e-04|1|"No"|0|0
"3629"|0.2516|0.005|0.03|0.02|1e-04|1|"No"|0|0
"3630"|0.252|0.005|0.03|0.02|1e-04|1|"No"|0|0
"3631"|0.2524|0.005|0.03|0.02|1e-04|1|"No"|0|0
"3632"|0.2528|0.005|0.03|0.02|1e-04|1|"No"|0|0
"3633"|0.2532|0.005|0.03|0.02|1e-04|1|"No"|0|0
"3634"|0.2536|0.005|0.03|0.02|1e-04|1|"No"|0|0
"3635"|0.254|0.005|0.03|0.02|1e-04|1|"No"|0|0
"3636"|0.2544|0.005|0.03|0.02|1e-04|1|"No"|0|0
"3637"|0.2548|0.005|0.03|0.02|1e-04|1|"No"|0|0
"3638"|0.2552|0.005|0.03|0.02|1e-04|1|"No"|0|0
"3639"|0.2556|0.005|0.03|0.02|1e-04|1|"No"|0|0
"3640"|0.256|0.005|0.03|0.02|1e-04|1|"No"|0|0
"3641"|0.2564|0.005|0.03|0.02|1e-04|1|"No"|0|0
"3642"|0.2568|0.005|0.03|0.02|1e-04|1|"No"|0|0
"3643"|0.2572|0.005|0.03|0.02|1e-04|1|"No"|0|0
"3644"|0.2576|0.005|0.03|0.02|1e-04|1|"No"|0|0
"3645"|0.258|0.005|0.03|0.02|1e-04|1|"No"|0|0
"3646"|0.2584|0.005|0.03|0.02|1e-04|1|"No"|0|0
"3647"|0.2588|0.005|0.03|0.02|1e-04|1|"No"|0|0
"3648"|0.2592|0.005|0.03|0.02|1e-04|1|"No"|0|0
"3649"|0.2596|0.005|0.03|0.02|1e-04|1|"No"|0|0
"3650"|0.26|0.005|0.03|0.02|1e-04|1|"No"|0|0
"3651"|0.2604|0.005|0.03|0.02|1e-04|1|"No"|0|0
"3652"|0.2608|0.005|0.03|0.02|1e-04|1|"No"|0|0
"3653"|0.2612|0.005|0.03|0.02|1e-04|1|"No"|0|0
"3654"|0.2616|0.005|0.03|0.02|1e-04|1|"No"|0|0
"3655"|0.262|0.005|0.03|0.02|1e-04|1|"No"|0|0
"3656"|0.2624|0.005|0.03|0.02|1e-04|1|"No"|0|0
"3657"|0.2628|0.005|0.03|0.02|1e-04|1|"No"|0|0
"3658"|0.2632|0.005|0.03|0.02|1e-04|1|"No"|0|0
"3659"|0.2636|0.005|0.03|0.02|1e-04|1|"No"|0|0
"3660"|0.264|0.005|0.03|0.02|1e-04|1|"No"|0|0
"3661"|0.2644|0.005|0.03|0.02|1e-04|1|"No"|0|0
"3662"|0.2648|0.005|0.03|0.02|1e-04|1|"No"|0|0
"3663"|0.2652|0.005|0.03|0.02|1e-04|1|"No"|0|0
"3664"|0.2656|0.005|0.03|0.02|1e-04|1|"No"|0|0
"3665"|0.266|0.005|0.03|0.02|1e-04|1|"No"|0|0
"3666"|0.2664|0.005|0.03|0.02|1e-04|1|"No"|0|0
"3667"|0.2668|0.005|0.03|0.02|1e-04|1|"No"|0|0
"3668"|0.2672|0.005|0.03|0.02|1e-04|1|"No"|0|0
"3669"|0.2676|0.005|0.03|0.02|1e-04|1|"No"|0|0
"3670"|0.268|0.005|0.03|0.02|1e-04|1|"No"|0|0
"3671"|0.2684|0.005|0.03|0.02|1e-04|1|"No"|0|0
"3672"|0.2688|0.005|0.03|0.02|1e-04|1|"No"|0|0
"3673"|0.2692|0.005|0.03|0.02|1e-04|1|"No"|0|0
"3674"|0.2696|0.005|0.03|0.02|1e-04|1|"No"|0|0
"3675"|0.27|0.005|0.03|0.02|1e-04|1|"No"|0|0
"3676"|0.2704|0.005|0.03|0.02|1e-04|1|"No"|0|0
"3677"|0.2708|0.005|0.03|0.02|1e-04|1|"No"|0|0
"3678"|0.2712|0.005|0.03|0.02|1e-04|1|"No"|0|0
"3679"|0.2716|0.005|0.03|0.02|1e-04|1|"No"|0|0
"3680"|0.272|0.005|0.03|0.02|1e-04|1|"No"|0|0
"3681"|0.2724|0.005|0.03|0.02|1e-04|1|"No"|0|0
"3682"|0.2728|0.005|0.03|0.02|1e-04|1|"No"|0|0
"3683"|0.2732|0.005|0.03|0.02|1e-04|1|"No"|0|0
"3684"|0.2736|0.005|0.03|0.02|1e-04|1|"No"|0|0
"3685"|0.274|0.005|0.03|0.02|1e-04|1|"No"|0|0
"3686"|0.2744|0.005|0.03|0.02|1e-04|1|"No"|0|0
"3687"|0.2748|0.005|0.03|0.02|1e-04|1|"No"|0|0
"3688"|0.2752|0.005|0.03|0.02|1e-04|1|"No"|0|0
"3689"|0.2756|0.005|0.03|0.02|1e-04|1|"No"|0|0
"3690"|0.276|0.005|0.03|0.02|1e-04|1|"No"|0|0
"3691"|0.2764|0.005|0.03|0.02|1e-04|1|"No"|0|0
"3692"|0.2768|0.005|0.03|0.02|1e-04|1|"No"|0|0
"3693"|0.2772|0.005|0.03|0.02|1e-04|1|"No"|0|0
"3694"|0.2776|0.005|0.03|0.02|1e-04|1|"No"|0|0
"3695"|0.278|0.005|0.03|0.02|1e-04|1|"No"|0|0
"3696"|0.2784|0.005|0.03|0.02|1e-04|1|"No"|0|0
"3697"|0.2788|0.005|0.03|0.02|1e-04|1|"No"|0|0
"3698"|0.2792|0.005|0.03|0.02|1e-04|1|"No"|0|0
"3699"|0.2796|0.005|0.03|0.02|1e-04|1|"No"|0|0
"3700"|0.28|0.005|0.03|0.02|1e-04|1|"No"|0|0
"3701"|0.2804|0.005|0.03|0.02|1e-04|1|"No"|0|0
"3702"|0.2808|0.005|0.03|0.02|1e-04|1|"No"|0|0
"3703"|0.2812|0.005|0.03|0.02|1e-04|1|"No"|0|0
"3704"|0.2816|0.005|0.03|0.02|1e-04|1|"No"|0|0
"3705"|0.282|0.005|0.03|0.02|1e-04|1|"No"|0|0
"3706"|0.2824|0.005|0.03|0.02|1e-04|1|"No"|0|0
"3707"|0.2828|0.005|0.03|0.02|1e-04|1|"No"|0|0
"3708"|0.2832|0.005|0.03|0.02|1e-04|1|"No"|0|0
"3709"|0.2836|0.005|0.03|0.02|1e-04|1|"No"|0|0
"3710"|0.284|0.005|0.03|0.02|1e-04|1|"No"|0|0
"3711"|0.2844|0.005|0.03|0.02|1e-04|1|"No"|0|0
"3712"|0.2848|0.005|0.03|0.02|1e-04|1|"No"|0|0
"3713"|0.2852|0.005|0.03|0.02|1e-04|1|"No"|0|0
"3714"|0.2856|0.005|0.03|0.02|1e-04|1|"No"|0|0
"3715"|0.286|0.005|0.03|0.02|1e-04|1|"No"|0|0
"3716"|0.2864|0.005|0.03|0.02|1e-04|1|"No"|0|0
"3717"|0.2868|0.005|0.03|0.02|1e-04|1|"No"|0|0
"3718"|0.2872|0.005|0.03|0.02|1e-04|1|"No"|0|0
"3719"|0.2876|0.005|0.03|0.02|1e-04|1|"No"|0|0
"3720"|0.288|0.005|0.03|0.02|1e-04|1|"No"|0|0
"3721"|0.2884|0.005|0.03|0.02|1e-04|1|"No"|0|0
"3722"|0.2888|0.005|0.03|0.02|1e-04|1|"No"|0|0
"3723"|0.2892|0.005|0.03|0.02|1e-04|1|"No"|0|0
"3724"|0.2896|0.005|0.03|0.02|1e-04|1|"No"|0|0
"3725"|0.29|0.005|0.03|0.02|1e-04|1|"No"|0|0
"3726"|0.2904|0.005|0.03|0.02|1e-04|1|"No"|0|0
"3727"|0.2908|0.005|0.03|0.02|1e-04|1|"No"|0|0
"3728"|0.2912|0.005|0.03|0.02|1e-04|1|"No"|0|0
"3729"|0.2916|0.005|0.03|0.02|1e-04|1|"No"|0|0
"3730"|0.292|0.005|0.03|0.02|1e-04|1|"No"|0|0
"3731"|0.2924|0.005|0.03|0.02|1e-04|1|"No"|0|0
"3732"|0.2928|0.005|0.03|0.02|1e-04|1|"No"|0|0
"3733"|0.2932|0.005|0.03|0.02|1e-04|1|"No"|0|0
"3734"|0.2936|0.005|0.03|0.02|1e-04|1|"No"|0|0
"3735"|0.294|0.005|0.03|0.02|1e-04|1|"No"|0|0
"3736"|0.2944|0.005|0.03|0.02|1e-04|1|"No"|0|0
"3737"|0.2948|0.005|0.03|0.02|1e-04|1|"No"|0|0
"3738"|0.2952|0.005|0.03|0.02|1e-04|1|"No"|0|0
"3739"|0.2956|0.005|0.03|0.02|1e-04|1|"No"|0|0
"3740"|0.296|0.005|0.03|0.02|1e-04|1|"No"|0|0
"3741"|0.2964|0.005|0.03|0.02|1e-04|1|"No"|0|0
"3742"|0.2968|0.005|0.03|0.02|1e-04|1|"No"|0|0
"3743"|0.2972|0.005|0.03|0.02|1e-04|1|"No"|0|0
"3744"|0.2976|0.005|0.03|0.02|1e-04|1|"No"|0|0
"3745"|0.298|0.005|0.03|0.02|1e-04|1|"No"|0|0
"3746"|0.2984|0.005|0.03|0.02|1e-04|1|"No"|0|0
"3747"|0.2988|0.005|0.03|0.02|1e-04|1|"No"|0|0
"3748"|0.2992|0.005|0.03|0.02|1e-04|1|"No"|0|0
"3749"|0.2996|0.005|0.03|0.02|1e-04|1|"No"|0|0
"3750"|0.3|0.005|0.03|0.02|1e-04|1|"No"|0|0
"3751"|4e-04|0.005|0.03|0.024|1e-04|1|"No"|0|0
"3752"|8e-04|0.005|0.03|0.024|1e-04|1|"No"|0|0
"3753"|0.0012|0.005|0.03|0.024|1e-04|1|"No"|0|0
"3754"|0.0016|0.005|0.03|0.024|1e-04|1|"No"|0|0
"3755"|0.002|0.005|0.03|0.024|1e-04|1|"No"|0|0
"3756"|0.0024|0.005|0.03|0.024|1e-04|1|"No"|0|0
"3757"|0.0028|0.005|0.03|0.024|1e-04|1|"No"|0|0
"3758"|0.0032|0.005|0.03|0.024|1e-04|1|"No"|0|0
"3759"|0.0036|0.005|0.03|0.024|1e-04|1|"No"|0|0
"3760"|0.004|0.005|0.03|0.024|1e-04|1|"No"|0|0
"3761"|0.0044|0.005|0.03|0.024|1e-04|1|"No"|0|0
"3762"|0.0048|0.005|0.03|0.024|1e-04|1|"No"|0|0
"3763"|0.0052|0.005|0.03|0.024|1e-04|1|"No"|0|0
"3764"|0.0056|0.005|0.03|0.024|1e-04|1|"No"|0|0
"3765"|0.006|0.005|0.03|0.024|1e-04|1|"No"|0|0
"3766"|0.0064|0.005|0.03|0.024|1e-04|1|"No"|0|0
"3767"|0.0068|0.005|0.03|0.024|1e-04|1|"No"|0|0
"3768"|0.0072|0.005|0.03|0.024|1e-04|1|"No"|0|0
"3769"|0.0076|0.005|0.03|0.024|1e-04|1|"No"|0|0
"3770"|0.008|0.005|0.03|0.024|1e-04|1|"No"|0|0
"3771"|0.0084|0.005|0.03|0.024|1e-04|1|"No"|0|0
"3772"|0.0088|0.005|0.03|0.024|1e-04|1|"No"|0|0
"3773"|0.0092|0.005|0.03|0.024|1e-04|1|"No"|0|0
"3774"|0.0096|0.005|0.03|0.024|1e-04|1|"No"|0|0
"3775"|0.01|0.005|0.03|0.024|1e-04|1|"No"|0|0
"3776"|0.0104|0.005|0.03|0.024|1e-04|1|"No"|0|0
"3777"|0.0108|0.005|0.03|0.024|1e-04|1|"No"|0|0
"3778"|0.0112|0.005|0.03|0.024|1e-04|1|"No"|0|0
"3779"|0.0116|0.005|0.03|0.024|1e-04|1|"No"|0|0
"3780"|0.012|0.005|0.03|0.024|1e-04|1|"No"|0|0
"3781"|0.0124|0.005|0.03|0.024|1e-04|1|"No"|0|0
"3782"|0.0128|0.005|0.03|0.024|1e-04|1|"No"|0|0
"3783"|0.0132|0.005|0.03|0.024|1e-04|1|"No"|0|0
"3784"|0.0136|0.005|0.03|0.024|1e-04|1|"No"|0|0
"3785"|0.014|0.005|0.03|0.024|1e-04|1|"No"|0|0
"3786"|0.0144|0.005|0.03|0.024|1e-04|1|"No"|0|0
"3787"|0.0148|0.005|0.03|0.024|1e-04|1|"No"|0|0
"3788"|0.0152|0.005|0.03|0.024|1e-04|1|"No"|0|0
"3789"|0.0156|0.005|0.03|0.024|1e-04|1|"No"|0|0
"3790"|0.016|0.005|0.03|0.024|1e-04|1|"No"|0|0
"3791"|0.0164|0.005|0.03|0.024|1e-04|1|"No"|0|0
"3792"|0.0168|0.005|0.03|0.024|1e-04|1|"No"|0|0
"3793"|0.0172|0.005|0.03|0.024|1e-04|1|"No"|0|0
"3794"|0.0176|0.005|0.03|0.024|1e-04|1|"No"|0|0
"3795"|0.018|0.005|0.03|0.024|1e-04|1|"No"|0|0
"3796"|0.0184|0.005|0.03|0.024|1e-04|1|"No"|0|0
"3797"|0.0188|0.005|0.03|0.024|1e-04|1|"No"|0|0
"3798"|0.0192|0.005|0.03|0.024|1e-04|1|"No"|0|0
"3799"|0.0196|0.005|0.03|0.024|1e-04|1|"No"|0|0
"3800"|0.02|0.005|0.03|0.024|1e-04|1|"No"|0|0
"3801"|0.0204|0.005|0.03|0.024|1e-04|1|"No"|0|0
"3802"|0.0208|0.005|0.03|0.024|1e-04|1|"No"|0|0
"3803"|0.0212|0.005|0.03|0.024|1e-04|1|"No"|0|0
"3804"|0.0216|0.005|0.03|0.024|1e-04|1|"No"|0|0
"3805"|0.022|0.005|0.03|0.024|1e-04|1|"No"|0|0
"3806"|0.0224|0.005|0.03|0.024|1e-04|1|"No"|0|0
"3807"|0.0228|0.005|0.03|0.024|1e-04|1|"No"|0|0
"3808"|0.0232|0.005|0.03|0.024|1e-04|1|"No"|0|0
"3809"|0.0236|0.005|0.03|0.024|1e-04|1|"No"|0|0
"3810"|0.024|0.005|0.03|0.024|1e-04|1|"No"|0|0
"3811"|0.0244|0.005|0.03|0.024|1e-04|1|"No"|0|0
"3812"|0.0248|0.005|0.03|0.024|1e-04|1|"No"|0|0
"3813"|0.0252|0.005|0.03|0.024|1e-04|1|"No"|0|0
"3814"|0.0256|0.005|0.03|0.024|1e-04|1|"No"|0|0
"3815"|0.026|0.005|0.03|0.024|1e-04|1|"No"|0|0
"3816"|0.0264|0.005|0.03|0.024|1e-04|1|"No"|0|0
"3817"|0.0268|0.005|0.03|0.024|1e-04|1|"No"|0|0
"3818"|0.0272|0.005|0.03|0.024|1e-04|1|"No"|0|0
"3819"|0.0276|0.005|0.03|0.024|1e-04|1|"No"|0|0
"3820"|0.028|0.005|0.03|0.024|1e-04|1|"No"|0|0
"3821"|0.0284|0.005|0.03|0.024|1e-04|1|"No"|0|0
"3822"|0.0288|0.005|0.03|0.024|1e-04|1|"No"|0|0
"3823"|0.0292|0.005|0.03|0.024|1e-04|1|"No"|0|0
"3824"|0.0296|0.005|0.03|0.024|1e-04|1|"No"|0|0
"3825"|0.03|0.005|0.03|0.024|1e-04|1|"No"|0|0
"3826"|0.0304|0.005|0.03|0.024|1e-04|1|"No"|0|0
"3827"|0.0308|0.005|0.03|0.024|1e-04|1|"No"|0|0
"3828"|0.0312|0.005|0.03|0.024|1e-04|1|"No"|0|0
"3829"|0.0316|0.005|0.03|0.024|1e-04|1|"No"|0|0
"3830"|0.032|0.005|0.03|0.024|1e-04|1|"No"|0|0
"3831"|0.0324|0.005|0.03|0.024|1e-04|1|"No"|0|0
"3832"|0.0328|0.005|0.03|0.024|1e-04|1|"No"|0|0
"3833"|0.0332|0.005|0.03|0.024|1e-04|1|"No"|0|0
"3834"|0.0336|0.005|0.03|0.024|1e-04|1|"No"|0|0
"3835"|0.034|0.005|0.03|0.024|1e-04|1|"No"|0|0
"3836"|0.0344|0.005|0.03|0.024|1e-04|1|"No"|0|0
"3837"|0.0348|0.005|0.03|0.024|1e-04|1|"No"|0|0
"3838"|0.0352|0.005|0.03|0.024|1e-04|1|"No"|0|0
"3839"|0.0356|0.005|0.03|0.024|1e-04|1|"No"|0|0
"3840"|0.036|0.005|0.03|0.024|1e-04|1|"No"|0|0
"3841"|0.0364|0.005|0.03|0.024|1e-04|1|"No"|0|0
"3842"|0.0368|0.005|0.03|0.024|1e-04|1|"No"|0|0
"3843"|0.0372|0.005|0.03|0.024|1e-04|1|"No"|0|0
"3844"|0.0376|0.005|0.03|0.024|1e-04|1|"No"|0|0
"3845"|0.038|0.005|0.03|0.024|1e-04|1|"No"|0|0
"3846"|0.0384|0.005|0.03|0.024|1e-04|1|"No"|0|0
"3847"|0.0388|0.005|0.03|0.024|1e-04|1|"No"|0|0
"3848"|0.0392|0.005|0.03|0.024|1e-04|1|"No"|0|0
"3849"|0.0396|0.005|0.03|0.024|1e-04|1|"No"|0|0
"3850"|0.04|0.005|0.03|0.024|1e-04|1|"No"|0|0
"3851"|0.0404|0.005|0.03|0.024|1e-04|1|"No"|0|0
"3852"|0.0408|0.005|0.03|0.024|1e-04|1|"No"|0|0
"3853"|0.0412|0.005|0.03|0.024|1e-04|1|"No"|0|0
"3854"|0.0416|0.005|0.03|0.024|1e-04|1|"No"|0|0
"3855"|0.042|0.005|0.03|0.024|1e-04|1|"No"|0|0
"3856"|0.0424|0.005|0.03|0.024|1e-04|1|"No"|0|0
"3857"|0.0428|0.005|0.03|0.024|1e-04|1|"No"|0|0
"3858"|0.0432|0.005|0.03|0.024|1e-04|1|"No"|0|0
"3859"|0.0436|0.005|0.03|0.024|1e-04|1|"No"|0|0
"3860"|0.044|0.005|0.03|0.024|1e-04|1|"No"|0|0
"3861"|0.0444|0.005|0.03|0.024|1e-04|1|"No"|0|0
"3862"|0.0448|0.005|0.03|0.024|1e-04|1|"No"|0|0
"3863"|0.0452|0.005|0.03|0.024|1e-04|1|"No"|0|0
"3864"|0.0456|0.005|0.03|0.024|1e-04|1|"No"|0|0
"3865"|0.046|0.005|0.03|0.024|1e-04|1|"No"|0|0
"3866"|0.0464|0.005|0.03|0.024|1e-04|1|"No"|0|0
"3867"|0.0468|0.005|0.03|0.024|1e-04|1|"No"|0|0
"3868"|0.0472|0.005|0.03|0.024|1e-04|1|"No"|0|0
"3869"|0.0476|0.005|0.03|0.024|1e-04|1|"No"|0|0
"3870"|0.048|0.005|0.03|0.024|1e-04|1|"No"|0|0
"3871"|0.0484|0.005|0.03|0.024|1e-04|1|"No"|0|0
"3872"|0.0488|0.005|0.03|0.024|1e-04|1|"No"|0|0
"3873"|0.0492|0.005|0.03|0.024|1e-04|1|"No"|0|0
"3874"|0.0496|0.005|0.03|0.024|1e-04|1|"No"|0|0
"3875"|0.05|0.005|0.03|0.024|1e-04|1|"No"|0|0
"3876"|0.0504|0.005|0.03|0.024|1e-04|1|"No"|0|0
"3877"|0.0508|0.005|0.03|0.024|1e-04|1|"No"|0|0
"3878"|0.0512|0.005|0.03|0.024|1e-04|1|"No"|0|0
"3879"|0.0516|0.005|0.03|0.024|1e-04|1|"No"|0|0
"3880"|0.052|0.005|0.03|0.024|1e-04|1|"No"|0|0
"3881"|0.0524|0.005|0.03|0.024|1e-04|1|"No"|0|0
"3882"|0.0528|0.005|0.03|0.024|1e-04|1|"No"|0|0
"3883"|0.0532|0.005|0.03|0.024|1e-04|1|"No"|0|0
"3884"|0.0536|0.005|0.03|0.024|1e-04|1|"No"|0|0
"3885"|0.054|0.005|0.03|0.024|1e-04|1|"No"|0|0
"3886"|0.0544|0.005|0.03|0.024|1e-04|1|"No"|0|0
"3887"|0.0548|0.005|0.03|0.024|1e-04|1|"No"|0|0
"3888"|0.0552|0.005|0.03|0.024|1e-04|1|"No"|0|0
"3889"|0.0556|0.005|0.03|0.024|1e-04|1|"No"|0|0
"3890"|0.056|0.005|0.03|0.024|1e-04|1|"No"|0|0
"3891"|0.0564|0.005|0.03|0.024|1e-04|1|"No"|0|0
"3892"|0.0568|0.005|0.03|0.024|1e-04|1|"No"|0|0
"3893"|0.0572|0.005|0.03|0.024|1e-04|1|"No"|0|0
"3894"|0.0576|0.005|0.03|0.024|1e-04|1|"No"|0|0
"3895"|0.058|0.005|0.03|0.024|1e-04|1|"No"|0|0
"3896"|0.0584|0.005|0.03|0.024|1e-04|1|"No"|0|0
"3897"|0.0588|0.005|0.03|0.024|1e-04|1|"No"|0|0
"3898"|0.0592|0.005|0.03|0.024|1e-04|1|"No"|0|0
"3899"|0.0596|0.005|0.03|0.024|1e-04|1|"No"|0|0
"3900"|0.06|0.005|0.03|0.024|1e-04|1|"No"|0|0
"3901"|0.0604|0.005|0.03|0.024|1e-04|1|"No"|0|0
"3902"|0.0608|0.005|0.03|0.024|1e-04|1|"No"|0|0
"3903"|0.0612|0.005|0.03|0.024|1e-04|1|"No"|0|0
"3904"|0.0616|0.005|0.03|0.024|1e-04|1|"No"|0|0
"3905"|0.062|0.005|0.03|0.024|1e-04|1|"No"|0|0
"3906"|0.0624|0.005|0.03|0.024|1e-04|1|"No"|0|0
"3907"|0.0628|0.005|0.03|0.024|1e-04|1|"No"|0|0
"3908"|0.0632|0.005|0.03|0.024|1e-04|1|"No"|0|0
"3909"|0.0636|0.005|0.03|0.024|1e-04|1|"No"|0|0
"3910"|0.064|0.005|0.03|0.024|1e-04|1|"No"|0|0
"3911"|0.0644|0.005|0.03|0.024|1e-04|1|"No"|0|0
"3912"|0.0648|0.005|0.03|0.024|1e-04|1|"No"|0|0
"3913"|0.0652|0.005|0.03|0.024|1e-04|1|"No"|0|0
"3914"|0.0656|0.005|0.03|0.024|1e-04|1|"No"|0|0
"3915"|0.066|0.005|0.03|0.024|1e-04|1|"No"|0|0
"3916"|0.0664|0.005|0.03|0.024|1e-04|1|"No"|0|0
"3917"|0.0668|0.005|0.03|0.024|1e-04|1|"No"|0|0
"3918"|0.0672|0.005|0.03|0.024|1e-04|1|"No"|0|0
"3919"|0.0676|0.005|0.03|0.024|1e-04|1|"No"|0|0
"3920"|0.068|0.005|0.03|0.024|1e-04|1|"No"|0|0
"3921"|0.0684|0.005|0.03|0.024|1e-04|1|"No"|0|0
"3922"|0.0688|0.005|0.03|0.024|1e-04|1|"No"|0|0
"3923"|0.0692|0.005|0.03|0.024|1e-04|1|"No"|0|0
"3924"|0.0696|0.005|0.03|0.024|1e-04|1|"No"|0|0
"3925"|0.07|0.005|0.03|0.024|1e-04|1|"No"|0|0
"3926"|0.0704|0.005|0.03|0.024|1e-04|1|"No"|0|0
"3927"|0.0708|0.005|0.03|0.024|1e-04|1|"No"|0|0
"3928"|0.0712|0.005|0.03|0.024|1e-04|1|"No"|0|0
"3929"|0.0716|0.005|0.03|0.024|1e-04|1|"No"|0|0
"3930"|0.072|0.005|0.03|0.024|1e-04|1|"No"|0|0
"3931"|0.0724|0.005|0.03|0.024|1e-04|1|"No"|0|0
"3932"|0.0728|0.005|0.03|0.024|1e-04|1|"No"|0|0
"3933"|0.0732|0.005|0.03|0.024|1e-04|1|"No"|0|0
"3934"|0.0736|0.005|0.03|0.024|1e-04|1|"No"|0|0
"3935"|0.074|0.005|0.03|0.024|1e-04|1|"No"|0|0
"3936"|0.0744|0.005|0.03|0.024|1e-04|1|"No"|0|0
"3937"|0.0748|0.005|0.03|0.024|1e-04|1|"No"|0|0
"3938"|0.0752|0.005|0.03|0.024|1e-04|1|"No"|0|0
"3939"|0.0756|0.005|0.03|0.024|1e-04|1|"No"|0|0
"3940"|0.076|0.005|0.03|0.024|1e-04|1|"No"|0|0
"3941"|0.0764|0.005|0.03|0.024|1e-04|1|"No"|0|0
"3942"|0.0768|0.005|0.03|0.024|1e-04|1|"No"|0|0
"3943"|0.0772|0.005|0.03|0.024|1e-04|1|"No"|0|0
"3944"|0.0776|0.005|0.03|0.024|1e-04|1|"No"|0|0
"3945"|0.078|0.005|0.03|0.024|1e-04|1|"No"|0|0
"3946"|0.0784|0.005|0.03|0.024|1e-04|1|"No"|0|0
"3947"|0.0788|0.005|0.03|0.024|1e-04|1|"No"|0|0
"3948"|0.0792|0.005|0.03|0.024|1e-04|1|"No"|0|0
"3949"|0.0796|0.005|0.03|0.024|1e-04|1|"No"|0|0
"3950"|0.08|0.005|0.03|0.024|1e-04|1|"No"|0|0
"3951"|0.0804|0.005|0.03|0.024|1e-04|1|"No"|0|0
"3952"|0.0808|0.005|0.03|0.024|1e-04|1|"No"|0|0
"3953"|0.0812|0.005|0.03|0.024|1e-04|1|"No"|0|0
"3954"|0.0816|0.005|0.03|0.024|1e-04|1|"No"|0|0
"3955"|0.082|0.005|0.03|0.024|1e-04|1|"No"|0|0
"3956"|0.0824|0.005|0.03|0.024|1e-04|1|"No"|0|0
"3957"|0.0828|0.005|0.03|0.024|1e-04|1|"No"|0|0
"3958"|0.0832|0.005|0.03|0.024|1e-04|1|"No"|0|0
"3959"|0.0836|0.005|0.03|0.024|1e-04|1|"No"|0|0
"3960"|0.084|0.005|0.03|0.024|1e-04|1|"No"|0|0
"3961"|0.0844|0.005|0.03|0.024|1e-04|1|"No"|0|0
"3962"|0.0848|0.005|0.03|0.024|1e-04|1|"No"|0|0
"3963"|0.0852|0.005|0.03|0.024|1e-04|1|"No"|0|0
"3964"|0.0856|0.005|0.03|0.024|1e-04|1|"No"|0|0
"3965"|0.086|0.005|0.03|0.024|1e-04|1|"No"|0|0
"3966"|0.0864|0.005|0.03|0.024|1e-04|1|"No"|0|0
"3967"|0.0868|0.005|0.03|0.024|1e-04|1|"No"|0|0
"3968"|0.0872|0.005|0.03|0.024|1e-04|1|"No"|0|0
"3969"|0.0876|0.005|0.03|0.024|1e-04|1|"No"|0|0
"3970"|0.088|0.005|0.03|0.024|1e-04|1|"No"|0|0
"3971"|0.0884|0.005|0.03|0.024|1e-04|1|"No"|0|0
"3972"|0.0888|0.005|0.03|0.024|1e-04|1|"No"|0|0
"3973"|0.0892|0.005|0.03|0.024|1e-04|1|"No"|0|0
"3974"|0.0896|0.005|0.03|0.024|1e-04|1|"No"|0|0
"3975"|0.09|0.005|0.03|0.024|1e-04|1|"No"|0|0
"3976"|0.0904|0.005|0.03|0.024|1e-04|1|"No"|0|0
"3977"|0.0908|0.005|0.03|0.024|1e-04|1|"No"|0|0
"3978"|0.0912|0.005|0.03|0.024|1e-04|1|"No"|0|0
"3979"|0.0916|0.005|0.03|0.024|1e-04|1|"No"|0|0
"3980"|0.092|0.005|0.03|0.024|1e-04|1|"No"|0|0
"3981"|0.0924|0.005|0.03|0.024|1e-04|1|"No"|0|0
"3982"|0.0928|0.005|0.03|0.024|1e-04|1|"No"|0|0
"3983"|0.0932|0.005|0.03|0.024|1e-04|1|"No"|0|0
"3984"|0.0936|0.005|0.03|0.024|1e-04|1|"No"|0|0
"3985"|0.094|0.005|0.03|0.024|1e-04|1|"No"|0|0
"3986"|0.0944|0.005|0.03|0.024|1e-04|1|"No"|0|0
"3987"|0.0948|0.005|0.03|0.024|1e-04|1|"No"|0|0
"3988"|0.0952|0.005|0.03|0.024|1e-04|1|"No"|0|0
"3989"|0.0956|0.005|0.03|0.024|1e-04|1|"No"|0|0
"3990"|0.096|0.005|0.03|0.024|1e-04|1|"No"|0|0
"3991"|0.0964|0.005|0.03|0.024|1e-04|1|"No"|0|0
"3992"|0.0968|0.005|0.03|0.024|1e-04|1|"No"|0|0
"3993"|0.0972|0.005|0.03|0.024|1e-04|1|"No"|0|0
"3994"|0.0976|0.005|0.03|0.024|1e-04|1|"No"|0|0
"3995"|0.098|0.005|0.03|0.024|1e-04|1|"No"|0|0
"3996"|0.0984|0.005|0.03|0.024|1e-04|1|"No"|0|0
"3997"|0.0988|0.005|0.03|0.024|1e-04|1|"No"|0|0
"3998"|0.0992|0.005|0.03|0.024|1e-04|1|"No"|0|0
"3999"|0.0996|0.005|0.03|0.024|1e-04|1|"No"|0|0
"4000"|0.1|0.005|0.03|0.024|1e-04|1|"No"|0|0
"4001"|0.1004|0.005|0.03|0.024|1e-04|1|"No"|0|0
"4002"|0.1008|0.005|0.03|0.024|1e-04|1|"No"|0|0
"4003"|0.1012|0.005|0.03|0.024|1e-04|1|"No"|0|0
"4004"|0.1016|0.005|0.03|0.024|1e-04|1|"No"|0|0
"4005"|0.102|0.005|0.03|0.024|1e-04|1|"No"|0|0
"4006"|0.1024|0.005|0.03|0.024|1e-04|1|"No"|0|0
"4007"|0.1028|0.005|0.03|0.024|1e-04|1|"No"|0|0
"4008"|0.1032|0.005|0.03|0.024|1e-04|1|"No"|0|0
"4009"|0.1036|0.005|0.03|0.024|1e-04|1|"No"|0|0
"4010"|0.104|0.005|0.03|0.024|1e-04|1|"No"|0|0
"4011"|0.1044|0.005|0.03|0.024|1e-04|1|"No"|0|0
"4012"|0.1048|0.005|0.03|0.024|1e-04|1|"No"|0|0
"4013"|0.1052|0.005|0.03|0.024|1e-04|1|"No"|0|0
"4014"|0.1056|0.005|0.03|0.024|1e-04|1|"No"|0|0
"4015"|0.106|0.005|0.03|0.024|1e-04|1|"No"|0|0
"4016"|0.1064|0.005|0.03|0.024|1e-04|1|"No"|0|0
"4017"|0.1068|0.005|0.03|0.024|1e-04|1|"No"|0|0
"4018"|0.1072|0.005|0.03|0.024|1e-04|1|"No"|0|0
"4019"|0.1076|0.005|0.03|0.024|1e-04|1|"No"|0|0
"4020"|0.108|0.005|0.03|0.024|1e-04|1|"No"|0|0
"4021"|0.1084|0.005|0.03|0.024|1e-04|1|"No"|0|0
"4022"|0.1088|0.005|0.03|0.024|1e-04|1|"No"|0|0
"4023"|0.1092|0.005|0.03|0.024|1e-04|1|"No"|0|0
"4024"|0.1096|0.005|0.03|0.024|1e-04|1|"No"|0|0
"4025"|0.11|0.005|0.03|0.024|1e-04|1|"No"|0|0
"4026"|0.1104|0.005|0.03|0.024|1e-04|1|"No"|0|0
"4027"|0.1108|0.005|0.03|0.024|1e-04|1|"No"|0|0
"4028"|0.1112|0.005|0.03|0.024|1e-04|1|"No"|0|0
"4029"|0.1116|0.005|0.03|0.024|1e-04|1|"No"|0|0
"4030"|0.112|0.005|0.03|0.024|1e-04|1|"No"|0|0
"4031"|0.1124|0.005|0.03|0.024|1e-04|1|"No"|0|0
"4032"|0.1128|0.005|0.03|0.024|1e-04|1|"No"|0|0
"4033"|0.1132|0.005|0.03|0.024|1e-04|1|"No"|0|0
"4034"|0.1136|0.005|0.03|0.024|1e-04|1|"No"|0|0
"4035"|0.114|0.005|0.03|0.024|1e-04|1|"No"|0|0
"4036"|0.1144|0.005|0.03|0.024|1e-04|1|"No"|0|0
"4037"|0.1148|0.005|0.03|0.024|1e-04|1|"No"|0|0
"4038"|0.1152|0.005|0.03|0.024|1e-04|1|"No"|0|0
"4039"|0.1156|0.005|0.03|0.024|1e-04|1|"No"|0|0
"4040"|0.116|0.005|0.03|0.024|1e-04|1|"No"|0|0
"4041"|0.1164|0.005|0.03|0.024|1e-04|1|"No"|0|0
"4042"|0.1168|0.005|0.03|0.024|1e-04|1|"No"|0|0
"4043"|0.1172|0.005|0.03|0.024|1e-04|1|"No"|0|0
"4044"|0.1176|0.005|0.03|0.024|1e-04|1|"No"|0|0
"4045"|0.118|0.005|0.03|0.024|1e-04|1|"No"|0|0
"4046"|0.1184|0.005|0.03|0.024|1e-04|1|"No"|0|0
"4047"|0.1188|0.005|0.03|0.024|1e-04|1|"No"|0|0
"4048"|0.1192|0.005|0.03|0.024|1e-04|1|"No"|0|0
"4049"|0.1196|0.005|0.03|0.024|1e-04|1|"No"|0|0
"4050"|0.12|0.005|0.03|0.024|1e-04|1|"No"|0|0
"4051"|0.1204|0.005|0.03|0.024|1e-04|1|"No"|0|0
"4052"|0.1208|0.005|0.03|0.024|1e-04|1|"No"|0|0
"4053"|0.1212|0.005|0.03|0.024|1e-04|1|"No"|0|0
"4054"|0.1216|0.005|0.03|0.024|1e-04|1|"No"|0|0
"4055"|0.122|0.005|0.03|0.024|1e-04|1|"No"|0|0
"4056"|0.1224|0.005|0.03|0.024|1e-04|1|"No"|0|0
"4057"|0.1228|0.005|0.03|0.024|1e-04|1|"No"|0|0
"4058"|0.1232|0.005|0.03|0.024|1e-04|1|"No"|0|0
"4059"|0.1236|0.005|0.03|0.024|1e-04|1|"No"|0|0
"4060"|0.124|0.005|0.03|0.024|1e-04|1|"No"|0|0
"4061"|0.1244|0.005|0.03|0.024|1e-04|1|"No"|0|0
"4062"|0.1248|0.005|0.03|0.024|1e-04|1|"No"|0|0
"4063"|0.1252|0.005|0.03|0.024|1e-04|1|"No"|0|0
"4064"|0.1256|0.005|0.03|0.024|1e-04|1|"No"|0|0
"4065"|0.126|0.005|0.03|0.024|1e-04|1|"No"|0|0
"4066"|0.1264|0.005|0.03|0.024|1e-04|1|"No"|0|0
"4067"|0.1268|0.005|0.03|0.024|1e-04|1|"No"|0|0
"4068"|0.1272|0.005|0.03|0.024|1e-04|1|"No"|0|0
"4069"|0.1276|0.005|0.03|0.024|1e-04|1|"No"|0|0
"4070"|0.128|0.005|0.03|0.024|1e-04|1|"No"|0|0
"4071"|0.1284|0.005|0.03|0.024|1e-04|1|"No"|0|0
"4072"|0.1288|0.005|0.03|0.024|1e-04|1|"No"|0|0
"4073"|0.1292|0.005|0.03|0.024|1e-04|1|"No"|0|0
"4074"|0.1296|0.005|0.03|0.024|1e-04|1|"No"|0|0
"4075"|0.13|0.005|0.03|0.024|1e-04|1|"No"|0|0
"4076"|0.1304|0.005|0.03|0.024|1e-04|1|"No"|0|0
"4077"|0.1308|0.005|0.03|0.024|1e-04|1|"No"|0|0
"4078"|0.1312|0.005|0.03|0.024|1e-04|1|"No"|0|0
"4079"|0.1316|0.005|0.03|0.024|1e-04|1|"No"|0|0
"4080"|0.132|0.005|0.03|0.024|1e-04|1|"No"|0|0
"4081"|0.1324|0.005|0.03|0.024|1e-04|1|"No"|0|0
"4082"|0.1328|0.005|0.03|0.024|1e-04|1|"No"|0|0
"4083"|0.1332|0.005|0.03|0.024|1e-04|1|"No"|0|0
"4084"|0.1336|0.005|0.03|0.024|1e-04|1|"No"|0|0
"4085"|0.134|0.005|0.03|0.024|1e-04|1|"No"|0|0
"4086"|0.1344|0.005|0.03|0.024|1e-04|1|"No"|0|0
"4087"|0.1348|0.005|0.03|0.024|1e-04|1|"No"|0|0
"4088"|0.1352|0.005|0.03|0.024|1e-04|1|"No"|0|0
"4089"|0.1356|0.005|0.03|0.024|1e-04|1|"No"|0|0
"4090"|0.136|0.005|0.03|0.024|1e-04|1|"No"|0|0
"4091"|0.1364|0.005|0.03|0.024|1e-04|1|"No"|0|0
"4092"|0.1368|0.005|0.03|0.024|1e-04|1|"No"|0|0
"4093"|0.1372|0.005|0.03|0.024|1e-04|1|"No"|0|0
"4094"|0.1376|0.005|0.03|0.024|1e-04|1|"No"|0|0
"4095"|0.138|0.005|0.03|0.024|1e-04|1|"No"|0|0
"4096"|0.1384|0.005|0.03|0.024|1e-04|1|"No"|0|0
"4097"|0.1388|0.005|0.03|0.024|1e-04|1|"No"|0|0
"4098"|0.1392|0.005|0.03|0.024|1e-04|1|"No"|0|0
"4099"|0.1396|0.005|0.03|0.024|1e-04|1|"No"|0|0
"4100"|0.14|0.005|0.03|0.024|1e-04|1|"No"|0|0
"4101"|0.1404|0.005|0.03|0.024|1e-04|1|"No"|0|0
"4102"|0.1408|0.005|0.03|0.024|1e-04|1|"No"|0|0
"4103"|0.1412|0.005|0.03|0.024|1e-04|1|"No"|0|0
"4104"|0.1416|0.005|0.03|0.024|1e-04|1|"No"|0|0
"4105"|0.142|0.005|0.03|0.024|1e-04|1|"No"|0|0
"4106"|0.1424|0.005|0.03|0.024|1e-04|1|"No"|0|0
"4107"|0.1428|0.005|0.03|0.024|1e-04|1|"No"|0|0
"4108"|0.1432|0.005|0.03|0.024|1e-04|1|"No"|0|0
"4109"|0.1436|0.005|0.03|0.024|1e-04|1|"No"|0|0
"4110"|0.144|0.005|0.03|0.024|1e-04|1|"No"|0|0
"4111"|0.1444|0.005|0.03|0.024|1e-04|1|"No"|0|0
"4112"|0.1448|0.005|0.03|0.024|1e-04|1|"No"|0|0
"4113"|0.1452|0.005|0.03|0.024|1e-04|1|"No"|0|0
"4114"|0.1456|0.005|0.03|0.024|1e-04|1|"No"|0|0
"4115"|0.146|0.005|0.03|0.024|1e-04|1|"No"|0|0
"4116"|0.1464|0.005|0.03|0.024|1e-04|1|"No"|0|0
"4117"|0.1468|0.005|0.03|0.024|1e-04|1|"No"|0|0
"4118"|0.1472|0.005|0.03|0.024|1e-04|1|"No"|0|0
"4119"|0.1476|0.005|0.03|0.024|1e-04|1|"No"|0|0
"4120"|0.148|0.005|0.03|0.024|1e-04|1|"No"|0|0
"4121"|0.1484|0.005|0.03|0.024|1e-04|1|"No"|0|0
"4122"|0.1488|0.005|0.03|0.024|1e-04|1|"No"|0|0
"4123"|0.1492|0.005|0.03|0.024|1e-04|1|"No"|0|0
"4124"|0.1496|0.005|0.03|0.024|1e-04|1|"No"|0|0
"4125"|0.15|0.005|0.03|0.024|1e-04|1|"No"|0|0
"4126"|0.1504|0.005|0.03|0.024|1e-04|1|"No"|0|0
"4127"|0.1508|0.005|0.03|0.024|1e-04|1|"No"|0|0
"4128"|0.1512|0.005|0.03|0.024|1e-04|1|"No"|0|0
"4129"|0.1516|0.005|0.03|0.024|1e-04|1|"No"|0|0
"4130"|0.152|0.005|0.03|0.024|1e-04|1|"No"|0|0
"4131"|0.1524|0.005|0.03|0.024|1e-04|1|"No"|0|0
"4132"|0.1528|0.005|0.03|0.024|1e-04|1|"No"|0|0
"4133"|0.1532|0.005|0.03|0.024|1e-04|1|"No"|0|0
"4134"|0.1536|0.005|0.03|0.024|1e-04|1|"No"|0|0
"4135"|0.154|0.005|0.03|0.024|1e-04|1|"No"|0|0
"4136"|0.1544|0.005|0.03|0.024|1e-04|1|"No"|0|0
"4137"|0.1548|0.005|0.03|0.024|1e-04|1|"No"|0|0
"4138"|0.1552|0.005|0.03|0.024|1e-04|1|"No"|0|0
"4139"|0.1556|0.005|0.03|0.024|1e-04|1|"No"|0|0
"4140"|0.156|0.005|0.03|0.024|1e-04|1|"No"|0|0
"4141"|0.1564|0.005|0.03|0.024|1e-04|1|"No"|0|0
"4142"|0.1568|0.005|0.03|0.024|1e-04|1|"No"|0|0
"4143"|0.1572|0.005|0.03|0.024|1e-04|1|"No"|0|0
"4144"|0.1576|0.005|0.03|0.024|1e-04|1|"No"|0|0
"4145"|0.158|0.005|0.03|0.024|1e-04|1|"No"|0|0
"4146"|0.1584|0.005|0.03|0.024|1e-04|1|"No"|0|0
"4147"|0.1588|0.005|0.03|0.024|1e-04|1|"No"|0|0
"4148"|0.1592|0.005|0.03|0.024|1e-04|1|"No"|0|0
"4149"|0.1596|0.005|0.03|0.024|1e-04|1|"No"|0|0
"4150"|0.16|0.005|0.03|0.024|1e-04|1|"No"|0|0
"4151"|0.1604|0.005|0.03|0.024|1e-04|1|"No"|0|0
"4152"|0.1608|0.005|0.03|0.024|1e-04|1|"No"|0|0
"4153"|0.1612|0.005|0.03|0.024|1e-04|1|"No"|0|0
"4154"|0.1616|0.005|0.03|0.024|1e-04|1|"No"|0|0
"4155"|0.162|0.005|0.03|0.024|1e-04|1|"No"|0|0
"4156"|0.1624|0.005|0.03|0.024|1e-04|1|"No"|0|0
"4157"|0.1628|0.005|0.03|0.024|1e-04|1|"No"|0|0
"4158"|0.1632|0.005|0.03|0.024|1e-04|1|"No"|0|0
"4159"|0.1636|0.005|0.03|0.024|1e-04|1|"No"|0|0
"4160"|0.164|0.005|0.03|0.024|1e-04|1|"No"|0|0
"4161"|0.1644|0.005|0.03|0.024|1e-04|1|"No"|0|0
"4162"|0.1648|0.005|0.03|0.024|1e-04|1|"No"|0|0
"4163"|0.1652|0.005|0.03|0.024|1e-04|1|"No"|0|0
"4164"|0.1656|0.005|0.03|0.024|1e-04|1|"No"|0|0
"4165"|0.166|0.005|0.03|0.024|1e-04|1|"No"|0|0
"4166"|0.1664|0.005|0.03|0.024|1e-04|1|"No"|0|0
"4167"|0.1668|0.005|0.03|0.024|1e-04|1|"No"|0|0
"4168"|0.1672|0.005|0.03|0.024|1e-04|1|"No"|0|0
"4169"|0.1676|0.005|0.03|0.024|1e-04|1|"No"|0|0
"4170"|0.168|0.005|0.03|0.024|1e-04|1|"No"|0|0
"4171"|0.1684|0.005|0.03|0.024|1e-04|1|"No"|0|0
"4172"|0.1688|0.005|0.03|0.024|1e-04|1|"No"|0|0
"4173"|0.1692|0.005|0.03|0.024|1e-04|1|"No"|0|0
"4174"|0.1696|0.005|0.03|0.024|1e-04|1|"No"|0|0
"4175"|0.17|0.005|0.03|0.024|1e-04|1|"No"|0|0
"4176"|0.1704|0.005|0.03|0.024|1e-04|1|"No"|0|0
"4177"|0.1708|0.005|0.03|0.024|1e-04|1|"No"|0|0
"4178"|0.1712|0.005|0.03|0.024|1e-04|1|"No"|0|0
"4179"|0.1716|0.005|0.03|0.024|1e-04|1|"No"|0|0
"4180"|0.172|0.005|0.03|0.024|1e-04|1|"No"|0|0
"4181"|0.1724|0.005|0.03|0.024|1e-04|1|"No"|0|0
"4182"|0.1728|0.005|0.03|0.024|1e-04|1|"No"|0|0
"4183"|0.1732|0.005|0.03|0.024|1e-04|1|"No"|0|0
"4184"|0.1736|0.005|0.03|0.024|1e-04|1|"No"|0|0
"4185"|0.174|0.005|0.03|0.024|1e-04|1|"No"|0|0
"4186"|0.1744|0.005|0.03|0.024|1e-04|1|"No"|0|0
"4187"|0.1748|0.005|0.03|0.024|1e-04|1|"No"|0|0
"4188"|0.1752|0.005|0.03|0.024|1e-04|1|"No"|0|0
"4189"|0.1756|0.005|0.03|0.024|1e-04|1|"No"|0|0
"4190"|0.176|0.005|0.03|0.024|1e-04|1|"No"|0|0
"4191"|0.1764|0.005|0.03|0.024|1e-04|1|"No"|0|0
"4192"|0.1768|0.005|0.03|0.024|1e-04|1|"No"|0|0
"4193"|0.1772|0.005|0.03|0.024|1e-04|1|"No"|0|0
"4194"|0.1776|0.005|0.03|0.024|1e-04|1|"No"|0|0
"4195"|0.178|0.005|0.03|0.024|1e-04|1|"No"|0|0
"4196"|0.1784|0.005|0.03|0.024|1e-04|1|"No"|0|0
"4197"|0.1788|0.005|0.03|0.024|1e-04|1|"No"|0|0
"4198"|0.1792|0.005|0.03|0.024|1e-04|1|"No"|0|0
"4199"|0.1796|0.005|0.03|0.024|1e-04|1|"No"|0|0
"4200"|0.18|0.005|0.03|0.024|1e-04|1|"No"|0|0
"4201"|0.1804|0.005|0.03|0.024|1e-04|1|"No"|0|0
"4202"|0.1808|0.005|0.03|0.024|1e-04|1|"No"|0|0
"4203"|0.1812|0.005|0.03|0.024|1e-04|1|"No"|0|0
"4204"|0.1816|0.005|0.03|0.024|1e-04|1|"No"|0|0
"4205"|0.182|0.005|0.03|0.024|1e-04|1|"No"|0|0
"4206"|0.1824|0.005|0.03|0.024|1e-04|1|"No"|0|0
"4207"|0.1828|0.005|0.03|0.024|1e-04|1|"No"|0|0
"4208"|0.1832|0.005|0.03|0.024|1e-04|1|"No"|0|0
"4209"|0.1836|0.005|0.03|0.024|1e-04|1|"No"|0|0
"4210"|0.184|0.005|0.03|0.024|1e-04|1|"No"|0|0
"4211"|0.1844|0.005|0.03|0.024|1e-04|1|"No"|0|0
"4212"|0.1848|0.005|0.03|0.024|1e-04|1|"No"|0|0
"4213"|0.1852|0.005|0.03|0.024|1e-04|1|"No"|0|0
"4214"|0.1856|0.005|0.03|0.024|1e-04|1|"No"|0|0
"4215"|0.186|0.005|0.03|0.024|1e-04|1|"No"|0|0
"4216"|0.1864|0.005|0.03|0.024|1e-04|1|"No"|0|0
"4217"|0.1868|0.005|0.03|0.024|1e-04|1|"No"|0|0
"4218"|0.1872|0.005|0.03|0.024|1e-04|1|"No"|0|0
"4219"|0.1876|0.005|0.03|0.024|1e-04|1|"No"|0|0
"4220"|0.188|0.005|0.03|0.024|1e-04|1|"No"|0|0
"4221"|0.1884|0.005|0.03|0.024|1e-04|1|"No"|0|0
"4222"|0.1888|0.005|0.03|0.024|1e-04|1|"No"|0|0
"4223"|0.1892|0.005|0.03|0.024|1e-04|1|"No"|0|0
"4224"|0.1896|0.005|0.03|0.024|1e-04|1|"No"|0|0
"4225"|0.19|0.005|0.03|0.024|1e-04|1|"No"|0|0
"4226"|0.1904|0.005|0.03|0.024|1e-04|1|"No"|0|0
"4227"|0.1908|0.005|0.03|0.024|1e-04|1|"No"|0|0
"4228"|0.1912|0.005|0.03|0.024|1e-04|1|"No"|0|0
"4229"|0.1916|0.005|0.03|0.024|1e-04|1|"No"|0|0
"4230"|0.192|0.005|0.03|0.024|1e-04|1|"No"|0|0
"4231"|0.1924|0.005|0.03|0.024|1e-04|1|"No"|0|0
"4232"|0.1928|0.005|0.03|0.024|1e-04|1|"No"|0|0
"4233"|0.1932|0.005|0.03|0.024|1e-04|1|"No"|0|0
"4234"|0.1936|0.005|0.03|0.024|1e-04|1|"No"|0|0
"4235"|0.194|0.005|0.03|0.024|1e-04|1|"No"|0|0
"4236"|0.1944|0.005|0.03|0.024|1e-04|1|"No"|0|0
"4237"|0.1948|0.005|0.03|0.024|1e-04|1|"No"|0|0
"4238"|0.1952|0.005|0.03|0.024|1e-04|1|"No"|0|0
"4239"|0.1956|0.005|0.03|0.024|1e-04|1|"No"|0|0
"4240"|0.196|0.005|0.03|0.024|1e-04|1|"No"|0|0
"4241"|0.1964|0.005|0.03|0.024|1e-04|1|"No"|0|0
"4242"|0.1968|0.005|0.03|0.024|1e-04|1|"No"|0|0
"4243"|0.1972|0.005|0.03|0.024|1e-04|1|"No"|0|0
"4244"|0.1976|0.005|0.03|0.024|1e-04|1|"No"|0|0
"4245"|0.198|0.005|0.03|0.024|1e-04|1|"No"|0|0
"4246"|0.1984|0.005|0.03|0.024|1e-04|1|"No"|0|0
"4247"|0.1988|0.005|0.03|0.024|1e-04|1|"No"|0|0
"4248"|0.1992|0.005|0.03|0.024|1e-04|1|"No"|0|0
"4249"|0.1996|0.005|0.03|0.024|1e-04|1|"No"|0|0
"4250"|0.2|0.005|0.03|0.024|1e-04|1|"No"|0|0
"4251"|0.2004|0.005|0.03|0.024|1e-04|1|"No"|0|0
"4252"|0.2008|0.005|0.03|0.024|1e-04|1|"No"|0|0
"4253"|0.2012|0.005|0.03|0.024|1e-04|1|"No"|0|0
"4254"|0.2016|0.005|0.03|0.024|1e-04|1|"No"|0|0
"4255"|0.202|0.005|0.03|0.024|1e-04|1|"No"|0|0
"4256"|0.2024|0.005|0.03|0.024|1e-04|1|"No"|0|0
"4257"|0.2028|0.005|0.03|0.024|1e-04|1|"No"|0|0
"4258"|0.2032|0.005|0.03|0.024|1e-04|1|"No"|0|0
"4259"|0.2036|0.005|0.03|0.024|1e-04|1|"No"|0|0
"4260"|0.204|0.005|0.03|0.024|1e-04|1|"No"|0|0
"4261"|0.2044|0.005|0.03|0.024|1e-04|1|"No"|0|0
"4262"|0.2048|0.005|0.03|0.024|1e-04|1|"No"|0|0
"4263"|0.2052|0.005|0.03|0.024|1e-04|1|"No"|0|0
"4264"|0.2056|0.005|0.03|0.024|1e-04|1|"No"|0|0
"4265"|0.206|0.005|0.03|0.024|1e-04|1|"No"|0|0
"4266"|0.2064|0.005|0.03|0.024|1e-04|1|"No"|0|0
"4267"|0.2068|0.005|0.03|0.024|1e-04|1|"No"|0|0
"4268"|0.2072|0.005|0.03|0.024|1e-04|1|"No"|0|0
"4269"|0.2076|0.005|0.03|0.024|1e-04|1|"No"|0|0
"4270"|0.208|0.005|0.03|0.024|1e-04|1|"No"|0|0
"4271"|0.2084|0.005|0.03|0.024|1e-04|1|"No"|0|0
"4272"|0.2088|0.005|0.03|0.024|1e-04|1|"No"|0|0
"4273"|0.2092|0.005|0.03|0.024|1e-04|1|"No"|0|0
"4274"|0.2096|0.005|0.03|0.024|1e-04|1|"No"|0|0
"4275"|0.21|0.005|0.03|0.024|1e-04|1|"No"|0|0
"4276"|0.2104|0.005|0.03|0.024|1e-04|1|"No"|0|0
"4277"|0.2108|0.005|0.03|0.024|1e-04|1|"No"|0|0
"4278"|0.2112|0.005|0.03|0.024|1e-04|1|"No"|0|0
"4279"|0.2116|0.005|0.03|0.024|1e-04|1|"No"|0|0
"4280"|0.212|0.005|0.03|0.024|1e-04|1|"No"|0|0
"4281"|0.2124|0.005|0.03|0.024|1e-04|1|"No"|0|0
"4282"|0.2128|0.005|0.03|0.024|1e-04|1|"No"|0|0
"4283"|0.2132|0.005|0.03|0.024|1e-04|1|"No"|0|0
"4284"|0.2136|0.005|0.03|0.024|1e-04|1|"No"|0|0
"4285"|0.214|0.005|0.03|0.024|1e-04|1|"No"|0|0
"4286"|0.2144|0.005|0.03|0.024|1e-04|1|"No"|0|0
"4287"|0.2148|0.005|0.03|0.024|1e-04|1|"No"|0|0
"4288"|0.2152|0.005|0.03|0.024|1e-04|1|"No"|0|0
"4289"|0.2156|0.005|0.03|0.024|1e-04|1|"No"|0|0
"4290"|0.216|0.005|0.03|0.024|1e-04|1|"No"|0|0
"4291"|0.2164|0.005|0.03|0.024|1e-04|1|"No"|0|0
"4292"|0.2168|0.005|0.03|0.024|1e-04|1|"No"|0|0
"4293"|0.2172|0.005|0.03|0.024|1e-04|1|"No"|0|0
"4294"|0.2176|0.005|0.03|0.024|1e-04|1|"No"|0|0
"4295"|0.218|0.005|0.03|0.024|1e-04|1|"No"|0|0
"4296"|0.2184|0.005|0.03|0.024|1e-04|1|"No"|0|0
"4297"|0.2188|0.005|0.03|0.024|1e-04|1|"No"|0|0
"4298"|0.2192|0.005|0.03|0.024|1e-04|1|"No"|0|0
"4299"|0.2196|0.005|0.03|0.024|1e-04|1|"No"|0|0
"4300"|0.22|0.005|0.03|0.024|1e-04|1|"No"|0|0
"4301"|0.2204|0.005|0.03|0.024|1e-04|1|"No"|0|0
"4302"|0.2208|0.005|0.03|0.024|1e-04|1|"No"|0|0
"4303"|0.2212|0.005|0.03|0.024|1e-04|1|"No"|0|0
"4304"|0.2216|0.005|0.03|0.024|1e-04|1|"No"|0|0
"4305"|0.222|0.005|0.03|0.024|1e-04|1|"No"|0|0
"4306"|0.2224|0.005|0.03|0.024|1e-04|1|"No"|0|0
"4307"|0.2228|0.005|0.03|0.024|1e-04|1|"No"|0|0
"4308"|0.2232|0.005|0.03|0.024|1e-04|1|"No"|0|0
"4309"|0.2236|0.005|0.03|0.024|1e-04|1|"No"|0|0
"4310"|0.224|0.005|0.03|0.024|1e-04|1|"No"|0|0
"4311"|0.2244|0.005|0.03|0.024|1e-04|1|"No"|0|0
"4312"|0.2248|0.005|0.03|0.024|1e-04|1|"No"|0|0
"4313"|0.2252|0.005|0.03|0.024|1e-04|1|"No"|0|0
"4314"|0.2256|0.005|0.03|0.024|1e-04|1|"No"|0|0
"4315"|0.226|0.005|0.03|0.024|1e-04|1|"No"|0|0
"4316"|0.2264|0.005|0.03|0.024|1e-04|1|"No"|0|0
"4317"|0.2268|0.005|0.03|0.024|1e-04|1|"No"|0|0
"4318"|0.2272|0.005|0.03|0.024|1e-04|1|"No"|0|0
"4319"|0.2276|0.005|0.03|0.024|1e-04|1|"No"|0|0
"4320"|0.228|0.005|0.03|0.024|1e-04|1|"No"|0|0
"4321"|0.2284|0.005|0.03|0.024|1e-04|1|"No"|0|0
"4322"|0.2288|0.005|0.03|0.024|1e-04|1|"No"|0|0
"4323"|0.2292|0.005|0.03|0.024|1e-04|1|"No"|0|0
"4324"|0.2296|0.005|0.03|0.024|1e-04|1|"No"|0|0
"4325"|0.23|0.005|0.03|0.024|1e-04|1|"No"|0|0
"4326"|0.2304|0.005|0.03|0.024|1e-04|1|"No"|0|0
"4327"|0.2308|0.005|0.03|0.024|1e-04|1|"No"|0|0
"4328"|0.2312|0.005|0.03|0.024|1e-04|1|"No"|0|0
"4329"|0.2316|0.005|0.03|0.024|1e-04|1|"No"|0|0
"4330"|0.232|0.005|0.03|0.024|1e-04|1|"No"|0|0
"4331"|0.2324|0.005|0.03|0.024|1e-04|1|"No"|0|0
"4332"|0.2328|0.005|0.03|0.024|1e-04|1|"No"|0|0
"4333"|0.2332|0.005|0.03|0.024|1e-04|1|"No"|0|0
"4334"|0.2336|0.005|0.03|0.024|1e-04|1|"No"|0|0
"4335"|0.234|0.005|0.03|0.024|1e-04|1|"No"|0|0
"4336"|0.2344|0.005|0.03|0.024|1e-04|1|"No"|0|0
"4337"|0.2348|0.005|0.03|0.024|1e-04|1|"No"|0|0
"4338"|0.2352|0.005|0.03|0.024|1e-04|1|"No"|0|0
"4339"|0.2356|0.005|0.03|0.024|1e-04|1|"No"|0|0
"4340"|0.236|0.005|0.03|0.024|1e-04|1|"No"|0|0
"4341"|0.2364|0.005|0.03|0.024|1e-04|1|"No"|0|0
"4342"|0.2368|0.005|0.03|0.024|1e-04|1|"No"|0|0
"4343"|0.2372|0.005|0.03|0.024|1e-04|1|"No"|0|0
"4344"|0.2376|0.005|0.03|0.024|1e-04|1|"No"|0|0
"4345"|0.238|0.005|0.03|0.024|1e-04|1|"No"|0|0
"4346"|0.2384|0.005|0.03|0.024|1e-04|1|"No"|0|0
"4347"|0.2388|0.005|0.03|0.024|1e-04|1|"No"|0|0
"4348"|0.2392|0.005|0.03|0.024|1e-04|1|"No"|0|0
"4349"|0.2396|0.005|0.03|0.024|1e-04|1|"No"|0|0
"4350"|0.24|0.005|0.03|0.024|1e-04|1|"No"|0|0
"4351"|0.2404|0.005|0.03|0.024|1e-04|1|"No"|0|0
"4352"|0.2408|0.005|0.03|0.024|1e-04|1|"No"|0|0
"4353"|0.2412|0.005|0.03|0.024|1e-04|1|"No"|0|0
"4354"|0.2416|0.005|0.03|0.024|1e-04|1|"No"|0|0
"4355"|0.242|0.005|0.03|0.024|1e-04|1|"No"|0|0
"4356"|0.2424|0.005|0.03|0.024|1e-04|1|"No"|0|0
"4357"|0.2428|0.005|0.03|0.024|1e-04|1|"No"|0|0
"4358"|0.2432|0.005|0.03|0.024|1e-04|1|"No"|0|0
"4359"|0.2436|0.005|0.03|0.024|1e-04|1|"No"|0|0
"4360"|0.244|0.005|0.03|0.024|1e-04|1|"No"|0|0
"4361"|0.2444|0.005|0.03|0.024|1e-04|1|"No"|0|0
"4362"|0.2448|0.005|0.03|0.024|1e-04|1|"No"|0|0
"4363"|0.2452|0.005|0.03|0.024|1e-04|1|"No"|0|0
"4364"|0.2456|0.005|0.03|0.024|1e-04|1|"No"|0|0
"4365"|0.246|0.005|0.03|0.024|1e-04|1|"No"|0|0
"4366"|0.2464|0.005|0.03|0.024|1e-04|1|"No"|0|0
"4367"|0.2468|0.005|0.03|0.024|1e-04|1|"No"|0|0
"4368"|0.2472|0.005|0.03|0.024|1e-04|1|"No"|0|0
"4369"|0.2476|0.005|0.03|0.024|1e-04|1|"No"|0|0
"4370"|0.248|0.005|0.03|0.024|1e-04|1|"No"|0|0
"4371"|0.2484|0.005|0.03|0.024|1e-04|1|"No"|0|0
"4372"|0.2488|0.005|0.03|0.024|1e-04|1|"No"|0|0
"4373"|0.2492|0.005|0.03|0.024|1e-04|1|"No"|0|0
"4374"|0.2496|0.005|0.03|0.024|1e-04|1|"No"|0|0
"4375"|0.25|0.005|0.03|0.024|1e-04|1|"No"|0|0
"4376"|0.2504|0.005|0.03|0.024|1e-04|1|"No"|0|0
"4377"|0.2508|0.005|0.03|0.024|1e-04|1|"No"|0|0
"4378"|0.2512|0.005|0.03|0.024|1e-04|1|"No"|0|0
"4379"|0.2516|0.005|0.03|0.024|1e-04|1|"No"|0|0
"4380"|0.252|0.005|0.03|0.024|1e-04|1|"No"|0|0
"4381"|0.2524|0.005|0.03|0.024|1e-04|1|"No"|0|0
"4382"|0.2528|0.005|0.03|0.024|1e-04|1|"No"|0|0
"4383"|0.2532|0.005|0.03|0.024|1e-04|1|"No"|0|0
"4384"|0.2536|0.005|0.03|0.024|1e-04|1|"No"|0|0
"4385"|0.254|0.005|0.03|0.024|1e-04|1|"No"|0|0
"4386"|0.2544|0.005|0.03|0.024|1e-04|1|"No"|0|0
"4387"|0.2548|0.005|0.03|0.024|1e-04|1|"No"|0|0
"4388"|0.2552|0.005|0.03|0.024|1e-04|1|"No"|0|0
"4389"|0.2556|0.005|0.03|0.024|1e-04|1|"No"|0|0
"4390"|0.256|0.005|0.03|0.024|1e-04|1|"No"|0|0
"4391"|0.2564|0.005|0.03|0.024|1e-04|1|"No"|0|0
"4392"|0.2568|0.005|0.03|0.024|1e-04|1|"No"|0|0
"4393"|0.2572|0.005|0.03|0.024|1e-04|1|"No"|0|0
"4394"|0.2576|0.005|0.03|0.024|1e-04|1|"No"|0|0
"4395"|0.258|0.005|0.03|0.024|1e-04|1|"No"|0|0
"4396"|0.2584|0.005|0.03|0.024|1e-04|1|"No"|0|0
"4397"|0.2588|0.005|0.03|0.024|1e-04|1|"No"|0|0
"4398"|0.2592|0.005|0.03|0.024|1e-04|1|"No"|0|0
"4399"|0.2596|0.005|0.03|0.024|1e-04|1|"No"|0|0
"4400"|0.26|0.005|0.03|0.024|1e-04|1|"No"|0|0
"4401"|0.2604|0.005|0.03|0.024|1e-04|1|"No"|0|0
"4402"|0.2608|0.005|0.03|0.024|1e-04|1|"No"|0|0
"4403"|0.2612|0.005|0.03|0.024|1e-04|1|"No"|0|0
"4404"|0.2616|0.005|0.03|0.024|1e-04|1|"No"|0|0
"4405"|0.262|0.005|0.03|0.024|1e-04|1|"No"|0|0
"4406"|0.2624|0.005|0.03|0.024|1e-04|1|"No"|0|0
"4407"|0.2628|0.005|0.03|0.024|1e-04|1|"No"|0|0
"4408"|0.2632|0.005|0.03|0.024|1e-04|1|"No"|0|0
"4409"|0.2636|0.005|0.03|0.024|1e-04|1|"No"|0|0
"4410"|0.264|0.005|0.03|0.024|1e-04|1|"No"|0|0
"4411"|0.2644|0.005|0.03|0.024|1e-04|1|"No"|0|0
"4412"|0.2648|0.005|0.03|0.024|1e-04|1|"No"|0|0
"4413"|0.2652|0.005|0.03|0.024|1e-04|1|"No"|0|0
"4414"|0.2656|0.005|0.03|0.024|1e-04|1|"No"|0|0
"4415"|0.266|0.005|0.03|0.024|1e-04|1|"No"|0|0
"4416"|0.2664|0.005|0.03|0.024|1e-04|1|"No"|0|0
"4417"|0.2668|0.005|0.03|0.024|1e-04|1|"No"|0|0
"4418"|0.2672|0.005|0.03|0.024|1e-04|1|"No"|0|0
"4419"|0.2676|0.005|0.03|0.024|1e-04|1|"No"|0|0
"4420"|0.268|0.005|0.03|0.024|1e-04|1|"No"|0|0
"4421"|0.2684|0.005|0.03|0.024|1e-04|1|"No"|0|0
"4422"|0.2688|0.005|0.03|0.024|1e-04|1|"No"|0|0
"4423"|0.2692|0.005|0.03|0.024|1e-04|1|"No"|0|0
"4424"|0.2696|0.005|0.03|0.024|1e-04|1|"No"|0|0
"4425"|0.27|0.005|0.03|0.024|1e-04|1|"No"|0|0
"4426"|0.2704|0.005|0.03|0.024|1e-04|1|"No"|0|0
"4427"|0.2708|0.005|0.03|0.024|1e-04|1|"No"|0|0
"4428"|0.2712|0.005|0.03|0.024|1e-04|1|"No"|0|0
"4429"|0.2716|0.005|0.03|0.024|1e-04|1|"No"|0|0
"4430"|0.272|0.005|0.03|0.024|1e-04|1|"No"|0|0
"4431"|0.2724|0.005|0.03|0.024|1e-04|1|"No"|0|0
"4432"|0.2728|0.005|0.03|0.024|1e-04|1|"No"|0|0
"4433"|0.2732|0.005|0.03|0.024|1e-04|1|"No"|0|0
"4434"|0.2736|0.005|0.03|0.024|1e-04|1|"No"|0|0
"4435"|0.274|0.005|0.03|0.024|1e-04|1|"No"|0|0
"4436"|0.2744|0.005|0.03|0.024|1e-04|1|"No"|0|0
"4437"|0.2748|0.005|0.03|0.024|1e-04|1|"No"|0|0
"4438"|0.2752|0.005|0.03|0.024|1e-04|1|"No"|0|0
"4439"|0.2756|0.005|0.03|0.024|1e-04|1|"No"|0|0
"4440"|0.276|0.005|0.03|0.024|1e-04|1|"No"|0|0
"4441"|0.2764|0.005|0.03|0.024|1e-04|1|"No"|0|0
"4442"|0.2768|0.005|0.03|0.024|1e-04|1|"No"|0|0
"4443"|0.2772|0.005|0.03|0.024|1e-04|1|"No"|0|0
"4444"|0.2776|0.005|0.03|0.024|1e-04|1|"No"|0|0
"4445"|0.278|0.005|0.03|0.024|1e-04|1|"No"|0|0
"4446"|0.2784|0.005|0.03|0.024|1e-04|1|"No"|0|0
"4447"|0.2788|0.005|0.03|0.024|1e-04|1|"No"|0|0
"4448"|0.2792|0.005|0.03|0.024|1e-04|1|"No"|0|0
"4449"|0.2796|0.005|0.03|0.024|1e-04|1|"No"|0|0
"4450"|0.28|0.005|0.03|0.024|1e-04|1|"No"|0|0
"4451"|0.2804|0.005|0.03|0.024|1e-04|1|"No"|0|0
"4452"|0.2808|0.005|0.03|0.024|1e-04|1|"No"|0|0
"4453"|0.2812|0.005|0.03|0.024|1e-04|1|"No"|0|0
"4454"|0.2816|0.005|0.03|0.024|1e-04|1|"No"|0|0
"4455"|0.282|0.005|0.03|0.024|1e-04|1|"No"|0|0
"4456"|0.2824|0.005|0.03|0.024|1e-04|1|"No"|0|0
"4457"|0.2828|0.005|0.03|0.024|1e-04|1|"No"|0|0
"4458"|0.2832|0.005|0.03|0.024|1e-04|1|"No"|0|0
"4459"|0.2836|0.005|0.03|0.024|1e-04|1|"No"|0|0
"4460"|0.284|0.005|0.03|0.024|1e-04|1|"No"|0|0
"4461"|0.2844|0.005|0.03|0.024|1e-04|1|"No"|0|0
"4462"|0.2848|0.005|0.03|0.024|1e-04|1|"No"|0|0
"4463"|0.2852|0.005|0.03|0.024|1e-04|1|"No"|0|0
"4464"|0.2856|0.005|0.03|0.024|1e-04|1|"No"|0|0
"4465"|0.286|0.005|0.03|0.024|1e-04|1|"No"|0|0
"4466"|0.2864|0.005|0.03|0.024|1e-04|1|"No"|0|0
"4467"|0.2868|0.005|0.03|0.024|1e-04|1|"No"|0|0
"4468"|0.2872|0.005|0.03|0.024|1e-04|1|"No"|0|0
"4469"|0.2876|0.005|0.03|0.024|1e-04|1|"No"|0|0
"4470"|0.288|0.005|0.03|0.024|1e-04|1|"No"|0|0
"4471"|0.2884|0.005|0.03|0.024|1e-04|1|"No"|0|0
"4472"|0.2888|0.005|0.03|0.024|1e-04|1|"No"|0|0
"4473"|0.2892|0.005|0.03|0.024|1e-04|1|"No"|0|0
"4474"|0.2896|0.005|0.03|0.024|1e-04|1|"No"|0|0
"4475"|0.29|0.005|0.03|0.024|1e-04|1|"No"|0|0
"4476"|0.2904|0.005|0.03|0.024|1e-04|1|"No"|0|0
"4477"|0.2908|0.005|0.03|0.024|1e-04|1|"No"|0|0
"4478"|0.2912|0.005|0.03|0.024|1e-04|1|"No"|0|0
"4479"|0.2916|0.005|0.03|0.024|1e-04|1|"No"|0|0
"4480"|0.292|0.005|0.03|0.024|1e-04|1|"No"|0|0
"4481"|0.2924|0.005|0.03|0.024|1e-04|1|"No"|0|0
"4482"|0.2928|0.005|0.03|0.024|1e-04|1|"No"|0|0
"4483"|0.2932|0.005|0.03|0.024|1e-04|1|"No"|0|0
"4484"|0.2936|0.005|0.03|0.024|1e-04|1|"No"|0|0
"4485"|0.294|0.005|0.03|0.024|1e-04|1|"No"|0|0
"4486"|0.2944|0.005|0.03|0.024|1e-04|1|"No"|0|0
"4487"|0.2948|0.005|0.03|0.024|1e-04|1|"No"|0|0
"4488"|0.2952|0.005|0.03|0.024|1e-04|1|"No"|0|0
"4489"|0.2956|0.005|0.03|0.024|1e-04|1|"No"|0|0
"4490"|0.296|0.005|0.03|0.024|1e-04|1|"No"|0|0
"4491"|0.2964|0.005|0.03|0.024|1e-04|1|"No"|0|0
"4492"|0.2968|0.005|0.03|0.024|1e-04|1|"No"|0|0
"4493"|0.2972|0.005|0.03|0.024|1e-04|1|"No"|0|0
"4494"|0.2976|0.005|0.03|0.024|1e-04|1|"No"|0|0
"4495"|0.298|0.005|0.03|0.024|1e-04|1|"No"|0|0
"4496"|0.2984|0.005|0.03|0.024|1e-04|1|"No"|0|0
"4497"|0.2988|0.005|0.03|0.024|1e-04|1|"No"|0|0
"4498"|0.2992|0.005|0.03|0.024|1e-04|1|"No"|0|0
"4499"|0.2996|0.005|0.03|0.024|1e-04|1|"No"|0|0
"4500"|0.3|0.005|0.03|0.024|1e-04|1|"No"|0|0
"4501"|4e-04|0.005|0.03|0.028|1e-04|1|"No"|0|0
"4502"|8e-04|0.005|0.03|0.028|1e-04|1|"No"|0|0
"4503"|0.0012|0.005|0.03|0.028|1e-04|1|"No"|0|0
"4504"|0.0016|0.005|0.03|0.028|1e-04|1|"No"|0|0
"4505"|0.002|0.005|0.03|0.028|1e-04|1|"No"|0|0
"4506"|0.0024|0.005|0.03|0.028|1e-04|1|"No"|0|0
"4507"|0.0028|0.005|0.03|0.028|1e-04|1|"No"|0|0
"4508"|0.0032|0.005|0.03|0.028|1e-04|1|"No"|0|0
"4509"|0.0036|0.005|0.03|0.028|1e-04|1|"No"|0|0
"4510"|0.004|0.005|0.03|0.028|1e-04|1|"No"|0|0
"4511"|0.0044|0.005|0.03|0.028|1e-04|1|"No"|0|0
"4512"|0.0048|0.005|0.03|0.028|1e-04|1|"No"|0|0
"4513"|0.0052|0.005|0.03|0.028|1e-04|1|"No"|0|0
"4514"|0.0056|0.005|0.03|0.028|1e-04|1|"No"|0|0
"4515"|0.006|0.005|0.03|0.028|1e-04|1|"No"|0|0
"4516"|0.0064|0.005|0.03|0.028|1e-04|1|"No"|0|0
"4517"|0.0068|0.005|0.03|0.028|1e-04|1|"No"|0|0
"4518"|0.0072|0.005|0.03|0.028|1e-04|1|"No"|0|0
"4519"|0.0076|0.005|0.03|0.028|1e-04|1|"No"|0|0
"4520"|0.008|0.005|0.03|0.028|1e-04|1|"No"|0|0
"4521"|0.0084|0.005|0.03|0.028|1e-04|1|"No"|0|0
"4522"|0.0088|0.005|0.03|0.028|1e-04|1|"No"|0|0
"4523"|0.0092|0.005|0.03|0.028|1e-04|1|"No"|0|0
"4524"|0.0096|0.005|0.03|0.028|1e-04|1|"No"|0|0
"4525"|0.01|0.005|0.03|0.028|1e-04|1|"No"|0|0
"4526"|0.0104|0.005|0.03|0.028|1e-04|1|"No"|0|0
"4527"|0.0108|0.005|0.03|0.028|1e-04|1|"No"|0|0
"4528"|0.0112|0.005|0.03|0.028|1e-04|1|"No"|0|0
"4529"|0.0116|0.005|0.03|0.028|1e-04|1|"No"|0|0
"4530"|0.012|0.005|0.03|0.028|1e-04|1|"No"|0|0
"4531"|0.0124|0.005|0.03|0.028|1e-04|1|"No"|0|0
"4532"|0.0128|0.005|0.03|0.028|1e-04|1|"No"|0|0
"4533"|0.0132|0.005|0.03|0.028|1e-04|1|"No"|0|0
"4534"|0.0136|0.005|0.03|0.028|1e-04|1|"No"|0|0
"4535"|0.014|0.005|0.03|0.028|1e-04|1|"No"|0|0
"4536"|0.0144|0.005|0.03|0.028|1e-04|1|"No"|0|0
"4537"|0.0148|0.005|0.03|0.028|1e-04|1|"No"|0|0
"4538"|0.0152|0.005|0.03|0.028|1e-04|1|"No"|0|0
"4539"|0.0156|0.005|0.03|0.028|1e-04|1|"No"|0|0
"4540"|0.016|0.005|0.03|0.028|1e-04|1|"No"|0|0
"4541"|0.0164|0.005|0.03|0.028|1e-04|1|"No"|0|0
"4542"|0.0168|0.005|0.03|0.028|1e-04|1|"No"|0|0
"4543"|0.0172|0.005|0.03|0.028|1e-04|1|"No"|0|0
"4544"|0.0176|0.005|0.03|0.028|1e-04|1|"No"|0|0
"4545"|0.018|0.005|0.03|0.028|1e-04|1|"No"|0|0
"4546"|0.0184|0.005|0.03|0.028|1e-04|1|"No"|0|0
"4547"|0.0188|0.005|0.03|0.028|1e-04|1|"No"|0|0
"4548"|0.0192|0.005|0.03|0.028|1e-04|1|"No"|0|0
"4549"|0.0196|0.005|0.03|0.028|1e-04|1|"No"|0|0
"4550"|0.02|0.005|0.03|0.028|1e-04|1|"No"|0|0
"4551"|0.0204|0.005|0.03|0.028|1e-04|1|"No"|0|0
"4552"|0.0208|0.005|0.03|0.028|1e-04|1|"No"|0|0
"4553"|0.0212|0.005|0.03|0.028|1e-04|1|"No"|0|0
"4554"|0.0216|0.005|0.03|0.028|1e-04|1|"No"|0|0
"4555"|0.022|0.005|0.03|0.028|1e-04|1|"No"|0|0
"4556"|0.0224|0.005|0.03|0.028|1e-04|1|"No"|0|0
"4557"|0.0228|0.005|0.03|0.028|1e-04|1|"No"|0|0
"4558"|0.0232|0.005|0.03|0.028|1e-04|1|"No"|0|0
"4559"|0.0236|0.005|0.03|0.028|1e-04|1|"No"|0|0
"4560"|0.024|0.005|0.03|0.028|1e-04|1|"No"|0|0
"4561"|0.0244|0.005|0.03|0.028|1e-04|1|"No"|0|0
"4562"|0.0248|0.005|0.03|0.028|1e-04|1|"No"|0|0
"4563"|0.0252|0.005|0.03|0.028|1e-04|1|"No"|0|0
"4564"|0.0256|0.005|0.03|0.028|1e-04|1|"No"|0|0
"4565"|0.026|0.005|0.03|0.028|1e-04|1|"No"|0|0
"4566"|0.0264|0.005|0.03|0.028|1e-04|1|"No"|0|0
"4567"|0.0268|0.005|0.03|0.028|1e-04|1|"No"|0|0
"4568"|0.0272|0.005|0.03|0.028|1e-04|1|"No"|0|0
"4569"|0.0276|0.005|0.03|0.028|1e-04|1|"No"|0|0
"4570"|0.028|0.005|0.03|0.028|1e-04|1|"No"|0|0
"4571"|0.0284|0.005|0.03|0.028|1e-04|1|"No"|0|0
"4572"|0.0288|0.005|0.03|0.028|1e-04|1|"No"|0|0
"4573"|0.0292|0.005|0.03|0.028|1e-04|1|"No"|0|0
"4574"|0.0296|0.005|0.03|0.028|1e-04|1|"No"|0|0
"4575"|0.03|0.005|0.03|0.028|1e-04|1|"No"|0|0
"4576"|0.0304|0.005|0.03|0.028|1e-04|1|"No"|0|0
"4577"|0.0308|0.005|0.03|0.028|1e-04|1|"No"|0|0
"4578"|0.0312|0.005|0.03|0.028|1e-04|1|"No"|0|0
"4579"|0.0316|0.005|0.03|0.028|1e-04|1|"No"|0|0
"4580"|0.032|0.005|0.03|0.028|1e-04|1|"No"|0|0
"4581"|0.0324|0.005|0.03|0.028|1e-04|1|"No"|0|0
"4582"|0.0328|0.005|0.03|0.028|1e-04|1|"No"|0|0
"4583"|0.0332|0.005|0.03|0.028|1e-04|1|"No"|0|0
"4584"|0.0336|0.005|0.03|0.028|1e-04|1|"No"|0|0
"4585"|0.034|0.005|0.03|0.028|1e-04|1|"No"|0|0
"4586"|0.0344|0.005|0.03|0.028|1e-04|1|"No"|0|0
"4587"|0.0348|0.005|0.03|0.028|1e-04|1|"No"|0|0
"4588"|0.0352|0.005|0.03|0.028|1e-04|1|"No"|0|0
"4589"|0.0356|0.005|0.03|0.028|1e-04|1|"No"|0|0
"4590"|0.036|0.005|0.03|0.028|1e-04|1|"No"|0|0
"4591"|0.0364|0.005|0.03|0.028|1e-04|1|"No"|0|0
"4592"|0.0368|0.005|0.03|0.028|1e-04|1|"No"|0|0
"4593"|0.0372|0.005|0.03|0.028|1e-04|1|"No"|0|0
"4594"|0.0376|0.005|0.03|0.028|1e-04|1|"No"|0|0
"4595"|0.038|0.005|0.03|0.028|1e-04|1|"No"|0|0
"4596"|0.0384|0.005|0.03|0.028|1e-04|1|"No"|0|0
"4597"|0.0388|0.005|0.03|0.028|1e-04|1|"No"|0|0
"4598"|0.0392|0.005|0.03|0.028|1e-04|1|"No"|0|0
"4599"|0.0396|0.005|0.03|0.028|1e-04|1|"No"|0|0
"4600"|0.04|0.005|0.03|0.028|1e-04|1|"No"|0|0
"4601"|0.0404|0.005|0.03|0.028|1e-04|1|"No"|0|0
"4602"|0.0408|0.005|0.03|0.028|1e-04|1|"No"|0|0
"4603"|0.0412|0.005|0.03|0.028|1e-04|1|"No"|0|0
"4604"|0.0416|0.005|0.03|0.028|1e-04|1|"No"|0|0
"4605"|0.042|0.005|0.03|0.028|1e-04|1|"No"|0|0
"4606"|0.0424|0.005|0.03|0.028|1e-04|1|"No"|0|0
"4607"|0.0428|0.005|0.03|0.028|1e-04|1|"No"|0|0
"4608"|0.0432|0.005|0.03|0.028|1e-04|1|"No"|0|0
"4609"|0.0436|0.005|0.03|0.028|1e-04|1|"No"|0|0
"4610"|0.044|0.005|0.03|0.028|1e-04|1|"No"|0|0
"4611"|0.0444|0.005|0.03|0.028|1e-04|1|"No"|0|0
"4612"|0.0448|0.005|0.03|0.028|1e-04|1|"No"|0|0
"4613"|0.0452|0.005|0.03|0.028|1e-04|1|"No"|0|0
"4614"|0.0456|0.005|0.03|0.028|1e-04|1|"No"|0|0
"4615"|0.046|0.005|0.03|0.028|1e-04|1|"No"|0|0
"4616"|0.0464|0.005|0.03|0.028|1e-04|1|"No"|0|0
"4617"|0.0468|0.005|0.03|0.028|1e-04|1|"No"|0|0
"4618"|0.0472|0.005|0.03|0.028|1e-04|1|"No"|0|0
"4619"|0.0476|0.005|0.03|0.028|1e-04|1|"No"|0|0
"4620"|0.048|0.005|0.03|0.028|1e-04|1|"No"|0|0
"4621"|0.0484|0.005|0.03|0.028|1e-04|1|"No"|0|0
"4622"|0.0488|0.005|0.03|0.028|1e-04|1|"No"|0|0
"4623"|0.0492|0.005|0.03|0.028|1e-04|1|"No"|0|0
"4624"|0.0496|0.005|0.03|0.028|1e-04|1|"No"|0|0
"4625"|0.05|0.005|0.03|0.028|1e-04|1|"No"|0|0
"4626"|0.0504|0.005|0.03|0.028|1e-04|1|"No"|0|0
"4627"|0.0508|0.005|0.03|0.028|1e-04|1|"No"|0|0
"4628"|0.0512|0.005|0.03|0.028|1e-04|1|"No"|0|0
"4629"|0.0516|0.005|0.03|0.028|1e-04|1|"No"|0|0
"4630"|0.052|0.005|0.03|0.028|1e-04|1|"No"|0|0
"4631"|0.0524|0.005|0.03|0.028|1e-04|1|"No"|0|0
"4632"|0.0528|0.005|0.03|0.028|1e-04|1|"No"|0|0
"4633"|0.0532|0.005|0.03|0.028|1e-04|1|"No"|0|0
"4634"|0.0536|0.005|0.03|0.028|1e-04|1|"No"|0|0
"4635"|0.054|0.005|0.03|0.028|1e-04|1|"No"|0|0
"4636"|0.0544|0.005|0.03|0.028|1e-04|1|"No"|0|0
"4637"|0.0548|0.005|0.03|0.028|1e-04|1|"No"|0|0
"4638"|0.0552|0.005|0.03|0.028|1e-04|1|"No"|0|0
"4639"|0.0556|0.005|0.03|0.028|1e-04|1|"No"|0|0
"4640"|0.056|0.005|0.03|0.028|1e-04|1|"No"|0|0
"4641"|0.0564|0.005|0.03|0.028|1e-04|1|"No"|0|0
"4642"|0.0568|0.005|0.03|0.028|1e-04|1|"No"|0|0
"4643"|0.0572|0.005|0.03|0.028|1e-04|1|"No"|0|0
"4644"|0.0576|0.005|0.03|0.028|1e-04|1|"No"|0|0
"4645"|0.058|0.005|0.03|0.028|1e-04|1|"No"|0|0
"4646"|0.0584|0.005|0.03|0.028|1e-04|1|"No"|0|0
"4647"|0.0588|0.005|0.03|0.028|1e-04|1|"No"|0|0
"4648"|0.0592|0.005|0.03|0.028|1e-04|1|"No"|0|0
"4649"|0.0596|0.005|0.03|0.028|1e-04|1|"No"|0|0
"4650"|0.06|0.005|0.03|0.028|1e-04|1|"No"|0|0
"4651"|0.0604|0.005|0.03|0.028|1e-04|1|"No"|0|0
"4652"|0.0608|0.005|0.03|0.028|1e-04|1|"No"|0|0
"4653"|0.0612|0.005|0.03|0.028|1e-04|1|"No"|0|0
"4654"|0.0616|0.005|0.03|0.028|1e-04|1|"No"|0|0
"4655"|0.062|0.005|0.03|0.028|1e-04|1|"No"|0|0
"4656"|0.0624|0.005|0.03|0.028|1e-04|1|"No"|0|0
"4657"|0.0628|0.005|0.03|0.028|1e-04|1|"No"|0|0
"4658"|0.0632|0.005|0.03|0.028|1e-04|1|"No"|0|0
"4659"|0.0636|0.005|0.03|0.028|1e-04|1|"No"|0|0
"4660"|0.064|0.005|0.03|0.028|1e-04|1|"No"|0|0
"4661"|0.0644|0.005|0.03|0.028|1e-04|1|"No"|0|0
"4662"|0.0648|0.005|0.03|0.028|1e-04|1|"No"|0|0
"4663"|0.0652|0.005|0.03|0.028|1e-04|1|"No"|0|0
"4664"|0.0656|0.005|0.03|0.028|1e-04|1|"No"|0|0
"4665"|0.066|0.005|0.03|0.028|1e-04|1|"No"|0|0
"4666"|0.0664|0.005|0.03|0.028|1e-04|1|"No"|0|0
"4667"|0.0668|0.005|0.03|0.028|1e-04|1|"No"|0|0
"4668"|0.0672|0.005|0.03|0.028|1e-04|1|"No"|0|0
"4669"|0.0676|0.005|0.03|0.028|1e-04|1|"No"|0|0
"4670"|0.068|0.005|0.03|0.028|1e-04|1|"No"|0|0
"4671"|0.0684|0.005|0.03|0.028|1e-04|1|"No"|0|0
"4672"|0.0688|0.005|0.03|0.028|1e-04|1|"No"|0|0
"4673"|0.0692|0.005|0.03|0.028|1e-04|1|"No"|0|0
"4674"|0.0696|0.005|0.03|0.028|1e-04|1|"No"|0|0
"4675"|0.07|0.005|0.03|0.028|1e-04|1|"No"|0|0
"4676"|0.0704|0.005|0.03|0.028|1e-04|1|"No"|0|0
"4677"|0.0708|0.005|0.03|0.028|1e-04|1|"No"|0|0
"4678"|0.0712|0.005|0.03|0.028|1e-04|1|"No"|0|0
"4679"|0.0716|0.005|0.03|0.028|1e-04|1|"No"|0|0
"4680"|0.072|0.005|0.03|0.028|1e-04|1|"No"|0|0
"4681"|0.0724|0.005|0.03|0.028|1e-04|1|"No"|0|0
"4682"|0.0728|0.005|0.03|0.028|1e-04|1|"No"|0|0
"4683"|0.0732|0.005|0.03|0.028|1e-04|1|"No"|0|0
"4684"|0.0736|0.005|0.03|0.028|1e-04|1|"No"|0|0
"4685"|0.074|0.005|0.03|0.028|1e-04|1|"No"|0|0
"4686"|0.0744|0.005|0.03|0.028|1e-04|1|"No"|0|0
"4687"|0.0748|0.005|0.03|0.028|1e-04|1|"No"|0|0
"4688"|0.0752|0.005|0.03|0.028|1e-04|1|"No"|0|0
"4689"|0.0756|0.005|0.03|0.028|1e-04|1|"No"|0|0
"4690"|0.076|0.005|0.03|0.028|1e-04|1|"No"|0|0
"4691"|0.0764|0.005|0.03|0.028|1e-04|1|"No"|0|0
"4692"|0.0768|0.005|0.03|0.028|1e-04|1|"No"|0|0
"4693"|0.0772|0.005|0.03|0.028|1e-04|1|"No"|0|0
"4694"|0.0776|0.005|0.03|0.028|1e-04|1|"No"|0|0
"4695"|0.078|0.005|0.03|0.028|1e-04|1|"No"|0|0
"4696"|0.0784|0.005|0.03|0.028|1e-04|1|"No"|0|0
"4697"|0.0788|0.005|0.03|0.028|1e-04|1|"No"|0|0
"4698"|0.0792|0.005|0.03|0.028|1e-04|1|"No"|0|0
"4699"|0.0796|0.005|0.03|0.028|1e-04|1|"No"|0|0
"4700"|0.08|0.005|0.03|0.028|1e-04|1|"No"|0|0
"4701"|0.0804|0.005|0.03|0.028|1e-04|1|"No"|0|0
"4702"|0.0808|0.005|0.03|0.028|1e-04|1|"No"|0|0
"4703"|0.0812|0.005|0.03|0.028|1e-04|1|"No"|0|0
"4704"|0.0816|0.005|0.03|0.028|1e-04|1|"No"|0|0
"4705"|0.082|0.005|0.03|0.028|1e-04|1|"No"|0|0
"4706"|0.0824|0.005|0.03|0.028|1e-04|1|"No"|0|0
"4707"|0.0828|0.005|0.03|0.028|1e-04|1|"No"|0|0
"4708"|0.0832|0.005|0.03|0.028|1e-04|1|"No"|0|0
"4709"|0.0836|0.005|0.03|0.028|1e-04|1|"No"|0|0
"4710"|0.084|0.005|0.03|0.028|1e-04|1|"No"|0|0
"4711"|0.0844|0.005|0.03|0.028|1e-04|1|"No"|0|0
"4712"|0.0848|0.005|0.03|0.028|1e-04|1|"No"|0|0
"4713"|0.0852|0.005|0.03|0.028|1e-04|1|"No"|0|0
"4714"|0.0856|0.005|0.03|0.028|1e-04|1|"No"|0|0
"4715"|0.086|0.005|0.03|0.028|1e-04|1|"No"|0|0
"4716"|0.0864|0.005|0.03|0.028|1e-04|1|"No"|0|0
"4717"|0.0868|0.005|0.03|0.028|1e-04|1|"No"|0|0
"4718"|0.0872|0.005|0.03|0.028|1e-04|1|"No"|0|0
"4719"|0.0876|0.005|0.03|0.028|1e-04|1|"No"|0|0
"4720"|0.088|0.005|0.03|0.028|1e-04|1|"No"|0|0
"4721"|0.0884|0.005|0.03|0.028|1e-04|1|"No"|0|0
"4722"|0.0888|0.005|0.03|0.028|1e-04|1|"No"|0|0
"4723"|0.0892|0.005|0.03|0.028|1e-04|1|"No"|0|0
"4724"|0.0896|0.005|0.03|0.028|1e-04|1|"No"|0|0
"4725"|0.09|0.005|0.03|0.028|1e-04|1|"No"|0|0
"4726"|0.0904|0.005|0.03|0.028|1e-04|1|"No"|0|0
"4727"|0.0908|0.005|0.03|0.028|1e-04|1|"No"|0|0
"4728"|0.0912|0.005|0.03|0.028|1e-04|1|"No"|0|0
"4729"|0.0916|0.005|0.03|0.028|1e-04|1|"No"|0|0
"4730"|0.092|0.005|0.03|0.028|1e-04|1|"No"|0|0
"4731"|0.0924|0.005|0.03|0.028|1e-04|1|"No"|0|0
"4732"|0.0928|0.005|0.03|0.028|1e-04|1|"No"|0|0
"4733"|0.0932|0.005|0.03|0.028|1e-04|1|"No"|0|0
"4734"|0.0936|0.005|0.03|0.028|1e-04|1|"No"|0|0
"4735"|0.094|0.005|0.03|0.028|1e-04|1|"No"|0|0
"4736"|0.0944|0.005|0.03|0.028|1e-04|1|"No"|0|0
"4737"|0.0948|0.005|0.03|0.028|1e-04|1|"No"|0|0
"4738"|0.0952|0.005|0.03|0.028|1e-04|1|"No"|0|0
"4739"|0.0956|0.005|0.03|0.028|1e-04|1|"No"|0|0
"4740"|0.096|0.005|0.03|0.028|1e-04|1|"No"|0|0
"4741"|0.0964|0.005|0.03|0.028|1e-04|1|"No"|0|0
"4742"|0.0968|0.005|0.03|0.028|1e-04|1|"No"|0|0
"4743"|0.0972|0.005|0.03|0.028|1e-04|1|"No"|0|0
"4744"|0.0976|0.005|0.03|0.028|1e-04|1|"No"|0|0
"4745"|0.098|0.005|0.03|0.028|1e-04|1|"No"|0|0
"4746"|0.0984|0.005|0.03|0.028|1e-04|1|"No"|0|0
"4747"|0.0988|0.005|0.03|0.028|1e-04|1|"No"|0|0
"4748"|0.0992|0.005|0.03|0.028|1e-04|1|"No"|0|0
"4749"|0.0996|0.005|0.03|0.028|1e-04|1|"No"|0|0
"4750"|0.1|0.005|0.03|0.028|1e-04|1|"No"|0|0
"4751"|0.1004|0.005|0.03|0.028|1e-04|1|"No"|0|0
"4752"|0.1008|0.005|0.03|0.028|1e-04|1|"No"|0|0
"4753"|0.1012|0.005|0.03|0.028|1e-04|1|"No"|0|0
"4754"|0.1016|0.005|0.03|0.028|1e-04|1|"No"|0|0
"4755"|0.102|0.005|0.03|0.028|1e-04|1|"No"|0|0
"4756"|0.1024|0.005|0.03|0.028|1e-04|1|"No"|0|0
"4757"|0.1028|0.005|0.03|0.028|1e-04|1|"No"|0|0
"4758"|0.1032|0.005|0.03|0.028|1e-04|1|"No"|0|0
"4759"|0.1036|0.005|0.03|0.028|1e-04|1|"No"|0|0
"4760"|0.104|0.005|0.03|0.028|1e-04|1|"No"|0|0
"4761"|0.1044|0.005|0.03|0.028|1e-04|1|"No"|0|0
"4762"|0.1048|0.005|0.03|0.028|1e-04|1|"No"|0|0
"4763"|0.1052|0.005|0.03|0.028|1e-04|1|"No"|0|0
"4764"|0.1056|0.005|0.03|0.028|1e-04|1|"No"|0|0
"4765"|0.106|0.005|0.03|0.028|1e-04|1|"No"|0|0
"4766"|0.1064|0.005|0.03|0.028|1e-04|1|"No"|0|0
"4767"|0.1068|0.005|0.03|0.028|1e-04|1|"No"|0|0
"4768"|0.1072|0.005|0.03|0.028|1e-04|1|"No"|0|0
"4769"|0.1076|0.005|0.03|0.028|1e-04|1|"No"|0|0
"4770"|0.108|0.005|0.03|0.028|1e-04|1|"No"|0|0
"4771"|0.1084|0.005|0.03|0.028|1e-04|1|"No"|0|0
"4772"|0.1088|0.005|0.03|0.028|1e-04|1|"No"|0|0
"4773"|0.1092|0.005|0.03|0.028|1e-04|1|"No"|0|0
"4774"|0.1096|0.005|0.03|0.028|1e-04|1|"No"|0|0
"4775"|0.11|0.005|0.03|0.028|1e-04|1|"No"|0|0
"4776"|0.1104|0.005|0.03|0.028|1e-04|1|"No"|0|0
"4777"|0.1108|0.005|0.03|0.028|1e-04|1|"No"|0|0
"4778"|0.1112|0.005|0.03|0.028|1e-04|1|"No"|0|0
"4779"|0.1116|0.005|0.03|0.028|1e-04|1|"No"|0|0
"4780"|0.112|0.005|0.03|0.028|1e-04|1|"No"|0|0
"4781"|0.1124|0.005|0.03|0.028|1e-04|1|"No"|0|0
"4782"|0.1128|0.005|0.03|0.028|1e-04|1|"No"|0|0
"4783"|0.1132|0.005|0.03|0.028|1e-04|1|"No"|0|0
"4784"|0.1136|0.005|0.03|0.028|1e-04|1|"No"|0|0
"4785"|0.114|0.005|0.03|0.028|1e-04|1|"No"|0|0
"4786"|0.1144|0.005|0.03|0.028|1e-04|1|"No"|0|0
"4787"|0.1148|0.005|0.03|0.028|1e-04|1|"No"|0|0
"4788"|0.1152|0.005|0.03|0.028|1e-04|1|"No"|0|0
"4789"|0.1156|0.005|0.03|0.028|1e-04|1|"No"|0|0
"4790"|0.116|0.005|0.03|0.028|1e-04|1|"No"|0|0
"4791"|0.1164|0.005|0.03|0.028|1e-04|1|"No"|0|0
"4792"|0.1168|0.005|0.03|0.028|1e-04|1|"No"|0|0
"4793"|0.1172|0.005|0.03|0.028|1e-04|1|"No"|0|0
"4794"|0.1176|0.005|0.03|0.028|1e-04|1|"No"|0|0
"4795"|0.118|0.005|0.03|0.028|1e-04|1|"No"|0|0
"4796"|0.1184|0.005|0.03|0.028|1e-04|1|"No"|0|0
"4797"|0.1188|0.005|0.03|0.028|1e-04|1|"No"|0|0
"4798"|0.1192|0.005|0.03|0.028|1e-04|1|"No"|0|0
"4799"|0.1196|0.005|0.03|0.028|1e-04|1|"No"|0|0
"4800"|0.12|0.005|0.03|0.028|1e-04|1|"No"|0|0
"4801"|0.1204|0.005|0.03|0.028|1e-04|1|"No"|0|0
"4802"|0.1208|0.005|0.03|0.028|1e-04|1|"No"|0|0
"4803"|0.1212|0.005|0.03|0.028|1e-04|1|"No"|0|0
"4804"|0.1216|0.005|0.03|0.028|1e-04|1|"No"|0|0
"4805"|0.122|0.005|0.03|0.028|1e-04|1|"No"|0|0
"4806"|0.1224|0.005|0.03|0.028|1e-04|1|"No"|0|0
"4807"|0.1228|0.005|0.03|0.028|1e-04|1|"No"|0|0
"4808"|0.1232|0.005|0.03|0.028|1e-04|1|"No"|0|0
"4809"|0.1236|0.005|0.03|0.028|1e-04|1|"No"|0|0
"4810"|0.124|0.005|0.03|0.028|1e-04|1|"No"|0|0
"4811"|0.1244|0.005|0.03|0.028|1e-04|1|"No"|0|0
"4812"|0.1248|0.005|0.03|0.028|1e-04|1|"No"|0|0
"4813"|0.1252|0.005|0.03|0.028|1e-04|1|"No"|0|0
"4814"|0.1256|0.005|0.03|0.028|1e-04|1|"No"|0|0
"4815"|0.126|0.005|0.03|0.028|1e-04|1|"No"|0|0
"4816"|0.1264|0.005|0.03|0.028|1e-04|1|"No"|0|0
"4817"|0.1268|0.005|0.03|0.028|1e-04|1|"No"|0|0
"4818"|0.1272|0.005|0.03|0.028|1e-04|1|"No"|0|0
"4819"|0.1276|0.005|0.03|0.028|1e-04|1|"No"|0|0
"4820"|0.128|0.005|0.03|0.028|1e-04|1|"No"|0|0
"4821"|0.1284|0.005|0.03|0.028|1e-04|1|"No"|0|0
"4822"|0.1288|0.005|0.03|0.028|1e-04|1|"No"|0|0
"4823"|0.1292|0.005|0.03|0.028|1e-04|1|"No"|0|0
"4824"|0.1296|0.005|0.03|0.028|1e-04|1|"No"|0|0
"4825"|0.13|0.005|0.03|0.028|1e-04|1|"No"|0|0
"4826"|0.1304|0.005|0.03|0.028|1e-04|1|"No"|0|0
"4827"|0.1308|0.005|0.03|0.028|1e-04|1|"No"|0|0
"4828"|0.1312|0.005|0.03|0.028|1e-04|1|"No"|0|0
"4829"|0.1316|0.005|0.03|0.028|1e-04|1|"No"|0|0
"4830"|0.132|0.005|0.03|0.028|1e-04|1|"No"|0|0
"4831"|0.1324|0.005|0.03|0.028|1e-04|1|"No"|0|0
"4832"|0.1328|0.005|0.03|0.028|1e-04|1|"No"|0|0
"4833"|0.1332|0.005|0.03|0.028|1e-04|1|"No"|0|0
"4834"|0.1336|0.005|0.03|0.028|1e-04|1|"No"|0|0
"4835"|0.134|0.005|0.03|0.028|1e-04|1|"No"|0|0
"4836"|0.1344|0.005|0.03|0.028|1e-04|1|"No"|0|0
"4837"|0.1348|0.005|0.03|0.028|1e-04|1|"No"|0|0
"4838"|0.1352|0.005|0.03|0.028|1e-04|1|"No"|0|0
"4839"|0.1356|0.005|0.03|0.028|1e-04|1|"No"|0|0
"4840"|0.136|0.005|0.03|0.028|1e-04|1|"No"|0|0
"4841"|0.1364|0.005|0.03|0.028|1e-04|1|"No"|0|0
"4842"|0.1368|0.005|0.03|0.028|1e-04|1|"No"|0|0
"4843"|0.1372|0.005|0.03|0.028|1e-04|1|"No"|0|0
"4844"|0.1376|0.005|0.03|0.028|1e-04|1|"No"|0|0
"4845"|0.138|0.005|0.03|0.028|1e-04|1|"No"|0|0
"4846"|0.1384|0.005|0.03|0.028|1e-04|1|"No"|0|0
"4847"|0.1388|0.005|0.03|0.028|1e-04|1|"No"|0|0
"4848"|0.1392|0.005|0.03|0.028|1e-04|1|"No"|0|0
"4849"|0.1396|0.005|0.03|0.028|1e-04|1|"No"|0|0
"4850"|0.14|0.005|0.03|0.028|1e-04|1|"No"|0|0
"4851"|0.1404|0.005|0.03|0.028|1e-04|1|"No"|0|0
"4852"|0.1408|0.005|0.03|0.028|1e-04|1|"No"|0|0
"4853"|0.1412|0.005|0.03|0.028|1e-04|1|"No"|0|0
"4854"|0.1416|0.005|0.03|0.028|1e-04|1|"No"|0|0
"4855"|0.142|0.005|0.03|0.028|1e-04|1|"No"|0|0
"4856"|0.1424|0.005|0.03|0.028|1e-04|1|"No"|0|0
"4857"|0.1428|0.005|0.03|0.028|1e-04|1|"No"|0|0
"4858"|0.1432|0.005|0.03|0.028|1e-04|1|"No"|0|0
"4859"|0.1436|0.005|0.03|0.028|1e-04|1|"No"|0|0
"4860"|0.144|0.005|0.03|0.028|1e-04|1|"No"|0|0
"4861"|0.1444|0.005|0.03|0.028|1e-04|1|"No"|0|0
"4862"|0.1448|0.005|0.03|0.028|1e-04|1|"No"|0|0
"4863"|0.1452|0.005|0.03|0.028|1e-04|1|"No"|0|0
"4864"|0.1456|0.005|0.03|0.028|1e-04|1|"No"|0|0
"4865"|0.146|0.005|0.03|0.028|1e-04|1|"No"|0|0
"4866"|0.1464|0.005|0.03|0.028|1e-04|1|"No"|0|0
"4867"|0.1468|0.005|0.03|0.028|1e-04|1|"No"|0|0
"4868"|0.1472|0.005|0.03|0.028|1e-04|1|"No"|0|0
"4869"|0.1476|0.005|0.03|0.028|1e-04|1|"No"|0|0
"4870"|0.148|0.005|0.03|0.028|1e-04|1|"No"|0|0
"4871"|0.1484|0.005|0.03|0.028|1e-04|1|"No"|0|0
"4872"|0.1488|0.005|0.03|0.028|1e-04|1|"No"|0|0
"4873"|0.1492|0.005|0.03|0.028|1e-04|1|"No"|0|0
"4874"|0.1496|0.005|0.03|0.028|1e-04|1|"No"|0|0
"4875"|0.15|0.005|0.03|0.028|1e-04|1|"No"|0|0
"4876"|0.1504|0.005|0.03|0.028|1e-04|1|"No"|0|0
"4877"|0.1508|0.005|0.03|0.028|1e-04|1|"No"|0|0
"4878"|0.1512|0.005|0.03|0.028|1e-04|1|"No"|0|0
"4879"|0.1516|0.005|0.03|0.028|1e-04|1|"No"|0|0
"4880"|0.152|0.005|0.03|0.028|1e-04|1|"No"|0|0
"4881"|0.1524|0.005|0.03|0.028|1e-04|1|"No"|0|0
"4882"|0.1528|0.005|0.03|0.028|1e-04|1|"No"|0|0
"4883"|0.1532|0.005|0.03|0.028|1e-04|1|"No"|0|0
"4884"|0.1536|0.005|0.03|0.028|1e-04|1|"No"|0|0
"4885"|0.154|0.005|0.03|0.028|1e-04|1|"No"|0|0
"4886"|0.1544|0.005|0.03|0.028|1e-04|1|"No"|0|0
"4887"|0.1548|0.005|0.03|0.028|1e-04|1|"No"|0|0
"4888"|0.1552|0.005|0.03|0.028|1e-04|1|"No"|0|0
"4889"|0.1556|0.005|0.03|0.028|1e-04|1|"No"|0|0
"4890"|0.156|0.005|0.03|0.028|1e-04|1|"No"|0|0
"4891"|0.1564|0.005|0.03|0.028|1e-04|1|"No"|0|0
"4892"|0.1568|0.005|0.03|0.028|1e-04|1|"No"|0|0
"4893"|0.1572|0.005|0.03|0.028|1e-04|1|"No"|0|0
"4894"|0.1576|0.005|0.03|0.028|1e-04|1|"No"|0|0
"4895"|0.158|0.005|0.03|0.028|1e-04|1|"No"|0|0
"4896"|0.1584|0.005|0.03|0.028|1e-04|1|"No"|0|0
"4897"|0.1588|0.005|0.03|0.028|1e-04|1|"No"|0|0
"4898"|0.1592|0.005|0.03|0.028|1e-04|1|"No"|0|0
"4899"|0.1596|0.005|0.03|0.028|1e-04|1|"No"|0|0
"4900"|0.16|0.005|0.03|0.028|1e-04|1|"No"|0|0
"4901"|0.1604|0.005|0.03|0.028|1e-04|1|"No"|0|0
"4902"|0.1608|0.005|0.03|0.028|1e-04|1|"No"|0|0
"4903"|0.1612|0.005|0.03|0.028|1e-04|1|"No"|0|0
"4904"|0.1616|0.005|0.03|0.028|1e-04|1|"No"|0|0
"4905"|0.162|0.005|0.03|0.028|1e-04|1|"No"|0|0
"4906"|0.1624|0.005|0.03|0.028|1e-04|1|"No"|0|0
"4907"|0.1628|0.005|0.03|0.028|1e-04|1|"No"|0|0
"4908"|0.1632|0.005|0.03|0.028|1e-04|1|"No"|0|0
"4909"|0.1636|0.005|0.03|0.028|1e-04|1|"No"|0|0
"4910"|0.164|0.005|0.03|0.028|1e-04|1|"No"|0|0
"4911"|0.1644|0.005|0.03|0.028|1e-04|1|"No"|0|0
"4912"|0.1648|0.005|0.03|0.028|1e-04|1|"No"|0|0
"4913"|0.1652|0.005|0.03|0.028|1e-04|1|"No"|0|0
"4914"|0.1656|0.005|0.03|0.028|1e-04|1|"No"|0|0
"4915"|0.166|0.005|0.03|0.028|1e-04|1|"No"|0|0
"4916"|0.1664|0.005|0.03|0.028|1e-04|1|"No"|0|0
"4917"|0.1668|0.005|0.03|0.028|1e-04|1|"No"|0|0
"4918"|0.1672|0.005|0.03|0.028|1e-04|1|"No"|0|0
"4919"|0.1676|0.005|0.03|0.028|1e-04|1|"No"|0|0
"4920"|0.168|0.005|0.03|0.028|1e-04|1|"No"|0|0
"4921"|0.1684|0.005|0.03|0.028|1e-04|1|"No"|0|0
"4922"|0.1688|0.005|0.03|0.028|1e-04|1|"No"|0|0
"4923"|0.1692|0.005|0.03|0.028|1e-04|1|"No"|0|0
"4924"|0.1696|0.005|0.03|0.028|1e-04|1|"No"|0|0
"4925"|0.17|0.005|0.03|0.028|1e-04|1|"No"|0|0
"4926"|0.1704|0.005|0.03|0.028|1e-04|1|"No"|0|0
"4927"|0.1708|0.005|0.03|0.028|1e-04|1|"No"|0|0
"4928"|0.1712|0.005|0.03|0.028|1e-04|1|"No"|0|0
"4929"|0.1716|0.005|0.03|0.028|1e-04|1|"No"|0|0
"4930"|0.172|0.005|0.03|0.028|1e-04|1|"No"|0|0
"4931"|0.1724|0.005|0.03|0.028|1e-04|1|"No"|0|0
"4932"|0.1728|0.005|0.03|0.028|1e-04|1|"No"|0|0
"4933"|0.1732|0.005|0.03|0.028|1e-04|1|"No"|0|0
"4934"|0.1736|0.005|0.03|0.028|1e-04|1|"No"|0|0
"4935"|0.174|0.005|0.03|0.028|1e-04|1|"No"|0|0
"4936"|0.1744|0.005|0.03|0.028|1e-04|1|"No"|0|0
"4937"|0.1748|0.005|0.03|0.028|1e-04|1|"No"|0|0
"4938"|0.1752|0.005|0.03|0.028|1e-04|1|"No"|0|0
"4939"|0.1756|0.005|0.03|0.028|1e-04|1|"No"|0|0
"4940"|0.176|0.005|0.03|0.028|1e-04|1|"No"|0|0
"4941"|0.1764|0.005|0.03|0.028|1e-04|1|"No"|0|0
"4942"|0.1768|0.005|0.03|0.028|1e-04|1|"No"|0|0
"4943"|0.1772|0.005|0.03|0.028|1e-04|1|"No"|0|0
"4944"|0.1776|0.005|0.03|0.028|1e-04|1|"No"|0|0
"4945"|0.178|0.005|0.03|0.028|1e-04|1|"No"|0|0
"4946"|0.1784|0.005|0.03|0.028|1e-04|1|"No"|0|0
"4947"|0.1788|0.005|0.03|0.028|1e-04|1|"No"|0|0
"4948"|0.1792|0.005|0.03|0.028|1e-04|1|"No"|0|0
"4949"|0.1796|0.005|0.03|0.028|1e-04|1|"No"|0|0
"4950"|0.18|0.005|0.03|0.028|1e-04|1|"No"|0|0
"4951"|0.1804|0.005|0.03|0.028|1e-04|1|"No"|0|0
"4952"|0.1808|0.005|0.03|0.028|1e-04|1|"No"|0|0
"4953"|0.1812|0.005|0.03|0.028|1e-04|1|"No"|0|0
"4954"|0.1816|0.005|0.03|0.028|1e-04|1|"No"|0|0
"4955"|0.182|0.005|0.03|0.028|1e-04|1|"No"|0|0
"4956"|0.1824|0.005|0.03|0.028|1e-04|1|"No"|0|0
"4957"|0.1828|0.005|0.03|0.028|1e-04|1|"No"|0|0
"4958"|0.1832|0.005|0.03|0.028|1e-04|1|"No"|0|0
"4959"|0.1836|0.005|0.03|0.028|1e-04|1|"No"|0|0
"4960"|0.184|0.005|0.03|0.028|1e-04|1|"No"|0|0
"4961"|0.1844|0.005|0.03|0.028|1e-04|1|"No"|0|0
"4962"|0.1848|0.005|0.03|0.028|1e-04|1|"No"|0|0
"4963"|0.1852|0.005|0.03|0.028|1e-04|1|"No"|0|0
"4964"|0.1856|0.005|0.03|0.028|1e-04|1|"No"|0|0
"4965"|0.186|0.005|0.03|0.028|1e-04|1|"No"|0|0
"4966"|0.1864|0.005|0.03|0.028|1e-04|1|"No"|0|0
"4967"|0.1868|0.005|0.03|0.028|1e-04|1|"No"|0|0
"4968"|0.1872|0.005|0.03|0.028|1e-04|1|"No"|0|0
"4969"|0.1876|0.005|0.03|0.028|1e-04|1|"No"|0|0
"4970"|0.188|0.005|0.03|0.028|1e-04|1|"No"|0|0
"4971"|0.1884|0.005|0.03|0.028|1e-04|1|"No"|0|0
"4972"|0.1888|0.005|0.03|0.028|1e-04|1|"No"|0|0
"4973"|0.1892|0.005|0.03|0.028|1e-04|1|"No"|0|0
"4974"|0.1896|0.005|0.03|0.028|1e-04|1|"No"|0|0
"4975"|0.19|0.005|0.03|0.028|1e-04|1|"No"|0|0
"4976"|0.1904|0.005|0.03|0.028|1e-04|1|"No"|0|0
"4977"|0.1908|0.005|0.03|0.028|1e-04|1|"No"|0|0
"4978"|0.1912|0.005|0.03|0.028|1e-04|1|"No"|0|0
"4979"|0.1916|0.005|0.03|0.028|1e-04|1|"No"|0|0
"4980"|0.192|0.005|0.03|0.028|1e-04|1|"No"|0|0
"4981"|0.1924|0.005|0.03|0.028|1e-04|1|"No"|0|0
"4982"|0.1928|0.005|0.03|0.028|1e-04|1|"No"|0|0
"4983"|0.1932|0.005|0.03|0.028|1e-04|1|"No"|0|0
"4984"|0.1936|0.005|0.03|0.028|1e-04|1|"No"|0|0
"4985"|0.194|0.005|0.03|0.028|1e-04|1|"No"|0|0
"4986"|0.1944|0.005|0.03|0.028|1e-04|1|"No"|0|0
"4987"|0.1948|0.005|0.03|0.028|1e-04|1|"No"|0|0
"4988"|0.1952|0.005|0.03|0.028|1e-04|1|"No"|0|0
"4989"|0.1956|0.005|0.03|0.028|1e-04|1|"No"|0|0
"4990"|0.196|0.005|0.03|0.028|1e-04|1|"No"|0|0
"4991"|0.1964|0.005|0.03|0.028|1e-04|1|"No"|0|0
"4992"|0.1968|0.005|0.03|0.028|1e-04|1|"No"|0|0
"4993"|0.1972|0.005|0.03|0.028|1e-04|1|"No"|0|0
"4994"|0.1976|0.005|0.03|0.028|1e-04|1|"No"|0|0
"4995"|0.198|0.005|0.03|0.028|1e-04|1|"No"|0|0
"4996"|0.1984|0.005|0.03|0.028|1e-04|1|"No"|0|0
"4997"|0.1988|0.005|0.03|0.028|1e-04|1|"No"|0|0
"4998"|0.1992|0.005|0.03|0.028|1e-04|1|"No"|0|0
"4999"|0.1996|0.005|0.03|0.028|1e-04|1|"No"|0|0
"5000"|0.2|0.005|0.03|0.028|1e-04|1|"No"|0|0
"5001"|0.2004|0.005|0.03|0.028|1e-04|1|"No"|0|0
"5002"|0.2008|0.005|0.03|0.028|1e-04|1|"No"|0|0
"5003"|0.2012|0.005|0.03|0.028|1e-04|1|"No"|0|0
"5004"|0.2016|0.005|0.03|0.028|1e-04|1|"No"|0|0
"5005"|0.202|0.005|0.03|0.028|1e-04|1|"No"|0|0
"5006"|0.2024|0.005|0.03|0.028|1e-04|1|"No"|0|0
"5007"|0.2028|0.005|0.03|0.028|1e-04|1|"No"|0|0
"5008"|0.2032|0.005|0.03|0.028|1e-04|1|"No"|0|0
"5009"|0.2036|0.005|0.03|0.028|1e-04|1|"No"|0|0
"5010"|0.204|0.005|0.03|0.028|1e-04|1|"No"|0|0
"5011"|0.2044|0.005|0.03|0.028|1e-04|1|"No"|0|0
"5012"|0.2048|0.005|0.03|0.028|1e-04|1|"No"|0|0
"5013"|0.2052|0.005|0.03|0.028|1e-04|1|"No"|0|0
"5014"|0.2056|0.005|0.03|0.028|1e-04|1|"No"|0|0
"5015"|0.206|0.005|0.03|0.028|1e-04|1|"No"|0|0
"5016"|0.2064|0.005|0.03|0.028|1e-04|1|"No"|0|0
"5017"|0.2068|0.005|0.03|0.028|1e-04|1|"No"|0|0
"5018"|0.2072|0.005|0.03|0.028|1e-04|1|"No"|0|0
"5019"|0.2076|0.005|0.03|0.028|1e-04|1|"No"|0|0
"5020"|0.208|0.005|0.03|0.028|1e-04|1|"No"|0|0
"5021"|0.2084|0.005|0.03|0.028|1e-04|1|"No"|0|0
"5022"|0.2088|0.005|0.03|0.028|1e-04|1|"No"|0|0
"5023"|0.2092|0.005|0.03|0.028|1e-04|1|"No"|0|0
"5024"|0.2096|0.005|0.03|0.028|1e-04|1|"No"|0|0
"5025"|0.21|0.005|0.03|0.028|1e-04|1|"No"|0|0
"5026"|0.2104|0.005|0.03|0.028|1e-04|1|"No"|0|0
"5027"|0.2108|0.005|0.03|0.028|1e-04|1|"No"|0|0
"5028"|0.2112|0.005|0.03|0.028|1e-04|1|"No"|0|0
"5029"|0.2116|0.005|0.03|0.028|1e-04|1|"No"|0|0
"5030"|0.212|0.005|0.03|0.028|1e-04|1|"No"|0|0
"5031"|0.2124|0.005|0.03|0.028|1e-04|1|"No"|0|0
"5032"|0.2128|0.005|0.03|0.028|1e-04|1|"No"|0|0
"5033"|0.2132|0.005|0.03|0.028|1e-04|1|"No"|0|0
"5034"|0.2136|0.005|0.03|0.028|1e-04|1|"No"|0|0
"5035"|0.214|0.005|0.03|0.028|1e-04|1|"No"|0|0
"5036"|0.2144|0.005|0.03|0.028|1e-04|1|"No"|0|0
"5037"|0.2148|0.005|0.03|0.028|1e-04|1|"No"|0|0
"5038"|0.2152|0.005|0.03|0.028|1e-04|1|"No"|0|0
"5039"|0.2156|0.005|0.03|0.028|1e-04|1|"No"|0|0
"5040"|0.216|0.005|0.03|0.028|1e-04|1|"No"|0|0
"5041"|0.2164|0.005|0.03|0.028|1e-04|1|"No"|0|0
"5042"|0.2168|0.005|0.03|0.028|1e-04|1|"No"|0|0
"5043"|0.2172|0.005|0.03|0.028|1e-04|1|"No"|0|0
"5044"|0.2176|0.005|0.03|0.028|1e-04|1|"No"|0|0
"5045"|0.218|0.005|0.03|0.028|1e-04|1|"No"|0|0
"5046"|0.2184|0.005|0.03|0.028|1e-04|1|"No"|0|0
"5047"|0.2188|0.005|0.03|0.028|1e-04|1|"No"|0|0
"5048"|0.2192|0.005|0.03|0.028|1e-04|1|"No"|0|0
"5049"|0.2196|0.005|0.03|0.028|1e-04|1|"No"|0|0
"5050"|0.22|0.005|0.03|0.028|1e-04|1|"No"|0|0
"5051"|0.2204|0.005|0.03|0.028|1e-04|1|"No"|0|0
"5052"|0.2208|0.005|0.03|0.028|1e-04|1|"No"|0|0
"5053"|0.2212|0.005|0.03|0.028|1e-04|1|"No"|0|0
"5054"|0.2216|0.005|0.03|0.028|1e-04|1|"No"|0|0
"5055"|0.222|0.005|0.03|0.028|1e-04|1|"No"|0|0
"5056"|0.2224|0.005|0.03|0.028|1e-04|1|"No"|0|0
"5057"|0.2228|0.005|0.03|0.028|1e-04|1|"No"|0|0
"5058"|0.2232|0.005|0.03|0.028|1e-04|1|"No"|0|0
"5059"|0.2236|0.005|0.03|0.028|1e-04|1|"No"|0|0
"5060"|0.224|0.005|0.03|0.028|1e-04|1|"No"|0|0
"5061"|0.2244|0.005|0.03|0.028|1e-04|1|"No"|0|0
"5062"|0.2248|0.005|0.03|0.028|1e-04|1|"No"|0|0
"5063"|0.2252|0.005|0.03|0.028|1e-04|1|"No"|0|0
"5064"|0.2256|0.005|0.03|0.028|1e-04|1|"No"|0|0
"5065"|0.226|0.005|0.03|0.028|1e-04|1|"No"|0|0
"5066"|0.2264|0.005|0.03|0.028|1e-04|1|"No"|0|0
"5067"|0.2268|0.005|0.03|0.028|1e-04|1|"No"|0|0
"5068"|0.2272|0.005|0.03|0.028|1e-04|1|"No"|0|0
"5069"|0.2276|0.005|0.03|0.028|1e-04|1|"No"|0|0
"5070"|0.228|0.005|0.03|0.028|1e-04|1|"No"|0|0
"5071"|0.2284|0.005|0.03|0.028|1e-04|1|"No"|0|0
"5072"|0.2288|0.005|0.03|0.028|1e-04|1|"No"|0|0
"5073"|0.2292|0.005|0.03|0.028|1e-04|1|"No"|0|0
"5074"|0.2296|0.005|0.03|0.028|1e-04|1|"No"|0|0
"5075"|0.23|0.005|0.03|0.028|1e-04|1|"No"|0|0
"5076"|0.2304|0.005|0.03|0.028|1e-04|1|"No"|0|0
"5077"|0.2308|0.005|0.03|0.028|1e-04|1|"No"|0|0
"5078"|0.2312|0.005|0.03|0.028|1e-04|1|"No"|0|0
"5079"|0.2316|0.005|0.03|0.028|1e-04|1|"No"|0|0
"5080"|0.232|0.005|0.03|0.028|1e-04|1|"No"|0|0
"5081"|0.2324|0.005|0.03|0.028|1e-04|1|"No"|0|0
"5082"|0.2328|0.005|0.03|0.028|1e-04|1|"No"|0|0
"5083"|0.2332|0.005|0.03|0.028|1e-04|1|"No"|0|0
"5084"|0.2336|0.005|0.03|0.028|1e-04|1|"No"|0|0
"5085"|0.234|0.005|0.03|0.028|1e-04|1|"No"|0|0
"5086"|0.2344|0.005|0.03|0.028|1e-04|1|"No"|0|0
"5087"|0.2348|0.005|0.03|0.028|1e-04|1|"No"|0|0
"5088"|0.2352|0.005|0.03|0.028|1e-04|1|"No"|0|0
"5089"|0.2356|0.005|0.03|0.028|1e-04|1|"No"|0|0
"5090"|0.236|0.005|0.03|0.028|1e-04|1|"No"|0|0
"5091"|0.2364|0.005|0.03|0.028|1e-04|1|"No"|0|0
"5092"|0.2368|0.005|0.03|0.028|1e-04|1|"No"|0|0
"5093"|0.2372|0.005|0.03|0.028|1e-04|1|"No"|0|0
"5094"|0.2376|0.005|0.03|0.028|1e-04|1|"No"|0|0
"5095"|0.238|0.005|0.03|0.028|1e-04|1|"No"|0|0
"5096"|0.2384|0.005|0.03|0.028|1e-04|1|"No"|0|0
"5097"|0.2388|0.005|0.03|0.028|1e-04|1|"No"|0|0
"5098"|0.2392|0.005|0.03|0.028|1e-04|1|"No"|0|0
"5099"|0.2396|0.005|0.03|0.028|1e-04|1|"No"|0|0
"5100"|0.24|0.005|0.03|0.028|1e-04|1|"No"|0|0
"5101"|0.2404|0.005|0.03|0.028|1e-04|1|"No"|0|0
"5102"|0.2408|0.005|0.03|0.028|1e-04|1|"No"|0|0
"5103"|0.2412|0.005|0.03|0.028|1e-04|1|"No"|0|0
"5104"|0.2416|0.005|0.03|0.028|1e-04|1|"No"|0|0
"5105"|0.242|0.005|0.03|0.028|1e-04|1|"No"|0|0
"5106"|0.2424|0.005|0.03|0.028|1e-04|1|"No"|0|0
"5107"|0.2428|0.005|0.03|0.028|1e-04|1|"No"|0|0
"5108"|0.2432|0.005|0.03|0.028|1e-04|1|"No"|0|0
"5109"|0.2436|0.005|0.03|0.028|1e-04|1|"No"|0|0
"5110"|0.244|0.005|0.03|0.028|1e-04|1|"No"|0|0
"5111"|0.2444|0.005|0.03|0.028|1e-04|1|"No"|0|0
"5112"|0.2448|0.005|0.03|0.028|1e-04|1|"No"|0|0
"5113"|0.2452|0.005|0.03|0.028|1e-04|1|"No"|0|0
"5114"|0.2456|0.005|0.03|0.028|1e-04|1|"No"|0|0
"5115"|0.246|0.005|0.03|0.028|1e-04|1|"No"|0|0
"5116"|0.2464|0.005|0.03|0.028|1e-04|1|"No"|0|0
"5117"|0.2468|0.005|0.03|0.028|1e-04|1|"No"|0|0
"5118"|0.2472|0.005|0.03|0.028|1e-04|1|"No"|0|0
"5119"|0.2476|0.005|0.03|0.028|1e-04|1|"No"|0|0
"5120"|0.248|0.005|0.03|0.028|1e-04|1|"No"|0|0
"5121"|0.2484|0.005|0.03|0.028|1e-04|1|"No"|0|0
"5122"|0.2488|0.005|0.03|0.028|1e-04|1|"No"|0|0
"5123"|0.2492|0.005|0.03|0.028|1e-04|1|"No"|0|0
"5124"|0.2496|0.005|0.03|0.028|1e-04|1|"No"|0|0
"5125"|0.25|0.005|0.03|0.028|1e-04|1|"No"|0|0
"5126"|0.2504|0.005|0.03|0.028|1e-04|1|"No"|0|0
"5127"|0.2508|0.005|0.03|0.028|1e-04|1|"No"|0|0
"5128"|0.2512|0.005|0.03|0.028|1e-04|1|"No"|0|0
"5129"|0.2516|0.005|0.03|0.028|1e-04|1|"No"|0|0
"5130"|0.252|0.005|0.03|0.028|1e-04|1|"No"|0|0
"5131"|0.2524|0.005|0.03|0.028|1e-04|1|"No"|0|0
"5132"|0.2528|0.005|0.03|0.028|1e-04|1|"No"|0|0
"5133"|0.2532|0.005|0.03|0.028|1e-04|1|"No"|0|0
"5134"|0.2536|0.005|0.03|0.028|1e-04|1|"No"|0|0
"5135"|0.254|0.005|0.03|0.028|1e-04|1|"No"|0|0
"5136"|0.2544|0.005|0.03|0.028|1e-04|1|"No"|0|0
"5137"|0.2548|0.005|0.03|0.028|1e-04|1|"No"|0|0
"5138"|0.2552|0.005|0.03|0.028|1e-04|1|"No"|0|0
"5139"|0.2556|0.005|0.03|0.028|1e-04|1|"No"|0|0
"5140"|0.256|0.005|0.03|0.028|1e-04|1|"No"|0|0
"5141"|0.2564|0.005|0.03|0.028|1e-04|1|"No"|0|0
"5142"|0.2568|0.005|0.03|0.028|1e-04|1|"No"|0|0
"5143"|0.2572|0.005|0.03|0.028|1e-04|1|"No"|0|0
"5144"|0.2576|0.005|0.03|0.028|1e-04|1|"No"|0|0
"5145"|0.258|0.005|0.03|0.028|1e-04|1|"No"|0|0
"5146"|0.2584|0.005|0.03|0.028|1e-04|1|"No"|0|0
"5147"|0.2588|0.005|0.03|0.028|1e-04|1|"No"|0|0
"5148"|0.2592|0.005|0.03|0.028|1e-04|1|"No"|0|0
"5149"|0.2596|0.005|0.03|0.028|1e-04|1|"No"|0|0
"5150"|0.26|0.005|0.03|0.028|1e-04|1|"No"|0|0
"5151"|0.2604|0.005|0.03|0.028|1e-04|1|"No"|0|0
"5152"|0.2608|0.005|0.03|0.028|1e-04|1|"No"|0|0
"5153"|0.2612|0.005|0.03|0.028|1e-04|1|"No"|0|0
"5154"|0.2616|0.005|0.03|0.028|1e-04|1|"No"|0|0
"5155"|0.262|0.005|0.03|0.028|1e-04|1|"No"|0|0
"5156"|0.2624|0.005|0.03|0.028|1e-04|1|"No"|0|0
"5157"|0.2628|0.005|0.03|0.028|1e-04|1|"No"|0|0
"5158"|0.2632|0.005|0.03|0.028|1e-04|1|"No"|0|0
"5159"|0.2636|0.005|0.03|0.028|1e-04|1|"No"|0|0
"5160"|0.264|0.005|0.03|0.028|1e-04|1|"No"|0|0
"5161"|0.2644|0.005|0.03|0.028|1e-04|1|"No"|0|0
"5162"|0.2648|0.005|0.03|0.028|1e-04|1|"No"|0|0
"5163"|0.2652|0.005|0.03|0.028|1e-04|1|"No"|0|0
"5164"|0.2656|0.005|0.03|0.028|1e-04|1|"No"|0|0
"5165"|0.266|0.005|0.03|0.028|1e-04|1|"No"|0|0
"5166"|0.2664|0.005|0.03|0.028|1e-04|1|"No"|0|0
"5167"|0.2668|0.005|0.03|0.028|1e-04|1|"No"|0|0
"5168"|0.2672|0.005|0.03|0.028|1e-04|1|"No"|0|0
"5169"|0.2676|0.005|0.03|0.028|1e-04|1|"No"|0|0
"5170"|0.268|0.005|0.03|0.028|1e-04|1|"No"|0|0
"5171"|0.2684|0.005|0.03|0.028|1e-04|1|"No"|0|0
"5172"|0.2688|0.005|0.03|0.028|1e-04|1|"No"|0|0
"5173"|0.2692|0.005|0.03|0.028|1e-04|1|"No"|0|0
"5174"|0.2696|0.005|0.03|0.028|1e-04|1|"No"|0|0
"5175"|0.27|0.005|0.03|0.028|1e-04|1|"No"|0|0
"5176"|0.2704|0.005|0.03|0.028|1e-04|1|"No"|0|0
"5177"|0.2708|0.005|0.03|0.028|1e-04|1|"No"|0|0
"5178"|0.2712|0.005|0.03|0.028|1e-04|1|"No"|0|0
"5179"|0.2716|0.005|0.03|0.028|1e-04|1|"No"|0|0
"5180"|0.272|0.005|0.03|0.028|1e-04|1|"No"|0|0
"5181"|0.2724|0.005|0.03|0.028|1e-04|1|"No"|0|0
"5182"|0.2728|0.005|0.03|0.028|1e-04|1|"No"|0|0
"5183"|0.2732|0.005|0.03|0.028|1e-04|1|"No"|0|0
"5184"|0.2736|0.005|0.03|0.028|1e-04|1|"No"|0|0
"5185"|0.274|0.005|0.03|0.028|1e-04|1|"No"|0|0
"5186"|0.2744|0.005|0.03|0.028|1e-04|1|"No"|0|0
"5187"|0.2748|0.005|0.03|0.028|1e-04|1|"No"|0|0
"5188"|0.2752|0.005|0.03|0.028|1e-04|1|"No"|0|0
"5189"|0.2756|0.005|0.03|0.028|1e-04|1|"No"|0|0
"5190"|0.276|0.005|0.03|0.028|1e-04|1|"No"|0|0
"5191"|0.2764|0.005|0.03|0.028|1e-04|1|"No"|0|0
"5192"|0.2768|0.005|0.03|0.028|1e-04|1|"No"|0|0
"5193"|0.2772|0.005|0.03|0.028|1e-04|1|"No"|0|0
"5194"|0.2776|0.005|0.03|0.028|1e-04|1|"No"|0|0
"5195"|0.278|0.005|0.03|0.028|1e-04|1|"No"|0|0
"5196"|0.2784|0.005|0.03|0.028|1e-04|1|"No"|0|0
"5197"|0.2788|0.005|0.03|0.028|1e-04|1|"No"|0|0
"5198"|0.2792|0.005|0.03|0.028|1e-04|1|"No"|0|0
"5199"|0.2796|0.005|0.03|0.028|1e-04|1|"No"|0|0
"5200"|0.28|0.005|0.03|0.028|1e-04|1|"No"|0|0
"5201"|0.2804|0.005|0.03|0.028|1e-04|1|"No"|0|0
"5202"|0.2808|0.005|0.03|0.028|1e-04|1|"No"|0|0
"5203"|0.2812|0.005|0.03|0.028|1e-04|1|"No"|0|0
"5204"|0.2816|0.005|0.03|0.028|1e-04|1|"No"|0|0
"5205"|0.282|0.005|0.03|0.028|1e-04|1|"No"|0|0
"5206"|0.2824|0.005|0.03|0.028|1e-04|1|"No"|0|0
"5207"|0.2828|0.005|0.03|0.028|1e-04|1|"No"|0|0
"5208"|0.2832|0.005|0.03|0.028|1e-04|1|"No"|0|0
"5209"|0.2836|0.005|0.03|0.028|1e-04|1|"No"|0|0
"5210"|0.284|0.005|0.03|0.028|1e-04|1|"No"|0|0
"5211"|0.2844|0.005|0.03|0.028|1e-04|1|"No"|0|0
"5212"|0.2848|0.005|0.03|0.028|1e-04|1|"No"|0|0
"5213"|0.2852|0.005|0.03|0.028|1e-04|1|"No"|0|0
"5214"|0.2856|0.005|0.03|0.028|1e-04|1|"No"|0|0
"5215"|0.286|0.005|0.03|0.028|1e-04|1|"No"|0|0
"5216"|0.2864|0.005|0.03|0.028|1e-04|1|"No"|0|0
"5217"|0.2868|0.005|0.03|0.028|1e-04|1|"No"|0|0
"5218"|0.2872|0.005|0.03|0.028|1e-04|1|"No"|0|0
"5219"|0.2876|0.005|0.03|0.028|1e-04|1|"No"|0|0
"5220"|0.288|0.005|0.03|0.028|1e-04|1|"No"|0|0
"5221"|0.2884|0.005|0.03|0.028|1e-04|1|"No"|0|0
"5222"|0.2888|0.005|0.03|0.028|1e-04|1|"No"|0|0
"5223"|0.2892|0.005|0.03|0.028|1e-04|1|"No"|0|0
"5224"|0.2896|0.005|0.03|0.028|1e-04|1|"No"|0|0
"5225"|0.29|0.005|0.03|0.028|1e-04|1|"No"|0|0
"5226"|0.2904|0.005|0.03|0.028|1e-04|1|"No"|0|0
"5227"|0.2908|0.005|0.03|0.028|1e-04|1|"No"|0|0
"5228"|0.2912|0.005|0.03|0.028|1e-04|1|"No"|0|0
"5229"|0.2916|0.005|0.03|0.028|1e-04|1|"No"|0|0
"5230"|0.292|0.005|0.03|0.028|1e-04|1|"No"|0|0
"5231"|0.2924|0.005|0.03|0.028|1e-04|1|"No"|0|0
"5232"|0.2928|0.005|0.03|0.028|1e-04|1|"No"|0|0
"5233"|0.2932|0.005|0.03|0.028|1e-04|1|"No"|0|0
"5234"|0.2936|0.005|0.03|0.028|1e-04|1|"No"|0|0
"5235"|0.294|0.005|0.03|0.028|1e-04|1|"No"|0|0
"5236"|0.2944|0.005|0.03|0.028|1e-04|1|"No"|0|0
"5237"|0.2948|0.005|0.03|0.028|1e-04|1|"No"|0|0
"5238"|0.2952|0.005|0.03|0.028|1e-04|1|"No"|0|0
"5239"|0.2956|0.005|0.03|0.028|1e-04|1|"No"|0|0
"5240"|0.296|0.005|0.03|0.028|1e-04|1|"No"|0|0
"5241"|0.2964|0.005|0.03|0.028|1e-04|1|"No"|0|0
"5242"|0.2968|0.005|0.03|0.028|1e-04|1|"No"|0|0
"5243"|0.2972|0.005|0.03|0.028|1e-04|1|"No"|0|0
"5244"|0.2976|0.005|0.03|0.028|1e-04|1|"No"|0|0
"5245"|0.298|0.005|0.03|0.028|1e-04|1|"No"|0|0
"5246"|0.2984|0.005|0.03|0.028|1e-04|1|"No"|0|0
"5247"|0.2988|0.005|0.03|0.028|1e-04|1|"No"|0|0
"5248"|0.2992|0.005|0.03|0.028|1e-04|1|"No"|0|0
"5249"|0.2996|0.005|0.03|0.028|1e-04|1|"No"|0|0
"5250"|0.3|0.005|0.03|0.028|1e-04|1|"No"|0|0
"5251"|4e-04|0.005|0.03|0.032|1e-04|1|"No"|0|0
"5252"|8e-04|0.005|0.03|0.032|1e-04|1|"No"|0|0
"5253"|0.0012|0.005|0.03|0.032|1e-04|1|"No"|0|0
"5254"|0.0016|0.005|0.03|0.032|1e-04|1|"No"|0|0
"5255"|0.002|0.005|0.03|0.032|1e-04|1|"No"|0|0
"5256"|0.0024|0.005|0.03|0.032|1e-04|1|"No"|0|0
"5257"|0.0028|0.005|0.03|0.032|1e-04|1|"No"|0|0
"5258"|0.0032|0.005|0.03|0.032|1e-04|1|"No"|0|0
"5259"|0.0036|0.005|0.03|0.032|1e-04|1|"No"|0|0
"5260"|0.004|0.005|0.03|0.032|1e-04|1|"No"|0|0
"5261"|0.0044|0.005|0.03|0.032|1e-04|1|"No"|0|0
"5262"|0.0048|0.005|0.03|0.032|1e-04|1|"No"|0|0
"5263"|0.0052|0.005|0.03|0.032|1e-04|1|"No"|0|0
"5264"|0.0056|0.005|0.03|0.032|1e-04|1|"No"|0|0
"5265"|0.006|0.005|0.03|0.032|1e-04|1|"No"|0|0
"5266"|0.0064|0.005|0.03|0.032|1e-04|1|"No"|0|0
"5267"|0.0068|0.005|0.03|0.032|1e-04|1|"No"|0|0
"5268"|0.0072|0.005|0.03|0.032|1e-04|1|"No"|0|0
"5269"|0.0076|0.005|0.03|0.032|1e-04|1|"No"|0|0
"5270"|0.008|0.005|0.03|0.032|1e-04|1|"No"|0|0
"5271"|0.0084|0.005|0.03|0.032|1e-04|1|"No"|0|0
"5272"|0.0088|0.005|0.03|0.032|1e-04|1|"No"|0|0
"5273"|0.0092|0.005|0.03|0.032|1e-04|1|"No"|0|0
"5274"|0.0096|0.005|0.03|0.032|1e-04|1|"No"|0|0
"5275"|0.01|0.005|0.03|0.032|1e-04|1|"No"|0|0
"5276"|0.0104|0.005|0.03|0.032|1e-04|1|"No"|0|0
"5277"|0.0108|0.005|0.03|0.032|1e-04|1|"No"|0|0
"5278"|0.0112|0.005|0.03|0.032|1e-04|1|"No"|0|0
"5279"|0.0116|0.005|0.03|0.032|1e-04|1|"No"|0|0
"5280"|0.012|0.005|0.03|0.032|1e-04|1|"No"|0|0
"5281"|0.0124|0.005|0.03|0.032|1e-04|1|"No"|0|0
"5282"|0.0128|0.005|0.03|0.032|1e-04|1|"No"|0|0
"5283"|0.0132|0.005|0.03|0.032|1e-04|1|"No"|0|0
"5284"|0.0136|0.005|0.03|0.032|1e-04|1|"No"|0|0
"5285"|0.014|0.005|0.03|0.032|1e-04|1|"No"|0|0
"5286"|0.0144|0.005|0.03|0.032|1e-04|1|"No"|0|0
"5287"|0.0148|0.005|0.03|0.032|1e-04|1|"No"|0|0
"5288"|0.0152|0.005|0.03|0.032|1e-04|1|"No"|0|0
"5289"|0.0156|0.005|0.03|0.032|1e-04|1|"No"|0|0
"5290"|0.016|0.005|0.03|0.032|1e-04|1|"No"|0|0
"5291"|0.0164|0.005|0.03|0.032|1e-04|1|"No"|0|0
"5292"|0.0168|0.005|0.03|0.032|1e-04|1|"No"|0|0
"5293"|0.0172|0.005|0.03|0.032|1e-04|1|"No"|0|0
"5294"|0.0176|0.005|0.03|0.032|1e-04|1|"No"|0|0
"5295"|0.018|0.005|0.03|0.032|1e-04|1|"No"|0|0
"5296"|0.0184|0.005|0.03|0.032|1e-04|1|"No"|0|0
"5297"|0.0188|0.005|0.03|0.032|1e-04|1|"No"|0|0
"5298"|0.0192|0.005|0.03|0.032|1e-04|1|"No"|0|0
"5299"|0.0196|0.005|0.03|0.032|1e-04|1|"No"|0|0
"5300"|0.02|0.005|0.03|0.032|1e-04|1|"No"|0|0
"5301"|0.0204|0.005|0.03|0.032|1e-04|1|"No"|0|0
"5302"|0.0208|0.005|0.03|0.032|1e-04|1|"No"|0|0
"5303"|0.0212|0.005|0.03|0.032|1e-04|1|"No"|0|0
"5304"|0.0216|0.005|0.03|0.032|1e-04|1|"No"|0|0
"5305"|0.022|0.005|0.03|0.032|1e-04|1|"No"|0|0
"5306"|0.0224|0.005|0.03|0.032|1e-04|1|"No"|0|0
"5307"|0.0228|0.005|0.03|0.032|1e-04|1|"No"|0|0
"5308"|0.0232|0.005|0.03|0.032|1e-04|1|"No"|0|0
"5309"|0.0236|0.005|0.03|0.032|1e-04|1|"No"|0|0
"5310"|0.024|0.005|0.03|0.032|1e-04|1|"No"|0|0
"5311"|0.0244|0.005|0.03|0.032|1e-04|1|"No"|0|0
"5312"|0.0248|0.005|0.03|0.032|1e-04|1|"No"|0|0
"5313"|0.0252|0.005|0.03|0.032|1e-04|1|"No"|0|0
"5314"|0.0256|0.005|0.03|0.032|1e-04|1|"No"|0|0
"5315"|0.026|0.005|0.03|0.032|1e-04|1|"No"|0|0
"5316"|0.0264|0.005|0.03|0.032|1e-04|1|"No"|0|0
"5317"|0.0268|0.005|0.03|0.032|1e-04|1|"No"|0|0
"5318"|0.0272|0.005|0.03|0.032|1e-04|1|"No"|0|0
"5319"|0.0276|0.005|0.03|0.032|1e-04|1|"No"|0|0
"5320"|0.028|0.005|0.03|0.032|1e-04|1|"No"|0|0
"5321"|0.0284|0.005|0.03|0.032|1e-04|1|"No"|0|0
"5322"|0.0288|0.005|0.03|0.032|1e-04|1|"No"|0|0
"5323"|0.0292|0.005|0.03|0.032|1e-04|1|"No"|0|0
"5324"|0.0296|0.005|0.03|0.032|1e-04|1|"No"|0|0
"5325"|0.03|0.005|0.03|0.032|1e-04|1|"No"|0|0
"5326"|0.0304|0.005|0.03|0.032|1e-04|1|"No"|0|0
"5327"|0.0308|0.005|0.03|0.032|1e-04|1|"No"|0|0
"5328"|0.0312|0.005|0.03|0.032|1e-04|1|"No"|0|0
"5329"|0.0316|0.005|0.03|0.032|1e-04|1|"No"|0|0
"5330"|0.032|0.005|0.03|0.032|1e-04|1|"No"|0|0
"5331"|0.0324|0.005|0.03|0.032|1e-04|1|"No"|0|0
"5332"|0.0328|0.005|0.03|0.032|1e-04|1|"No"|0|0
"5333"|0.0332|0.005|0.03|0.032|1e-04|1|"No"|0|0
"5334"|0.0336|0.005|0.03|0.032|1e-04|1|"No"|0|0
"5335"|0.034|0.005|0.03|0.032|1e-04|1|"No"|0|0
"5336"|0.0344|0.005|0.03|0.032|1e-04|1|"No"|0|0
"5337"|0.0348|0.005|0.03|0.032|1e-04|1|"No"|0|0
"5338"|0.0352|0.005|0.03|0.032|1e-04|1|"No"|0|0
"5339"|0.0356|0.005|0.03|0.032|1e-04|1|"No"|0|0
"5340"|0.036|0.005|0.03|0.032|1e-04|1|"No"|0|0
"5341"|0.0364|0.005|0.03|0.032|1e-04|1|"No"|0|0
"5342"|0.0368|0.005|0.03|0.032|1e-04|1|"No"|0|0
"5343"|0.0372|0.005|0.03|0.032|1e-04|1|"No"|0|0
"5344"|0.0376|0.005|0.03|0.032|1e-04|1|"No"|0|0
"5345"|0.038|0.005|0.03|0.032|1e-04|1|"No"|0|0
"5346"|0.0384|0.005|0.03|0.032|1e-04|1|"No"|0|0
"5347"|0.0388|0.005|0.03|0.032|1e-04|1|"No"|0|0
"5348"|0.0392|0.005|0.03|0.032|1e-04|1|"No"|0|0
"5349"|0.0396|0.005|0.03|0.032|1e-04|1|"No"|0|0
"5350"|0.04|0.005|0.03|0.032|1e-04|1|"No"|0|0
"5351"|0.0404|0.005|0.03|0.032|1e-04|1|"No"|0|0
"5352"|0.0408|0.005|0.03|0.032|1e-04|1|"No"|0|0
"5353"|0.0412|0.005|0.03|0.032|1e-04|1|"No"|0|0
"5354"|0.0416|0.005|0.03|0.032|1e-04|1|"No"|0|0
"5355"|0.042|0.005|0.03|0.032|1e-04|1|"No"|0|0
"5356"|0.0424|0.005|0.03|0.032|1e-04|1|"No"|0|0
"5357"|0.0428|0.005|0.03|0.032|1e-04|1|"No"|0|0
"5358"|0.0432|0.005|0.03|0.032|1e-04|1|"No"|0|0
"5359"|0.0436|0.005|0.03|0.032|1e-04|1|"No"|0|0
"5360"|0.044|0.005|0.03|0.032|1e-04|1|"No"|0|0
"5361"|0.0444|0.005|0.03|0.032|1e-04|1|"No"|0|0
"5362"|0.0448|0.005|0.03|0.032|1e-04|1|"No"|0|0
"5363"|0.0452|0.005|0.03|0.032|1e-04|1|"No"|0|0
"5364"|0.0456|0.005|0.03|0.032|1e-04|1|"No"|0|0
"5365"|0.046|0.005|0.03|0.032|1e-04|1|"No"|0|0
"5366"|0.0464|0.005|0.03|0.032|1e-04|1|"No"|0|0
"5367"|0.0468|0.005|0.03|0.032|1e-04|1|"No"|0|0
"5368"|0.0472|0.005|0.03|0.032|1e-04|1|"No"|0|0
"5369"|0.0476|0.005|0.03|0.032|1e-04|1|"No"|0|0
"5370"|0.048|0.005|0.03|0.032|1e-04|1|"No"|0|0
"5371"|0.0484|0.005|0.03|0.032|1e-04|1|"No"|0|0
"5372"|0.0488|0.005|0.03|0.032|1e-04|1|"No"|0|0
"5373"|0.0492|0.005|0.03|0.032|1e-04|1|"No"|0|0
"5374"|0.0496|0.005|0.03|0.032|1e-04|1|"No"|0|0
"5375"|0.05|0.005|0.03|0.032|1e-04|1|"No"|0|0
"5376"|0.0504|0.005|0.03|0.032|1e-04|1|"No"|0|0
"5377"|0.0508|0.005|0.03|0.032|1e-04|1|"No"|0|0
"5378"|0.0512|0.005|0.03|0.032|1e-04|1|"No"|0|0
"5379"|0.0516|0.005|0.03|0.032|1e-04|1|"No"|0|0
"5380"|0.052|0.005|0.03|0.032|1e-04|1|"No"|0|0
"5381"|0.0524|0.005|0.03|0.032|1e-04|1|"No"|0|0
"5382"|0.0528|0.005|0.03|0.032|1e-04|1|"No"|0|0
"5383"|0.0532|0.005|0.03|0.032|1e-04|1|"No"|0|0
"5384"|0.0536|0.005|0.03|0.032|1e-04|1|"No"|0|0
"5385"|0.054|0.005|0.03|0.032|1e-04|1|"No"|0|0
"5386"|0.0544|0.005|0.03|0.032|1e-04|1|"No"|0|0
"5387"|0.0548|0.005|0.03|0.032|1e-04|1|"No"|0|0
"5388"|0.0552|0.005|0.03|0.032|1e-04|1|"No"|0|0
"5389"|0.0556|0.005|0.03|0.032|1e-04|1|"No"|0|0
"5390"|0.056|0.005|0.03|0.032|1e-04|1|"No"|0|0
"5391"|0.0564|0.005|0.03|0.032|1e-04|1|"No"|0|0
"5392"|0.0568|0.005|0.03|0.032|1e-04|1|"No"|0|0
"5393"|0.0572|0.005|0.03|0.032|1e-04|1|"No"|0|0
"5394"|0.0576|0.005|0.03|0.032|1e-04|1|"No"|0|0
"5395"|0.058|0.005|0.03|0.032|1e-04|1|"No"|0|0
"5396"|0.0584|0.005|0.03|0.032|1e-04|1|"No"|0|0
"5397"|0.0588|0.005|0.03|0.032|1e-04|1|"No"|0|0
"5398"|0.0592|0.005|0.03|0.032|1e-04|1|"No"|0|0
"5399"|0.0596|0.005|0.03|0.032|1e-04|1|"No"|0|0
"5400"|0.06|0.005|0.03|0.032|1e-04|1|"No"|0|0
"5401"|0.0604|0.005|0.03|0.032|1e-04|1|"No"|0|0
"5402"|0.0608|0.005|0.03|0.032|1e-04|1|"No"|0|0
"5403"|0.0612|0.005|0.03|0.032|1e-04|1|"No"|0|0
"5404"|0.0616|0.005|0.03|0.032|1e-04|1|"No"|0|0
"5405"|0.062|0.005|0.03|0.032|1e-04|1|"No"|0|0
"5406"|0.0624|0.005|0.03|0.032|1e-04|1|"No"|0|0
"5407"|0.0628|0.005|0.03|0.032|1e-04|1|"No"|0|0
"5408"|0.0632|0.005|0.03|0.032|1e-04|1|"No"|0|0
"5409"|0.0636|0.005|0.03|0.032|1e-04|1|"No"|0|0
"5410"|0.064|0.005|0.03|0.032|1e-04|1|"No"|0|0
"5411"|0.0644|0.005|0.03|0.032|1e-04|1|"No"|0|0
"5412"|0.0648|0.005|0.03|0.032|1e-04|1|"No"|0|0
"5413"|0.0652|0.005|0.03|0.032|1e-04|1|"No"|0|0
"5414"|0.0656|0.005|0.03|0.032|1e-04|1|"No"|0|0
"5415"|0.066|0.005|0.03|0.032|1e-04|1|"No"|0|0
"5416"|0.0664|0.005|0.03|0.032|1e-04|1|"No"|0|0
"5417"|0.0668|0.005|0.03|0.032|1e-04|1|"No"|0|0
"5418"|0.0672|0.005|0.03|0.032|1e-04|1|"No"|0|0
"5419"|0.0676|0.005|0.03|0.032|1e-04|1|"No"|0|0
"5420"|0.068|0.005|0.03|0.032|1e-04|1|"No"|0|0
"5421"|0.0684|0.005|0.03|0.032|1e-04|1|"No"|0|0
"5422"|0.0688|0.005|0.03|0.032|1e-04|1|"No"|0|0
"5423"|0.0692|0.005|0.03|0.032|1e-04|1|"No"|0|0
"5424"|0.0696|0.005|0.03|0.032|1e-04|1|"No"|0|0
"5425"|0.07|0.005|0.03|0.032|1e-04|1|"No"|0|0
"5426"|0.0704|0.005|0.03|0.032|1e-04|1|"No"|0|0
"5427"|0.0708|0.005|0.03|0.032|1e-04|1|"No"|0|0
"5428"|0.0712|0.005|0.03|0.032|1e-04|1|"No"|0|0
"5429"|0.0716|0.005|0.03|0.032|1e-04|1|"No"|0|0
"5430"|0.072|0.005|0.03|0.032|1e-04|1|"No"|0|0
"5431"|0.0724|0.005|0.03|0.032|1e-04|1|"No"|0|0
"5432"|0.0728|0.005|0.03|0.032|1e-04|1|"No"|0|0
"5433"|0.0732|0.005|0.03|0.032|1e-04|1|"No"|0|0
"5434"|0.0736|0.005|0.03|0.032|1e-04|1|"No"|0|0
"5435"|0.074|0.005|0.03|0.032|1e-04|1|"No"|0|0
"5436"|0.0744|0.005|0.03|0.032|1e-04|1|"No"|0|0
"5437"|0.0748|0.005|0.03|0.032|1e-04|1|"No"|0|0
"5438"|0.0752|0.005|0.03|0.032|1e-04|1|"No"|0|0
"5439"|0.0756|0.005|0.03|0.032|1e-04|1|"No"|0|0
"5440"|0.076|0.005|0.03|0.032|1e-04|1|"No"|0|0
"5441"|0.0764|0.005|0.03|0.032|1e-04|1|"No"|0|0
"5442"|0.0768|0.005|0.03|0.032|1e-04|1|"No"|0|0
"5443"|0.0772|0.005|0.03|0.032|1e-04|1|"No"|0|0
"5444"|0.0776|0.005|0.03|0.032|1e-04|1|"No"|0|0
"5445"|0.078|0.005|0.03|0.032|1e-04|1|"No"|0|0
"5446"|0.0784|0.005|0.03|0.032|1e-04|1|"No"|0|0
"5447"|0.0788|0.005|0.03|0.032|1e-04|1|"No"|0|0
"5448"|0.0792|0.005|0.03|0.032|1e-04|1|"No"|0|0
"5449"|0.0796|0.005|0.03|0.032|1e-04|1|"No"|0|0
"5450"|0.08|0.005|0.03|0.032|1e-04|1|"No"|0|0
"5451"|0.0804|0.005|0.03|0.032|1e-04|1|"No"|0|0
"5452"|0.0808|0.005|0.03|0.032|1e-04|1|"No"|0|0
"5453"|0.0812|0.005|0.03|0.032|1e-04|1|"No"|0|0
"5454"|0.0816|0.005|0.03|0.032|1e-04|1|"No"|0|0
"5455"|0.082|0.005|0.03|0.032|1e-04|1|"No"|0|0
"5456"|0.0824|0.005|0.03|0.032|1e-04|1|"No"|0|0
"5457"|0.0828|0.005|0.03|0.032|1e-04|1|"No"|0|0
"5458"|0.0832|0.005|0.03|0.032|1e-04|1|"No"|0|0
"5459"|0.0836|0.005|0.03|0.032|1e-04|1|"No"|0|0
"5460"|0.084|0.005|0.03|0.032|1e-04|1|"No"|0|0
"5461"|0.0844|0.005|0.03|0.032|1e-04|1|"No"|0|0
"5462"|0.0848|0.005|0.03|0.032|1e-04|1|"No"|0|0
"5463"|0.0852|0.005|0.03|0.032|1e-04|1|"No"|0|0
"5464"|0.0856|0.005|0.03|0.032|1e-04|1|"No"|0|0
"5465"|0.086|0.005|0.03|0.032|1e-04|1|"No"|0|0
"5466"|0.0864|0.005|0.03|0.032|1e-04|1|"No"|0|0
"5467"|0.0868|0.005|0.03|0.032|1e-04|1|"No"|0|0
"5468"|0.0872|0.005|0.03|0.032|1e-04|1|"No"|0|0
"5469"|0.0876|0.005|0.03|0.032|1e-04|1|"No"|0|0
"5470"|0.088|0.005|0.03|0.032|1e-04|1|"No"|0|0
"5471"|0.0884|0.005|0.03|0.032|1e-04|1|"No"|0|0
"5472"|0.0888|0.005|0.03|0.032|1e-04|1|"No"|0|0
"5473"|0.0892|0.005|0.03|0.032|1e-04|1|"No"|0|0
"5474"|0.0896|0.005|0.03|0.032|1e-04|1|"No"|0|0
"5475"|0.09|0.005|0.03|0.032|1e-04|1|"No"|0|0
"5476"|0.0904|0.005|0.03|0.032|1e-04|1|"No"|0|0
"5477"|0.0908|0.005|0.03|0.032|1e-04|1|"No"|0|0
"5478"|0.0912|0.005|0.03|0.032|1e-04|1|"No"|0|0
"5479"|0.0916|0.005|0.03|0.032|1e-04|1|"No"|0|0
"5480"|0.092|0.005|0.03|0.032|1e-04|1|"No"|0|0
"5481"|0.0924|0.005|0.03|0.032|1e-04|1|"No"|0|0
"5482"|0.0928|0.005|0.03|0.032|1e-04|1|"No"|0|0
"5483"|0.0932|0.005|0.03|0.032|1e-04|1|"No"|0|0
"5484"|0.0936|0.005|0.03|0.032|1e-04|1|"No"|0|0
"5485"|0.094|0.005|0.03|0.032|1e-04|1|"No"|0|0
"5486"|0.0944|0.005|0.03|0.032|1e-04|1|"No"|0|0
"5487"|0.0948|0.005|0.03|0.032|1e-04|1|"No"|0|0
"5488"|0.0952|0.005|0.03|0.032|1e-04|1|"No"|0|0
"5489"|0.0956|0.005|0.03|0.032|1e-04|1|"No"|0|0
"5490"|0.096|0.005|0.03|0.032|1e-04|1|"No"|0|0
"5491"|0.0964|0.005|0.03|0.032|1e-04|1|"No"|0|0
"5492"|0.0968|0.005|0.03|0.032|1e-04|1|"No"|0|0
"5493"|0.0972|0.005|0.03|0.032|1e-04|1|"No"|0|0
"5494"|0.0976|0.005|0.03|0.032|1e-04|1|"No"|0|0
"5495"|0.098|0.005|0.03|0.032|1e-04|1|"No"|0|0
"5496"|0.0984|0.005|0.03|0.032|1e-04|1|"No"|0|0
"5497"|0.0988|0.005|0.03|0.032|1e-04|1|"No"|0|0
"5498"|0.0992|0.005|0.03|0.032|1e-04|1|"No"|0|0
"5499"|0.0996|0.005|0.03|0.032|1e-04|1|"No"|0|0
"5500"|0.1|0.005|0.03|0.032|1e-04|1|"No"|0|0
"5501"|0.1004|0.005|0.03|0.032|1e-04|1|"No"|0|0
"5502"|0.1008|0.005|0.03|0.032|1e-04|1|"No"|0|0
"5503"|0.1012|0.005|0.03|0.032|1e-04|1|"No"|0|0
"5504"|0.1016|0.005|0.03|0.032|1e-04|1|"No"|0|0
"5505"|0.102|0.005|0.03|0.032|1e-04|1|"No"|0|0
"5506"|0.1024|0.005|0.03|0.032|1e-04|1|"No"|0|0
"5507"|0.1028|0.005|0.03|0.032|1e-04|1|"No"|0|0
"5508"|0.1032|0.005|0.03|0.032|1e-04|1|"No"|0|0
"5509"|0.1036|0.005|0.03|0.032|1e-04|1|"No"|0|0
"5510"|0.104|0.005|0.03|0.032|1e-04|1|"No"|0|0
"5511"|0.1044|0.005|0.03|0.032|1e-04|1|"No"|0|0
"5512"|0.1048|0.005|0.03|0.032|1e-04|1|"No"|0|0
"5513"|0.1052|0.005|0.03|0.032|1e-04|1|"No"|0|0
"5514"|0.1056|0.005|0.03|0.032|1e-04|1|"No"|0|0
"5515"|0.106|0.005|0.03|0.032|1e-04|1|"No"|0|0
"5516"|0.1064|0.005|0.03|0.032|1e-04|1|"No"|0|0
"5517"|0.1068|0.005|0.03|0.032|1e-04|1|"No"|0|0
"5518"|0.1072|0.005|0.03|0.032|1e-04|1|"No"|0|0
"5519"|0.1076|0.005|0.03|0.032|1e-04|1|"No"|0|0
"5520"|0.108|0.005|0.03|0.032|1e-04|1|"No"|0|0
"5521"|0.1084|0.005|0.03|0.032|1e-04|1|"No"|0|0
"5522"|0.1088|0.005|0.03|0.032|1e-04|1|"No"|0|0
"5523"|0.1092|0.005|0.03|0.032|1e-04|1|"No"|0|0
"5524"|0.1096|0.005|0.03|0.032|1e-04|1|"No"|0|0
"5525"|0.11|0.005|0.03|0.032|1e-04|1|"No"|0|0
"5526"|0.1104|0.005|0.03|0.032|1e-04|1|"No"|0|0
"5527"|0.1108|0.005|0.03|0.032|1e-04|1|"No"|0|0
"5528"|0.1112|0.005|0.03|0.032|1e-04|1|"No"|0|0
"5529"|0.1116|0.005|0.03|0.032|1e-04|1|"No"|0|0
"5530"|0.112|0.005|0.03|0.032|1e-04|1|"No"|0|0
"5531"|0.1124|0.005|0.03|0.032|1e-04|1|"No"|0|0
"5532"|0.1128|0.005|0.03|0.032|1e-04|1|"No"|0|0
"5533"|0.1132|0.005|0.03|0.032|1e-04|1|"No"|0|0
"5534"|0.1136|0.005|0.03|0.032|1e-04|1|"No"|0|0
"5535"|0.114|0.005|0.03|0.032|1e-04|1|"No"|0|0
"5536"|0.1144|0.005|0.03|0.032|1e-04|1|"No"|0|0
"5537"|0.1148|0.005|0.03|0.032|1e-04|1|"No"|0|0
"5538"|0.1152|0.005|0.03|0.032|1e-04|1|"No"|0|0
"5539"|0.1156|0.005|0.03|0.032|1e-04|1|"No"|0|0
"5540"|0.116|0.005|0.03|0.032|1e-04|1|"No"|0|0
"5541"|0.1164|0.005|0.03|0.032|1e-04|1|"No"|0|0
"5542"|0.1168|0.005|0.03|0.032|1e-04|1|"No"|0|0
"5543"|0.1172|0.005|0.03|0.032|1e-04|1|"No"|0|0
"5544"|0.1176|0.005|0.03|0.032|1e-04|1|"No"|0|0
"5545"|0.118|0.005|0.03|0.032|1e-04|1|"No"|0|0
"5546"|0.1184|0.005|0.03|0.032|1e-04|1|"No"|0|0
"5547"|0.1188|0.005|0.03|0.032|1e-04|1|"No"|0|0
"5548"|0.1192|0.005|0.03|0.032|1e-04|1|"No"|0|0
"5549"|0.1196|0.005|0.03|0.032|1e-04|1|"No"|0|0
"5550"|0.12|0.005|0.03|0.032|1e-04|1|"No"|0|0
"5551"|0.1204|0.005|0.03|0.032|1e-04|1|"No"|0|0
"5552"|0.1208|0.005|0.03|0.032|1e-04|1|"No"|0|0
"5553"|0.1212|0.005|0.03|0.032|1e-04|1|"No"|0|0
"5554"|0.1216|0.005|0.03|0.032|1e-04|1|"No"|0|0
"5555"|0.122|0.005|0.03|0.032|1e-04|1|"No"|0|0
"5556"|0.1224|0.005|0.03|0.032|1e-04|1|"No"|0|0
"5557"|0.1228|0.005|0.03|0.032|1e-04|1|"No"|0|0
"5558"|0.1232|0.005|0.03|0.032|1e-04|1|"No"|0|0
"5559"|0.1236|0.005|0.03|0.032|1e-04|1|"No"|0|0
"5560"|0.124|0.005|0.03|0.032|1e-04|1|"No"|0|0
"5561"|0.1244|0.005|0.03|0.032|1e-04|1|"No"|0|0
"5562"|0.1248|0.005|0.03|0.032|1e-04|1|"No"|0|0
"5563"|0.1252|0.005|0.03|0.032|1e-04|1|"No"|0|0
"5564"|0.1256|0.005|0.03|0.032|1e-04|1|"No"|0|0
"5565"|0.126|0.005|0.03|0.032|1e-04|1|"No"|0|0
"5566"|0.1264|0.005|0.03|0.032|1e-04|1|"No"|0|0
"5567"|0.1268|0.005|0.03|0.032|1e-04|1|"No"|0|0
"5568"|0.1272|0.005|0.03|0.032|1e-04|1|"No"|0|0
"5569"|0.1276|0.005|0.03|0.032|1e-04|1|"No"|0|0
"5570"|0.128|0.005|0.03|0.032|1e-04|1|"No"|0|0
"5571"|0.1284|0.005|0.03|0.032|1e-04|1|"No"|0|0
"5572"|0.1288|0.005|0.03|0.032|1e-04|1|"No"|0|0
"5573"|0.1292|0.005|0.03|0.032|1e-04|1|"No"|0|0
"5574"|0.1296|0.005|0.03|0.032|1e-04|1|"No"|0|0
"5575"|0.13|0.005|0.03|0.032|1e-04|1|"No"|0|0
"5576"|0.1304|0.005|0.03|0.032|1e-04|1|"No"|0|0
"5577"|0.1308|0.005|0.03|0.032|1e-04|1|"No"|0|0
"5578"|0.1312|0.005|0.03|0.032|1e-04|1|"No"|0|0
"5579"|0.1316|0.005|0.03|0.032|1e-04|1|"No"|0|0
"5580"|0.132|0.005|0.03|0.032|1e-04|1|"No"|0|0
"5581"|0.1324|0.005|0.03|0.032|1e-04|1|"No"|0|0
"5582"|0.1328|0.005|0.03|0.032|1e-04|1|"No"|0|0
"5583"|0.1332|0.005|0.03|0.032|1e-04|1|"No"|0|0
"5584"|0.1336|0.005|0.03|0.032|1e-04|1|"No"|0|0
"5585"|0.134|0.005|0.03|0.032|1e-04|1|"No"|0|0
"5586"|0.1344|0.005|0.03|0.032|1e-04|1|"No"|0|0
"5587"|0.1348|0.005|0.03|0.032|1e-04|1|"No"|0|0
"5588"|0.1352|0.005|0.03|0.032|1e-04|1|"No"|0|0
"5589"|0.1356|0.005|0.03|0.032|1e-04|1|"No"|0|0
"5590"|0.136|0.005|0.03|0.032|1e-04|1|"No"|0|0
"5591"|0.1364|0.005|0.03|0.032|1e-04|1|"No"|0|0
"5592"|0.1368|0.005|0.03|0.032|1e-04|1|"No"|0|0
"5593"|0.1372|0.005|0.03|0.032|1e-04|1|"No"|0|0
"5594"|0.1376|0.005|0.03|0.032|1e-04|1|"No"|0|0
"5595"|0.138|0.005|0.03|0.032|1e-04|1|"No"|0|0
"5596"|0.1384|0.005|0.03|0.032|1e-04|1|"No"|0|0
"5597"|0.1388|0.005|0.03|0.032|1e-04|1|"No"|0|0
"5598"|0.1392|0.005|0.03|0.032|1e-04|1|"No"|0|0
"5599"|0.1396|0.005|0.03|0.032|1e-04|1|"No"|0|0
"5600"|0.14|0.005|0.03|0.032|1e-04|1|"No"|0|0
"5601"|0.1404|0.005|0.03|0.032|1e-04|1|"No"|0|0
"5602"|0.1408|0.005|0.03|0.032|1e-04|1|"No"|0|0
"5603"|0.1412|0.005|0.03|0.032|1e-04|1|"No"|0|0
"5604"|0.1416|0.005|0.03|0.032|1e-04|1|"No"|0|0
"5605"|0.142|0.005|0.03|0.032|1e-04|1|"No"|0|0
"5606"|0.1424|0.005|0.03|0.032|1e-04|1|"No"|0|0
"5607"|0.1428|0.005|0.03|0.032|1e-04|1|"No"|0|0
"5608"|0.1432|0.005|0.03|0.032|1e-04|1|"No"|0|0
"5609"|0.1436|0.005|0.03|0.032|1e-04|1|"No"|0|0
"5610"|0.144|0.005|0.03|0.032|1e-04|1|"No"|0|0
"5611"|0.1444|0.005|0.03|0.032|1e-04|1|"No"|0|0
"5612"|0.1448|0.005|0.03|0.032|1e-04|1|"No"|0|0
"5613"|0.1452|0.005|0.03|0.032|1e-04|1|"No"|0|0
"5614"|0.1456|0.005|0.03|0.032|1e-04|1|"No"|0|0
"5615"|0.146|0.005|0.03|0.032|1e-04|1|"No"|0|0
"5616"|0.1464|0.005|0.03|0.032|1e-04|1|"No"|0|0
"5617"|0.1468|0.005|0.03|0.032|1e-04|1|"No"|0|0
"5618"|0.1472|0.005|0.03|0.032|1e-04|1|"No"|0|0
"5619"|0.1476|0.005|0.03|0.032|1e-04|1|"No"|0|0
"5620"|0.148|0.005|0.03|0.032|1e-04|1|"No"|0|0
"5621"|0.1484|0.005|0.03|0.032|1e-04|1|"No"|0|0
"5622"|0.1488|0.005|0.03|0.032|1e-04|1|"No"|0|0
"5623"|0.1492|0.005|0.03|0.032|1e-04|1|"No"|0|0
"5624"|0.1496|0.005|0.03|0.032|1e-04|1|"No"|0|0
"5625"|0.15|0.005|0.03|0.032|1e-04|1|"No"|0|0
"5626"|0.1504|0.005|0.03|0.032|1e-04|1|"No"|0|0
"5627"|0.1508|0.005|0.03|0.032|1e-04|1|"No"|0|0
"5628"|0.1512|0.005|0.03|0.032|1e-04|1|"No"|0|0
"5629"|0.1516|0.005|0.03|0.032|1e-04|1|"No"|0|0
"5630"|0.152|0.005|0.03|0.032|1e-04|1|"No"|0|0
"5631"|0.1524|0.005|0.03|0.032|1e-04|1|"No"|0|0
"5632"|0.1528|0.005|0.03|0.032|1e-04|1|"No"|0|0
"5633"|0.1532|0.005|0.03|0.032|1e-04|1|"No"|0|0
"5634"|0.1536|0.005|0.03|0.032|1e-04|1|"No"|0|0
"5635"|0.154|0.005|0.03|0.032|1e-04|1|"No"|0|0
"5636"|0.1544|0.005|0.03|0.032|1e-04|1|"No"|0|0
"5637"|0.1548|0.005|0.03|0.032|1e-04|1|"No"|0|0
"5638"|0.1552|0.005|0.03|0.032|1e-04|1|"No"|0|0
"5639"|0.1556|0.005|0.03|0.032|1e-04|1|"No"|0|0
"5640"|0.156|0.005|0.03|0.032|1e-04|1|"No"|0|0
"5641"|0.1564|0.005|0.03|0.032|1e-04|1|"No"|0|0
"5642"|0.1568|0.005|0.03|0.032|1e-04|1|"No"|0|0
"5643"|0.1572|0.005|0.03|0.032|1e-04|1|"No"|0|0
"5644"|0.1576|0.005|0.03|0.032|1e-04|1|"No"|0|0
"5645"|0.158|0.005|0.03|0.032|1e-04|1|"No"|0|0
"5646"|0.1584|0.005|0.03|0.032|1e-04|1|"No"|0|0
"5647"|0.1588|0.005|0.03|0.032|1e-04|1|"No"|0|0
"5648"|0.1592|0.005|0.03|0.032|1e-04|1|"No"|0|0
"5649"|0.1596|0.005|0.03|0.032|1e-04|1|"No"|0|0
"5650"|0.16|0.005|0.03|0.032|1e-04|1|"No"|0|0
"5651"|0.1604|0.005|0.03|0.032|1e-04|1|"No"|0|0
"5652"|0.1608|0.005|0.03|0.032|1e-04|1|"No"|0|0
"5653"|0.1612|0.005|0.03|0.032|1e-04|1|"No"|0|0
"5654"|0.1616|0.005|0.03|0.032|1e-04|1|"No"|0|0
"5655"|0.162|0.005|0.03|0.032|1e-04|1|"No"|0|0
"5656"|0.1624|0.005|0.03|0.032|1e-04|1|"No"|0|0
"5657"|0.1628|0.005|0.03|0.032|1e-04|1|"No"|0|0
"5658"|0.1632|0.005|0.03|0.032|1e-04|1|"No"|0|0
"5659"|0.1636|0.005|0.03|0.032|1e-04|1|"No"|0|0
"5660"|0.164|0.005|0.03|0.032|1e-04|1|"No"|0|0
"5661"|0.1644|0.005|0.03|0.032|1e-04|1|"No"|0|0
"5662"|0.1648|0.005|0.03|0.032|1e-04|1|"No"|0|0
"5663"|0.1652|0.005|0.03|0.032|1e-04|1|"No"|0|0
"5664"|0.1656|0.005|0.03|0.032|1e-04|1|"No"|0|0
"5665"|0.166|0.005|0.03|0.032|1e-04|1|"No"|0|0
"5666"|0.1664|0.005|0.03|0.032|1e-04|1|"No"|0|0
"5667"|0.1668|0.005|0.03|0.032|1e-04|1|"No"|0|0
"5668"|0.1672|0.005|0.03|0.032|1e-04|1|"No"|0|0
"5669"|0.1676|0.005|0.03|0.032|1e-04|1|"No"|0|0
"5670"|0.168|0.005|0.03|0.032|1e-04|1|"No"|0|0
"5671"|0.1684|0.005|0.03|0.032|1e-04|1|"No"|0|0
"5672"|0.1688|0.005|0.03|0.032|1e-04|1|"No"|0|0
"5673"|0.1692|0.005|0.03|0.032|1e-04|1|"No"|0|0
"5674"|0.1696|0.005|0.03|0.032|1e-04|1|"No"|0|0
"5675"|0.17|0.005|0.03|0.032|1e-04|1|"No"|0|0
"5676"|0.1704|0.005|0.03|0.032|1e-04|1|"No"|0|0
"5677"|0.1708|0.005|0.03|0.032|1e-04|1|"No"|0|0
"5678"|0.1712|0.005|0.03|0.032|1e-04|1|"No"|0|0
"5679"|0.1716|0.005|0.03|0.032|1e-04|1|"No"|0|0
"5680"|0.172|0.005|0.03|0.032|1e-04|1|"No"|0|0
"5681"|0.1724|0.005|0.03|0.032|1e-04|1|"No"|0|0
"5682"|0.1728|0.005|0.03|0.032|1e-04|1|"No"|0|0
"5683"|0.1732|0.005|0.03|0.032|1e-04|1|"No"|0|0
"5684"|0.1736|0.005|0.03|0.032|1e-04|1|"No"|0|0
"5685"|0.174|0.005|0.03|0.032|1e-04|1|"No"|0|0
"5686"|0.1744|0.005|0.03|0.032|1e-04|1|"No"|0|0
"5687"|0.1748|0.005|0.03|0.032|1e-04|1|"No"|0|0
"5688"|0.1752|0.005|0.03|0.032|1e-04|1|"No"|0|0
"5689"|0.1756|0.005|0.03|0.032|1e-04|1|"No"|0|0
"5690"|0.176|0.005|0.03|0.032|1e-04|1|"No"|0|0
"5691"|0.1764|0.005|0.03|0.032|1e-04|1|"No"|0|0
"5692"|0.1768|0.005|0.03|0.032|1e-04|1|"No"|0|0
"5693"|0.1772|0.005|0.03|0.032|1e-04|1|"No"|0|0
"5694"|0.1776|0.005|0.03|0.032|1e-04|1|"No"|0|0
"5695"|0.178|0.005|0.03|0.032|1e-04|1|"No"|0|0
"5696"|0.1784|0.005|0.03|0.032|1e-04|1|"No"|0|0
"5697"|0.1788|0.005|0.03|0.032|1e-04|1|"No"|0|0
"5698"|0.1792|0.005|0.03|0.032|1e-04|1|"No"|0|0
"5699"|0.1796|0.005|0.03|0.032|1e-04|1|"No"|0|0
"5700"|0.18|0.005|0.03|0.032|1e-04|1|"No"|0|0
"5701"|0.1804|0.005|0.03|0.032|1e-04|1|"No"|0|0
"5702"|0.1808|0.005|0.03|0.032|1e-04|1|"No"|0|0
"5703"|0.1812|0.005|0.03|0.032|1e-04|1|"No"|0|0
"5704"|0.1816|0.005|0.03|0.032|1e-04|1|"No"|0|0
"5705"|0.182|0.005|0.03|0.032|1e-04|1|"No"|0|0
"5706"|0.1824|0.005|0.03|0.032|1e-04|1|"No"|0|0
"5707"|0.1828|0.005|0.03|0.032|1e-04|1|"No"|0|0
"5708"|0.1832|0.005|0.03|0.032|1e-04|1|"No"|0|0
"5709"|0.1836|0.005|0.03|0.032|1e-04|1|"No"|0|0
"5710"|0.184|0.005|0.03|0.032|1e-04|1|"No"|0|0
"5711"|0.1844|0.005|0.03|0.032|1e-04|1|"No"|0|0
"5712"|0.1848|0.005|0.03|0.032|1e-04|1|"No"|0|0
"5713"|0.1852|0.005|0.03|0.032|1e-04|1|"No"|0|0
"5714"|0.1856|0.005|0.03|0.032|1e-04|1|"No"|0|0
"5715"|0.186|0.005|0.03|0.032|1e-04|1|"No"|0|0
"5716"|0.1864|0.005|0.03|0.032|1e-04|1|"No"|0|0
"5717"|0.1868|0.005|0.03|0.032|1e-04|1|"No"|0|0
"5718"|0.1872|0.005|0.03|0.032|1e-04|1|"No"|0|0
"5719"|0.1876|0.005|0.03|0.032|1e-04|1|"No"|0|0
"5720"|0.188|0.005|0.03|0.032|1e-04|1|"No"|0|0
"5721"|0.1884|0.005|0.03|0.032|1e-04|1|"No"|0|0
"5722"|0.1888|0.005|0.03|0.032|1e-04|1|"No"|0|0
"5723"|0.1892|0.005|0.03|0.032|1e-04|1|"No"|0|0
"5724"|0.1896|0.005|0.03|0.032|1e-04|1|"No"|0|0
"5725"|0.19|0.005|0.03|0.032|1e-04|1|"No"|0|0
"5726"|0.1904|0.005|0.03|0.032|1e-04|1|"No"|0|0
"5727"|0.1908|0.005|0.03|0.032|1e-04|1|"No"|0|0
"5728"|0.1912|0.005|0.03|0.032|1e-04|1|"No"|0|0
"5729"|0.1916|0.005|0.03|0.032|1e-04|1|"No"|0|0
"5730"|0.192|0.005|0.03|0.032|1e-04|1|"No"|0|0
"5731"|0.1924|0.005|0.03|0.032|1e-04|1|"No"|0|0
"5732"|0.1928|0.005|0.03|0.032|1e-04|1|"No"|0|0
"5733"|0.1932|0.005|0.03|0.032|1e-04|1|"No"|0|0
"5734"|0.1936|0.005|0.03|0.032|1e-04|1|"No"|0|0
"5735"|0.194|0.005|0.03|0.032|1e-04|1|"No"|0|0
"5736"|0.1944|0.005|0.03|0.032|1e-04|1|"No"|0|0
"5737"|0.1948|0.005|0.03|0.032|1e-04|1|"No"|0|0
"5738"|0.1952|0.005|0.03|0.032|1e-04|1|"No"|0|0
"5739"|0.1956|0.005|0.03|0.032|1e-04|1|"No"|0|0
"5740"|0.196|0.005|0.03|0.032|1e-04|1|"No"|0|0
"5741"|0.1964|0.005|0.03|0.032|1e-04|1|"No"|0|0
"5742"|0.1968|0.005|0.03|0.032|1e-04|1|"No"|0|0
"5743"|0.1972|0.005|0.03|0.032|1e-04|1|"No"|0|0
"5744"|0.1976|0.005|0.03|0.032|1e-04|1|"No"|0|0
"5745"|0.198|0.005|0.03|0.032|1e-04|1|"No"|0|0
"5746"|0.1984|0.005|0.03|0.032|1e-04|1|"No"|0|0
"5747"|0.1988|0.005|0.03|0.032|1e-04|1|"No"|0|0
"5748"|0.1992|0.005|0.03|0.032|1e-04|1|"No"|0|0
"5749"|0.1996|0.005|0.03|0.032|1e-04|1|"No"|0|0
"5750"|0.2|0.005|0.03|0.032|1e-04|1|"No"|0|0
"5751"|0.2004|0.005|0.03|0.032|1e-04|1|"No"|0|0
"5752"|0.2008|0.005|0.03|0.032|1e-04|1|"No"|0|0
"5753"|0.2012|0.005|0.03|0.032|1e-04|1|"No"|0|0
"5754"|0.2016|0.005|0.03|0.032|1e-04|1|"No"|0|0
"5755"|0.202|0.005|0.03|0.032|1e-04|1|"No"|0|0
"5756"|0.2024|0.005|0.03|0.032|1e-04|1|"No"|0|0
"5757"|0.2028|0.005|0.03|0.032|1e-04|1|"No"|0|0
"5758"|0.2032|0.005|0.03|0.032|1e-04|1|"No"|0|0
"5759"|0.2036|0.005|0.03|0.032|1e-04|1|"No"|0|0
"5760"|0.204|0.005|0.03|0.032|1e-04|1|"No"|0|0
"5761"|0.2044|0.005|0.03|0.032|1e-04|1|"No"|0|0
"5762"|0.2048|0.005|0.03|0.032|1e-04|1|"No"|0|0
"5763"|0.2052|0.005|0.03|0.032|1e-04|1|"No"|0|0
"5764"|0.2056|0.005|0.03|0.032|1e-04|1|"No"|0|0
"5765"|0.206|0.005|0.03|0.032|1e-04|1|"No"|0|0
"5766"|0.2064|0.005|0.03|0.032|1e-04|1|"No"|0|0
"5767"|0.2068|0.005|0.03|0.032|1e-04|1|"No"|0|0
"5768"|0.2072|0.005|0.03|0.032|1e-04|1|"No"|0|0
"5769"|0.2076|0.005|0.03|0.032|1e-04|1|"No"|0|0
"5770"|0.208|0.005|0.03|0.032|1e-04|1|"No"|0|0
"5771"|0.2084|0.005|0.03|0.032|1e-04|1|"No"|0|0
"5772"|0.2088|0.005|0.03|0.032|1e-04|1|"No"|0|0
"5773"|0.2092|0.005|0.03|0.032|1e-04|1|"No"|0|0
"5774"|0.2096|0.005|0.03|0.032|1e-04|1|"No"|0|0
"5775"|0.21|0.005|0.03|0.032|1e-04|1|"No"|0|0
"5776"|0.2104|0.005|0.03|0.032|1e-04|1|"No"|0|0
"5777"|0.2108|0.005|0.03|0.032|1e-04|1|"No"|0|0
"5778"|0.2112|0.005|0.03|0.032|1e-04|1|"No"|0|0
"5779"|0.2116|0.005|0.03|0.032|1e-04|1|"No"|0|0
"5780"|0.212|0.005|0.03|0.032|1e-04|1|"No"|0|0
"5781"|0.2124|0.005|0.03|0.032|1e-04|1|"No"|0|0
"5782"|0.2128|0.005|0.03|0.032|1e-04|1|"No"|0|0
"5783"|0.2132|0.005|0.03|0.032|1e-04|1|"No"|0|0
"5784"|0.2136|0.005|0.03|0.032|1e-04|1|"No"|0|0
"5785"|0.214|0.005|0.03|0.032|1e-04|1|"No"|0|0
"5786"|0.2144|0.005|0.03|0.032|1e-04|1|"No"|0|0
"5787"|0.2148|0.005|0.03|0.032|1e-04|1|"No"|0|0
"5788"|0.2152|0.005|0.03|0.032|1e-04|1|"No"|0|0
"5789"|0.2156|0.005|0.03|0.032|1e-04|1|"No"|0|0
"5790"|0.216|0.005|0.03|0.032|1e-04|1|"No"|0|0
"5791"|0.2164|0.005|0.03|0.032|1e-04|1|"No"|0|0
"5792"|0.2168|0.005|0.03|0.032|1e-04|1|"No"|0|0
"5793"|0.2172|0.005|0.03|0.032|1e-04|1|"No"|0|0
"5794"|0.2176|0.005|0.03|0.032|1e-04|1|"No"|0|0
"5795"|0.218|0.005|0.03|0.032|1e-04|1|"No"|0|0
"5796"|0.2184|0.005|0.03|0.032|1e-04|1|"No"|0|0
"5797"|0.2188|0.005|0.03|0.032|1e-04|1|"No"|0|0
"5798"|0.2192|0.005|0.03|0.032|1e-04|1|"No"|0|0
"5799"|0.2196|0.005|0.03|0.032|1e-04|1|"No"|0|0
"5800"|0.22|0.005|0.03|0.032|1e-04|1|"No"|0|0
"5801"|0.2204|0.005|0.03|0.032|1e-04|1|"No"|0|0
"5802"|0.2208|0.005|0.03|0.032|1e-04|1|"No"|0|0
"5803"|0.2212|0.005|0.03|0.032|1e-04|1|"No"|0|0
"5804"|0.2216|0.005|0.03|0.032|1e-04|1|"No"|0|0
"5805"|0.222|0.005|0.03|0.032|1e-04|1|"No"|0|0
"5806"|0.2224|0.005|0.03|0.032|1e-04|1|"No"|0|0
"5807"|0.2228|0.005|0.03|0.032|1e-04|1|"No"|0|0
"5808"|0.2232|0.005|0.03|0.032|1e-04|1|"No"|0|0
"5809"|0.2236|0.005|0.03|0.032|1e-04|1|"No"|0|0
"5810"|0.224|0.005|0.03|0.032|1e-04|1|"No"|0|0
"5811"|0.2244|0.005|0.03|0.032|1e-04|1|"No"|0|0
"5812"|0.2248|0.005|0.03|0.032|1e-04|1|"No"|0|0
"5813"|0.2252|0.005|0.03|0.032|1e-04|1|"No"|0|0
"5814"|0.2256|0.005|0.03|0.032|1e-04|1|"No"|0|0
"5815"|0.226|0.005|0.03|0.032|1e-04|1|"No"|0|0
"5816"|0.2264|0.005|0.03|0.032|1e-04|1|"No"|0|0
"5817"|0.2268|0.005|0.03|0.032|1e-04|1|"No"|0|0
"5818"|0.2272|0.005|0.03|0.032|1e-04|1|"No"|0|0
"5819"|0.2276|0.005|0.03|0.032|1e-04|1|"No"|0|0
"5820"|0.228|0.005|0.03|0.032|1e-04|1|"No"|0|0
"5821"|0.2284|0.005|0.03|0.032|1e-04|1|"No"|0|0
"5822"|0.2288|0.005|0.03|0.032|1e-04|1|"No"|0|0
"5823"|0.2292|0.005|0.03|0.032|1e-04|1|"No"|0|0
"5824"|0.2296|0.005|0.03|0.032|1e-04|1|"No"|0|0
"5825"|0.23|0.005|0.03|0.032|1e-04|1|"No"|0|0
"5826"|0.2304|0.005|0.03|0.032|1e-04|1|"No"|0|0
"5827"|0.2308|0.005|0.03|0.032|1e-04|1|"No"|0|0
"5828"|0.2312|0.005|0.03|0.032|1e-04|1|"No"|0|0
"5829"|0.2316|0.005|0.03|0.032|1e-04|1|"No"|0|0
"5830"|0.232|0.005|0.03|0.032|1e-04|1|"No"|0|0
"5831"|0.2324|0.005|0.03|0.032|1e-04|1|"No"|0|0
"5832"|0.2328|0.005|0.03|0.032|1e-04|1|"No"|0|0
"5833"|0.2332|0.005|0.03|0.032|1e-04|1|"No"|0|0
"5834"|0.2336|0.005|0.03|0.032|1e-04|1|"No"|0|0
"5835"|0.234|0.005|0.03|0.032|1e-04|1|"No"|0|0
"5836"|0.2344|0.005|0.03|0.032|1e-04|1|"No"|0|0
"5837"|0.2348|0.005|0.03|0.032|1e-04|1|"No"|0|0
"5838"|0.2352|0.005|0.03|0.032|1e-04|1|"No"|0|0
"5839"|0.2356|0.005|0.03|0.032|1e-04|1|"No"|0|0
"5840"|0.236|0.005|0.03|0.032|1e-04|1|"No"|0|0
"5841"|0.2364|0.005|0.03|0.032|1e-04|1|"No"|0|0
"5842"|0.2368|0.005|0.03|0.032|1e-04|1|"No"|0|0
"5843"|0.2372|0.005|0.03|0.032|1e-04|1|"No"|0|0
"5844"|0.2376|0.005|0.03|0.032|1e-04|1|"No"|0|0
"5845"|0.238|0.005|0.03|0.032|1e-04|1|"No"|0|0
"5846"|0.2384|0.005|0.03|0.032|1e-04|1|"No"|0|0
"5847"|0.2388|0.005|0.03|0.032|1e-04|1|"No"|0|0
"5848"|0.2392|0.005|0.03|0.032|1e-04|1|"No"|0|0
"5849"|0.2396|0.005|0.03|0.032|1e-04|1|"No"|0|0
"5850"|0.24|0.005|0.03|0.032|1e-04|1|"No"|0|0
"5851"|0.2404|0.005|0.03|0.032|1e-04|1|"No"|0|0
"5852"|0.2408|0.005|0.03|0.032|1e-04|1|"No"|0|0
"5853"|0.2412|0.005|0.03|0.032|1e-04|1|"No"|0|0
"5854"|0.2416|0.005|0.03|0.032|1e-04|1|"No"|0|0
"5855"|0.242|0.005|0.03|0.032|1e-04|1|"No"|0|0
"5856"|0.2424|0.005|0.03|0.032|1e-04|1|"No"|0|0
"5857"|0.2428|0.005|0.03|0.032|1e-04|1|"No"|0|0
"5858"|0.2432|0.005|0.03|0.032|1e-04|1|"No"|0|0
"5859"|0.2436|0.005|0.03|0.032|1e-04|1|"No"|0|0
"5860"|0.244|0.005|0.03|0.032|1e-04|1|"No"|0|0
"5861"|0.2444|0.005|0.03|0.032|1e-04|1|"No"|0|0
"5862"|0.2448|0.005|0.03|0.032|1e-04|1|"No"|0|0
"5863"|0.2452|0.005|0.03|0.032|1e-04|1|"No"|0|0
"5864"|0.2456|0.005|0.03|0.032|1e-04|1|"No"|0|0
"5865"|0.246|0.005|0.03|0.032|1e-04|1|"No"|0|0
"5866"|0.2464|0.005|0.03|0.032|1e-04|1|"No"|0|0
"5867"|0.2468|0.005|0.03|0.032|1e-04|1|"No"|0|0
"5868"|0.2472|0.005|0.03|0.032|1e-04|1|"No"|0|0
"5869"|0.2476|0.005|0.03|0.032|1e-04|1|"No"|0|0
"5870"|0.248|0.005|0.03|0.032|1e-04|1|"No"|0|0
"5871"|0.2484|0.005|0.03|0.032|1e-04|1|"No"|0|0
"5872"|0.2488|0.005|0.03|0.032|1e-04|1|"No"|0|0
"5873"|0.2492|0.005|0.03|0.032|1e-04|1|"No"|0|0
"5874"|0.2496|0.005|0.03|0.032|1e-04|1|"No"|0|0
"5875"|0.25|0.005|0.03|0.032|1e-04|1|"No"|0|0
"5876"|0.2504|0.005|0.03|0.032|1e-04|1|"No"|0|0
"5877"|0.2508|0.005|0.03|0.032|1e-04|1|"No"|0|0
"5878"|0.2512|0.005|0.03|0.032|1e-04|1|"No"|0|0
"5879"|0.2516|0.005|0.03|0.032|1e-04|1|"No"|0|0
"5880"|0.252|0.005|0.03|0.032|1e-04|1|"No"|0|0
"5881"|0.2524|0.005|0.03|0.032|1e-04|1|"No"|0|0
"5882"|0.2528|0.005|0.03|0.032|1e-04|1|"No"|0|0
"5883"|0.2532|0.005|0.03|0.032|1e-04|1|"No"|0|0
"5884"|0.2536|0.005|0.03|0.032|1e-04|1|"No"|0|0
"5885"|0.254|0.005|0.03|0.032|1e-04|1|"No"|0|0
"5886"|0.2544|0.005|0.03|0.032|1e-04|1|"No"|0|0
"5887"|0.2548|0.005|0.03|0.032|1e-04|1|"No"|0|0
"5888"|0.2552|0.005|0.03|0.032|1e-04|1|"No"|0|0
"5889"|0.2556|0.005|0.03|0.032|1e-04|1|"No"|0|0
"5890"|0.256|0.005|0.03|0.032|1e-04|1|"No"|0|0
"5891"|0.2564|0.005|0.03|0.032|1e-04|1|"No"|0|0
"5892"|0.2568|0.005|0.03|0.032|1e-04|1|"No"|0|0
"5893"|0.2572|0.005|0.03|0.032|1e-04|1|"No"|0|0
"5894"|0.2576|0.005|0.03|0.032|1e-04|1|"No"|0|0
"5895"|0.258|0.005|0.03|0.032|1e-04|1|"No"|0|0
"5896"|0.2584|0.005|0.03|0.032|1e-04|1|"No"|0|0
"5897"|0.2588|0.005|0.03|0.032|1e-04|1|"No"|0|0
"5898"|0.2592|0.005|0.03|0.032|1e-04|1|"No"|0|0
"5899"|0.2596|0.005|0.03|0.032|1e-04|1|"No"|0|0
"5900"|0.26|0.005|0.03|0.032|1e-04|1|"No"|0|0
"5901"|0.2604|0.005|0.03|0.032|1e-04|1|"No"|0|0
"5902"|0.2608|0.005|0.03|0.032|1e-04|1|"No"|0|0
"5903"|0.2612|0.005|0.03|0.032|1e-04|1|"No"|0|0
"5904"|0.2616|0.005|0.03|0.032|1e-04|1|"No"|0|0
"5905"|0.262|0.005|0.03|0.032|1e-04|1|"No"|0|0
"5906"|0.2624|0.005|0.03|0.032|1e-04|1|"No"|0|0
"5907"|0.2628|0.005|0.03|0.032|1e-04|1|"No"|0|0
"5908"|0.2632|0.005|0.03|0.032|1e-04|1|"No"|0|0
"5909"|0.2636|0.005|0.03|0.032|1e-04|1|"No"|0|0
"5910"|0.264|0.005|0.03|0.032|1e-04|1|"No"|0|0
"5911"|0.2644|0.005|0.03|0.032|1e-04|1|"No"|0|0
"5912"|0.2648|0.005|0.03|0.032|1e-04|1|"No"|0|0
"5913"|0.2652|0.005|0.03|0.032|1e-04|1|"No"|0|0
"5914"|0.2656|0.005|0.03|0.032|1e-04|1|"No"|0|0
"5915"|0.266|0.005|0.03|0.032|1e-04|1|"No"|0|0
"5916"|0.2664|0.005|0.03|0.032|1e-04|1|"No"|0|0
"5917"|0.2668|0.005|0.03|0.032|1e-04|1|"No"|0|0
"5918"|0.2672|0.005|0.03|0.032|1e-04|1|"No"|0|0
"5919"|0.2676|0.005|0.03|0.032|1e-04|1|"No"|0|0
"5920"|0.268|0.005|0.03|0.032|1e-04|1|"No"|0|0
"5921"|0.2684|0.005|0.03|0.032|1e-04|1|"No"|0|0
"5922"|0.2688|0.005|0.03|0.032|1e-04|1|"No"|0|0
"5923"|0.2692|0.005|0.03|0.032|1e-04|1|"No"|0|0
"5924"|0.2696|0.005|0.03|0.032|1e-04|1|"No"|0|0
"5925"|0.27|0.005|0.03|0.032|1e-04|1|"No"|0|0
"5926"|0.2704|0.005|0.03|0.032|1e-04|1|"No"|0|0
"5927"|0.2708|0.005|0.03|0.032|1e-04|1|"No"|0|0
"5928"|0.2712|0.005|0.03|0.032|1e-04|1|"No"|0|0
"5929"|0.2716|0.005|0.03|0.032|1e-04|1|"No"|0|0
"5930"|0.272|0.005|0.03|0.032|1e-04|1|"No"|0|0
"5931"|0.2724|0.005|0.03|0.032|1e-04|1|"No"|0|0
"5932"|0.2728|0.005|0.03|0.032|1e-04|1|"No"|0|0
"5933"|0.2732|0.005|0.03|0.032|1e-04|1|"No"|0|0
"5934"|0.2736|0.005|0.03|0.032|1e-04|1|"No"|0|0
"5935"|0.274|0.005|0.03|0.032|1e-04|1|"No"|0|0
"5936"|0.2744|0.005|0.03|0.032|1e-04|1|"No"|0|0
"5937"|0.2748|0.005|0.03|0.032|1e-04|1|"No"|0|0
"5938"|0.2752|0.005|0.03|0.032|1e-04|1|"No"|0|0
"5939"|0.2756|0.005|0.03|0.032|1e-04|1|"No"|0|0
"5940"|0.276|0.005|0.03|0.032|1e-04|1|"No"|0|0
"5941"|0.2764|0.005|0.03|0.032|1e-04|1|"No"|0|0
"5942"|0.2768|0.005|0.03|0.032|1e-04|1|"No"|0|0
"5943"|0.2772|0.005|0.03|0.032|1e-04|1|"No"|0|0
"5944"|0.2776|0.005|0.03|0.032|1e-04|1|"No"|0|0
"5945"|0.278|0.005|0.03|0.032|1e-04|1|"No"|0|0
"5946"|0.2784|0.005|0.03|0.032|1e-04|1|"No"|0|0
"5947"|0.2788|0.005|0.03|0.032|1e-04|1|"No"|0|0
"5948"|0.2792|0.005|0.03|0.032|1e-04|1|"No"|0|0
"5949"|0.2796|0.005|0.03|0.032|1e-04|1|"No"|0|0
"5950"|0.28|0.005|0.03|0.032|1e-04|1|"No"|0|0
"5951"|0.2804|0.005|0.03|0.032|1e-04|1|"No"|0|0
"5952"|0.2808|0.005|0.03|0.032|1e-04|1|"No"|0|0
"5953"|0.2812|0.005|0.03|0.032|1e-04|1|"No"|0|0
"5954"|0.2816|0.005|0.03|0.032|1e-04|1|"No"|0|0
"5955"|0.282|0.005|0.03|0.032|1e-04|1|"No"|0|0
"5956"|0.2824|0.005|0.03|0.032|1e-04|1|"No"|0|0
"5957"|0.2828|0.005|0.03|0.032|1e-04|1|"No"|0|0
"5958"|0.2832|0.005|0.03|0.032|1e-04|1|"No"|0|0
"5959"|0.2836|0.005|0.03|0.032|1e-04|1|"No"|0|0
"5960"|0.284|0.005|0.03|0.032|1e-04|1|"No"|0|0
"5961"|0.2844|0.005|0.03|0.032|1e-04|1|"No"|0|0
"5962"|0.2848|0.005|0.03|0.032|1e-04|1|"No"|0|0
"5963"|0.2852|0.005|0.03|0.032|1e-04|1|"No"|0|0
"5964"|0.2856|0.005|0.03|0.032|1e-04|1|"No"|0|0
"5965"|0.286|0.005|0.03|0.032|1e-04|1|"No"|0|0
"5966"|0.2864|0.005|0.03|0.032|1e-04|1|"No"|0|0
"5967"|0.2868|0.005|0.03|0.032|1e-04|1|"No"|0|0
"5968"|0.2872|0.005|0.03|0.032|1e-04|1|"No"|0|0
"5969"|0.2876|0.005|0.03|0.032|1e-04|1|"No"|0|0
"5970"|0.288|0.005|0.03|0.032|1e-04|1|"No"|0|0
"5971"|0.2884|0.005|0.03|0.032|1e-04|1|"No"|0|0
"5972"|0.2888|0.005|0.03|0.032|1e-04|1|"No"|0|0
"5973"|0.2892|0.005|0.03|0.032|1e-04|1|"No"|0|0
"5974"|0.2896|0.005|0.03|0.032|1e-04|1|"No"|0|0
"5975"|0.29|0.005|0.03|0.032|1e-04|1|"No"|0|0
"5976"|0.2904|0.005|0.03|0.032|1e-04|1|"No"|0|0
"5977"|0.2908|0.005|0.03|0.032|1e-04|1|"No"|0|0
"5978"|0.2912|0.005|0.03|0.032|1e-04|1|"No"|0|0
"5979"|0.2916|0.005|0.03|0.032|1e-04|1|"No"|0|0
"5980"|0.292|0.005|0.03|0.032|1e-04|1|"No"|0|0
"5981"|0.2924|0.005|0.03|0.032|1e-04|1|"No"|0|0
"5982"|0.2928|0.005|0.03|0.032|1e-04|1|"No"|0|0
"5983"|0.2932|0.005|0.03|0.032|1e-04|1|"No"|0|0
"5984"|0.2936|0.005|0.03|0.032|1e-04|1|"No"|0|0
"5985"|0.294|0.005|0.03|0.032|1e-04|1|"No"|0|0
"5986"|0.2944|0.005|0.03|0.032|1e-04|1|"No"|0|0
"5987"|0.2948|0.005|0.03|0.032|1e-04|1|"No"|0|0
"5988"|0.2952|0.005|0.03|0.032|1e-04|1|"No"|0|0
"5989"|0.2956|0.005|0.03|0.032|1e-04|1|"No"|0|0
"5990"|0.296|0.005|0.03|0.032|1e-04|1|"No"|0|0
"5991"|0.2964|0.005|0.03|0.032|1e-04|1|"No"|0|0
"5992"|0.2968|0.005|0.03|0.032|1e-04|1|"No"|0|0
"5993"|0.2972|0.005|0.03|0.032|1e-04|1|"No"|0|0
"5994"|0.2976|0.005|0.03|0.032|1e-04|1|"No"|0|0
"5995"|0.298|0.005|0.03|0.032|1e-04|1|"No"|0|0
"5996"|0.2984|0.005|0.03|0.032|1e-04|1|"No"|0|0
"5997"|0.2988|0.005|0.03|0.032|1e-04|1|"No"|0|0
"5998"|0.2992|0.005|0.03|0.032|1e-04|1|"No"|0|0
"5999"|0.2996|0.005|0.03|0.032|1e-04|1|"No"|0|0
"6000"|0.3|0.005|0.03|0.032|1e-04|1|"No"|0|0
"6001"|4e-04|0.005|0.03|0.036|1e-04|1|"No"|0|0
"6002"|8e-04|0.005|0.03|0.036|1e-04|1|"No"|0|0
"6003"|0.0012|0.005|0.03|0.036|1e-04|1|"No"|0|0
"6004"|0.0016|0.005|0.03|0.036|1e-04|1|"No"|0|0
"6005"|0.002|0.005|0.03|0.036|1e-04|1|"No"|0|0
"6006"|0.0024|0.005|0.03|0.036|1e-04|1|"No"|0|0
"6007"|0.0028|0.005|0.03|0.036|1e-04|1|"No"|0|0
"6008"|0.0032|0.005|0.03|0.036|1e-04|1|"No"|0|0
"6009"|0.0036|0.005|0.03|0.036|1e-04|1|"No"|0|0
"6010"|0.004|0.005|0.03|0.036|1e-04|1|"No"|0|0
"6011"|0.0044|0.005|0.03|0.036|1e-04|1|"No"|0|0
"6012"|0.0048|0.005|0.03|0.036|1e-04|1|"No"|0|0
"6013"|0.0052|0.005|0.03|0.036|1e-04|1|"No"|0|0
"6014"|0.0056|0.005|0.03|0.036|1e-04|1|"No"|0|0
"6015"|0.006|0.005|0.03|0.036|1e-04|1|"No"|0|0
"6016"|0.0064|0.005|0.03|0.036|1e-04|1|"No"|0|0
"6017"|0.0068|0.005|0.03|0.036|1e-04|1|"No"|0|0
"6018"|0.0072|0.005|0.03|0.036|1e-04|1|"No"|0|0
"6019"|0.0076|0.005|0.03|0.036|1e-04|1|"No"|0|0
"6020"|0.008|0.005|0.03|0.036|1e-04|1|"No"|0|0
"6021"|0.0084|0.005|0.03|0.036|1e-04|1|"No"|0|0
"6022"|0.0088|0.005|0.03|0.036|1e-04|1|"No"|0|0
"6023"|0.0092|0.005|0.03|0.036|1e-04|1|"No"|0|0
"6024"|0.0096|0.005|0.03|0.036|1e-04|1|"No"|0|0
"6025"|0.01|0.005|0.03|0.036|1e-04|1|"No"|0|0
"6026"|0.0104|0.005|0.03|0.036|1e-04|1|"No"|0|0
"6027"|0.0108|0.005|0.03|0.036|1e-04|1|"No"|0|0
"6028"|0.0112|0.005|0.03|0.036|1e-04|1|"No"|0|0
"6029"|0.0116|0.005|0.03|0.036|1e-04|1|"No"|0|0
"6030"|0.012|0.005|0.03|0.036|1e-04|1|"No"|0|0
"6031"|0.0124|0.005|0.03|0.036|1e-04|1|"No"|0|0
"6032"|0.0128|0.005|0.03|0.036|1e-04|1|"No"|0|0
"6033"|0.0132|0.005|0.03|0.036|1e-04|1|"No"|0|0
"6034"|0.0136|0.005|0.03|0.036|1e-04|1|"No"|0|0
"6035"|0.014|0.005|0.03|0.036|1e-04|1|"No"|0|0
"6036"|0.0144|0.005|0.03|0.036|1e-04|1|"No"|0|0
"6037"|0.0148|0.005|0.03|0.036|1e-04|1|"No"|0|0
"6038"|0.0152|0.005|0.03|0.036|1e-04|1|"No"|0|0
"6039"|0.0156|0.005|0.03|0.036|1e-04|1|"No"|0|0
"6040"|0.016|0.005|0.03|0.036|1e-04|1|"No"|0|0
"6041"|0.0164|0.005|0.03|0.036|1e-04|1|"No"|0|0
"6042"|0.0168|0.005|0.03|0.036|1e-04|1|"No"|0|0
"6043"|0.0172|0.005|0.03|0.036|1e-04|1|"No"|0|0
"6044"|0.0176|0.005|0.03|0.036|1e-04|1|"No"|0|0
"6045"|0.018|0.005|0.03|0.036|1e-04|1|"No"|0|0
"6046"|0.0184|0.005|0.03|0.036|1e-04|1|"No"|0|0
"6047"|0.0188|0.005|0.03|0.036|1e-04|1|"No"|0|0
"6048"|0.0192|0.005|0.03|0.036|1e-04|1|"No"|0|0
"6049"|0.0196|0.005|0.03|0.036|1e-04|1|"No"|0|0
"6050"|0.02|0.005|0.03|0.036|1e-04|1|"No"|0|0
"6051"|0.0204|0.005|0.03|0.036|1e-04|1|"No"|0|0
"6052"|0.0208|0.005|0.03|0.036|1e-04|1|"No"|0|0
"6053"|0.0212|0.005|0.03|0.036|1e-04|1|"No"|0|0
"6054"|0.0216|0.005|0.03|0.036|1e-04|1|"No"|0|0
"6055"|0.022|0.005|0.03|0.036|1e-04|1|"No"|0|0
"6056"|0.0224|0.005|0.03|0.036|1e-04|1|"No"|0|0
"6057"|0.0228|0.005|0.03|0.036|1e-04|1|"No"|0|0
"6058"|0.0232|0.005|0.03|0.036|1e-04|1|"No"|0|0
"6059"|0.0236|0.005|0.03|0.036|1e-04|1|"No"|0|0
"6060"|0.024|0.005|0.03|0.036|1e-04|1|"No"|0|0
"6061"|0.0244|0.005|0.03|0.036|1e-04|1|"No"|0|0
"6062"|0.0248|0.005|0.03|0.036|1e-04|1|"No"|0|0
"6063"|0.0252|0.005|0.03|0.036|1e-04|1|"No"|0|0
"6064"|0.0256|0.005|0.03|0.036|1e-04|1|"No"|0|0
"6065"|0.026|0.005|0.03|0.036|1e-04|1|"No"|0|0
"6066"|0.0264|0.005|0.03|0.036|1e-04|1|"No"|0|0
"6067"|0.0268|0.005|0.03|0.036|1e-04|1|"No"|0|0
"6068"|0.0272|0.005|0.03|0.036|1e-04|1|"No"|0|0
"6069"|0.0276|0.005|0.03|0.036|1e-04|1|"No"|0|0
"6070"|0.028|0.005|0.03|0.036|1e-04|1|"No"|0|0
"6071"|0.0284|0.005|0.03|0.036|1e-04|1|"No"|0|0
"6072"|0.0288|0.005|0.03|0.036|1e-04|1|"No"|0|0
"6073"|0.0292|0.005|0.03|0.036|1e-04|1|"No"|0|0
"6074"|0.0296|0.005|0.03|0.036|1e-04|1|"No"|0|0
"6075"|0.03|0.005|0.03|0.036|1e-04|1|"No"|0|0
"6076"|0.0304|0.005|0.03|0.036|1e-04|1|"No"|0|0
"6077"|0.0308|0.005|0.03|0.036|1e-04|1|"No"|0|0
"6078"|0.0312|0.005|0.03|0.036|1e-04|1|"No"|0|0
"6079"|0.0316|0.005|0.03|0.036|1e-04|1|"No"|0|0
"6080"|0.032|0.005|0.03|0.036|1e-04|1|"No"|0|0
"6081"|0.0324|0.005|0.03|0.036|1e-04|1|"No"|0|0
"6082"|0.0328|0.005|0.03|0.036|1e-04|1|"No"|0|0
"6083"|0.0332|0.005|0.03|0.036|1e-04|1|"No"|0|0
"6084"|0.0336|0.005|0.03|0.036|1e-04|1|"No"|0|0
"6085"|0.034|0.005|0.03|0.036|1e-04|1|"No"|0|0
"6086"|0.0344|0.005|0.03|0.036|1e-04|1|"No"|0|0
"6087"|0.0348|0.005|0.03|0.036|1e-04|1|"No"|0|0
"6088"|0.0352|0.005|0.03|0.036|1e-04|1|"No"|0|0
"6089"|0.0356|0.005|0.03|0.036|1e-04|1|"No"|0|0
"6090"|0.036|0.005|0.03|0.036|1e-04|1|"No"|0|0
"6091"|0.0364|0.005|0.03|0.036|1e-04|1|"No"|0|0
"6092"|0.0368|0.005|0.03|0.036|1e-04|1|"No"|0|0
"6093"|0.0372|0.005|0.03|0.036|1e-04|1|"No"|0|0
"6094"|0.0376|0.005|0.03|0.036|1e-04|1|"No"|0|0
"6095"|0.038|0.005|0.03|0.036|1e-04|1|"No"|0|0
"6096"|0.0384|0.005|0.03|0.036|1e-04|1|"No"|0|0
"6097"|0.0388|0.005|0.03|0.036|1e-04|1|"No"|0|0
"6098"|0.0392|0.005|0.03|0.036|1e-04|1|"No"|0|0
"6099"|0.0396|0.005|0.03|0.036|1e-04|1|"No"|0|0
"6100"|0.04|0.005|0.03|0.036|1e-04|1|"No"|0|0
"6101"|0.0404|0.005|0.03|0.036|1e-04|1|"No"|0|0
"6102"|0.0408|0.005|0.03|0.036|1e-04|1|"No"|0|0
"6103"|0.0412|0.005|0.03|0.036|1e-04|1|"No"|0|0
"6104"|0.0416|0.005|0.03|0.036|1e-04|1|"No"|0|0
"6105"|0.042|0.005|0.03|0.036|1e-04|1|"No"|0|0
"6106"|0.0424|0.005|0.03|0.036|1e-04|1|"No"|0|0
"6107"|0.0428|0.005|0.03|0.036|1e-04|1|"No"|0|0
"6108"|0.0432|0.005|0.03|0.036|1e-04|1|"No"|0|0
"6109"|0.0436|0.005|0.03|0.036|1e-04|1|"No"|0|0
"6110"|0.044|0.005|0.03|0.036|1e-04|1|"No"|0|0
"6111"|0.0444|0.005|0.03|0.036|1e-04|1|"No"|0|0
"6112"|0.0448|0.005|0.03|0.036|1e-04|1|"No"|0|0
"6113"|0.0452|0.005|0.03|0.036|1e-04|1|"No"|0|0
"6114"|0.0456|0.005|0.03|0.036|1e-04|1|"No"|0|0
"6115"|0.046|0.005|0.03|0.036|1e-04|1|"No"|0|0
"6116"|0.0464|0.005|0.03|0.036|1e-04|1|"No"|0|0
"6117"|0.0468|0.005|0.03|0.036|1e-04|1|"No"|0|0
"6118"|0.0472|0.005|0.03|0.036|1e-04|1|"No"|0|0
"6119"|0.0476|0.005|0.03|0.036|1e-04|1|"No"|0|0
"6120"|0.048|0.005|0.03|0.036|1e-04|1|"No"|0|0
"6121"|0.0484|0.005|0.03|0.036|1e-04|1|"No"|0|0
"6122"|0.0488|0.005|0.03|0.036|1e-04|1|"No"|0|0
"6123"|0.0492|0.005|0.03|0.036|1e-04|1|"No"|0|0
"6124"|0.0496|0.005|0.03|0.036|1e-04|1|"No"|0|0
"6125"|0.05|0.005|0.03|0.036|1e-04|1|"No"|0|0
"6126"|0.0504|0.005|0.03|0.036|1e-04|1|"No"|0|0
"6127"|0.0508|0.005|0.03|0.036|1e-04|1|"No"|0|0
"6128"|0.0512|0.005|0.03|0.036|1e-04|1|"No"|0|0
"6129"|0.0516|0.005|0.03|0.036|1e-04|1|"No"|0|0
"6130"|0.052|0.005|0.03|0.036|1e-04|1|"No"|0|0
"6131"|0.0524|0.005|0.03|0.036|1e-04|1|"No"|0|0
"6132"|0.0528|0.005|0.03|0.036|1e-04|1|"No"|0|0
"6133"|0.0532|0.005|0.03|0.036|1e-04|1|"No"|0|0
"6134"|0.0536|0.005|0.03|0.036|1e-04|1|"No"|0|0
"6135"|0.054|0.005|0.03|0.036|1e-04|1|"No"|0|0
"6136"|0.0544|0.005|0.03|0.036|1e-04|1|"No"|0|0
"6137"|0.0548|0.005|0.03|0.036|1e-04|1|"No"|0|0
"6138"|0.0552|0.005|0.03|0.036|1e-04|1|"No"|0|0
"6139"|0.0556|0.005|0.03|0.036|1e-04|1|"No"|0|0
"6140"|0.056|0.005|0.03|0.036|1e-04|1|"No"|0|0
"6141"|0.0564|0.005|0.03|0.036|1e-04|1|"No"|0|0
"6142"|0.0568|0.005|0.03|0.036|1e-04|1|"No"|0|0
"6143"|0.0572|0.005|0.03|0.036|1e-04|1|"No"|0|0
"6144"|0.0576|0.005|0.03|0.036|1e-04|1|"No"|0|0
"6145"|0.058|0.005|0.03|0.036|1e-04|1|"No"|0|0
"6146"|0.0584|0.005|0.03|0.036|1e-04|1|"No"|0|0
"6147"|0.0588|0.005|0.03|0.036|1e-04|1|"No"|0|0
"6148"|0.0592|0.005|0.03|0.036|1e-04|1|"No"|0|0
"6149"|0.0596|0.005|0.03|0.036|1e-04|1|"No"|0|0
"6150"|0.06|0.005|0.03|0.036|1e-04|1|"No"|0|0
"6151"|0.0604|0.005|0.03|0.036|1e-04|1|"No"|0|0
"6152"|0.0608|0.005|0.03|0.036|1e-04|1|"No"|0|0
"6153"|0.0612|0.005|0.03|0.036|1e-04|1|"No"|0|0
"6154"|0.0616|0.005|0.03|0.036|1e-04|1|"No"|0|0
"6155"|0.062|0.005|0.03|0.036|1e-04|1|"No"|0|0
"6156"|0.0624|0.005|0.03|0.036|1e-04|1|"No"|0|0
"6157"|0.0628|0.005|0.03|0.036|1e-04|1|"No"|0|0
"6158"|0.0632|0.005|0.03|0.036|1e-04|1|"No"|0|0
"6159"|0.0636|0.005|0.03|0.036|1e-04|1|"No"|0|0
"6160"|0.064|0.005|0.03|0.036|1e-04|1|"No"|0|0
"6161"|0.0644|0.005|0.03|0.036|1e-04|1|"No"|0|0
"6162"|0.0648|0.005|0.03|0.036|1e-04|1|"No"|0|0
"6163"|0.0652|0.005|0.03|0.036|1e-04|1|"No"|0|0
"6164"|0.0656|0.005|0.03|0.036|1e-04|1|"No"|0|0
"6165"|0.066|0.005|0.03|0.036|1e-04|1|"No"|0|0
"6166"|0.0664|0.005|0.03|0.036|1e-04|1|"No"|0|0
"6167"|0.0668|0.005|0.03|0.036|1e-04|1|"No"|0|0
"6168"|0.0672|0.005|0.03|0.036|1e-04|1|"No"|0|0
"6169"|0.0676|0.005|0.03|0.036|1e-04|1|"No"|0|0
"6170"|0.068|0.005|0.03|0.036|1e-04|1|"No"|0|0
"6171"|0.0684|0.005|0.03|0.036|1e-04|1|"No"|0|0
"6172"|0.0688|0.005|0.03|0.036|1e-04|1|"No"|0|0
"6173"|0.0692|0.005|0.03|0.036|1e-04|1|"No"|0|0
"6174"|0.0696|0.005|0.03|0.036|1e-04|1|"No"|0|0
"6175"|0.07|0.005|0.03|0.036|1e-04|1|"No"|0|0
"6176"|0.0704|0.005|0.03|0.036|1e-04|1|"No"|0|0
"6177"|0.0708|0.005|0.03|0.036|1e-04|1|"No"|0|0
"6178"|0.0712|0.005|0.03|0.036|1e-04|1|"No"|0|0
"6179"|0.0716|0.005|0.03|0.036|1e-04|1|"No"|0|0
"6180"|0.072|0.005|0.03|0.036|1e-04|1|"No"|0|0
"6181"|0.0724|0.005|0.03|0.036|1e-04|1|"No"|0|0
"6182"|0.0728|0.005|0.03|0.036|1e-04|1|"No"|0|0
"6183"|0.0732|0.005|0.03|0.036|1e-04|1|"No"|0|0
"6184"|0.0736|0.005|0.03|0.036|1e-04|1|"No"|0|0
"6185"|0.074|0.005|0.03|0.036|1e-04|1|"No"|0|0
"6186"|0.0744|0.005|0.03|0.036|1e-04|1|"No"|0|0
"6187"|0.0748|0.005|0.03|0.036|1e-04|1|"No"|0|0
"6188"|0.0752|0.005|0.03|0.036|1e-04|1|"No"|0|0
"6189"|0.0756|0.005|0.03|0.036|1e-04|1|"No"|0|0
"6190"|0.076|0.005|0.03|0.036|1e-04|1|"No"|0|0
"6191"|0.0764|0.005|0.03|0.036|1e-04|1|"No"|0|0
"6192"|0.0768|0.005|0.03|0.036|1e-04|1|"No"|0|0
"6193"|0.0772|0.005|0.03|0.036|1e-04|1|"No"|0|0
"6194"|0.0776|0.005|0.03|0.036|1e-04|1|"No"|0|0
"6195"|0.078|0.005|0.03|0.036|1e-04|1|"No"|0|0
"6196"|0.0784|0.005|0.03|0.036|1e-04|1|"No"|0|0
"6197"|0.0788|0.005|0.03|0.036|1e-04|1|"No"|0|0
"6198"|0.0792|0.005|0.03|0.036|1e-04|1|"No"|0|0
"6199"|0.0796|0.005|0.03|0.036|1e-04|1|"No"|0|0
"6200"|0.08|0.005|0.03|0.036|1e-04|1|"No"|0|0
"6201"|0.0804|0.005|0.03|0.036|1e-04|1|"No"|0|0
"6202"|0.0808|0.005|0.03|0.036|1e-04|1|"No"|0|0
"6203"|0.0812|0.005|0.03|0.036|1e-04|1|"No"|0|0
"6204"|0.0816|0.005|0.03|0.036|1e-04|1|"No"|0|0
"6205"|0.082|0.005|0.03|0.036|1e-04|1|"No"|0|0
"6206"|0.0824|0.005|0.03|0.036|1e-04|1|"No"|0|0
"6207"|0.0828|0.005|0.03|0.036|1e-04|1|"No"|0|0
"6208"|0.0832|0.005|0.03|0.036|1e-04|1|"No"|0|0
"6209"|0.0836|0.005|0.03|0.036|1e-04|1|"No"|0|0
"6210"|0.084|0.005|0.03|0.036|1e-04|1|"No"|0|0
"6211"|0.0844|0.005|0.03|0.036|1e-04|1|"No"|0|0
"6212"|0.0848|0.005|0.03|0.036|1e-04|1|"No"|0|0
"6213"|0.0852|0.005|0.03|0.036|1e-04|1|"No"|0|0
"6214"|0.0856|0.005|0.03|0.036|1e-04|1|"No"|0|0
"6215"|0.086|0.005|0.03|0.036|1e-04|1|"No"|0|0
"6216"|0.0864|0.005|0.03|0.036|1e-04|1|"No"|0|0
"6217"|0.0868|0.005|0.03|0.036|1e-04|1|"No"|0|0
"6218"|0.0872|0.005|0.03|0.036|1e-04|1|"No"|0|0
"6219"|0.0876|0.005|0.03|0.036|1e-04|1|"No"|0|0
"6220"|0.088|0.005|0.03|0.036|1e-04|1|"No"|0|0
"6221"|0.0884|0.005|0.03|0.036|1e-04|1|"No"|0|0
"6222"|0.0888|0.005|0.03|0.036|1e-04|1|"No"|0|0
"6223"|0.0892|0.005|0.03|0.036|1e-04|1|"No"|0|0
"6224"|0.0896|0.005|0.03|0.036|1e-04|1|"No"|0|0
"6225"|0.09|0.005|0.03|0.036|1e-04|1|"No"|0|0
"6226"|0.0904|0.005|0.03|0.036|1e-04|1|"No"|0|0
"6227"|0.0908|0.005|0.03|0.036|1e-04|1|"No"|0|0
"6228"|0.0912|0.005|0.03|0.036|1e-04|1|"No"|0|0
"6229"|0.0916|0.005|0.03|0.036|1e-04|1|"No"|0|0
"6230"|0.092|0.005|0.03|0.036|1e-04|1|"No"|0|0
"6231"|0.0924|0.005|0.03|0.036|1e-04|1|"No"|0|0
"6232"|0.0928|0.005|0.03|0.036|1e-04|1|"No"|0|0
"6233"|0.0932|0.005|0.03|0.036|1e-04|1|"No"|0|0
"6234"|0.0936|0.005|0.03|0.036|1e-04|1|"No"|0|0
"6235"|0.094|0.005|0.03|0.036|1e-04|1|"No"|0|0
"6236"|0.0944|0.005|0.03|0.036|1e-04|1|"No"|0|0
"6237"|0.0948|0.005|0.03|0.036|1e-04|1|"No"|0|0
"6238"|0.0952|0.005|0.03|0.036|1e-04|1|"No"|0|0
"6239"|0.0956|0.005|0.03|0.036|1e-04|1|"No"|0|0
"6240"|0.096|0.005|0.03|0.036|1e-04|1|"No"|0|0
"6241"|0.0964|0.005|0.03|0.036|1e-04|1|"No"|0|0
"6242"|0.0968|0.005|0.03|0.036|1e-04|1|"No"|0|0
"6243"|0.0972|0.005|0.03|0.036|1e-04|1|"No"|0|0
"6244"|0.0976|0.005|0.03|0.036|1e-04|1|"No"|0|0
"6245"|0.098|0.005|0.03|0.036|1e-04|1|"No"|0|0
"6246"|0.0984|0.005|0.03|0.036|1e-04|1|"No"|0|0
"6247"|0.0988|0.005|0.03|0.036|1e-04|1|"No"|0|0
"6248"|0.0992|0.005|0.03|0.036|1e-04|1|"No"|0|0
"6249"|0.0996|0.005|0.03|0.036|1e-04|1|"No"|0|0
"6250"|0.1|0.005|0.03|0.036|1e-04|1|"No"|0|0
"6251"|0.1004|0.005|0.03|0.036|1e-04|1|"No"|0|0
"6252"|0.1008|0.005|0.03|0.036|1e-04|1|"No"|0|0
"6253"|0.1012|0.005|0.03|0.036|1e-04|1|"No"|0|0
"6254"|0.1016|0.005|0.03|0.036|1e-04|1|"No"|0|0
"6255"|0.102|0.005|0.03|0.036|1e-04|1|"No"|0|0
"6256"|0.1024|0.005|0.03|0.036|1e-04|1|"No"|0|0
"6257"|0.1028|0.005|0.03|0.036|1e-04|1|"No"|0|0
"6258"|0.1032|0.005|0.03|0.036|1e-04|1|"No"|0|0
"6259"|0.1036|0.005|0.03|0.036|1e-04|1|"No"|0|0
"6260"|0.104|0.005|0.03|0.036|1e-04|1|"No"|0|0
"6261"|0.1044|0.005|0.03|0.036|1e-04|1|"No"|0|0
"6262"|0.1048|0.005|0.03|0.036|1e-04|1|"No"|0|0
"6263"|0.1052|0.005|0.03|0.036|1e-04|1|"No"|0|0
"6264"|0.1056|0.005|0.03|0.036|1e-04|1|"No"|0|0
"6265"|0.106|0.005|0.03|0.036|1e-04|1|"No"|0|0
"6266"|0.1064|0.005|0.03|0.036|1e-04|1|"No"|0|0
"6267"|0.1068|0.005|0.03|0.036|1e-04|1|"No"|0|0
"6268"|0.1072|0.005|0.03|0.036|1e-04|1|"No"|0|0
"6269"|0.1076|0.005|0.03|0.036|1e-04|1|"No"|0|0
"6270"|0.108|0.005|0.03|0.036|1e-04|1|"No"|0|0
"6271"|0.1084|0.005|0.03|0.036|1e-04|1|"No"|0|0
"6272"|0.1088|0.005|0.03|0.036|1e-04|1|"No"|0|0
"6273"|0.1092|0.005|0.03|0.036|1e-04|1|"No"|0|0
"6274"|0.1096|0.005|0.03|0.036|1e-04|1|"No"|0|0
"6275"|0.11|0.005|0.03|0.036|1e-04|1|"No"|0|0
"6276"|0.1104|0.005|0.03|0.036|1e-04|1|"No"|0|0
"6277"|0.1108|0.005|0.03|0.036|1e-04|1|"No"|0|0
"6278"|0.1112|0.005|0.03|0.036|1e-04|1|"No"|0|0
"6279"|0.1116|0.005|0.03|0.036|1e-04|1|"No"|0|0
"6280"|0.112|0.005|0.03|0.036|1e-04|1|"No"|0|0
"6281"|0.1124|0.005|0.03|0.036|1e-04|1|"No"|0|0
"6282"|0.1128|0.005|0.03|0.036|1e-04|1|"No"|0|0
"6283"|0.1132|0.005|0.03|0.036|1e-04|1|"No"|0|0
"6284"|0.1136|0.005|0.03|0.036|1e-04|1|"No"|0|0
"6285"|0.114|0.005|0.03|0.036|1e-04|1|"No"|0|0
"6286"|0.1144|0.005|0.03|0.036|1e-04|1|"No"|0|0
"6287"|0.1148|0.005|0.03|0.036|1e-04|1|"No"|0|0
"6288"|0.1152|0.005|0.03|0.036|1e-04|1|"No"|0|0
"6289"|0.1156|0.005|0.03|0.036|1e-04|1|"No"|0|0
"6290"|0.116|0.005|0.03|0.036|1e-04|1|"No"|0|0
"6291"|0.1164|0.005|0.03|0.036|1e-04|1|"No"|0|0
"6292"|0.1168|0.005|0.03|0.036|1e-04|1|"No"|0|0
"6293"|0.1172|0.005|0.03|0.036|1e-04|1|"No"|0|0
"6294"|0.1176|0.005|0.03|0.036|1e-04|1|"No"|0|0
"6295"|0.118|0.005|0.03|0.036|1e-04|1|"No"|0|0
"6296"|0.1184|0.005|0.03|0.036|1e-04|1|"No"|0|0
"6297"|0.1188|0.005|0.03|0.036|1e-04|1|"No"|0|0
"6298"|0.1192|0.005|0.03|0.036|1e-04|1|"No"|0|0
"6299"|0.1196|0.005|0.03|0.036|1e-04|1|"No"|0|0
"6300"|0.12|0.005|0.03|0.036|1e-04|1|"No"|0|0
"6301"|0.1204|0.005|0.03|0.036|1e-04|1|"No"|0|0
"6302"|0.1208|0.005|0.03|0.036|1e-04|1|"No"|0|0
"6303"|0.1212|0.005|0.03|0.036|1e-04|1|"No"|0|0
"6304"|0.1216|0.005|0.03|0.036|1e-04|1|"No"|0|0
"6305"|0.122|0.005|0.03|0.036|1e-04|1|"No"|0|0
"6306"|0.1224|0.005|0.03|0.036|1e-04|1|"No"|0|0
"6307"|0.1228|0.005|0.03|0.036|1e-04|1|"No"|0|0
"6308"|0.1232|0.005|0.03|0.036|1e-04|1|"No"|0|0
"6309"|0.1236|0.005|0.03|0.036|1e-04|1|"No"|0|0
"6310"|0.124|0.005|0.03|0.036|1e-04|1|"No"|0|0
"6311"|0.1244|0.005|0.03|0.036|1e-04|1|"No"|0|0
"6312"|0.1248|0.005|0.03|0.036|1e-04|1|"No"|0|0
"6313"|0.1252|0.005|0.03|0.036|1e-04|1|"No"|0|0
"6314"|0.1256|0.005|0.03|0.036|1e-04|1|"No"|0|0
"6315"|0.126|0.005|0.03|0.036|1e-04|1|"No"|0|0
"6316"|0.1264|0.005|0.03|0.036|1e-04|1|"No"|0|0
"6317"|0.1268|0.005|0.03|0.036|1e-04|1|"No"|0|0
"6318"|0.1272|0.005|0.03|0.036|1e-04|1|"No"|0|0
"6319"|0.1276|0.005|0.03|0.036|1e-04|1|"No"|0|0
"6320"|0.128|0.005|0.03|0.036|1e-04|1|"No"|0|0
"6321"|0.1284|0.005|0.03|0.036|1e-04|1|"No"|0|0
"6322"|0.1288|0.005|0.03|0.036|1e-04|1|"No"|0|0
"6323"|0.1292|0.005|0.03|0.036|1e-04|1|"No"|0|0
"6324"|0.1296|0.005|0.03|0.036|1e-04|1|"No"|0|0
"6325"|0.13|0.005|0.03|0.036|1e-04|1|"No"|0|0
"6326"|0.1304|0.005|0.03|0.036|1e-04|1|"No"|0|0
"6327"|0.1308|0.005|0.03|0.036|1e-04|1|"No"|0|0
"6328"|0.1312|0.005|0.03|0.036|1e-04|1|"No"|0|0
"6329"|0.1316|0.005|0.03|0.036|1e-04|1|"No"|0|0
"6330"|0.132|0.005|0.03|0.036|1e-04|1|"No"|0|0
"6331"|0.1324|0.005|0.03|0.036|1e-04|1|"No"|0|0
"6332"|0.1328|0.005|0.03|0.036|1e-04|1|"No"|0|0
"6333"|0.1332|0.005|0.03|0.036|1e-04|1|"No"|0|0
"6334"|0.1336|0.005|0.03|0.036|1e-04|1|"No"|0|0
"6335"|0.134|0.005|0.03|0.036|1e-04|1|"No"|0|0
"6336"|0.1344|0.005|0.03|0.036|1e-04|1|"No"|0|0
"6337"|0.1348|0.005|0.03|0.036|1e-04|1|"No"|0|0
"6338"|0.1352|0.005|0.03|0.036|1e-04|1|"No"|0|0
"6339"|0.1356|0.005|0.03|0.036|1e-04|1|"No"|0|0
"6340"|0.136|0.005|0.03|0.036|1e-04|1|"No"|0|0
"6341"|0.1364|0.005|0.03|0.036|1e-04|1|"No"|0|0
"6342"|0.1368|0.005|0.03|0.036|1e-04|1|"No"|0|0
"6343"|0.1372|0.005|0.03|0.036|1e-04|1|"No"|0|0
"6344"|0.1376|0.005|0.03|0.036|1e-04|1|"No"|0|0
"6345"|0.138|0.005|0.03|0.036|1e-04|1|"No"|0|0
"6346"|0.1384|0.005|0.03|0.036|1e-04|1|"No"|0|0
"6347"|0.1388|0.005|0.03|0.036|1e-04|1|"No"|0|0
"6348"|0.1392|0.005|0.03|0.036|1e-04|1|"No"|0|0
"6349"|0.1396|0.005|0.03|0.036|1e-04|1|"No"|0|0
"6350"|0.14|0.005|0.03|0.036|1e-04|1|"No"|0|0
"6351"|0.1404|0.005|0.03|0.036|1e-04|1|"No"|0|0
"6352"|0.1408|0.005|0.03|0.036|1e-04|1|"No"|0|0
"6353"|0.1412|0.005|0.03|0.036|1e-04|1|"No"|0|0
"6354"|0.1416|0.005|0.03|0.036|1e-04|1|"No"|0|0
"6355"|0.142|0.005|0.03|0.036|1e-04|1|"No"|0|0
"6356"|0.1424|0.005|0.03|0.036|1e-04|1|"No"|0|0
"6357"|0.1428|0.005|0.03|0.036|1e-04|1|"No"|0|0
"6358"|0.1432|0.005|0.03|0.036|1e-04|1|"No"|0|0
"6359"|0.1436|0.005|0.03|0.036|1e-04|1|"No"|0|0
"6360"|0.144|0.005|0.03|0.036|1e-04|1|"No"|0|0
"6361"|0.1444|0.005|0.03|0.036|1e-04|1|"No"|0|0
"6362"|0.1448|0.005|0.03|0.036|1e-04|1|"No"|0|0
"6363"|0.1452|0.005|0.03|0.036|1e-04|1|"No"|0|0
"6364"|0.1456|0.005|0.03|0.036|1e-04|1|"No"|0|0
"6365"|0.146|0.005|0.03|0.036|1e-04|1|"No"|0|0
"6366"|0.1464|0.005|0.03|0.036|1e-04|1|"No"|0|0
"6367"|0.1468|0.005|0.03|0.036|1e-04|1|"No"|0|0
"6368"|0.1472|0.005|0.03|0.036|1e-04|1|"No"|0|0
"6369"|0.1476|0.005|0.03|0.036|1e-04|1|"No"|0|0
"6370"|0.148|0.005|0.03|0.036|1e-04|1|"No"|0|0
"6371"|0.1484|0.005|0.03|0.036|1e-04|1|"No"|0|0
"6372"|0.1488|0.005|0.03|0.036|1e-04|1|"No"|0|0
"6373"|0.1492|0.005|0.03|0.036|1e-04|1|"No"|0|0
"6374"|0.1496|0.005|0.03|0.036|1e-04|1|"No"|0|0
"6375"|0.15|0.005|0.03|0.036|1e-04|1|"No"|0|0
"6376"|0.1504|0.005|0.03|0.036|1e-04|1|"No"|0|0
"6377"|0.1508|0.005|0.03|0.036|1e-04|1|"No"|0|0
"6378"|0.1512|0.005|0.03|0.036|1e-04|1|"No"|0|0
"6379"|0.1516|0.005|0.03|0.036|1e-04|1|"No"|0|0
"6380"|0.152|0.005|0.03|0.036|1e-04|1|"No"|0|0
"6381"|0.1524|0.005|0.03|0.036|1e-04|1|"No"|0|0
"6382"|0.1528|0.005|0.03|0.036|1e-04|1|"No"|0|0
"6383"|0.1532|0.005|0.03|0.036|1e-04|1|"No"|0|0
"6384"|0.1536|0.005|0.03|0.036|1e-04|1|"No"|0|0
"6385"|0.154|0.005|0.03|0.036|1e-04|1|"No"|0|0
"6386"|0.1544|0.005|0.03|0.036|1e-04|1|"No"|0|0
"6387"|0.1548|0.005|0.03|0.036|1e-04|1|"No"|0|0
"6388"|0.1552|0.005|0.03|0.036|1e-04|1|"No"|0|0
"6389"|0.1556|0.005|0.03|0.036|1e-04|1|"No"|0|0
"6390"|0.156|0.005|0.03|0.036|1e-04|1|"No"|0|0
"6391"|0.1564|0.005|0.03|0.036|1e-04|1|"No"|0|0
"6392"|0.1568|0.005|0.03|0.036|1e-04|1|"No"|0|0
"6393"|0.1572|0.005|0.03|0.036|1e-04|1|"No"|0|0
"6394"|0.1576|0.005|0.03|0.036|1e-04|1|"No"|0|0
"6395"|0.158|0.005|0.03|0.036|1e-04|1|"No"|0|0
"6396"|0.1584|0.005|0.03|0.036|1e-04|1|"No"|0|0
"6397"|0.1588|0.005|0.03|0.036|1e-04|1|"No"|0|0
"6398"|0.1592|0.005|0.03|0.036|1e-04|1|"No"|0|0
"6399"|0.1596|0.005|0.03|0.036|1e-04|1|"No"|0|0
"6400"|0.16|0.005|0.03|0.036|1e-04|1|"No"|0|0
"6401"|0.1604|0.005|0.03|0.036|1e-04|1|"No"|0|0
"6402"|0.1608|0.005|0.03|0.036|1e-04|1|"No"|0|0
"6403"|0.1612|0.005|0.03|0.036|1e-04|1|"No"|0|0
"6404"|0.1616|0.005|0.03|0.036|1e-04|1|"No"|0|0
"6405"|0.162|0.005|0.03|0.036|1e-04|1|"No"|0|0
"6406"|0.1624|0.005|0.03|0.036|1e-04|1|"No"|0|0
"6407"|0.1628|0.005|0.03|0.036|1e-04|1|"No"|0|0
"6408"|0.1632|0.005|0.03|0.036|1e-04|1|"No"|0|0
"6409"|0.1636|0.005|0.03|0.036|1e-04|1|"No"|0|0
"6410"|0.164|0.005|0.03|0.036|1e-04|1|"No"|0|0
"6411"|0.1644|0.005|0.03|0.036|1e-04|1|"No"|0|0
"6412"|0.1648|0.005|0.03|0.036|1e-04|1|"No"|0|0
"6413"|0.1652|0.005|0.03|0.036|1e-04|1|"No"|0|0
"6414"|0.1656|0.005|0.03|0.036|1e-04|1|"No"|0|0
"6415"|0.166|0.005|0.03|0.036|1e-04|1|"No"|0|0
"6416"|0.1664|0.005|0.03|0.036|1e-04|1|"No"|0|0
"6417"|0.1668|0.005|0.03|0.036|1e-04|1|"No"|0|0
"6418"|0.1672|0.005|0.03|0.036|1e-04|1|"No"|0|0
"6419"|0.1676|0.005|0.03|0.036|1e-04|1|"No"|0|0
"6420"|0.168|0.005|0.03|0.036|1e-04|1|"No"|0|0
"6421"|0.1684|0.005|0.03|0.036|1e-04|1|"No"|0|0
"6422"|0.1688|0.005|0.03|0.036|1e-04|1|"No"|0|0
"6423"|0.1692|0.005|0.03|0.036|1e-04|1|"No"|0|0
"6424"|0.1696|0.005|0.03|0.036|1e-04|1|"No"|0|0
"6425"|0.17|0.005|0.03|0.036|1e-04|1|"No"|0|0
"6426"|0.1704|0.005|0.03|0.036|1e-04|1|"No"|0|0
"6427"|0.1708|0.005|0.03|0.036|1e-04|1|"No"|0|0
"6428"|0.1712|0.005|0.03|0.036|1e-04|1|"No"|0|0
"6429"|0.1716|0.005|0.03|0.036|1e-04|1|"No"|0|0
"6430"|0.172|0.005|0.03|0.036|1e-04|1|"No"|0|0
"6431"|0.1724|0.005|0.03|0.036|1e-04|1|"No"|0|0
"6432"|0.1728|0.005|0.03|0.036|1e-04|1|"No"|0|0
"6433"|0.1732|0.005|0.03|0.036|1e-04|1|"No"|0|0
"6434"|0.1736|0.005|0.03|0.036|1e-04|1|"No"|0|0
"6435"|0.174|0.005|0.03|0.036|1e-04|1|"No"|0|0
"6436"|0.1744|0.005|0.03|0.036|1e-04|1|"No"|0|0
"6437"|0.1748|0.005|0.03|0.036|1e-04|1|"No"|0|0
"6438"|0.1752|0.005|0.03|0.036|1e-04|1|"No"|0|0
"6439"|0.1756|0.005|0.03|0.036|1e-04|1|"No"|0|0
"6440"|0.176|0.005|0.03|0.036|1e-04|1|"No"|0|0
"6441"|0.1764|0.005|0.03|0.036|1e-04|1|"No"|0|0
"6442"|0.1768|0.005|0.03|0.036|1e-04|1|"No"|0|0
"6443"|0.1772|0.005|0.03|0.036|1e-04|1|"No"|0|0
"6444"|0.1776|0.005|0.03|0.036|1e-04|1|"No"|0|0
"6445"|0.178|0.005|0.03|0.036|1e-04|1|"No"|0|0
"6446"|0.1784|0.005|0.03|0.036|1e-04|1|"No"|0|0
"6447"|0.1788|0.005|0.03|0.036|1e-04|1|"No"|0|0
"6448"|0.1792|0.005|0.03|0.036|1e-04|1|"No"|0|0
"6449"|0.1796|0.005|0.03|0.036|1e-04|1|"No"|0|0
"6450"|0.18|0.005|0.03|0.036|1e-04|1|"No"|0|0
"6451"|0.1804|0.005|0.03|0.036|1e-04|1|"No"|0|0
"6452"|0.1808|0.005|0.03|0.036|1e-04|1|"No"|0|0
"6453"|0.1812|0.005|0.03|0.036|1e-04|1|"No"|0|0
"6454"|0.1816|0.005|0.03|0.036|1e-04|1|"No"|0|0
"6455"|0.182|0.005|0.03|0.036|1e-04|1|"No"|0|0
"6456"|0.1824|0.005|0.03|0.036|1e-04|1|"No"|0|0
"6457"|0.1828|0.005|0.03|0.036|1e-04|1|"No"|0|0
"6458"|0.1832|0.005|0.03|0.036|1e-04|1|"No"|0|0
"6459"|0.1836|0.005|0.03|0.036|1e-04|1|"No"|0|0
"6460"|0.184|0.005|0.03|0.036|1e-04|1|"No"|0|0
"6461"|0.1844|0.005|0.03|0.036|1e-04|1|"No"|0|0
"6462"|0.1848|0.005|0.03|0.036|1e-04|1|"No"|0|0
"6463"|0.1852|0.005|0.03|0.036|1e-04|1|"No"|0|0
"6464"|0.1856|0.005|0.03|0.036|1e-04|1|"No"|0|0
"6465"|0.186|0.005|0.03|0.036|1e-04|1|"No"|0|0
"6466"|0.1864|0.005|0.03|0.036|1e-04|1|"No"|0|0
"6467"|0.1868|0.005|0.03|0.036|1e-04|1|"No"|0|0
"6468"|0.1872|0.005|0.03|0.036|1e-04|1|"No"|0|0
"6469"|0.1876|0.005|0.03|0.036|1e-04|1|"No"|0|0
"6470"|0.188|0.005|0.03|0.036|1e-04|1|"No"|0|0
"6471"|0.1884|0.005|0.03|0.036|1e-04|1|"No"|0|0
"6472"|0.1888|0.005|0.03|0.036|1e-04|1|"No"|0|0
"6473"|0.1892|0.005|0.03|0.036|1e-04|1|"No"|0|0
"6474"|0.1896|0.005|0.03|0.036|1e-04|1|"No"|0|0
"6475"|0.19|0.005|0.03|0.036|1e-04|1|"No"|0|0
"6476"|0.1904|0.005|0.03|0.036|1e-04|1|"No"|0|0
"6477"|0.1908|0.005|0.03|0.036|1e-04|1|"No"|0|0
"6478"|0.1912|0.005|0.03|0.036|1e-04|1|"No"|0|0
"6479"|0.1916|0.005|0.03|0.036|1e-04|1|"No"|0|0
"6480"|0.192|0.005|0.03|0.036|1e-04|1|"No"|0|0
"6481"|0.1924|0.005|0.03|0.036|1e-04|1|"No"|0|0
"6482"|0.1928|0.005|0.03|0.036|1e-04|1|"No"|0|0
"6483"|0.1932|0.005|0.03|0.036|1e-04|1|"No"|0|0
"6484"|0.1936|0.005|0.03|0.036|1e-04|1|"No"|0|0
"6485"|0.194|0.005|0.03|0.036|1e-04|1|"No"|0|0
"6486"|0.1944|0.005|0.03|0.036|1e-04|1|"No"|0|0
"6487"|0.1948|0.005|0.03|0.036|1e-04|1|"No"|0|0
"6488"|0.1952|0.005|0.03|0.036|1e-04|1|"No"|0|0
"6489"|0.1956|0.005|0.03|0.036|1e-04|1|"No"|0|0
"6490"|0.196|0.005|0.03|0.036|1e-04|1|"No"|0|0
"6491"|0.1964|0.005|0.03|0.036|1e-04|1|"No"|0|0
"6492"|0.1968|0.005|0.03|0.036|1e-04|1|"No"|0|0
"6493"|0.1972|0.005|0.03|0.036|1e-04|1|"No"|0|0
"6494"|0.1976|0.005|0.03|0.036|1e-04|1|"No"|0|0
"6495"|0.198|0.005|0.03|0.036|1e-04|1|"No"|0|0
"6496"|0.1984|0.005|0.03|0.036|1e-04|1|"No"|0|0
"6497"|0.1988|0.005|0.03|0.036|1e-04|1|"No"|0|0
"6498"|0.1992|0.005|0.03|0.036|1e-04|1|"No"|0|0
"6499"|0.1996|0.005|0.03|0.036|1e-04|1|"No"|0|0
"6500"|0.2|0.005|0.03|0.036|1e-04|1|"No"|0|0
"6501"|0.2004|0.005|0.03|0.036|1e-04|1|"No"|0|0
"6502"|0.2008|0.005|0.03|0.036|1e-04|1|"No"|0|0
"6503"|0.2012|0.005|0.03|0.036|1e-04|1|"No"|0|0
"6504"|0.2016|0.005|0.03|0.036|1e-04|1|"No"|0|0
"6505"|0.202|0.005|0.03|0.036|1e-04|1|"No"|0|0
"6506"|0.2024|0.005|0.03|0.036|1e-04|1|"No"|0|0
"6507"|0.2028|0.005|0.03|0.036|1e-04|1|"No"|0|0
"6508"|0.2032|0.005|0.03|0.036|1e-04|1|"No"|0|0
"6509"|0.2036|0.005|0.03|0.036|1e-04|1|"No"|0|0
"6510"|0.204|0.005|0.03|0.036|1e-04|1|"No"|0|0
"6511"|0.2044|0.005|0.03|0.036|1e-04|1|"No"|0|0
"6512"|0.2048|0.005|0.03|0.036|1e-04|1|"No"|0|0
"6513"|0.2052|0.005|0.03|0.036|1e-04|1|"No"|0|0
"6514"|0.2056|0.005|0.03|0.036|1e-04|1|"No"|0|0
"6515"|0.206|0.005|0.03|0.036|1e-04|1|"No"|0|0
"6516"|0.2064|0.005|0.03|0.036|1e-04|1|"No"|0|0
"6517"|0.2068|0.005|0.03|0.036|1e-04|1|"No"|0|0
"6518"|0.2072|0.005|0.03|0.036|1e-04|1|"No"|0|0
"6519"|0.2076|0.005|0.03|0.036|1e-04|1|"No"|0|0
"6520"|0.208|0.005|0.03|0.036|1e-04|1|"No"|0|0
"6521"|0.2084|0.005|0.03|0.036|1e-04|1|"No"|0|0
"6522"|0.2088|0.005|0.03|0.036|1e-04|1|"No"|0|0
"6523"|0.2092|0.005|0.03|0.036|1e-04|1|"No"|0|0
"6524"|0.2096|0.005|0.03|0.036|1e-04|1|"No"|0|0
"6525"|0.21|0.005|0.03|0.036|1e-04|1|"No"|0|0
"6526"|0.2104|0.005|0.03|0.036|1e-04|1|"No"|0|0
"6527"|0.2108|0.005|0.03|0.036|1e-04|1|"No"|0|0
"6528"|0.2112|0.005|0.03|0.036|1e-04|1|"No"|0|0
"6529"|0.2116|0.005|0.03|0.036|1e-04|1|"No"|0|0
"6530"|0.212|0.005|0.03|0.036|1e-04|1|"No"|0|0
"6531"|0.2124|0.005|0.03|0.036|1e-04|1|"No"|0|0
"6532"|0.2128|0.005|0.03|0.036|1e-04|1|"No"|0|0
"6533"|0.2132|0.005|0.03|0.036|1e-04|1|"No"|0|0
"6534"|0.2136|0.005|0.03|0.036|1e-04|1|"No"|0|0
"6535"|0.214|0.005|0.03|0.036|1e-04|1|"No"|0|0
"6536"|0.2144|0.005|0.03|0.036|1e-04|1|"No"|0|0
"6537"|0.2148|0.005|0.03|0.036|1e-04|1|"No"|0|0
"6538"|0.2152|0.005|0.03|0.036|1e-04|1|"No"|0|0
"6539"|0.2156|0.005|0.03|0.036|1e-04|1|"No"|0|0
"6540"|0.216|0.005|0.03|0.036|1e-04|1|"No"|0|0
"6541"|0.2164|0.005|0.03|0.036|1e-04|1|"No"|0|0
"6542"|0.2168|0.005|0.03|0.036|1e-04|1|"No"|0|0
"6543"|0.2172|0.005|0.03|0.036|1e-04|1|"No"|0|0
"6544"|0.2176|0.005|0.03|0.036|1e-04|1|"No"|0|0
"6545"|0.218|0.005|0.03|0.036|1e-04|1|"No"|0|0
"6546"|0.2184|0.005|0.03|0.036|1e-04|1|"No"|0|0
"6547"|0.2188|0.005|0.03|0.036|1e-04|1|"No"|0|0
"6548"|0.2192|0.005|0.03|0.036|1e-04|1|"No"|0|0
"6549"|0.2196|0.005|0.03|0.036|1e-04|1|"No"|0|0
"6550"|0.22|0.005|0.03|0.036|1e-04|1|"No"|0|0
"6551"|0.2204|0.005|0.03|0.036|1e-04|1|"No"|0|0
"6552"|0.2208|0.005|0.03|0.036|1e-04|1|"No"|0|0
"6553"|0.2212|0.005|0.03|0.036|1e-04|1|"No"|0|0
"6554"|0.2216|0.005|0.03|0.036|1e-04|1|"No"|0|0
"6555"|0.222|0.005|0.03|0.036|1e-04|1|"No"|0|0
"6556"|0.2224|0.005|0.03|0.036|1e-04|1|"No"|0|0
"6557"|0.2228|0.005|0.03|0.036|1e-04|1|"No"|0|0
"6558"|0.2232|0.005|0.03|0.036|1e-04|1|"No"|0|0
"6559"|0.2236|0.005|0.03|0.036|1e-04|1|"No"|0|0
"6560"|0.224|0.005|0.03|0.036|1e-04|1|"No"|0|0
"6561"|0.2244|0.005|0.03|0.036|1e-04|1|"No"|0|0
"6562"|0.2248|0.005|0.03|0.036|1e-04|1|"No"|0|0
"6563"|0.2252|0.005|0.03|0.036|1e-04|1|"No"|0|0
"6564"|0.2256|0.005|0.03|0.036|1e-04|1|"No"|0|0
"6565"|0.226|0.005|0.03|0.036|1e-04|1|"No"|0|0
"6566"|0.2264|0.005|0.03|0.036|1e-04|1|"No"|0|0
"6567"|0.2268|0.005|0.03|0.036|1e-04|1|"No"|0|0
"6568"|0.2272|0.005|0.03|0.036|1e-04|1|"No"|0|0
"6569"|0.2276|0.005|0.03|0.036|1e-04|1|"No"|0|0
"6570"|0.228|0.005|0.03|0.036|1e-04|1|"No"|0|0
"6571"|0.2284|0.005|0.03|0.036|1e-04|1|"No"|0|0
"6572"|0.2288|0.005|0.03|0.036|1e-04|1|"No"|0|0
"6573"|0.2292|0.005|0.03|0.036|1e-04|1|"No"|0|0
"6574"|0.2296|0.005|0.03|0.036|1e-04|1|"No"|0|0
"6575"|0.23|0.005|0.03|0.036|1e-04|1|"No"|0|0
"6576"|0.2304|0.005|0.03|0.036|1e-04|1|"No"|0|0
"6577"|0.2308|0.005|0.03|0.036|1e-04|1|"No"|0|0
"6578"|0.2312|0.005|0.03|0.036|1e-04|1|"No"|0|0
"6579"|0.2316|0.005|0.03|0.036|1e-04|1|"No"|0|0
"6580"|0.232|0.005|0.03|0.036|1e-04|1|"No"|0|0
"6581"|0.2324|0.005|0.03|0.036|1e-04|1|"No"|0|0
"6582"|0.2328|0.005|0.03|0.036|1e-04|1|"No"|0|0
"6583"|0.2332|0.005|0.03|0.036|1e-04|1|"No"|0|0
"6584"|0.2336|0.005|0.03|0.036|1e-04|1|"No"|0|0
"6585"|0.234|0.005|0.03|0.036|1e-04|1|"No"|0|0
"6586"|0.2344|0.005|0.03|0.036|1e-04|1|"No"|0|0
"6587"|0.2348|0.005|0.03|0.036|1e-04|1|"No"|0|0
"6588"|0.2352|0.005|0.03|0.036|1e-04|1|"No"|0|0
"6589"|0.2356|0.005|0.03|0.036|1e-04|1|"No"|0|0
"6590"|0.236|0.005|0.03|0.036|1e-04|1|"No"|0|0
"6591"|0.2364|0.005|0.03|0.036|1e-04|1|"No"|0|0
"6592"|0.2368|0.005|0.03|0.036|1e-04|1|"No"|0|0
"6593"|0.2372|0.005|0.03|0.036|1e-04|1|"No"|0|0
"6594"|0.2376|0.005|0.03|0.036|1e-04|1|"No"|0|0
"6595"|0.238|0.005|0.03|0.036|1e-04|1|"No"|0|0
"6596"|0.2384|0.005|0.03|0.036|1e-04|1|"No"|0|0
"6597"|0.2388|0.005|0.03|0.036|1e-04|1|"No"|0|0
"6598"|0.2392|0.005|0.03|0.036|1e-04|1|"No"|0|0
"6599"|0.2396|0.005|0.03|0.036|1e-04|1|"No"|0|0
"6600"|0.24|0.005|0.03|0.036|1e-04|1|"No"|0|0
"6601"|0.2404|0.005|0.03|0.036|1e-04|1|"No"|0|0
"6602"|0.2408|0.005|0.03|0.036|1e-04|1|"No"|0|0
"6603"|0.2412|0.005|0.03|0.036|1e-04|1|"No"|0|0
"6604"|0.2416|0.005|0.03|0.036|1e-04|1|"No"|0|0
"6605"|0.242|0.005|0.03|0.036|1e-04|1|"No"|0|0
"6606"|0.2424|0.005|0.03|0.036|1e-04|1|"No"|0|0
"6607"|0.2428|0.005|0.03|0.036|1e-04|1|"No"|0|0
"6608"|0.2432|0.005|0.03|0.036|1e-04|1|"No"|0|0
"6609"|0.2436|0.005|0.03|0.036|1e-04|1|"No"|0|0
"6610"|0.244|0.005|0.03|0.036|1e-04|1|"No"|0|0
"6611"|0.2444|0.005|0.03|0.036|1e-04|1|"No"|0|0
"6612"|0.2448|0.005|0.03|0.036|1e-04|1|"No"|0|0
"6613"|0.2452|0.005|0.03|0.036|1e-04|1|"No"|0|0
"6614"|0.2456|0.005|0.03|0.036|1e-04|1|"No"|0|0
"6615"|0.246|0.005|0.03|0.036|1e-04|1|"No"|0|0
"6616"|0.2464|0.005|0.03|0.036|1e-04|1|"No"|0|0
"6617"|0.2468|0.005|0.03|0.036|1e-04|1|"No"|0|0
"6618"|0.2472|0.005|0.03|0.036|1e-04|1|"No"|0|0
"6619"|0.2476|0.005|0.03|0.036|1e-04|1|"No"|0|0
"6620"|0.248|0.005|0.03|0.036|1e-04|1|"No"|0|0
"6621"|0.2484|0.005|0.03|0.036|1e-04|1|"No"|0|0
"6622"|0.2488|0.005|0.03|0.036|1e-04|1|"No"|0|0
"6623"|0.2492|0.005|0.03|0.036|1e-04|1|"No"|0|0
"6624"|0.2496|0.005|0.03|0.036|1e-04|1|"No"|0|0
"6625"|0.25|0.005|0.03|0.036|1e-04|1|"No"|0|0
"6626"|0.2504|0.005|0.03|0.036|1e-04|1|"No"|0|0
"6627"|0.2508|0.005|0.03|0.036|1e-04|1|"No"|0|0
"6628"|0.2512|0.005|0.03|0.036|1e-04|1|"No"|0|0
"6629"|0.2516|0.005|0.03|0.036|1e-04|1|"No"|0|0
"6630"|0.252|0.005|0.03|0.036|1e-04|1|"No"|0|0
"6631"|0.2524|0.005|0.03|0.036|1e-04|1|"No"|0|0
"6632"|0.2528|0.005|0.03|0.036|1e-04|1|"No"|0|0
"6633"|0.2532|0.005|0.03|0.036|1e-04|1|"No"|0|0
"6634"|0.2536|0.005|0.03|0.036|1e-04|1|"No"|0|0
"6635"|0.254|0.005|0.03|0.036|1e-04|1|"No"|0|0
"6636"|0.2544|0.005|0.03|0.036|1e-04|1|"No"|0|0
"6637"|0.2548|0.005|0.03|0.036|1e-04|1|"No"|0|0
"6638"|0.2552|0.005|0.03|0.036|1e-04|1|"No"|0|0
"6639"|0.2556|0.005|0.03|0.036|1e-04|1|"No"|0|0
"6640"|0.256|0.005|0.03|0.036|1e-04|1|"No"|0|0
"6641"|0.2564|0.005|0.03|0.036|1e-04|1|"No"|0|0
"6642"|0.2568|0.005|0.03|0.036|1e-04|1|"No"|0|0
"6643"|0.2572|0.005|0.03|0.036|1e-04|1|"No"|0|0
"6644"|0.2576|0.005|0.03|0.036|1e-04|1|"No"|0|0
"6645"|0.258|0.005|0.03|0.036|1e-04|1|"No"|0|0
"6646"|0.2584|0.005|0.03|0.036|1e-04|1|"No"|0|0
"6647"|0.2588|0.005|0.03|0.036|1e-04|1|"No"|0|0
"6648"|0.2592|0.005|0.03|0.036|1e-04|1|"No"|0|0
"6649"|0.2596|0.005|0.03|0.036|1e-04|1|"No"|0|0
"6650"|0.26|0.005|0.03|0.036|1e-04|1|"No"|0|0
"6651"|0.2604|0.005|0.03|0.036|1e-04|1|"No"|0|0
"6652"|0.2608|0.005|0.03|0.036|1e-04|1|"No"|0|0
"6653"|0.2612|0.005|0.03|0.036|1e-04|1|"No"|0|0
"6654"|0.2616|0.005|0.03|0.036|1e-04|1|"No"|0|0
"6655"|0.262|0.005|0.03|0.036|1e-04|1|"No"|0|0
"6656"|0.2624|0.005|0.03|0.036|1e-04|1|"No"|0|0
"6657"|0.2628|0.005|0.03|0.036|1e-04|1|"No"|0|0
"6658"|0.2632|0.005|0.03|0.036|1e-04|1|"No"|0|0
"6659"|0.2636|0.005|0.03|0.036|1e-04|1|"No"|0|0
"6660"|0.264|0.005|0.03|0.036|1e-04|1|"No"|0|0
"6661"|0.2644|0.005|0.03|0.036|1e-04|1|"No"|0|0
"6662"|0.2648|0.005|0.03|0.036|1e-04|1|"No"|0|0
"6663"|0.2652|0.005|0.03|0.036|1e-04|1|"No"|0|0
"6664"|0.2656|0.005|0.03|0.036|1e-04|1|"No"|0|0
"6665"|0.266|0.005|0.03|0.036|1e-04|1|"No"|0|0
"6666"|0.2664|0.005|0.03|0.036|1e-04|1|"No"|0|0
"6667"|0.2668|0.005|0.03|0.036|1e-04|1|"No"|0|0
"6668"|0.2672|0.005|0.03|0.036|1e-04|1|"No"|0|0
"6669"|0.2676|0.005|0.03|0.036|1e-04|1|"No"|0|0
"6670"|0.268|0.005|0.03|0.036|1e-04|1|"No"|0|0
"6671"|0.2684|0.005|0.03|0.036|1e-04|1|"No"|0|0
"6672"|0.2688|0.005|0.03|0.036|1e-04|1|"No"|0|0
"6673"|0.2692|0.005|0.03|0.036|1e-04|1|"No"|0|0
"6674"|0.2696|0.005|0.03|0.036|1e-04|1|"No"|0|0
"6675"|0.27|0.005|0.03|0.036|1e-04|1|"No"|0|0
"6676"|0.2704|0.005|0.03|0.036|1e-04|1|"No"|0|0
"6677"|0.2708|0.005|0.03|0.036|1e-04|1|"No"|0|0
"6678"|0.2712|0.005|0.03|0.036|1e-04|1|"No"|0|0
"6679"|0.2716|0.005|0.03|0.036|1e-04|1|"No"|0|0
"6680"|0.272|0.005|0.03|0.036|1e-04|1|"No"|0|0
"6681"|0.2724|0.005|0.03|0.036|1e-04|1|"No"|0|0
"6682"|0.2728|0.005|0.03|0.036|1e-04|1|"No"|0|0
"6683"|0.2732|0.005|0.03|0.036|1e-04|1|"No"|0|0
"6684"|0.2736|0.005|0.03|0.036|1e-04|1|"No"|0|0
"6685"|0.274|0.005|0.03|0.036|1e-04|1|"No"|0|0
"6686"|0.2744|0.005|0.03|0.036|1e-04|1|"No"|0|0
"6687"|0.2748|0.005|0.03|0.036|1e-04|1|"No"|0|0
"6688"|0.2752|0.005|0.03|0.036|1e-04|1|"No"|0|0
"6689"|0.2756|0.005|0.03|0.036|1e-04|1|"No"|0|0
"6690"|0.276|0.005|0.03|0.036|1e-04|1|"No"|0|0
"6691"|0.2764|0.005|0.03|0.036|1e-04|1|"No"|0|0
"6692"|0.2768|0.005|0.03|0.036|1e-04|1|"No"|0|0
"6693"|0.2772|0.005|0.03|0.036|1e-04|1|"No"|0|0
"6694"|0.2776|0.005|0.03|0.036|1e-04|1|"No"|0|0
"6695"|0.278|0.005|0.03|0.036|1e-04|1|"No"|0|0
"6696"|0.2784|0.005|0.03|0.036|1e-04|1|"No"|0|0
"6697"|0.2788|0.005|0.03|0.036|1e-04|1|"No"|0|0
"6698"|0.2792|0.005|0.03|0.036|1e-04|1|"No"|0|0
"6699"|0.2796|0.005|0.03|0.036|1e-04|1|"No"|0|0
"6700"|0.28|0.005|0.03|0.036|1e-04|1|"No"|0|0
"6701"|0.2804|0.005|0.03|0.036|1e-04|1|"No"|0|0
"6702"|0.2808|0.005|0.03|0.036|1e-04|1|"No"|0|0
"6703"|0.2812|0.005|0.03|0.036|1e-04|1|"No"|0|0
"6704"|0.2816|0.005|0.03|0.036|1e-04|1|"No"|0|0
"6705"|0.282|0.005|0.03|0.036|1e-04|1|"No"|0|0
"6706"|0.2824|0.005|0.03|0.036|1e-04|1|"No"|0|0
"6707"|0.2828|0.005|0.03|0.036|1e-04|1|"No"|0|0
"6708"|0.2832|0.005|0.03|0.036|1e-04|1|"No"|0|0
"6709"|0.2836|0.005|0.03|0.036|1e-04|1|"No"|0|0
"6710"|0.284|0.005|0.03|0.036|1e-04|1|"No"|0|0
"6711"|0.2844|0.005|0.03|0.036|1e-04|1|"No"|0|0
"6712"|0.2848|0.005|0.03|0.036|1e-04|1|"No"|0|0
"6713"|0.2852|0.005|0.03|0.036|1e-04|1|"No"|0|0
"6714"|0.2856|0.005|0.03|0.036|1e-04|1|"No"|0|0
"6715"|0.286|0.005|0.03|0.036|1e-04|1|"No"|0|0
"6716"|0.2864|0.005|0.03|0.036|1e-04|1|"No"|0|0
"6717"|0.2868|0.005|0.03|0.036|1e-04|1|"No"|0|0
"6718"|0.2872|0.005|0.03|0.036|1e-04|1|"No"|0|0
"6719"|0.2876|0.005|0.03|0.036|1e-04|1|"No"|0|0
"6720"|0.288|0.005|0.03|0.036|1e-04|1|"No"|0|0
"6721"|0.2884|0.005|0.03|0.036|1e-04|1|"No"|0|0
"6722"|0.2888|0.005|0.03|0.036|1e-04|1|"No"|0|0
"6723"|0.2892|0.005|0.03|0.036|1e-04|1|"No"|0|0
"6724"|0.2896|0.005|0.03|0.036|1e-04|1|"No"|0|0
"6725"|0.29|0.005|0.03|0.036|1e-04|1|"No"|0|0
"6726"|0.2904|0.005|0.03|0.036|1e-04|1|"No"|0|0
"6727"|0.2908|0.005|0.03|0.036|1e-04|1|"No"|0|0
"6728"|0.2912|0.005|0.03|0.036|1e-04|1|"No"|0|0
"6729"|0.2916|0.005|0.03|0.036|1e-04|1|"No"|0|0
"6730"|0.292|0.005|0.03|0.036|1e-04|1|"No"|0|0
"6731"|0.2924|0.005|0.03|0.036|1e-04|1|"No"|0|0
"6732"|0.2928|0.005|0.03|0.036|1e-04|1|"No"|0|0
"6733"|0.2932|0.005|0.03|0.036|1e-04|1|"No"|0|0
"6734"|0.2936|0.005|0.03|0.036|1e-04|1|"No"|0|0
"6735"|0.294|0.005|0.03|0.036|1e-04|1|"No"|0|0
"6736"|0.2944|0.005|0.03|0.036|1e-04|1|"No"|0|0
"6737"|0.2948|0.005|0.03|0.036|1e-04|1|"No"|0|0
"6738"|0.2952|0.005|0.03|0.036|1e-04|1|"No"|0|0
"6739"|0.2956|0.005|0.03|0.036|1e-04|1|"No"|0|0
"6740"|0.296|0.005|0.03|0.036|1e-04|1|"No"|0|0
"6741"|0.2964|0.005|0.03|0.036|1e-04|1|"No"|0|0
"6742"|0.2968|0.005|0.03|0.036|1e-04|1|"No"|0|0
"6743"|0.2972|0.005|0.03|0.036|1e-04|1|"No"|0|0
"6744"|0.2976|0.005|0.03|0.036|1e-04|1|"No"|0|0
"6745"|0.298|0.005|0.03|0.036|1e-04|1|"No"|0|0
"6746"|0.2984|0.005|0.03|0.036|1e-04|1|"No"|0|0
"6747"|0.2988|0.005|0.03|0.036|1e-04|1|"No"|0|0
"6748"|0.2992|0.005|0.03|0.036|1e-04|1|"No"|0|0
"6749"|0.2996|0.005|0.03|0.036|1e-04|1|"No"|0|0
"6750"|0.3|0.005|0.03|0.036|1e-04|1|"No"|0|0
"6751"|4e-04|0.005|0.03|0.04|1e-04|1|"No"|0|0
"6752"|8e-04|0.005|0.03|0.04|1e-04|1|"No"|0|0
"6753"|0.0012|0.005|0.03|0.04|1e-04|1|"No"|0|0
"6754"|0.0016|0.005|0.03|0.04|1e-04|1|"No"|0|0
"6755"|0.002|0.005|0.03|0.04|1e-04|1|"No"|0|0
"6756"|0.0024|0.005|0.03|0.04|1e-04|1|"No"|0|0
"6757"|0.0028|0.005|0.03|0.04|1e-04|1|"No"|0|0
"6758"|0.0032|0.005|0.03|0.04|1e-04|1|"No"|0|0
"6759"|0.0036|0.005|0.03|0.04|1e-04|1|"No"|0|0
"6760"|0.004|0.005|0.03|0.04|1e-04|1|"No"|0|0
"6761"|0.0044|0.005|0.03|0.04|1e-04|1|"No"|0|0
"6762"|0.0048|0.005|0.03|0.04|1e-04|1|"No"|0|0
"6763"|0.0052|0.005|0.03|0.04|1e-04|1|"No"|0|0
"6764"|0.0056|0.005|0.03|0.04|1e-04|1|"No"|0|0
"6765"|0.006|0.005|0.03|0.04|1e-04|1|"No"|0|0
"6766"|0.0064|0.005|0.03|0.04|1e-04|1|"No"|0|0
"6767"|0.0068|0.005|0.03|0.04|1e-04|1|"No"|0|0
"6768"|0.0072|0.005|0.03|0.04|1e-04|1|"No"|0|0
"6769"|0.0076|0.005|0.03|0.04|1e-04|1|"No"|0|0
"6770"|0.008|0.005|0.03|0.04|1e-04|1|"No"|0|0
"6771"|0.0084|0.005|0.03|0.04|1e-04|1|"No"|0|0
"6772"|0.0088|0.005|0.03|0.04|1e-04|1|"No"|0|0
"6773"|0.0092|0.005|0.03|0.04|1e-04|1|"No"|0|0
"6774"|0.0096|0.005|0.03|0.04|1e-04|1|"No"|0|0
"6775"|0.01|0.005|0.03|0.04|1e-04|1|"No"|0|0
"6776"|0.0104|0.005|0.03|0.04|1e-04|1|"No"|0|0
"6777"|0.0108|0.005|0.03|0.04|1e-04|1|"No"|0|0
"6778"|0.0112|0.005|0.03|0.04|1e-04|1|"No"|0|0
"6779"|0.0116|0.005|0.03|0.04|1e-04|1|"No"|0|0
"6780"|0.012|0.005|0.03|0.04|1e-04|1|"No"|0|0
"6781"|0.0124|0.005|0.03|0.04|1e-04|1|"No"|0|0
"6782"|0.0128|0.005|0.03|0.04|1e-04|1|"No"|0|0
"6783"|0.0132|0.005|0.03|0.04|1e-04|1|"No"|0|0
"6784"|0.0136|0.005|0.03|0.04|1e-04|1|"No"|0|0
"6785"|0.014|0.005|0.03|0.04|1e-04|1|"No"|0|0
"6786"|0.0144|0.005|0.03|0.04|1e-04|1|"No"|0|0
"6787"|0.0148|0.005|0.03|0.04|1e-04|1|"No"|0|0
"6788"|0.0152|0.005|0.03|0.04|1e-04|1|"No"|0|0
"6789"|0.0156|0.005|0.03|0.04|1e-04|1|"No"|0|0
"6790"|0.016|0.005|0.03|0.04|1e-04|1|"No"|0|0
"6791"|0.0164|0.005|0.03|0.04|1e-04|1|"No"|0|0
"6792"|0.0168|0.005|0.03|0.04|1e-04|1|"No"|0|0
"6793"|0.0172|0.005|0.03|0.04|1e-04|1|"No"|0|0
"6794"|0.0176|0.005|0.03|0.04|1e-04|1|"No"|0|0
"6795"|0.018|0.005|0.03|0.04|1e-04|1|"No"|0|0
"6796"|0.0184|0.005|0.03|0.04|1e-04|1|"No"|0|0
"6797"|0.0188|0.005|0.03|0.04|1e-04|1|"No"|0|0
"6798"|0.0192|0.005|0.03|0.04|1e-04|1|"No"|0|0
"6799"|0.0196|0.005|0.03|0.04|1e-04|1|"No"|0|0
"6800"|0.02|0.005|0.03|0.04|1e-04|1|"No"|0|0
"6801"|0.0204|0.005|0.03|0.04|1e-04|1|"No"|0|0
"6802"|0.0208|0.005|0.03|0.04|1e-04|1|"No"|0|0
"6803"|0.0212|0.005|0.03|0.04|1e-04|1|"No"|0|0
"6804"|0.0216|0.005|0.03|0.04|1e-04|1|"No"|0|0
"6805"|0.022|0.005|0.03|0.04|1e-04|1|"No"|0|0
"6806"|0.0224|0.005|0.03|0.04|1e-04|1|"No"|0|0
"6807"|0.0228|0.005|0.03|0.04|1e-04|1|"No"|0|0
"6808"|0.0232|0.005|0.03|0.04|1e-04|1|"No"|0|0
"6809"|0.0236|0.005|0.03|0.04|1e-04|1|"No"|0|0
"6810"|0.024|0.005|0.03|0.04|1e-04|1|"No"|0|0
"6811"|0.0244|0.005|0.03|0.04|1e-04|1|"No"|0|0
"6812"|0.0248|0.005|0.03|0.04|1e-04|1|"No"|0|0
"6813"|0.0252|0.005|0.03|0.04|1e-04|1|"No"|0|0
"6814"|0.0256|0.005|0.03|0.04|1e-04|1|"No"|0|0
"6815"|0.026|0.005|0.03|0.04|1e-04|1|"No"|0|0
"6816"|0.0264|0.005|0.03|0.04|1e-04|1|"No"|0|0
"6817"|0.0268|0.005|0.03|0.04|1e-04|1|"No"|0|0
"6818"|0.0272|0.005|0.03|0.04|1e-04|1|"No"|0|0
"6819"|0.0276|0.005|0.03|0.04|1e-04|1|"No"|0|0
"6820"|0.028|0.005|0.03|0.04|1e-04|1|"No"|0|0
"6821"|0.0284|0.005|0.03|0.04|1e-04|1|"No"|0|0
"6822"|0.0288|0.005|0.03|0.04|1e-04|1|"No"|0|0
"6823"|0.0292|0.005|0.03|0.04|1e-04|1|"No"|0|0
"6824"|0.0296|0.005|0.03|0.04|1e-04|1|"No"|0|0
"6825"|0.03|0.005|0.03|0.04|1e-04|1|"No"|0|0
"6826"|0.0304|0.005|0.03|0.04|1e-04|1|"No"|0|0
"6827"|0.0308|0.005|0.03|0.04|1e-04|1|"No"|0|0
"6828"|0.0312|0.005|0.03|0.04|1e-04|1|"No"|0|0
"6829"|0.0316|0.005|0.03|0.04|1e-04|1|"No"|0|0
"6830"|0.032|0.005|0.03|0.04|1e-04|1|"No"|0|0
"6831"|0.0324|0.005|0.03|0.04|1e-04|1|"No"|0|0
"6832"|0.0328|0.005|0.03|0.04|1e-04|1|"No"|0|0
"6833"|0.0332|0.005|0.03|0.04|1e-04|1|"No"|0|0
"6834"|0.0336|0.005|0.03|0.04|1e-04|1|"No"|0|0
"6835"|0.034|0.005|0.03|0.04|1e-04|1|"No"|0|0
"6836"|0.0344|0.005|0.03|0.04|1e-04|1|"No"|0|0
"6837"|0.0348|0.005|0.03|0.04|1e-04|1|"No"|0|0
"6838"|0.0352|0.005|0.03|0.04|1e-04|1|"No"|0|0
"6839"|0.0356|0.005|0.03|0.04|1e-04|1|"No"|0|0
"6840"|0.036|0.005|0.03|0.04|1e-04|1|"No"|0|0
"6841"|0.0364|0.005|0.03|0.04|1e-04|1|"No"|0|0
"6842"|0.0368|0.005|0.03|0.04|1e-04|1|"No"|0|0
"6843"|0.0372|0.005|0.03|0.04|1e-04|1|"No"|0|0
"6844"|0.0376|0.005|0.03|0.04|1e-04|1|"No"|0|0
"6845"|0.038|0.005|0.03|0.04|1e-04|1|"No"|0|0
"6846"|0.0384|0.005|0.03|0.04|1e-04|1|"No"|0|0
"6847"|0.0388|0.005|0.03|0.04|1e-04|1|"No"|0|0
"6848"|0.0392|0.005|0.03|0.04|1e-04|1|"No"|0|0
"6849"|0.0396|0.005|0.03|0.04|1e-04|1|"No"|0|0
"6850"|0.04|0.005|0.03|0.04|1e-04|1|"No"|0|0
"6851"|0.0404|0.005|0.03|0.04|1e-04|1|"No"|0|0
"6852"|0.0408|0.005|0.03|0.04|1e-04|1|"No"|0|0
"6853"|0.0412|0.005|0.03|0.04|1e-04|1|"No"|0|0
"6854"|0.0416|0.005|0.03|0.04|1e-04|1|"No"|0|0
"6855"|0.042|0.005|0.03|0.04|1e-04|1|"No"|0|0
"6856"|0.0424|0.005|0.03|0.04|1e-04|1|"No"|0|0
"6857"|0.0428|0.005|0.03|0.04|1e-04|1|"No"|0|0
"6858"|0.0432|0.005|0.03|0.04|1e-04|1|"No"|0|0
"6859"|0.0436|0.005|0.03|0.04|1e-04|1|"No"|0|0
"6860"|0.044|0.005|0.03|0.04|1e-04|1|"No"|0|0
"6861"|0.0444|0.005|0.03|0.04|1e-04|1|"No"|0|0
"6862"|0.0448|0.005|0.03|0.04|1e-04|1|"No"|0|0
"6863"|0.0452|0.005|0.03|0.04|1e-04|1|"No"|0|0
"6864"|0.0456|0.005|0.03|0.04|1e-04|1|"No"|0|0
"6865"|0.046|0.005|0.03|0.04|1e-04|1|"No"|0|0
"6866"|0.0464|0.005|0.03|0.04|1e-04|1|"No"|0|0
"6867"|0.0468|0.005|0.03|0.04|1e-04|1|"No"|0|0
"6868"|0.0472|0.005|0.03|0.04|1e-04|1|"No"|0|0
"6869"|0.0476|0.005|0.03|0.04|1e-04|1|"No"|0|0
"6870"|0.048|0.005|0.03|0.04|1e-04|1|"No"|0|0
"6871"|0.0484|0.005|0.03|0.04|1e-04|1|"No"|0|0
"6872"|0.0488|0.005|0.03|0.04|1e-04|1|"No"|0|0
"6873"|0.0492|0.005|0.03|0.04|1e-04|1|"No"|0|0
"6874"|0.0496|0.005|0.03|0.04|1e-04|1|"No"|0|0
"6875"|0.05|0.005|0.03|0.04|1e-04|1|"No"|0|0
"6876"|0.0504|0.005|0.03|0.04|1e-04|1|"No"|0|0
"6877"|0.0508|0.005|0.03|0.04|1e-04|1|"No"|0|0
"6878"|0.0512|0.005|0.03|0.04|1e-04|1|"No"|0|0
"6879"|0.0516|0.005|0.03|0.04|1e-04|1|"No"|0|0
"6880"|0.052|0.005|0.03|0.04|1e-04|1|"No"|0|0
"6881"|0.0524|0.005|0.03|0.04|1e-04|1|"No"|0|0
"6882"|0.0528|0.005|0.03|0.04|1e-04|1|"No"|0|0
"6883"|0.0532|0.005|0.03|0.04|1e-04|1|"No"|0|0
"6884"|0.0536|0.005|0.03|0.04|1e-04|1|"No"|0|0
"6885"|0.054|0.005|0.03|0.04|1e-04|1|"No"|0|0
"6886"|0.0544|0.005|0.03|0.04|1e-04|1|"No"|0|0
"6887"|0.0548|0.005|0.03|0.04|1e-04|1|"No"|0|0
"6888"|0.0552|0.005|0.03|0.04|1e-04|1|"No"|0|0
"6889"|0.0556|0.005|0.03|0.04|1e-04|1|"No"|0|0
"6890"|0.056|0.005|0.03|0.04|1e-04|1|"No"|0|0
"6891"|0.0564|0.005|0.03|0.04|1e-04|1|"No"|0|0
"6892"|0.0568|0.005|0.03|0.04|1e-04|1|"No"|0|0
"6893"|0.0572|0.005|0.03|0.04|1e-04|1|"No"|0|0
"6894"|0.0576|0.005|0.03|0.04|1e-04|1|"No"|0|0
"6895"|0.058|0.005|0.03|0.04|1e-04|1|"No"|0|0
"6896"|0.0584|0.005|0.03|0.04|1e-04|1|"No"|0|0
"6897"|0.0588|0.005|0.03|0.04|1e-04|1|"No"|0|0
"6898"|0.0592|0.005|0.03|0.04|1e-04|1|"No"|0|0
"6899"|0.0596|0.005|0.03|0.04|1e-04|1|"No"|0|0
"6900"|0.06|0.005|0.03|0.04|1e-04|1|"No"|0|0
"6901"|0.0604|0.005|0.03|0.04|1e-04|1|"No"|0|0
"6902"|0.0608|0.005|0.03|0.04|1e-04|1|"No"|0|0
"6903"|0.0612|0.005|0.03|0.04|1e-04|1|"No"|0|0
"6904"|0.0616|0.005|0.03|0.04|1e-04|1|"No"|0|0
"6905"|0.062|0.005|0.03|0.04|1e-04|1|"No"|0|0
"6906"|0.0624|0.005|0.03|0.04|1e-04|1|"No"|0|0
"6907"|0.0628|0.005|0.03|0.04|1e-04|1|"No"|0|0
"6908"|0.0632|0.005|0.03|0.04|1e-04|1|"No"|0|0
"6909"|0.0636|0.005|0.03|0.04|1e-04|1|"No"|0|0
"6910"|0.064|0.005|0.03|0.04|1e-04|1|"No"|0|0
"6911"|0.0644|0.005|0.03|0.04|1e-04|1|"No"|0|0
"6912"|0.0648|0.005|0.03|0.04|1e-04|1|"No"|0|0
"6913"|0.0652|0.005|0.03|0.04|1e-04|1|"No"|0|0
"6914"|0.0656|0.005|0.03|0.04|1e-04|1|"No"|0|0
"6915"|0.066|0.005|0.03|0.04|1e-04|1|"No"|0|0
"6916"|0.0664|0.005|0.03|0.04|1e-04|1|"No"|0|0
"6917"|0.0668|0.005|0.03|0.04|1e-04|1|"No"|0|0
"6918"|0.0672|0.005|0.03|0.04|1e-04|1|"No"|0|0
"6919"|0.0676|0.005|0.03|0.04|1e-04|1|"No"|0|0
"6920"|0.068|0.005|0.03|0.04|1e-04|1|"No"|0|0
"6921"|0.0684|0.005|0.03|0.04|1e-04|1|"No"|0|0
"6922"|0.0688|0.005|0.03|0.04|1e-04|1|"No"|0|0
"6923"|0.0692|0.005|0.03|0.04|1e-04|1|"No"|0|0
"6924"|0.0696|0.005|0.03|0.04|1e-04|1|"No"|0|0
"6925"|0.07|0.005|0.03|0.04|1e-04|1|"No"|0|0
"6926"|0.0704|0.005|0.03|0.04|1e-04|1|"No"|0|0
"6927"|0.0708|0.005|0.03|0.04|1e-04|1|"No"|0|0
"6928"|0.0712|0.005|0.03|0.04|1e-04|1|"No"|0|0
"6929"|0.0716|0.005|0.03|0.04|1e-04|1|"No"|0|0
"6930"|0.072|0.005|0.03|0.04|1e-04|1|"No"|0|0
"6931"|0.0724|0.005|0.03|0.04|1e-04|1|"No"|0|0
"6932"|0.0728|0.005|0.03|0.04|1e-04|1|"No"|0|0
"6933"|0.0732|0.005|0.03|0.04|1e-04|1|"No"|0|0
"6934"|0.0736|0.005|0.03|0.04|1e-04|1|"No"|0|0
"6935"|0.074|0.005|0.03|0.04|1e-04|1|"No"|0|0
"6936"|0.0744|0.005|0.03|0.04|1e-04|1|"No"|0|0
"6937"|0.0748|0.005|0.03|0.04|1e-04|1|"No"|0|0
"6938"|0.0752|0.005|0.03|0.04|1e-04|1|"No"|0|0
"6939"|0.0756|0.005|0.03|0.04|1e-04|1|"No"|0|0
"6940"|0.076|0.005|0.03|0.04|1e-04|1|"No"|0|0
"6941"|0.0764|0.005|0.03|0.04|1e-04|1|"No"|0|0
"6942"|0.0768|0.005|0.03|0.04|1e-04|1|"No"|0|0
"6943"|0.0772|0.005|0.03|0.04|1e-04|1|"No"|0|0
"6944"|0.0776|0.005|0.03|0.04|1e-04|1|"No"|0|0
"6945"|0.078|0.005|0.03|0.04|1e-04|1|"No"|0|0
"6946"|0.0784|0.005|0.03|0.04|1e-04|1|"No"|0|0
"6947"|0.0788|0.005|0.03|0.04|1e-04|1|"No"|0|0
"6948"|0.0792|0.005|0.03|0.04|1e-04|1|"No"|0|0
"6949"|0.0796|0.005|0.03|0.04|1e-04|1|"No"|0|0
"6950"|0.08|0.005|0.03|0.04|1e-04|1|"No"|0|0
"6951"|0.0804|0.005|0.03|0.04|1e-04|1|"No"|0|0
"6952"|0.0808|0.005|0.03|0.04|1e-04|1|"No"|0|0
"6953"|0.0812|0.005|0.03|0.04|1e-04|1|"No"|0|0
"6954"|0.0816|0.005|0.03|0.04|1e-04|1|"No"|0|0
"6955"|0.082|0.005|0.03|0.04|1e-04|1|"No"|0|0
"6956"|0.0824|0.005|0.03|0.04|1e-04|1|"No"|0|0
"6957"|0.0828|0.005|0.03|0.04|1e-04|1|"No"|0|0
"6958"|0.0832|0.005|0.03|0.04|1e-04|1|"No"|0|0
"6959"|0.0836|0.005|0.03|0.04|1e-04|1|"No"|0|0
"6960"|0.084|0.005|0.03|0.04|1e-04|1|"No"|0|0
"6961"|0.0844|0.005|0.03|0.04|1e-04|1|"No"|0|0
"6962"|0.0848|0.005|0.03|0.04|1e-04|1|"No"|0|0
"6963"|0.0852|0.005|0.03|0.04|1e-04|1|"No"|0|0
"6964"|0.0856|0.005|0.03|0.04|1e-04|1|"No"|0|0
"6965"|0.086|0.005|0.03|0.04|1e-04|1|"No"|0|0
"6966"|0.0864|0.005|0.03|0.04|1e-04|1|"No"|0|0
"6967"|0.0868|0.005|0.03|0.04|1e-04|1|"No"|0|0
"6968"|0.0872|0.005|0.03|0.04|1e-04|1|"No"|0|0
"6969"|0.0876|0.005|0.03|0.04|1e-04|1|"No"|0|0
"6970"|0.088|0.005|0.03|0.04|1e-04|1|"No"|0|0
"6971"|0.0884|0.005|0.03|0.04|1e-04|1|"No"|0|0
"6972"|0.0888|0.005|0.03|0.04|1e-04|1|"No"|0|0
"6973"|0.0892|0.005|0.03|0.04|1e-04|1|"No"|0|0
"6974"|0.0896|0.005|0.03|0.04|1e-04|1|"No"|0|0
"6975"|0.09|0.005|0.03|0.04|1e-04|1|"No"|0|0
"6976"|0.0904|0.005|0.03|0.04|1e-04|1|"No"|0|0
"6977"|0.0908|0.005|0.03|0.04|1e-04|1|"No"|0|0
"6978"|0.0912|0.005|0.03|0.04|1e-04|1|"No"|0|0
"6979"|0.0916|0.005|0.03|0.04|1e-04|1|"No"|0|0
"6980"|0.092|0.005|0.03|0.04|1e-04|1|"No"|0|0
"6981"|0.0924|0.005|0.03|0.04|1e-04|1|"No"|0|0
"6982"|0.0928|0.005|0.03|0.04|1e-04|1|"No"|0|0
"6983"|0.0932|0.005|0.03|0.04|1e-04|1|"No"|0|0
"6984"|0.0936|0.005|0.03|0.04|1e-04|1|"No"|0|0
"6985"|0.094|0.005|0.03|0.04|1e-04|1|"No"|0|0
"6986"|0.0944|0.005|0.03|0.04|1e-04|1|"No"|0|0
"6987"|0.0948|0.005|0.03|0.04|1e-04|1|"No"|0|0
"6988"|0.0952|0.005|0.03|0.04|1e-04|1|"No"|0|0
"6989"|0.0956|0.005|0.03|0.04|1e-04|1|"No"|0|0
"6990"|0.096|0.005|0.03|0.04|1e-04|1|"No"|0|0
"6991"|0.0964|0.005|0.03|0.04|1e-04|1|"No"|0|0
"6992"|0.0968|0.005|0.03|0.04|1e-04|1|"No"|0|0
"6993"|0.0972|0.005|0.03|0.04|1e-04|1|"No"|0|0
"6994"|0.0976|0.005|0.03|0.04|1e-04|1|"No"|0|0
"6995"|0.098|0.005|0.03|0.04|1e-04|1|"No"|0|0
"6996"|0.0984|0.005|0.03|0.04|1e-04|1|"No"|0|0
"6997"|0.0988|0.005|0.03|0.04|1e-04|1|"No"|0|0
"6998"|0.0992|0.005|0.03|0.04|1e-04|1|"No"|0|0
"6999"|0.0996|0.005|0.03|0.04|1e-04|1|"No"|0|0
"7000"|0.1|0.005|0.03|0.04|1e-04|1|"No"|0|0
"7001"|0.1004|0.005|0.03|0.04|1e-04|1|"No"|0|0
"7002"|0.1008|0.005|0.03|0.04|1e-04|1|"No"|0|0
"7003"|0.1012|0.005|0.03|0.04|1e-04|1|"No"|0|0
"7004"|0.1016|0.005|0.03|0.04|1e-04|1|"No"|0|0
"7005"|0.102|0.005|0.03|0.04|1e-04|1|"No"|0|0
"7006"|0.1024|0.005|0.03|0.04|1e-04|1|"No"|0|0
"7007"|0.1028|0.005|0.03|0.04|1e-04|1|"No"|0|0
"7008"|0.1032|0.005|0.03|0.04|1e-04|1|"No"|0|0
"7009"|0.1036|0.005|0.03|0.04|1e-04|1|"No"|0|0
"7010"|0.104|0.005|0.03|0.04|1e-04|1|"No"|0|0
"7011"|0.1044|0.005|0.03|0.04|1e-04|1|"No"|0|0
"7012"|0.1048|0.005|0.03|0.04|1e-04|1|"No"|0|0
"7013"|0.1052|0.005|0.03|0.04|1e-04|1|"No"|0|0
"7014"|0.1056|0.005|0.03|0.04|1e-04|1|"No"|0|0
"7015"|0.106|0.005|0.03|0.04|1e-04|1|"No"|0|0
"7016"|0.1064|0.005|0.03|0.04|1e-04|1|"No"|0|0
"7017"|0.1068|0.005|0.03|0.04|1e-04|1|"No"|0|0
"7018"|0.1072|0.005|0.03|0.04|1e-04|1|"No"|0|0
"7019"|0.1076|0.005|0.03|0.04|1e-04|1|"No"|0|0
"7020"|0.108|0.005|0.03|0.04|1e-04|1|"No"|0|0
"7021"|0.1084|0.005|0.03|0.04|1e-04|1|"No"|0|0
"7022"|0.1088|0.005|0.03|0.04|1e-04|1|"No"|0|0
"7023"|0.1092|0.005|0.03|0.04|1e-04|1|"No"|0|0
"7024"|0.1096|0.005|0.03|0.04|1e-04|1|"No"|0|0
"7025"|0.11|0.005|0.03|0.04|1e-04|1|"No"|0|0
"7026"|0.1104|0.005|0.03|0.04|1e-04|1|"No"|0|0
"7027"|0.1108|0.005|0.03|0.04|1e-04|1|"No"|0|0
"7028"|0.1112|0.005|0.03|0.04|1e-04|1|"No"|0|0
"7029"|0.1116|0.005|0.03|0.04|1e-04|1|"No"|0|0
"7030"|0.112|0.005|0.03|0.04|1e-04|1|"No"|0|0
"7031"|0.1124|0.005|0.03|0.04|1e-04|1|"No"|0|0
"7032"|0.1128|0.005|0.03|0.04|1e-04|1|"No"|0|0
"7033"|0.1132|0.005|0.03|0.04|1e-04|1|"No"|0|0
"7034"|0.1136|0.005|0.03|0.04|1e-04|1|"No"|0|0
"7035"|0.114|0.005|0.03|0.04|1e-04|1|"No"|0|0
"7036"|0.1144|0.005|0.03|0.04|1e-04|1|"No"|0|0
"7037"|0.1148|0.005|0.03|0.04|1e-04|1|"No"|0|0
"7038"|0.1152|0.005|0.03|0.04|1e-04|1|"No"|0|0
"7039"|0.1156|0.005|0.03|0.04|1e-04|1|"No"|0|0
"7040"|0.116|0.005|0.03|0.04|1e-04|1|"No"|0|0
"7041"|0.1164|0.005|0.03|0.04|1e-04|1|"No"|0|0
"7042"|0.1168|0.005|0.03|0.04|1e-04|1|"No"|0|0
"7043"|0.1172|0.005|0.03|0.04|1e-04|1|"No"|0|0
"7044"|0.1176|0.005|0.03|0.04|1e-04|1|"No"|0|0
"7045"|0.118|0.005|0.03|0.04|1e-04|1|"No"|0|0
"7046"|0.1184|0.005|0.03|0.04|1e-04|1|"No"|0|0
"7047"|0.1188|0.005|0.03|0.04|1e-04|1|"No"|0|0
"7048"|0.1192|0.005|0.03|0.04|1e-04|1|"No"|0|0
"7049"|0.1196|0.005|0.03|0.04|1e-04|1|"No"|0|0
"7050"|0.12|0.005|0.03|0.04|1e-04|1|"No"|0|0
"7051"|0.1204|0.005|0.03|0.04|1e-04|1|"No"|0|0
"7052"|0.1208|0.005|0.03|0.04|1e-04|1|"No"|0|0
"7053"|0.1212|0.005|0.03|0.04|1e-04|1|"No"|0|0
"7054"|0.1216|0.005|0.03|0.04|1e-04|1|"No"|0|0
"7055"|0.122|0.005|0.03|0.04|1e-04|1|"No"|0|0
"7056"|0.1224|0.005|0.03|0.04|1e-04|1|"No"|0|0
"7057"|0.1228|0.005|0.03|0.04|1e-04|1|"No"|0|0
"7058"|0.1232|0.005|0.03|0.04|1e-04|1|"No"|0|0
"7059"|0.1236|0.005|0.03|0.04|1e-04|1|"No"|0|0
"7060"|0.124|0.005|0.03|0.04|1e-04|1|"No"|0|0
"7061"|0.1244|0.005|0.03|0.04|1e-04|1|"No"|0|0
"7062"|0.1248|0.005|0.03|0.04|1e-04|1|"No"|0|0
"7063"|0.1252|0.005|0.03|0.04|1e-04|1|"No"|0|0
"7064"|0.1256|0.005|0.03|0.04|1e-04|1|"No"|0|0
"7065"|0.126|0.005|0.03|0.04|1e-04|1|"No"|0|0
"7066"|0.1264|0.005|0.03|0.04|1e-04|1|"No"|0|0
"7067"|0.1268|0.005|0.03|0.04|1e-04|1|"No"|0|0
"7068"|0.1272|0.005|0.03|0.04|1e-04|1|"No"|0|0
"7069"|0.1276|0.005|0.03|0.04|1e-04|1|"No"|0|0
"7070"|0.128|0.005|0.03|0.04|1e-04|1|"No"|0|0
"7071"|0.1284|0.005|0.03|0.04|1e-04|1|"No"|0|0
"7072"|0.1288|0.005|0.03|0.04|1e-04|1|"No"|0|0
"7073"|0.1292|0.005|0.03|0.04|1e-04|1|"No"|0|0
"7074"|0.1296|0.005|0.03|0.04|1e-04|1|"No"|0|0
"7075"|0.13|0.005|0.03|0.04|1e-04|1|"No"|0|0
"7076"|0.1304|0.005|0.03|0.04|1e-04|1|"No"|0|0
"7077"|0.1308|0.005|0.03|0.04|1e-04|1|"No"|0|0
"7078"|0.1312|0.005|0.03|0.04|1e-04|1|"No"|0|0
"7079"|0.1316|0.005|0.03|0.04|1e-04|1|"No"|0|0
"7080"|0.132|0.005|0.03|0.04|1e-04|1|"No"|0|0
"7081"|0.1324|0.005|0.03|0.04|1e-04|1|"No"|0|0
"7082"|0.1328|0.005|0.03|0.04|1e-04|1|"No"|0|0
"7083"|0.1332|0.005|0.03|0.04|1e-04|1|"No"|0|0
"7084"|0.1336|0.005|0.03|0.04|1e-04|1|"No"|0|0
"7085"|0.134|0.005|0.03|0.04|1e-04|1|"No"|0|0
"7086"|0.1344|0.005|0.03|0.04|1e-04|1|"No"|0|0
"7087"|0.1348|0.005|0.03|0.04|1e-04|1|"No"|0|0
"7088"|0.1352|0.005|0.03|0.04|1e-04|1|"No"|0|0
"7089"|0.1356|0.005|0.03|0.04|1e-04|1|"No"|0|0
"7090"|0.136|0.005|0.03|0.04|1e-04|1|"No"|0|0
"7091"|0.1364|0.005|0.03|0.04|1e-04|1|"No"|0|0
"7092"|0.1368|0.005|0.03|0.04|1e-04|1|"No"|0|0
"7093"|0.1372|0.005|0.03|0.04|1e-04|1|"No"|0|0
"7094"|0.1376|0.005|0.03|0.04|1e-04|1|"No"|0|0
"7095"|0.138|0.005|0.03|0.04|1e-04|1|"No"|0|0
"7096"|0.1384|0.005|0.03|0.04|1e-04|1|"No"|0|0
"7097"|0.1388|0.005|0.03|0.04|1e-04|1|"No"|0|0
"7098"|0.1392|0.005|0.03|0.04|1e-04|1|"No"|0|0
"7099"|0.1396|0.005|0.03|0.04|1e-04|1|"No"|0|0
"7100"|0.14|0.005|0.03|0.04|1e-04|1|"No"|0|0
"7101"|0.1404|0.005|0.03|0.04|1e-04|1|"No"|0|0
"7102"|0.1408|0.005|0.03|0.04|1e-04|1|"No"|0|0
"7103"|0.1412|0.005|0.03|0.04|1e-04|1|"No"|0|0
"7104"|0.1416|0.005|0.03|0.04|1e-04|1|"No"|0|0
"7105"|0.142|0.005|0.03|0.04|1e-04|1|"No"|0|0
"7106"|0.1424|0.005|0.03|0.04|1e-04|1|"No"|0|0
"7107"|0.1428|0.005|0.03|0.04|1e-04|1|"No"|0|0
"7108"|0.1432|0.005|0.03|0.04|1e-04|1|"No"|0|0
"7109"|0.1436|0.005|0.03|0.04|1e-04|1|"No"|0|0
"7110"|0.144|0.005|0.03|0.04|1e-04|1|"No"|0|0
"7111"|0.1444|0.005|0.03|0.04|1e-04|1|"No"|0|0
"7112"|0.1448|0.005|0.03|0.04|1e-04|1|"No"|0|0
"7113"|0.1452|0.005|0.03|0.04|1e-04|1|"No"|0|0
"7114"|0.1456|0.005|0.03|0.04|1e-04|1|"No"|0|0
"7115"|0.146|0.005|0.03|0.04|1e-04|1|"No"|0|0
"7116"|0.1464|0.005|0.03|0.04|1e-04|1|"No"|0|0
"7117"|0.1468|0.005|0.03|0.04|1e-04|1|"No"|0|0
"7118"|0.1472|0.005|0.03|0.04|1e-04|1|"No"|0|0
"7119"|0.1476|0.005|0.03|0.04|1e-04|1|"No"|0|0
"7120"|0.148|0.005|0.03|0.04|1e-04|1|"No"|0|0
"7121"|0.1484|0.005|0.03|0.04|1e-04|1|"No"|0|0
"7122"|0.1488|0.005|0.03|0.04|1e-04|1|"No"|0|0
"7123"|0.1492|0.005|0.03|0.04|1e-04|1|"No"|0|0
"7124"|0.1496|0.005|0.03|0.04|1e-04|1|"No"|0|0
"7125"|0.15|0.005|0.03|0.04|1e-04|1|"No"|0|0
"7126"|0.1504|0.005|0.03|0.04|1e-04|1|"No"|0|0
"7127"|0.1508|0.005|0.03|0.04|1e-04|1|"No"|0|0
"7128"|0.1512|0.005|0.03|0.04|1e-04|1|"No"|0|0
"7129"|0.1516|0.005|0.03|0.04|1e-04|1|"No"|0|0
"7130"|0.152|0.005|0.03|0.04|1e-04|1|"No"|0|0
"7131"|0.1524|0.005|0.03|0.04|1e-04|1|"No"|0|0
"7132"|0.1528|0.005|0.03|0.04|1e-04|1|"No"|0|0
"7133"|0.1532|0.005|0.03|0.04|1e-04|1|"No"|0|0
"7134"|0.1536|0.005|0.03|0.04|1e-04|1|"No"|0|0
"7135"|0.154|0.005|0.03|0.04|1e-04|1|"No"|0|0
"7136"|0.1544|0.005|0.03|0.04|1e-04|1|"No"|0|0
"7137"|0.1548|0.005|0.03|0.04|1e-04|1|"No"|0|0
"7138"|0.1552|0.005|0.03|0.04|1e-04|1|"No"|0|0
"7139"|0.1556|0.005|0.03|0.04|1e-04|1|"No"|0|0
"7140"|0.156|0.005|0.03|0.04|1e-04|1|"No"|0|0
"7141"|0.1564|0.005|0.03|0.04|1e-04|1|"No"|0|0
"7142"|0.1568|0.005|0.03|0.04|1e-04|1|"No"|0|0
"7143"|0.1572|0.005|0.03|0.04|1e-04|1|"No"|0|0
"7144"|0.1576|0.005|0.03|0.04|1e-04|1|"No"|0|0
"7145"|0.158|0.005|0.03|0.04|1e-04|1|"No"|0|0
"7146"|0.1584|0.005|0.03|0.04|1e-04|1|"No"|0|0
"7147"|0.1588|0.005|0.03|0.04|1e-04|1|"No"|0|0
"7148"|0.1592|0.005|0.03|0.04|1e-04|1|"No"|0|0
"7149"|0.1596|0.005|0.03|0.04|1e-04|1|"No"|0|0
"7150"|0.16|0.005|0.03|0.04|1e-04|1|"No"|0|0
"7151"|0.1604|0.005|0.03|0.04|1e-04|1|"No"|0|0
"7152"|0.1608|0.005|0.03|0.04|1e-04|1|"No"|0|0
"7153"|0.1612|0.005|0.03|0.04|1e-04|1|"No"|0|0
"7154"|0.1616|0.005|0.03|0.04|1e-04|1|"No"|0|0
"7155"|0.162|0.005|0.03|0.04|1e-04|1|"No"|0|0
"7156"|0.1624|0.005|0.03|0.04|1e-04|1|"No"|0|0
"7157"|0.1628|0.005|0.03|0.04|1e-04|1|"No"|0|0
"7158"|0.1632|0.005|0.03|0.04|1e-04|1|"No"|0|0
"7159"|0.1636|0.005|0.03|0.04|1e-04|1|"No"|0|0
"7160"|0.164|0.005|0.03|0.04|1e-04|1|"No"|0|0
"7161"|0.1644|0.005|0.03|0.04|1e-04|1|"No"|0|0
"7162"|0.1648|0.005|0.03|0.04|1e-04|1|"No"|0|0
"7163"|0.1652|0.005|0.03|0.04|1e-04|1|"No"|0|0
"7164"|0.1656|0.005|0.03|0.04|1e-04|1|"No"|0|0
"7165"|0.166|0.005|0.03|0.04|1e-04|1|"No"|0|0
"7166"|0.1664|0.005|0.03|0.04|1e-04|1|"No"|0|0
"7167"|0.1668|0.005|0.03|0.04|1e-04|1|"No"|0|0
"7168"|0.1672|0.005|0.03|0.04|1e-04|1|"No"|0|0
"7169"|0.1676|0.005|0.03|0.04|1e-04|1|"No"|0|0
"7170"|0.168|0.005|0.03|0.04|1e-04|1|"No"|0|0
"7171"|0.1684|0.005|0.03|0.04|1e-04|1|"No"|0|0
"7172"|0.1688|0.005|0.03|0.04|1e-04|1|"No"|0|0
"7173"|0.1692|0.005|0.03|0.04|1e-04|1|"No"|0|0
"7174"|0.1696|0.005|0.03|0.04|1e-04|1|"No"|0|0
"7175"|0.17|0.005|0.03|0.04|1e-04|1|"No"|0|0
"7176"|0.1704|0.005|0.03|0.04|1e-04|1|"No"|0|0
"7177"|0.1708|0.005|0.03|0.04|1e-04|1|"No"|0|0
"7178"|0.1712|0.005|0.03|0.04|1e-04|1|"No"|0|0
"7179"|0.1716|0.005|0.03|0.04|1e-04|1|"No"|0|0
"7180"|0.172|0.005|0.03|0.04|1e-04|1|"No"|0|0
"7181"|0.1724|0.005|0.03|0.04|1e-04|1|"No"|0|0
"7182"|0.1728|0.005|0.03|0.04|1e-04|1|"No"|0|0
"7183"|0.1732|0.005|0.03|0.04|1e-04|1|"No"|0|0
"7184"|0.1736|0.005|0.03|0.04|1e-04|1|"No"|0|0
"7185"|0.174|0.005|0.03|0.04|1e-04|1|"No"|0|0
"7186"|0.1744|0.005|0.03|0.04|1e-04|1|"No"|0|0
"7187"|0.1748|0.005|0.03|0.04|1e-04|1|"No"|0|0
"7188"|0.1752|0.005|0.03|0.04|1e-04|1|"No"|0|0
"7189"|0.1756|0.005|0.03|0.04|1e-04|1|"No"|0|0
"7190"|0.176|0.005|0.03|0.04|1e-04|1|"No"|0|0
"7191"|0.1764|0.005|0.03|0.04|1e-04|1|"No"|0|0
"7192"|0.1768|0.005|0.03|0.04|1e-04|1|"No"|0|0
"7193"|0.1772|0.005|0.03|0.04|1e-04|1|"No"|0|0
"7194"|0.1776|0.005|0.03|0.04|1e-04|1|"No"|0|0
"7195"|0.178|0.005|0.03|0.04|1e-04|1|"No"|0|0
"7196"|0.1784|0.005|0.03|0.04|1e-04|1|"No"|0|0
"7197"|0.1788|0.005|0.03|0.04|1e-04|1|"No"|0|0
"7198"|0.1792|0.005|0.03|0.04|1e-04|1|"No"|0|0
"7199"|0.1796|0.005|0.03|0.04|1e-04|1|"No"|0|0
"7200"|0.18|0.005|0.03|0.04|1e-04|1|"No"|0|0
"7201"|0.1804|0.005|0.03|0.04|1e-04|1|"No"|0|0
"7202"|0.1808|0.005|0.03|0.04|1e-04|1|"No"|0|0
"7203"|0.1812|0.005|0.03|0.04|1e-04|1|"No"|0|0
"7204"|0.1816|0.005|0.03|0.04|1e-04|1|"No"|0|0
"7205"|0.182|0.005|0.03|0.04|1e-04|1|"No"|0|0
"7206"|0.1824|0.005|0.03|0.04|1e-04|1|"No"|0|0
"7207"|0.1828|0.005|0.03|0.04|1e-04|1|"No"|0|0
"7208"|0.1832|0.005|0.03|0.04|1e-04|1|"No"|0|0
"7209"|0.1836|0.005|0.03|0.04|1e-04|1|"No"|0|0
"7210"|0.184|0.005|0.03|0.04|1e-04|1|"No"|0|0
"7211"|0.1844|0.005|0.03|0.04|1e-04|1|"No"|0|0
"7212"|0.1848|0.005|0.03|0.04|1e-04|1|"No"|0|0
"7213"|0.1852|0.005|0.03|0.04|1e-04|1|"No"|0|0
"7214"|0.1856|0.005|0.03|0.04|1e-04|1|"No"|0|0
"7215"|0.186|0.005|0.03|0.04|1e-04|1|"No"|0|0
"7216"|0.1864|0.005|0.03|0.04|1e-04|1|"No"|0|0
"7217"|0.1868|0.005|0.03|0.04|1e-04|1|"No"|0|0
"7218"|0.1872|0.005|0.03|0.04|1e-04|1|"No"|0|0
"7219"|0.1876|0.005|0.03|0.04|1e-04|1|"No"|0|0
"7220"|0.188|0.005|0.03|0.04|1e-04|1|"No"|0|0
"7221"|0.1884|0.005|0.03|0.04|1e-04|1|"No"|0|0
"7222"|0.1888|0.005|0.03|0.04|1e-04|1|"No"|0|0
"7223"|0.1892|0.005|0.03|0.04|1e-04|1|"No"|0|0
"7224"|0.1896|0.005|0.03|0.04|1e-04|1|"No"|0|0
"7225"|0.19|0.005|0.03|0.04|1e-04|1|"No"|0|0
"7226"|0.1904|0.005|0.03|0.04|1e-04|1|"No"|0|0
"7227"|0.1908|0.005|0.03|0.04|1e-04|1|"No"|0|0
"7228"|0.1912|0.005|0.03|0.04|1e-04|1|"No"|0|0
"7229"|0.1916|0.005|0.03|0.04|1e-04|1|"No"|0|0
"7230"|0.192|0.005|0.03|0.04|1e-04|1|"No"|0|0
"7231"|0.1924|0.005|0.03|0.04|1e-04|1|"No"|0|0
"7232"|0.1928|0.005|0.03|0.04|1e-04|1|"No"|0|0
"7233"|0.1932|0.005|0.03|0.04|1e-04|1|"No"|0|0
"7234"|0.1936|0.005|0.03|0.04|1e-04|1|"No"|0|0
"7235"|0.194|0.005|0.03|0.04|1e-04|1|"No"|0|0
"7236"|0.1944|0.005|0.03|0.04|1e-04|1|"No"|0|0
"7237"|0.1948|0.005|0.03|0.04|1e-04|1|"No"|0|0
"7238"|0.1952|0.005|0.03|0.04|1e-04|1|"No"|0|0
"7239"|0.1956|0.005|0.03|0.04|1e-04|1|"No"|0|0
"7240"|0.196|0.005|0.03|0.04|1e-04|1|"No"|0|0
"7241"|0.1964|0.005|0.03|0.04|1e-04|1|"No"|0|0
"7242"|0.1968|0.005|0.03|0.04|1e-04|1|"No"|0|0
"7243"|0.1972|0.005|0.03|0.04|1e-04|1|"No"|0|0
"7244"|0.1976|0.005|0.03|0.04|1e-04|1|"No"|0|0
"7245"|0.198|0.005|0.03|0.04|1e-04|1|"No"|0|0
"7246"|0.1984|0.005|0.03|0.04|1e-04|1|"No"|0|0
"7247"|0.1988|0.005|0.03|0.04|1e-04|1|"No"|0|0
"7248"|0.1992|0.005|0.03|0.04|1e-04|1|"No"|0|0
"7249"|0.1996|0.005|0.03|0.04|1e-04|1|"No"|0|0
"7250"|0.2|0.005|0.03|0.04|1e-04|1|"No"|0|0
"7251"|0.2004|0.005|0.03|0.04|1e-04|1|"No"|0|0
"7252"|0.2008|0.005|0.03|0.04|1e-04|1|"No"|0|0
"7253"|0.2012|0.005|0.03|0.04|1e-04|1|"No"|0|0
"7254"|0.2016|0.005|0.03|0.04|1e-04|1|"No"|0|0
"7255"|0.202|0.005|0.03|0.04|1e-04|1|"No"|0|0
"7256"|0.2024|0.005|0.03|0.04|1e-04|1|"No"|0|0
"7257"|0.2028|0.005|0.03|0.04|1e-04|1|"No"|0|0
"7258"|0.2032|0.005|0.03|0.04|1e-04|1|"No"|0|0
"7259"|0.2036|0.005|0.03|0.04|1e-04|1|"No"|0|0
"7260"|0.204|0.005|0.03|0.04|1e-04|1|"No"|0|0
"7261"|0.2044|0.005|0.03|0.04|1e-04|1|"No"|0|0
"7262"|0.2048|0.005|0.03|0.04|1e-04|1|"No"|0|0
"7263"|0.2052|0.005|0.03|0.04|1e-04|1|"No"|0|0
"7264"|0.2056|0.005|0.03|0.04|1e-04|1|"No"|0|0
"7265"|0.206|0.005|0.03|0.04|1e-04|1|"No"|0|0
"7266"|0.2064|0.005|0.03|0.04|1e-04|1|"No"|0|0
"7267"|0.2068|0.005|0.03|0.04|1e-04|1|"No"|0|0
"7268"|0.2072|0.005|0.03|0.04|1e-04|1|"No"|0|0
"7269"|0.2076|0.005|0.03|0.04|1e-04|1|"No"|0|0
"7270"|0.208|0.005|0.03|0.04|1e-04|1|"No"|0|0
"7271"|0.2084|0.005|0.03|0.04|1e-04|1|"No"|0|0
"7272"|0.2088|0.005|0.03|0.04|1e-04|1|"No"|0|0
"7273"|0.2092|0.005|0.03|0.04|1e-04|1|"No"|0|0
"7274"|0.2096|0.005|0.03|0.04|1e-04|1|"No"|0|0
"7275"|0.21|0.005|0.03|0.04|1e-04|1|"No"|0|0
"7276"|0.2104|0.005|0.03|0.04|1e-04|1|"No"|0|0
"7277"|0.2108|0.005|0.03|0.04|1e-04|1|"No"|0|0
"7278"|0.2112|0.005|0.03|0.04|1e-04|1|"No"|0|0
"7279"|0.2116|0.005|0.03|0.04|1e-04|1|"No"|0|0
"7280"|0.212|0.005|0.03|0.04|1e-04|1|"No"|0|0
"7281"|0.2124|0.005|0.03|0.04|1e-04|1|"No"|0|0
"7282"|0.2128|0.005|0.03|0.04|1e-04|1|"No"|0|0
"7283"|0.2132|0.005|0.03|0.04|1e-04|1|"No"|0|0
"7284"|0.2136|0.005|0.03|0.04|1e-04|1|"No"|0|0
"7285"|0.214|0.005|0.03|0.04|1e-04|1|"No"|0|0
"7286"|0.2144|0.005|0.03|0.04|1e-04|1|"No"|0|0
"7287"|0.2148|0.005|0.03|0.04|1e-04|1|"No"|0|0
"7288"|0.2152|0.005|0.03|0.04|1e-04|1|"No"|0|0
"7289"|0.2156|0.005|0.03|0.04|1e-04|1|"No"|0|0
"7290"|0.216|0.005|0.03|0.04|1e-04|1|"No"|0|0
"7291"|0.2164|0.005|0.03|0.04|1e-04|1|"No"|0|0
"7292"|0.2168|0.005|0.03|0.04|1e-04|1|"No"|0|0
"7293"|0.2172|0.005|0.03|0.04|1e-04|1|"No"|0|0
"7294"|0.2176|0.005|0.03|0.04|1e-04|1|"No"|0|0
"7295"|0.218|0.005|0.03|0.04|1e-04|1|"No"|0|0
"7296"|0.2184|0.005|0.03|0.04|1e-04|1|"No"|0|0
"7297"|0.2188|0.005|0.03|0.04|1e-04|1|"No"|0|0
"7298"|0.2192|0.005|0.03|0.04|1e-04|1|"No"|0|0
"7299"|0.2196|0.005|0.03|0.04|1e-04|1|"No"|0|0
"7300"|0.22|0.005|0.03|0.04|1e-04|1|"No"|0|0
"7301"|0.2204|0.005|0.03|0.04|1e-04|1|"No"|0|0
"7302"|0.2208|0.005|0.03|0.04|1e-04|1|"No"|0|0
"7303"|0.2212|0.005|0.03|0.04|1e-04|1|"No"|0|0
"7304"|0.2216|0.005|0.03|0.04|1e-04|1|"No"|0|0
"7305"|0.222|0.005|0.03|0.04|1e-04|1|"No"|0|0
"7306"|0.2224|0.005|0.03|0.04|1e-04|1|"No"|0|0
"7307"|0.2228|0.005|0.03|0.04|1e-04|1|"No"|0|0
"7308"|0.2232|0.005|0.03|0.04|1e-04|1|"No"|0|0
"7309"|0.2236|0.005|0.03|0.04|1e-04|1|"No"|0|0
"7310"|0.224|0.005|0.03|0.04|1e-04|1|"No"|0|0
"7311"|0.2244|0.005|0.03|0.04|1e-04|1|"No"|0|0
"7312"|0.2248|0.005|0.03|0.04|1e-04|1|"No"|0|0
"7313"|0.2252|0.005|0.03|0.04|1e-04|1|"No"|0|0
"7314"|0.2256|0.005|0.03|0.04|1e-04|1|"No"|0|0
"7315"|0.226|0.005|0.03|0.04|1e-04|1|"No"|0|0
"7316"|0.2264|0.005|0.03|0.04|1e-04|1|"No"|0|0
"7317"|0.2268|0.005|0.03|0.04|1e-04|1|"No"|0|0
"7318"|0.2272|0.005|0.03|0.04|1e-04|1|"No"|0|0
"7319"|0.2276|0.005|0.03|0.04|1e-04|1|"No"|0|0
"7320"|0.228|0.005|0.03|0.04|1e-04|1|"No"|0|0
"7321"|0.2284|0.005|0.03|0.04|1e-04|1|"No"|0|0
"7322"|0.2288|0.005|0.03|0.04|1e-04|1|"No"|0|0
"7323"|0.2292|0.005|0.03|0.04|1e-04|1|"No"|0|0
"7324"|0.2296|0.005|0.03|0.04|1e-04|1|"No"|0|0
"7325"|0.23|0.005|0.03|0.04|1e-04|1|"No"|0|0
"7326"|0.2304|0.005|0.03|0.04|1e-04|1|"No"|0|0
"7327"|0.2308|0.005|0.03|0.04|1e-04|1|"No"|0|0
"7328"|0.2312|0.005|0.03|0.04|1e-04|1|"No"|0|0
"7329"|0.2316|0.005|0.03|0.04|1e-04|1|"No"|0|0
"7330"|0.232|0.005|0.03|0.04|1e-04|1|"No"|0|0
"7331"|0.2324|0.005|0.03|0.04|1e-04|1|"No"|0|0
"7332"|0.2328|0.005|0.03|0.04|1e-04|1|"No"|0|0
"7333"|0.2332|0.005|0.03|0.04|1e-04|1|"No"|0|0
"7334"|0.2336|0.005|0.03|0.04|1e-04|1|"No"|0|0
"7335"|0.234|0.005|0.03|0.04|1e-04|1|"No"|0|0
"7336"|0.2344|0.005|0.03|0.04|1e-04|1|"No"|0|0
"7337"|0.2348|0.005|0.03|0.04|1e-04|1|"No"|0|0
"7338"|0.2352|0.005|0.03|0.04|1e-04|1|"No"|0|0
"7339"|0.2356|0.005|0.03|0.04|1e-04|1|"No"|0|0
"7340"|0.236|0.005|0.03|0.04|1e-04|1|"No"|0|0
"7341"|0.2364|0.005|0.03|0.04|1e-04|1|"No"|0|0
"7342"|0.2368|0.005|0.03|0.04|1e-04|1|"No"|0|0
"7343"|0.2372|0.005|0.03|0.04|1e-04|1|"No"|0|0
"7344"|0.2376|0.005|0.03|0.04|1e-04|1|"No"|0|0
"7345"|0.238|0.005|0.03|0.04|1e-04|1|"No"|0|0
"7346"|0.2384|0.005|0.03|0.04|1e-04|1|"No"|0|0
"7347"|0.2388|0.005|0.03|0.04|1e-04|1|"No"|0|0
"7348"|0.2392|0.005|0.03|0.04|1e-04|1|"No"|0|0
"7349"|0.2396|0.005|0.03|0.04|1e-04|1|"No"|0|0
"7350"|0.24|0.005|0.03|0.04|1e-04|1|"No"|0|0
"7351"|0.2404|0.005|0.03|0.04|1e-04|1|"No"|0|0
"7352"|0.2408|0.005|0.03|0.04|1e-04|1|"No"|0|0
"7353"|0.2412|0.005|0.03|0.04|1e-04|1|"No"|0|0
"7354"|0.2416|0.005|0.03|0.04|1e-04|1|"No"|0|0
"7355"|0.242|0.005|0.03|0.04|1e-04|1|"No"|0|0
"7356"|0.2424|0.005|0.03|0.04|1e-04|1|"No"|0|0
"7357"|0.2428|0.005|0.03|0.04|1e-04|1|"No"|0|0
"7358"|0.2432|0.005|0.03|0.04|1e-04|1|"No"|0|0
"7359"|0.2436|0.005|0.03|0.04|1e-04|1|"No"|0|0
"7360"|0.244|0.005|0.03|0.04|1e-04|1|"No"|0|0
"7361"|0.2444|0.005|0.03|0.04|1e-04|1|"No"|0|0
"7362"|0.2448|0.005|0.03|0.04|1e-04|1|"No"|0|0
"7363"|0.2452|0.005|0.03|0.04|1e-04|1|"No"|0|0
"7364"|0.2456|0.005|0.03|0.04|1e-04|1|"No"|0|0
"7365"|0.246|0.005|0.03|0.04|1e-04|1|"No"|0|0
"7366"|0.2464|0.005|0.03|0.04|1e-04|1|"No"|0|0
"7367"|0.2468|0.005|0.03|0.04|1e-04|1|"No"|0|0
"7368"|0.2472|0.005|0.03|0.04|1e-04|1|"No"|0|0
"7369"|0.2476|0.005|0.03|0.04|1e-04|1|"No"|0|0
"7370"|0.248|0.005|0.03|0.04|1e-04|1|"No"|0|0
"7371"|0.2484|0.005|0.03|0.04|1e-04|1|"No"|0|0
"7372"|0.2488|0.005|0.03|0.04|1e-04|1|"No"|0|0
"7373"|0.2492|0.005|0.03|0.04|1e-04|1|"No"|0|0
"7374"|0.2496|0.005|0.03|0.04|1e-04|1|"No"|0|0
"7375"|0.25|0.005|0.03|0.04|1e-04|1|"No"|0|0
"7376"|0.2504|0.005|0.03|0.04|1e-04|1|"No"|0|0
"7377"|0.2508|0.005|0.03|0.04|1e-04|1|"No"|0|0
"7378"|0.2512|0.005|0.03|0.04|1e-04|1|"No"|0|0
"7379"|0.2516|0.005|0.03|0.04|1e-04|1|"No"|0|0
"7380"|0.252|0.005|0.03|0.04|1e-04|1|"No"|0|0
"7381"|0.2524|0.005|0.03|0.04|1e-04|1|"No"|0|0
"7382"|0.2528|0.005|0.03|0.04|1e-04|1|"No"|0|0
"7383"|0.2532|0.005|0.03|0.04|1e-04|1|"No"|0|0
"7384"|0.2536|0.005|0.03|0.04|1e-04|1|"No"|0|0
"7385"|0.254|0.005|0.03|0.04|1e-04|1|"No"|0|0
"7386"|0.2544|0.005|0.03|0.04|1e-04|1|"No"|0|0
"7387"|0.2548|0.005|0.03|0.04|1e-04|1|"No"|0|0
"7388"|0.2552|0.005|0.03|0.04|1e-04|1|"No"|0|0
"7389"|0.2556|0.005|0.03|0.04|1e-04|1|"No"|0|0
"7390"|0.256|0.005|0.03|0.04|1e-04|1|"No"|0|0
"7391"|0.2564|0.005|0.03|0.04|1e-04|1|"No"|0|0
"7392"|0.2568|0.005|0.03|0.04|1e-04|1|"No"|0|0
"7393"|0.2572|0.005|0.03|0.04|1e-04|1|"No"|0|0
"7394"|0.2576|0.005|0.03|0.04|1e-04|1|"No"|0|0
"7395"|0.258|0.005|0.03|0.04|1e-04|1|"No"|0|0
"7396"|0.2584|0.005|0.03|0.04|1e-04|1|"No"|0|0
"7397"|0.2588|0.005|0.03|0.04|1e-04|1|"No"|0|0
"7398"|0.2592|0.005|0.03|0.04|1e-04|1|"No"|0|0
"7399"|0.2596|0.005|0.03|0.04|1e-04|1|"No"|0|0
"7400"|0.26|0.005|0.03|0.04|1e-04|1|"No"|0|0
"7401"|0.2604|0.005|0.03|0.04|1e-04|1|"No"|0|0
"7402"|0.2608|0.005|0.03|0.04|1e-04|1|"No"|0|0
"7403"|0.2612|0.005|0.03|0.04|1e-04|1|"No"|0|0
"7404"|0.2616|0.005|0.03|0.04|1e-04|1|"No"|0|0
"7405"|0.262|0.005|0.03|0.04|1e-04|1|"No"|0|0
"7406"|0.2624|0.005|0.03|0.04|1e-04|1|"No"|0|0
"7407"|0.2628|0.005|0.03|0.04|1e-04|1|"No"|0|0
"7408"|0.2632|0.005|0.03|0.04|1e-04|1|"No"|0|0
"7409"|0.2636|0.005|0.03|0.04|1e-04|1|"No"|0|0
"7410"|0.264|0.005|0.03|0.04|1e-04|1|"No"|0|0
"7411"|0.2644|0.005|0.03|0.04|1e-04|1|"No"|0|0
"7412"|0.2648|0.005|0.03|0.04|1e-04|1|"No"|0|0
"7413"|0.2652|0.005|0.03|0.04|1e-04|1|"No"|0|0
"7414"|0.2656|0.005|0.03|0.04|1e-04|1|"No"|0|0
"7415"|0.266|0.005|0.03|0.04|1e-04|1|"No"|0|0
"7416"|0.2664|0.005|0.03|0.04|1e-04|1|"No"|0|0
"7417"|0.2668|0.005|0.03|0.04|1e-04|1|"No"|0|0
"7418"|0.2672|0.005|0.03|0.04|1e-04|1|"No"|0|0
"7419"|0.2676|0.005|0.03|0.04|1e-04|1|"No"|0|0
"7420"|0.268|0.005|0.03|0.04|1e-04|1|"No"|0|0
"7421"|0.2684|0.005|0.03|0.04|1e-04|1|"No"|0|0
"7422"|0.2688|0.005|0.03|0.04|1e-04|1|"No"|0|0
"7423"|0.2692|0.005|0.03|0.04|1e-04|1|"No"|0|0
"7424"|0.2696|0.005|0.03|0.04|1e-04|1|"No"|0|0
"7425"|0.27|0.005|0.03|0.04|1e-04|1|"No"|0|0
"7426"|0.2704|0.005|0.03|0.04|1e-04|1|"No"|0|0
"7427"|0.2708|0.005|0.03|0.04|1e-04|1|"No"|0|0
"7428"|0.2712|0.005|0.03|0.04|1e-04|1|"No"|0|0
"7429"|0.2716|0.005|0.03|0.04|1e-04|1|"No"|0|0
"7430"|0.272|0.005|0.03|0.04|1e-04|1|"No"|0|0
"7431"|0.2724|0.005|0.03|0.04|1e-04|1|"No"|0|0
"7432"|0.2728|0.005|0.03|0.04|1e-04|1|"No"|0|0
"7433"|0.2732|0.005|0.03|0.04|1e-04|1|"No"|0|0
"7434"|0.2736|0.005|0.03|0.04|1e-04|1|"No"|0|0
"7435"|0.274|0.005|0.03|0.04|1e-04|1|"No"|0|0
"7436"|0.2744|0.005|0.03|0.04|1e-04|1|"No"|0|0
"7437"|0.2748|0.005|0.03|0.04|1e-04|1|"No"|0|0
"7438"|0.2752|0.005|0.03|0.04|1e-04|1|"No"|0|0
"7439"|0.2756|0.005|0.03|0.04|1e-04|1|"No"|0|0
"7440"|0.276|0.005|0.03|0.04|1e-04|1|"No"|0|0
"7441"|0.2764|0.005|0.03|0.04|1e-04|1|"No"|0|0
"7442"|0.2768|0.005|0.03|0.04|1e-04|1|"No"|0|0
"7443"|0.2772|0.005|0.03|0.04|1e-04|1|"No"|0|0
"7444"|0.2776|0.005|0.03|0.04|1e-04|1|"No"|0|0
"7445"|0.278|0.005|0.03|0.04|1e-04|1|"No"|0|0
"7446"|0.2784|0.005|0.03|0.04|1e-04|1|"No"|0|0
"7447"|0.2788|0.005|0.03|0.04|1e-04|1|"No"|0|0
"7448"|0.2792|0.005|0.03|0.04|1e-04|1|"No"|0|0
"7449"|0.2796|0.005|0.03|0.04|1e-04|1|"No"|0|0
"7450"|0.28|0.005|0.03|0.04|1e-04|1|"No"|0|0
"7451"|0.2804|0.005|0.03|0.04|1e-04|1|"No"|0|0
"7452"|0.2808|0.005|0.03|0.04|1e-04|1|"No"|0|0
"7453"|0.2812|0.005|0.03|0.04|1e-04|1|"No"|0|0
"7454"|0.2816|0.005|0.03|0.04|1e-04|1|"No"|0|0
"7455"|0.282|0.005|0.03|0.04|1e-04|1|"No"|0|0
"7456"|0.2824|0.005|0.03|0.04|1e-04|1|"No"|0|0
"7457"|0.2828|0.005|0.03|0.04|1e-04|1|"No"|0|0
"7458"|0.2832|0.005|0.03|0.04|1e-04|1|"No"|0|0
"7459"|0.2836|0.005|0.03|0.04|1e-04|1|"No"|0|0
"7460"|0.284|0.005|0.03|0.04|1e-04|1|"No"|0|0
"7461"|0.2844|0.005|0.03|0.04|1e-04|1|"No"|0|0
"7462"|0.2848|0.005|0.03|0.04|1e-04|1|"No"|0|0
"7463"|0.2852|0.005|0.03|0.04|1e-04|1|"No"|0|0
"7464"|0.2856|0.005|0.03|0.04|1e-04|1|"No"|0|0
"7465"|0.286|0.005|0.03|0.04|1e-04|1|"No"|0|0
"7466"|0.2864|0.005|0.03|0.04|1e-04|1|"No"|0|0
"7467"|0.2868|0.005|0.03|0.04|1e-04|1|"No"|0|0
"7468"|0.2872|0.005|0.03|0.04|1e-04|1|"No"|0|0
"7469"|0.2876|0.005|0.03|0.04|1e-04|1|"No"|0|0
"7470"|0.288|0.005|0.03|0.04|1e-04|1|"No"|0|0
"7471"|0.2884|0.005|0.03|0.04|1e-04|1|"No"|0|0
"7472"|0.2888|0.005|0.03|0.04|1e-04|1|"No"|0|0
"7473"|0.2892|0.005|0.03|0.04|1e-04|1|"No"|0|0
"7474"|0.2896|0.005|0.03|0.04|1e-04|1|"No"|0|0
"7475"|0.29|0.005|0.03|0.04|1e-04|1|"No"|0|0
"7476"|0.2904|0.005|0.03|0.04|1e-04|1|"No"|0|0
"7477"|0.2908|0.005|0.03|0.04|1e-04|1|"No"|0|0
"7478"|0.2912|0.005|0.03|0.04|1e-04|1|"No"|0|0
"7479"|0.2916|0.005|0.03|0.04|1e-04|1|"No"|0|0
"7480"|0.292|0.005|0.03|0.04|1e-04|1|"No"|0|0
"7481"|0.2924|0.005|0.03|0.04|1e-04|1|"No"|0|0
"7482"|0.2928|0.005|0.03|0.04|1e-04|1|"No"|0|0
"7483"|0.2932|0.005|0.03|0.04|1e-04|1|"No"|0|0
"7484"|0.2936|0.005|0.03|0.04|1e-04|1|"No"|0|0
"7485"|0.294|0.005|0.03|0.04|1e-04|1|"No"|0|0
"7486"|0.2944|0.005|0.03|0.04|1e-04|1|"No"|0|0
"7487"|0.2948|0.005|0.03|0.04|1e-04|1|"No"|0|0
"7488"|0.2952|0.005|0.03|0.04|1e-04|1|"No"|0|0
"7489"|0.2956|0.005|0.03|0.04|1e-04|1|"No"|0|0
"7490"|0.296|0.005|0.03|0.04|1e-04|1|"No"|0|0
"7491"|0.2964|0.005|0.03|0.04|1e-04|1|"No"|0|0
"7492"|0.2968|0.005|0.03|0.04|1e-04|1|"No"|0|0
"7493"|0.2972|0.005|0.03|0.04|1e-04|1|"No"|0|0
"7494"|0.2976|0.005|0.03|0.04|1e-04|1|"No"|0|0
"7495"|0.298|0.005|0.03|0.04|1e-04|1|"No"|0|0
"7496"|0.2984|0.005|0.03|0.04|1e-04|1|"No"|0|0
"7497"|0.2988|0.005|0.03|0.04|1e-04|1|"No"|0|0
"7498"|0.2992|0.005|0.03|0.04|1e-04|1|"No"|0|0
"7499"|0.2996|0.005|0.03|0.04|1e-04|1|"No"|0|0
"7500"|0.3|0.005|0.03|0.04|1e-04|1|"No"|0|0
"7501"|4e-04|0.005|0.03|0.044|1e-04|1|"No"|0|0
"7502"|8e-04|0.005|0.03|0.044|1e-04|1|"No"|0|0
"7503"|0.0012|0.005|0.03|0.044|1e-04|1|"No"|0|0
"7504"|0.0016|0.005|0.03|0.044|1e-04|1|"No"|0|0
"7505"|0.002|0.005|0.03|0.044|1e-04|1|"No"|0|0
"7506"|0.0024|0.005|0.03|0.044|1e-04|1|"No"|0|0
"7507"|0.0028|0.005|0.03|0.044|1e-04|1|"No"|0|0
"7508"|0.0032|0.005|0.03|0.044|1e-04|1|"No"|0|0
"7509"|0.0036|0.005|0.03|0.044|1e-04|1|"No"|0|0
"7510"|0.004|0.005|0.03|0.044|1e-04|1|"No"|0|0
"7511"|0.0044|0.005|0.03|0.044|1e-04|1|"No"|0|0
"7512"|0.0048|0.005|0.03|0.044|1e-04|1|"No"|0|0
"7513"|0.0052|0.005|0.03|0.044|1e-04|1|"No"|0|0
"7514"|0.0056|0.005|0.03|0.044|1e-04|1|"No"|0|0
"7515"|0.006|0.005|0.03|0.044|1e-04|1|"No"|0|0
"7516"|0.0064|0.005|0.03|0.044|1e-04|1|"No"|0|0
"7517"|0.0068|0.005|0.03|0.044|1e-04|1|"No"|0|0
"7518"|0.0072|0.005|0.03|0.044|1e-04|1|"No"|0|0
"7519"|0.0076|0.005|0.03|0.044|1e-04|1|"No"|0|0
"7520"|0.008|0.005|0.03|0.044|1e-04|1|"No"|0|0
"7521"|0.0084|0.005|0.03|0.044|1e-04|1|"No"|0|0
"7522"|0.0088|0.005|0.03|0.044|1e-04|1|"No"|0|0
"7523"|0.0092|0.005|0.03|0.044|1e-04|1|"No"|0|0
"7524"|0.0096|0.005|0.03|0.044|1e-04|1|"No"|0|0
"7525"|0.01|0.005|0.03|0.044|1e-04|1|"No"|0|0
"7526"|0.0104|0.005|0.03|0.044|1e-04|1|"No"|0|0
"7527"|0.0108|0.005|0.03|0.044|1e-04|1|"No"|0|0
"7528"|0.0112|0.005|0.03|0.044|1e-04|1|"No"|0|0
"7529"|0.0116|0.005|0.03|0.044|1e-04|1|"No"|0|0
"7530"|0.012|0.005|0.03|0.044|1e-04|1|"No"|0|0
"7531"|0.0124|0.005|0.03|0.044|1e-04|1|"No"|0|0
"7532"|0.0128|0.005|0.03|0.044|1e-04|1|"No"|0|0
"7533"|0.0132|0.005|0.03|0.044|1e-04|1|"No"|0|0
"7534"|0.0136|0.005|0.03|0.044|1e-04|1|"No"|0|0
"7535"|0.014|0.005|0.03|0.044|1e-04|1|"No"|0|0
"7536"|0.0144|0.005|0.03|0.044|1e-04|1|"No"|0|0
"7537"|0.0148|0.005|0.03|0.044|1e-04|1|"No"|0|0
"7538"|0.0152|0.005|0.03|0.044|1e-04|1|"No"|0|0
"7539"|0.0156|0.005|0.03|0.044|1e-04|1|"No"|0|0
"7540"|0.016|0.005|0.03|0.044|1e-04|1|"No"|0|0
"7541"|0.0164|0.005|0.03|0.044|1e-04|1|"No"|0|0
"7542"|0.0168|0.005|0.03|0.044|1e-04|1|"No"|0|0
"7543"|0.0172|0.005|0.03|0.044|1e-04|1|"No"|0|0
"7544"|0.0176|0.005|0.03|0.044|1e-04|1|"No"|0|0
"7545"|0.018|0.005|0.03|0.044|1e-04|1|"No"|0|0
"7546"|0.0184|0.005|0.03|0.044|1e-04|1|"No"|0|0
"7547"|0.0188|0.005|0.03|0.044|1e-04|1|"No"|0|0
"7548"|0.0192|0.005|0.03|0.044|1e-04|1|"No"|0|0
"7549"|0.0196|0.005|0.03|0.044|1e-04|1|"No"|0|0
"7550"|0.02|0.005|0.03|0.044|1e-04|1|"No"|0|0
"7551"|0.0204|0.005|0.03|0.044|1e-04|1|"No"|0|0
"7552"|0.0208|0.005|0.03|0.044|1e-04|1|"No"|0|0
"7553"|0.0212|0.005|0.03|0.044|1e-04|1|"No"|0|0
"7554"|0.0216|0.005|0.03|0.044|1e-04|1|"No"|0|0
"7555"|0.022|0.005|0.03|0.044|1e-04|1|"No"|0|0
"7556"|0.0224|0.005|0.03|0.044|1e-04|1|"No"|0|0
"7557"|0.0228|0.005|0.03|0.044|1e-04|1|"No"|0|0
"7558"|0.0232|0.005|0.03|0.044|1e-04|1|"No"|0|0
"7559"|0.0236|0.005|0.03|0.044|1e-04|1|"No"|0|0
"7560"|0.024|0.005|0.03|0.044|1e-04|1|"No"|0|0
"7561"|0.0244|0.005|0.03|0.044|1e-04|1|"No"|0|0
"7562"|0.0248|0.005|0.03|0.044|1e-04|1|"No"|0|0
"7563"|0.0252|0.005|0.03|0.044|1e-04|1|"No"|0|0
"7564"|0.0256|0.005|0.03|0.044|1e-04|1|"No"|0|0
"7565"|0.026|0.005|0.03|0.044|1e-04|1|"No"|0|0
"7566"|0.0264|0.005|0.03|0.044|1e-04|1|"No"|0|0
"7567"|0.0268|0.005|0.03|0.044|1e-04|1|"No"|0|0
"7568"|0.0272|0.005|0.03|0.044|1e-04|1|"No"|0|0
"7569"|0.0276|0.005|0.03|0.044|1e-04|1|"No"|0|0
"7570"|0.028|0.005|0.03|0.044|1e-04|1|"No"|0|0
"7571"|0.0284|0.005|0.03|0.044|1e-04|1|"No"|0|0
"7572"|0.0288|0.005|0.03|0.044|1e-04|1|"No"|0|0
"7573"|0.0292|0.005|0.03|0.044|1e-04|1|"No"|0|0
"7574"|0.0296|0.005|0.03|0.044|1e-04|1|"No"|0|0
"7575"|0.03|0.005|0.03|0.044|1e-04|1|"No"|0|0
"7576"|0.0304|0.005|0.03|0.044|1e-04|1|"No"|0|0
"7577"|0.0308|0.005|0.03|0.044|1e-04|1|"No"|0|0
"7578"|0.0312|0.005|0.03|0.044|1e-04|1|"No"|0|0
"7579"|0.0316|0.005|0.03|0.044|1e-04|1|"No"|0|0
"7580"|0.032|0.005|0.03|0.044|1e-04|1|"No"|0|0
"7581"|0.0324|0.005|0.03|0.044|1e-04|1|"No"|0|0
"7582"|0.0328|0.005|0.03|0.044|1e-04|1|"No"|0|0
"7583"|0.0332|0.005|0.03|0.044|1e-04|1|"No"|0|0
"7584"|0.0336|0.005|0.03|0.044|1e-04|1|"No"|0|0
"7585"|0.034|0.005|0.03|0.044|1e-04|1|"No"|0|0
"7586"|0.0344|0.005|0.03|0.044|1e-04|1|"No"|0|0
"7587"|0.0348|0.005|0.03|0.044|1e-04|1|"No"|0|0
"7588"|0.0352|0.005|0.03|0.044|1e-04|1|"No"|0|0
"7589"|0.0356|0.005|0.03|0.044|1e-04|1|"No"|0|0
"7590"|0.036|0.005|0.03|0.044|1e-04|1|"No"|0|0
"7591"|0.0364|0.005|0.03|0.044|1e-04|1|"No"|0|0
"7592"|0.0368|0.005|0.03|0.044|1e-04|1|"No"|0|0
"7593"|0.0372|0.005|0.03|0.044|1e-04|1|"No"|0|0
"7594"|0.0376|0.005|0.03|0.044|1e-04|1|"No"|0|0
"7595"|0.038|0.005|0.03|0.044|1e-04|1|"No"|0|0
"7596"|0.0384|0.005|0.03|0.044|1e-04|1|"No"|0|0
"7597"|0.0388|0.005|0.03|0.044|1e-04|1|"No"|0|0
"7598"|0.0392|0.005|0.03|0.044|1e-04|1|"No"|0|0
"7599"|0.0396|0.005|0.03|0.044|1e-04|1|"No"|0|0
"7600"|0.04|0.005|0.03|0.044|1e-04|1|"No"|0|0
"7601"|0.0404|0.005|0.03|0.044|1e-04|1|"No"|0|0
"7602"|0.0408|0.005|0.03|0.044|1e-04|1|"No"|0|0
"7603"|0.0412|0.005|0.03|0.044|1e-04|1|"No"|0|0
"7604"|0.0416|0.005|0.03|0.044|1e-04|1|"No"|0|0
"7605"|0.042|0.005|0.03|0.044|1e-04|1|"No"|0|0
"7606"|0.0424|0.005|0.03|0.044|1e-04|1|"No"|0|0
"7607"|0.0428|0.005|0.03|0.044|1e-04|1|"No"|0|0
"7608"|0.0432|0.005|0.03|0.044|1e-04|1|"No"|0|0
"7609"|0.0436|0.005|0.03|0.044|1e-04|1|"No"|0|0
"7610"|0.044|0.005|0.03|0.044|1e-04|1|"No"|0|0
"7611"|0.0444|0.005|0.03|0.044|1e-04|1|"No"|0|0
"7612"|0.0448|0.005|0.03|0.044|1e-04|1|"No"|0|0
"7613"|0.0452|0.005|0.03|0.044|1e-04|1|"No"|0|0
"7614"|0.0456|0.005|0.03|0.044|1e-04|1|"No"|0|0
"7615"|0.046|0.005|0.03|0.044|1e-04|1|"No"|0|0
"7616"|0.0464|0.005|0.03|0.044|1e-04|1|"No"|0|0
"7617"|0.0468|0.005|0.03|0.044|1e-04|1|"No"|0|0
"7618"|0.0472|0.005|0.03|0.044|1e-04|1|"No"|0|0
"7619"|0.0476|0.005|0.03|0.044|1e-04|1|"No"|0|0
"7620"|0.048|0.005|0.03|0.044|1e-04|1|"No"|0|0
"7621"|0.0484|0.005|0.03|0.044|1e-04|1|"No"|0|0
"7622"|0.0488|0.005|0.03|0.044|1e-04|1|"No"|0|0
"7623"|0.0492|0.005|0.03|0.044|1e-04|1|"No"|0|0
"7624"|0.0496|0.005|0.03|0.044|1e-04|1|"No"|0|0
"7625"|0.05|0.005|0.03|0.044|1e-04|1|"No"|0|0
"7626"|0.0504|0.005|0.03|0.044|1e-04|1|"No"|0|0
"7627"|0.0508|0.005|0.03|0.044|1e-04|1|"No"|0|0
"7628"|0.0512|0.005|0.03|0.044|1e-04|1|"No"|0|0
"7629"|0.0516|0.005|0.03|0.044|1e-04|1|"No"|0|0
"7630"|0.052|0.005|0.03|0.044|1e-04|1|"No"|0|0
"7631"|0.0524|0.005|0.03|0.044|1e-04|1|"No"|0|0
"7632"|0.0528|0.005|0.03|0.044|1e-04|1|"No"|0|0
"7633"|0.0532|0.005|0.03|0.044|1e-04|1|"No"|0|0
"7634"|0.0536|0.005|0.03|0.044|1e-04|1|"No"|0|0
"7635"|0.054|0.005|0.03|0.044|1e-04|1|"No"|0|0
"7636"|0.0544|0.005|0.03|0.044|1e-04|1|"No"|0|0
"7637"|0.0548|0.005|0.03|0.044|1e-04|1|"No"|0|0
"7638"|0.0552|0.005|0.03|0.044|1e-04|1|"No"|0|0
"7639"|0.0556|0.005|0.03|0.044|1e-04|1|"No"|0|0
"7640"|0.056|0.005|0.03|0.044|1e-04|1|"No"|0|0
"7641"|0.0564|0.005|0.03|0.044|1e-04|1|"No"|0|0
"7642"|0.0568|0.005|0.03|0.044|1e-04|1|"No"|0|0
"7643"|0.0572|0.005|0.03|0.044|1e-04|1|"No"|0|0
"7644"|0.0576|0.005|0.03|0.044|1e-04|1|"No"|0|0
"7645"|0.058|0.005|0.03|0.044|1e-04|1|"No"|0|0
"7646"|0.0584|0.005|0.03|0.044|1e-04|1|"No"|0|0
"7647"|0.0588|0.005|0.03|0.044|1e-04|1|"No"|0|0
"7648"|0.0592|0.005|0.03|0.044|1e-04|1|"No"|0|0
"7649"|0.0596|0.005|0.03|0.044|1e-04|1|"No"|0|0
"7650"|0.06|0.005|0.03|0.044|1e-04|1|"No"|0|0
"7651"|0.0604|0.005|0.03|0.044|1e-04|1|"No"|0|0
"7652"|0.0608|0.005|0.03|0.044|1e-04|1|"No"|0|0
"7653"|0.0612|0.005|0.03|0.044|1e-04|1|"No"|0|0
"7654"|0.0616|0.005|0.03|0.044|1e-04|1|"No"|0|0
"7655"|0.062|0.005|0.03|0.044|1e-04|1|"No"|0|0
"7656"|0.0624|0.005|0.03|0.044|1e-04|1|"No"|0|0
"7657"|0.0628|0.005|0.03|0.044|1e-04|1|"No"|0|0
"7658"|0.0632|0.005|0.03|0.044|1e-04|1|"No"|0|0
"7659"|0.0636|0.005|0.03|0.044|1e-04|1|"No"|0|0
"7660"|0.064|0.005|0.03|0.044|1e-04|1|"No"|0|0
"7661"|0.0644|0.005|0.03|0.044|1e-04|1|"No"|0|0
"7662"|0.0648|0.005|0.03|0.044|1e-04|1|"No"|0|0
"7663"|0.0652|0.005|0.03|0.044|1e-04|1|"No"|0|0
"7664"|0.0656|0.005|0.03|0.044|1e-04|1|"No"|0|0
"7665"|0.066|0.005|0.03|0.044|1e-04|1|"No"|0|0
"7666"|0.0664|0.005|0.03|0.044|1e-04|1|"No"|0|0
"7667"|0.0668|0.005|0.03|0.044|1e-04|1|"No"|0|0
"7668"|0.0672|0.005|0.03|0.044|1e-04|1|"No"|0|0
"7669"|0.0676|0.005|0.03|0.044|1e-04|1|"No"|0|0
"7670"|0.068|0.005|0.03|0.044|1e-04|1|"No"|0|0
"7671"|0.0684|0.005|0.03|0.044|1e-04|1|"No"|0|0
"7672"|0.0688|0.005|0.03|0.044|1e-04|1|"No"|0|0
"7673"|0.0692|0.005|0.03|0.044|1e-04|1|"No"|0|0
"7674"|0.0696|0.005|0.03|0.044|1e-04|1|"No"|0|0
"7675"|0.07|0.005|0.03|0.044|1e-04|1|"No"|0|0
"7676"|0.0704|0.005|0.03|0.044|1e-04|1|"No"|0|0
"7677"|0.0708|0.005|0.03|0.044|1e-04|1|"No"|0|0
"7678"|0.0712|0.005|0.03|0.044|1e-04|1|"No"|0|0
"7679"|0.0716|0.005|0.03|0.044|1e-04|1|"No"|0|0
"7680"|0.072|0.005|0.03|0.044|1e-04|1|"No"|0|0
"7681"|0.0724|0.005|0.03|0.044|1e-04|1|"No"|0|0
"7682"|0.0728|0.005|0.03|0.044|1e-04|1|"No"|0|0
"7683"|0.0732|0.005|0.03|0.044|1e-04|1|"No"|0|0
"7684"|0.0736|0.005|0.03|0.044|1e-04|1|"No"|0|0
"7685"|0.074|0.005|0.03|0.044|1e-04|1|"No"|0|0
"7686"|0.0744|0.005|0.03|0.044|1e-04|1|"No"|0|0
"7687"|0.0748|0.005|0.03|0.044|1e-04|1|"No"|0|0
"7688"|0.0752|0.005|0.03|0.044|1e-04|1|"No"|0|0
"7689"|0.0756|0.005|0.03|0.044|1e-04|1|"No"|0|0
"7690"|0.076|0.005|0.03|0.044|1e-04|1|"No"|0|0
"7691"|0.0764|0.005|0.03|0.044|1e-04|1|"No"|0|0
"7692"|0.0768|0.005|0.03|0.044|1e-04|1|"No"|0|0
"7693"|0.0772|0.005|0.03|0.044|1e-04|1|"No"|0|0
"7694"|0.0776|0.005|0.03|0.044|1e-04|1|"No"|0|0
"7695"|0.078|0.005|0.03|0.044|1e-04|1|"No"|0|0
"7696"|0.0784|0.005|0.03|0.044|1e-04|1|"No"|0|0
"7697"|0.0788|0.005|0.03|0.044|1e-04|1|"No"|0|0
"7698"|0.0792|0.005|0.03|0.044|1e-04|1|"No"|0|0
"7699"|0.0796|0.005|0.03|0.044|1e-04|1|"No"|0|0
"7700"|0.08|0.005|0.03|0.044|1e-04|1|"No"|0|0
"7701"|0.0804|0.005|0.03|0.044|1e-04|1|"No"|0|0
"7702"|0.0808|0.005|0.03|0.044|1e-04|1|"No"|0|0
"7703"|0.0812|0.005|0.03|0.044|1e-04|1|"No"|0|0
"7704"|0.0816|0.005|0.03|0.044|1e-04|1|"No"|0|0
"7705"|0.082|0.005|0.03|0.044|1e-04|1|"No"|0|0
"7706"|0.0824|0.005|0.03|0.044|1e-04|1|"No"|0|0
"7707"|0.0828|0.005|0.03|0.044|1e-04|1|"No"|0|0
"7708"|0.0832|0.005|0.03|0.044|1e-04|1|"No"|0|0
"7709"|0.0836|0.005|0.03|0.044|1e-04|1|"No"|0|0
"7710"|0.084|0.005|0.03|0.044|1e-04|1|"No"|0|0
"7711"|0.0844|0.005|0.03|0.044|1e-04|1|"No"|0|0
"7712"|0.0848|0.005|0.03|0.044|1e-04|1|"No"|0|0
"7713"|0.0852|0.005|0.03|0.044|1e-04|1|"No"|0|0
"7714"|0.0856|0.005|0.03|0.044|1e-04|1|"No"|0|0
"7715"|0.086|0.005|0.03|0.044|1e-04|1|"No"|0|0
"7716"|0.0864|0.005|0.03|0.044|1e-04|1|"No"|0|0
"7717"|0.0868|0.005|0.03|0.044|1e-04|1|"No"|0|0
"7718"|0.0872|0.005|0.03|0.044|1e-04|1|"No"|0|0
"7719"|0.0876|0.005|0.03|0.044|1e-04|1|"No"|0|0
"7720"|0.088|0.005|0.03|0.044|1e-04|1|"No"|0|0
"7721"|0.0884|0.005|0.03|0.044|1e-04|1|"No"|0|0
"7722"|0.0888|0.005|0.03|0.044|1e-04|1|"No"|0|0
"7723"|0.0892|0.005|0.03|0.044|1e-04|1|"No"|0|0
"7724"|0.0896|0.005|0.03|0.044|1e-04|1|"No"|0|0
"7725"|0.09|0.005|0.03|0.044|1e-04|1|"No"|0|0
"7726"|0.0904|0.005|0.03|0.044|1e-04|1|"No"|0|0
"7727"|0.0908|0.005|0.03|0.044|1e-04|1|"No"|0|0
"7728"|0.0912|0.005|0.03|0.044|1e-04|1|"No"|0|0
"7729"|0.0916|0.005|0.03|0.044|1e-04|1|"No"|0|0
"7730"|0.092|0.005|0.03|0.044|1e-04|1|"No"|0|0
"7731"|0.0924|0.005|0.03|0.044|1e-04|1|"No"|0|0
"7732"|0.0928|0.005|0.03|0.044|1e-04|1|"No"|0|0
"7733"|0.0932|0.005|0.03|0.044|1e-04|1|"No"|0|0
"7734"|0.0936|0.005|0.03|0.044|1e-04|1|"No"|0|0
"7735"|0.094|0.005|0.03|0.044|1e-04|1|"No"|0|0
"7736"|0.0944|0.005|0.03|0.044|1e-04|1|"No"|0|0
"7737"|0.0948|0.005|0.03|0.044|1e-04|1|"No"|0|0
"7738"|0.0952|0.005|0.03|0.044|1e-04|1|"No"|0|0
"7739"|0.0956|0.005|0.03|0.044|1e-04|1|"No"|0|0
"7740"|0.096|0.005|0.03|0.044|1e-04|1|"No"|0|0
"7741"|0.0964|0.005|0.03|0.044|1e-04|1|"No"|0|0
"7742"|0.0968|0.005|0.03|0.044|1e-04|1|"No"|0|0
"7743"|0.0972|0.005|0.03|0.044|1e-04|1|"No"|0|0
"7744"|0.0976|0.005|0.03|0.044|1e-04|1|"No"|0|0
"7745"|0.098|0.005|0.03|0.044|1e-04|1|"No"|0|0
"7746"|0.0984|0.005|0.03|0.044|1e-04|1|"No"|0|0
"7747"|0.0988|0.005|0.03|0.044|1e-04|1|"No"|0|0
"7748"|0.0992|0.005|0.03|0.044|1e-04|1|"No"|0|0
"7749"|0.0996|0.005|0.03|0.044|1e-04|1|"No"|0|0
"7750"|0.1|0.005|0.03|0.044|1e-04|1|"No"|0|0
"7751"|0.1004|0.005|0.03|0.044|1e-04|1|"No"|0|0
"7752"|0.1008|0.005|0.03|0.044|1e-04|1|"No"|0|0
"7753"|0.1012|0.005|0.03|0.044|1e-04|1|"No"|0|0
"7754"|0.1016|0.005|0.03|0.044|1e-04|1|"No"|0|0
"7755"|0.102|0.005|0.03|0.044|1e-04|1|"No"|0|0
"7756"|0.1024|0.005|0.03|0.044|1e-04|1|"No"|0|0
"7757"|0.1028|0.005|0.03|0.044|1e-04|1|"No"|0|0
"7758"|0.1032|0.005|0.03|0.044|1e-04|1|"No"|0|0
"7759"|0.1036|0.005|0.03|0.044|1e-04|1|"No"|0|0
"7760"|0.104|0.005|0.03|0.044|1e-04|1|"No"|0|0
"7761"|0.1044|0.005|0.03|0.044|1e-04|1|"No"|0|0
"7762"|0.1048|0.005|0.03|0.044|1e-04|1|"No"|0|0
"7763"|0.1052|0.005|0.03|0.044|1e-04|1|"No"|0|0
"7764"|0.1056|0.005|0.03|0.044|1e-04|1|"No"|0|0
"7765"|0.106|0.005|0.03|0.044|1e-04|1|"No"|0|0
"7766"|0.1064|0.005|0.03|0.044|1e-04|1|"No"|0|0
"7767"|0.1068|0.005|0.03|0.044|1e-04|1|"No"|0|0
"7768"|0.1072|0.005|0.03|0.044|1e-04|1|"No"|0|0
"7769"|0.1076|0.005|0.03|0.044|1e-04|1|"No"|0|0
"7770"|0.108|0.005|0.03|0.044|1e-04|1|"No"|0|0
"7771"|0.1084|0.005|0.03|0.044|1e-04|1|"No"|0|0
"7772"|0.1088|0.005|0.03|0.044|1e-04|1|"No"|0|0
"7773"|0.1092|0.005|0.03|0.044|1e-04|1|"No"|0|0
"7774"|0.1096|0.005|0.03|0.044|1e-04|1|"No"|0|0
"7775"|0.11|0.005|0.03|0.044|1e-04|1|"No"|0|0
"7776"|0.1104|0.005|0.03|0.044|1e-04|1|"No"|0|0
"7777"|0.1108|0.005|0.03|0.044|1e-04|1|"No"|0|0
"7778"|0.1112|0.005|0.03|0.044|1e-04|1|"No"|0|0
"7779"|0.1116|0.005|0.03|0.044|1e-04|1|"No"|0|0
"7780"|0.112|0.005|0.03|0.044|1e-04|1|"No"|0|0
"7781"|0.1124|0.005|0.03|0.044|1e-04|1|"No"|0|0
"7782"|0.1128|0.005|0.03|0.044|1e-04|1|"No"|0|0
"7783"|0.1132|0.005|0.03|0.044|1e-04|1|"No"|0|0
"7784"|0.1136|0.005|0.03|0.044|1e-04|1|"No"|0|0
"7785"|0.114|0.005|0.03|0.044|1e-04|1|"No"|0|0
"7786"|0.1144|0.005|0.03|0.044|1e-04|1|"No"|0|0
"7787"|0.1148|0.005|0.03|0.044|1e-04|1|"No"|0|0
"7788"|0.1152|0.005|0.03|0.044|1e-04|1|"No"|0|0
"7789"|0.1156|0.005|0.03|0.044|1e-04|1|"No"|0|0
"7790"|0.116|0.005|0.03|0.044|1e-04|1|"No"|0|0
"7791"|0.1164|0.005|0.03|0.044|1e-04|1|"No"|0|0
"7792"|0.1168|0.005|0.03|0.044|1e-04|1|"No"|0|0
"7793"|0.1172|0.005|0.03|0.044|1e-04|1|"No"|0|0
"7794"|0.1176|0.005|0.03|0.044|1e-04|1|"No"|0|0
"7795"|0.118|0.005|0.03|0.044|1e-04|1|"No"|0|0
"7796"|0.1184|0.005|0.03|0.044|1e-04|1|"No"|0|0
"7797"|0.1188|0.005|0.03|0.044|1e-04|1|"No"|0|0
"7798"|0.1192|0.005|0.03|0.044|1e-04|1|"No"|0|0
"7799"|0.1196|0.005|0.03|0.044|1e-04|1|"No"|0|0
"7800"|0.12|0.005|0.03|0.044|1e-04|1|"No"|0|0
"7801"|0.1204|0.005|0.03|0.044|1e-04|1|"No"|0|0
"7802"|0.1208|0.005|0.03|0.044|1e-04|1|"No"|0|0
"7803"|0.1212|0.005|0.03|0.044|1e-04|1|"No"|0|0
"7804"|0.1216|0.005|0.03|0.044|1e-04|1|"No"|0|0
"7805"|0.122|0.005|0.03|0.044|1e-04|1|"No"|0|0
"7806"|0.1224|0.005|0.03|0.044|1e-04|1|"No"|0|0
"7807"|0.1228|0.005|0.03|0.044|1e-04|1|"No"|0|0
"7808"|0.1232|0.005|0.03|0.044|1e-04|1|"No"|0|0
"7809"|0.1236|0.005|0.03|0.044|1e-04|1|"No"|0|0
"7810"|0.124|0.005|0.03|0.044|1e-04|1|"No"|0|0
"7811"|0.1244|0.005|0.03|0.044|1e-04|1|"No"|0|0
"7812"|0.1248|0.005|0.03|0.044|1e-04|1|"No"|0|0
"7813"|0.1252|0.005|0.03|0.044|1e-04|1|"No"|0|0
"7814"|0.1256|0.005|0.03|0.044|1e-04|1|"No"|0|0
"7815"|0.126|0.005|0.03|0.044|1e-04|1|"No"|0|0
"7816"|0.1264|0.005|0.03|0.044|1e-04|1|"No"|0|0
"7817"|0.1268|0.005|0.03|0.044|1e-04|1|"No"|0|0
"7818"|0.1272|0.005|0.03|0.044|1e-04|1|"No"|0|0
"7819"|0.1276|0.005|0.03|0.044|1e-04|1|"No"|0|0
"7820"|0.128|0.005|0.03|0.044|1e-04|1|"No"|0|0
"7821"|0.1284|0.005|0.03|0.044|1e-04|1|"No"|0|0
"7822"|0.1288|0.005|0.03|0.044|1e-04|1|"No"|0|0
"7823"|0.1292|0.005|0.03|0.044|1e-04|1|"No"|0|0
"7824"|0.1296|0.005|0.03|0.044|1e-04|1|"No"|0|0
"7825"|0.13|0.005|0.03|0.044|1e-04|1|"No"|0|0
"7826"|0.1304|0.005|0.03|0.044|1e-04|1|"No"|0|0
"7827"|0.1308|0.005|0.03|0.044|1e-04|1|"No"|0|0
"7828"|0.1312|0.005|0.03|0.044|1e-04|1|"No"|0|0
"7829"|0.1316|0.005|0.03|0.044|1e-04|1|"No"|0|0
"7830"|0.132|0.005|0.03|0.044|1e-04|1|"No"|0|0
"7831"|0.1324|0.005|0.03|0.044|1e-04|1|"No"|0|0
"7832"|0.1328|0.005|0.03|0.044|1e-04|1|"No"|0|0
"7833"|0.1332|0.005|0.03|0.044|1e-04|1|"No"|0|0
"7834"|0.1336|0.005|0.03|0.044|1e-04|1|"No"|0|0
"7835"|0.134|0.005|0.03|0.044|1e-04|1|"No"|0|0
"7836"|0.1344|0.005|0.03|0.044|1e-04|1|"No"|0|0
"7837"|0.1348|0.005|0.03|0.044|1e-04|1|"No"|0|0
"7838"|0.1352|0.005|0.03|0.044|1e-04|1|"No"|0|0
"7839"|0.1356|0.005|0.03|0.044|1e-04|1|"No"|0|0
"7840"|0.136|0.005|0.03|0.044|1e-04|1|"No"|0|0
"7841"|0.1364|0.005|0.03|0.044|1e-04|1|"No"|0|0
"7842"|0.1368|0.005|0.03|0.044|1e-04|1|"No"|0|0
"7843"|0.1372|0.005|0.03|0.044|1e-04|1|"No"|0|0
"7844"|0.1376|0.005|0.03|0.044|1e-04|1|"No"|0|0
"7845"|0.138|0.005|0.03|0.044|1e-04|1|"No"|0|0
"7846"|0.1384|0.005|0.03|0.044|1e-04|1|"No"|0|0
"7847"|0.1388|0.005|0.03|0.044|1e-04|1|"No"|0|0
"7848"|0.1392|0.005|0.03|0.044|1e-04|1|"No"|0|0
"7849"|0.1396|0.005|0.03|0.044|1e-04|1|"No"|0|0
"7850"|0.14|0.005|0.03|0.044|1e-04|1|"No"|0|0
"7851"|0.1404|0.005|0.03|0.044|1e-04|1|"No"|0|0
"7852"|0.1408|0.005|0.03|0.044|1e-04|1|"No"|0|0
"7853"|0.1412|0.005|0.03|0.044|1e-04|1|"No"|0|0
"7854"|0.1416|0.005|0.03|0.044|1e-04|1|"No"|0|0
"7855"|0.142|0.005|0.03|0.044|1e-04|1|"No"|0|0
"7856"|0.1424|0.005|0.03|0.044|1e-04|1|"No"|0|0
"7857"|0.1428|0.005|0.03|0.044|1e-04|1|"No"|0|0
"7858"|0.1432|0.005|0.03|0.044|1e-04|1|"No"|0|0
"7859"|0.1436|0.005|0.03|0.044|1e-04|1|"No"|0|0
"7860"|0.144|0.005|0.03|0.044|1e-04|1|"No"|0|0
"7861"|0.1444|0.005|0.03|0.044|1e-04|1|"No"|0|0
"7862"|0.1448|0.005|0.03|0.044|1e-04|1|"No"|0|0
"7863"|0.1452|0.005|0.03|0.044|1e-04|1|"No"|0|0
"7864"|0.1456|0.005|0.03|0.044|1e-04|1|"No"|0|0
"7865"|0.146|0.005|0.03|0.044|1e-04|1|"No"|0|0
"7866"|0.1464|0.005|0.03|0.044|1e-04|1|"No"|0|0
"7867"|0.1468|0.005|0.03|0.044|1e-04|1|"No"|0|0
"7868"|0.1472|0.005|0.03|0.044|1e-04|1|"No"|0|0
"7869"|0.1476|0.005|0.03|0.044|1e-04|1|"No"|0|0
"7870"|0.148|0.005|0.03|0.044|1e-04|1|"No"|0|0
"7871"|0.1484|0.005|0.03|0.044|1e-04|1|"No"|0|0
"7872"|0.1488|0.005|0.03|0.044|1e-04|1|"No"|0|0
"7873"|0.1492|0.005|0.03|0.044|1e-04|1|"No"|0|0
"7874"|0.1496|0.005|0.03|0.044|1e-04|1|"No"|0|0
"7875"|0.15|0.005|0.03|0.044|1e-04|1|"No"|0|0
"7876"|0.1504|0.005|0.03|0.044|1e-04|1|"No"|0|0
"7877"|0.1508|0.005|0.03|0.044|1e-04|1|"No"|0|0
"7878"|0.1512|0.005|0.03|0.044|1e-04|1|"No"|0|0
"7879"|0.1516|0.005|0.03|0.044|1e-04|1|"No"|0|0
"7880"|0.152|0.005|0.03|0.044|1e-04|1|"No"|0|0
"7881"|0.1524|0.005|0.03|0.044|1e-04|1|"No"|0|0
"7882"|0.1528|0.005|0.03|0.044|1e-04|1|"No"|0|0
"7883"|0.1532|0.005|0.03|0.044|1e-04|1|"No"|0|0
"7884"|0.1536|0.005|0.03|0.044|1e-04|1|"No"|0|0
"7885"|0.154|0.005|0.03|0.044|1e-04|1|"No"|0|0
"7886"|0.1544|0.005|0.03|0.044|1e-04|1|"No"|0|0
"7887"|0.1548|0.005|0.03|0.044|1e-04|1|"No"|0|0
"7888"|0.1552|0.005|0.03|0.044|1e-04|1|"No"|0|0
"7889"|0.1556|0.005|0.03|0.044|1e-04|1|"No"|0|0
"7890"|0.156|0.005|0.03|0.044|1e-04|1|"No"|0|0
"7891"|0.1564|0.005|0.03|0.044|1e-04|1|"No"|0|0
"7892"|0.1568|0.005|0.03|0.044|1e-04|1|"No"|0|0
"7893"|0.1572|0.005|0.03|0.044|1e-04|1|"No"|0|0
"7894"|0.1576|0.005|0.03|0.044|1e-04|1|"No"|0|0
"7895"|0.158|0.005|0.03|0.044|1e-04|1|"No"|0|0
"7896"|0.1584|0.005|0.03|0.044|1e-04|1|"No"|0|0
"7897"|0.1588|0.005|0.03|0.044|1e-04|1|"No"|0|0
"7898"|0.1592|0.005|0.03|0.044|1e-04|1|"No"|0|0
"7899"|0.1596|0.005|0.03|0.044|1e-04|1|"No"|0|0
"7900"|0.16|0.005|0.03|0.044|1e-04|1|"No"|0|0
"7901"|0.1604|0.005|0.03|0.044|1e-04|1|"No"|0|0
"7902"|0.1608|0.005|0.03|0.044|1e-04|1|"No"|0|0
"7903"|0.1612|0.005|0.03|0.044|1e-04|1|"No"|0|0
"7904"|0.1616|0.005|0.03|0.044|1e-04|1|"No"|0|0
"7905"|0.162|0.005|0.03|0.044|1e-04|1|"No"|0|0
"7906"|0.1624|0.005|0.03|0.044|1e-04|1|"No"|0|0
"7907"|0.1628|0.005|0.03|0.044|1e-04|1|"No"|0|0
"7908"|0.1632|0.005|0.03|0.044|1e-04|1|"No"|0|0
"7909"|0.1636|0.005|0.03|0.044|1e-04|1|"No"|0|0
"7910"|0.164|0.005|0.03|0.044|1e-04|1|"No"|0|0
"7911"|0.1644|0.005|0.03|0.044|1e-04|1|"No"|0|0
"7912"|0.1648|0.005|0.03|0.044|1e-04|1|"No"|0|0
"7913"|0.1652|0.005|0.03|0.044|1e-04|1|"No"|0|0
"7914"|0.1656|0.005|0.03|0.044|1e-04|1|"No"|0|0
"7915"|0.166|0.005|0.03|0.044|1e-04|1|"No"|0|0
"7916"|0.1664|0.005|0.03|0.044|1e-04|1|"No"|0|0
"7917"|0.1668|0.005|0.03|0.044|1e-04|1|"No"|0|0
"7918"|0.1672|0.005|0.03|0.044|1e-04|1|"No"|0|0
"7919"|0.1676|0.005|0.03|0.044|1e-04|1|"No"|0|0
"7920"|0.168|0.005|0.03|0.044|1e-04|1|"No"|0|0
"7921"|0.1684|0.005|0.03|0.044|1e-04|1|"No"|0|0
"7922"|0.1688|0.005|0.03|0.044|1e-04|1|"No"|0|0
"7923"|0.1692|0.005|0.03|0.044|1e-04|1|"No"|0|0
"7924"|0.1696|0.005|0.03|0.044|1e-04|1|"No"|0|0
"7925"|0.17|0.005|0.03|0.044|1e-04|1|"No"|0|0
"7926"|0.1704|0.005|0.03|0.044|1e-04|1|"No"|0|0
"7927"|0.1708|0.005|0.03|0.044|1e-04|1|"No"|0|0
"7928"|0.1712|0.005|0.03|0.044|1e-04|1|"No"|0|0
"7929"|0.1716|0.005|0.03|0.044|1e-04|1|"No"|0|0
"7930"|0.172|0.005|0.03|0.044|1e-04|1|"No"|0|0
"7931"|0.1724|0.005|0.03|0.044|1e-04|1|"No"|0|0
"7932"|0.1728|0.005|0.03|0.044|1e-04|1|"No"|0|0
"7933"|0.1732|0.005|0.03|0.044|1e-04|1|"No"|0|0
"7934"|0.1736|0.005|0.03|0.044|1e-04|1|"No"|0|0
"7935"|0.174|0.005|0.03|0.044|1e-04|1|"No"|0|0
"7936"|0.1744|0.005|0.03|0.044|1e-04|1|"No"|0|0
"7937"|0.1748|0.005|0.03|0.044|1e-04|1|"No"|0|0
"7938"|0.1752|0.005|0.03|0.044|1e-04|1|"No"|0|0
"7939"|0.1756|0.005|0.03|0.044|1e-04|1|"No"|0|0
"7940"|0.176|0.005|0.03|0.044|1e-04|1|"No"|0|0
"7941"|0.1764|0.005|0.03|0.044|1e-04|1|"No"|0|0
"7942"|0.1768|0.005|0.03|0.044|1e-04|1|"No"|0|0
"7943"|0.1772|0.005|0.03|0.044|1e-04|1|"No"|0|0
"7944"|0.1776|0.005|0.03|0.044|1e-04|1|"No"|0|0
"7945"|0.178|0.005|0.03|0.044|1e-04|1|"No"|0|0
"7946"|0.1784|0.005|0.03|0.044|1e-04|1|"No"|0|0
"7947"|0.1788|0.005|0.03|0.044|1e-04|1|"No"|0|0
"7948"|0.1792|0.005|0.03|0.044|1e-04|1|"No"|0|0
"7949"|0.1796|0.005|0.03|0.044|1e-04|1|"No"|0|0
"7950"|0.18|0.005|0.03|0.044|1e-04|1|"No"|0|0
"7951"|0.1804|0.005|0.03|0.044|1e-04|1|"No"|0|0
"7952"|0.1808|0.005|0.03|0.044|1e-04|1|"No"|0|0
"7953"|0.1812|0.005|0.03|0.044|1e-04|1|"No"|0|0
"7954"|0.1816|0.005|0.03|0.044|1e-04|1|"No"|0|0
"7955"|0.182|0.005|0.03|0.044|1e-04|1|"No"|0|0
"7956"|0.1824|0.005|0.03|0.044|1e-04|1|"No"|0|0
"7957"|0.1828|0.005|0.03|0.044|1e-04|1|"No"|0|0
"7958"|0.1832|0.005|0.03|0.044|1e-04|1|"No"|0|0
"7959"|0.1836|0.005|0.03|0.044|1e-04|1|"No"|0|0
"7960"|0.184|0.005|0.03|0.044|1e-04|1|"No"|0|0
"7961"|0.1844|0.005|0.03|0.044|1e-04|1|"No"|0|0
"7962"|0.1848|0.005|0.03|0.044|1e-04|1|"No"|0|0
"7963"|0.1852|0.005|0.03|0.044|1e-04|1|"No"|0|0
"7964"|0.1856|0.005|0.03|0.044|1e-04|1|"No"|0|0
"7965"|0.186|0.005|0.03|0.044|1e-04|1|"No"|0|0
"7966"|0.1864|0.005|0.03|0.044|1e-04|1|"No"|0|0
"7967"|0.1868|0.005|0.03|0.044|1e-04|1|"No"|0|0
"7968"|0.1872|0.005|0.03|0.044|1e-04|1|"No"|0|0
"7969"|0.1876|0.005|0.03|0.044|1e-04|1|"No"|0|0
"7970"|0.188|0.005|0.03|0.044|1e-04|1|"No"|0|0
"7971"|0.1884|0.005|0.03|0.044|1e-04|1|"No"|0|0
"7972"|0.1888|0.005|0.03|0.044|1e-04|1|"No"|0|0
"7973"|0.1892|0.005|0.03|0.044|1e-04|1|"No"|0|0
"7974"|0.1896|0.005|0.03|0.044|1e-04|1|"No"|0|0
"7975"|0.19|0.005|0.03|0.044|1e-04|1|"No"|0|0
"7976"|0.1904|0.005|0.03|0.044|1e-04|1|"No"|0|0
"7977"|0.1908|0.005|0.03|0.044|1e-04|1|"No"|0|0
"7978"|0.1912|0.005|0.03|0.044|1e-04|1|"No"|0|0
"7979"|0.1916|0.005|0.03|0.044|1e-04|1|"No"|0|0
"7980"|0.192|0.005|0.03|0.044|1e-04|1|"No"|0|0
"7981"|0.1924|0.005|0.03|0.044|1e-04|1|"No"|0|0
"7982"|0.1928|0.005|0.03|0.044|1e-04|1|"No"|0|0
"7983"|0.1932|0.005|0.03|0.044|1e-04|1|"No"|0|0
"7984"|0.1936|0.005|0.03|0.044|1e-04|1|"No"|0|0
"7985"|0.194|0.005|0.03|0.044|1e-04|1|"No"|0|0
"7986"|0.1944|0.005|0.03|0.044|1e-04|1|"No"|0|0
"7987"|0.1948|0.005|0.03|0.044|1e-04|1|"No"|0|0
"7988"|0.1952|0.005|0.03|0.044|1e-04|1|"No"|0|0
"7989"|0.1956|0.005|0.03|0.044|1e-04|1|"No"|0|0
"7990"|0.196|0.005|0.03|0.044|1e-04|1|"No"|0|0
"7991"|0.1964|0.005|0.03|0.044|1e-04|1|"No"|0|0
"7992"|0.1968|0.005|0.03|0.044|1e-04|1|"No"|0|0
"7993"|0.1972|0.005|0.03|0.044|1e-04|1|"No"|0|0
"7994"|0.1976|0.005|0.03|0.044|1e-04|1|"No"|0|0
"7995"|0.198|0.005|0.03|0.044|1e-04|1|"No"|0|0
"7996"|0.1984|0.005|0.03|0.044|1e-04|1|"No"|0|0
"7997"|0.1988|0.005|0.03|0.044|1e-04|1|"No"|0|0
"7998"|0.1992|0.005|0.03|0.044|1e-04|1|"No"|0|0
"7999"|0.1996|0.005|0.03|0.044|1e-04|1|"No"|0|0
"8000"|0.2|0.005|0.03|0.044|1e-04|1|"No"|0|0
"8001"|0.2004|0.005|0.03|0.044|1e-04|1|"No"|0|0
"8002"|0.2008|0.005|0.03|0.044|1e-04|1|"No"|0|0
"8003"|0.2012|0.005|0.03|0.044|1e-04|1|"No"|0|0
"8004"|0.2016|0.005|0.03|0.044|1e-04|1|"No"|0|0
"8005"|0.202|0.005|0.03|0.044|1e-04|1|"No"|0|0
"8006"|0.2024|0.005|0.03|0.044|1e-04|1|"No"|0|0
"8007"|0.2028|0.005|0.03|0.044|1e-04|1|"No"|0|0
"8008"|0.2032|0.005|0.03|0.044|1e-04|1|"No"|0|0
"8009"|0.2036|0.005|0.03|0.044|1e-04|1|"No"|0|0
"8010"|0.204|0.005|0.03|0.044|1e-04|1|"No"|0|0
"8011"|0.2044|0.005|0.03|0.044|1e-04|1|"No"|0|0
"8012"|0.2048|0.005|0.03|0.044|1e-04|1|"No"|0|0
"8013"|0.2052|0.005|0.03|0.044|1e-04|1|"No"|0|0
"8014"|0.2056|0.005|0.03|0.044|1e-04|1|"No"|0|0
"8015"|0.206|0.005|0.03|0.044|1e-04|1|"No"|0|0
"8016"|0.2064|0.005|0.03|0.044|1e-04|1|"No"|0|0
"8017"|0.2068|0.005|0.03|0.044|1e-04|1|"No"|0|0
"8018"|0.2072|0.005|0.03|0.044|1e-04|1|"No"|0|0
"8019"|0.2076|0.005|0.03|0.044|1e-04|1|"No"|0|0
"8020"|0.208|0.005|0.03|0.044|1e-04|1|"No"|0|0
"8021"|0.2084|0.005|0.03|0.044|1e-04|1|"No"|0|0
"8022"|0.2088|0.005|0.03|0.044|1e-04|1|"No"|0|0
"8023"|0.2092|0.005|0.03|0.044|1e-04|1|"No"|0|0
"8024"|0.2096|0.005|0.03|0.044|1e-04|1|"No"|0|0
"8025"|0.21|0.005|0.03|0.044|1e-04|1|"No"|0|0
"8026"|0.2104|0.005|0.03|0.044|1e-04|1|"No"|0|0
"8027"|0.2108|0.005|0.03|0.044|1e-04|1|"No"|0|0
"8028"|0.2112|0.005|0.03|0.044|1e-04|1|"No"|0|0
"8029"|0.2116|0.005|0.03|0.044|1e-04|1|"No"|0|0
"8030"|0.212|0.005|0.03|0.044|1e-04|1|"No"|0|0
"8031"|0.2124|0.005|0.03|0.044|1e-04|1|"No"|0|0
"8032"|0.2128|0.005|0.03|0.044|1e-04|1|"No"|0|0
"8033"|0.2132|0.005|0.03|0.044|1e-04|1|"No"|0|0
"8034"|0.2136|0.005|0.03|0.044|1e-04|1|"No"|0|0
"8035"|0.214|0.005|0.03|0.044|1e-04|1|"No"|0|0
"8036"|0.2144|0.005|0.03|0.044|1e-04|1|"No"|0|0
"8037"|0.2148|0.005|0.03|0.044|1e-04|1|"No"|0|0
"8038"|0.2152|0.005|0.03|0.044|1e-04|1|"No"|0|0
"8039"|0.2156|0.005|0.03|0.044|1e-04|1|"No"|0|0
"8040"|0.216|0.005|0.03|0.044|1e-04|1|"No"|0|0
"8041"|0.2164|0.005|0.03|0.044|1e-04|1|"No"|0|0
"8042"|0.2168|0.005|0.03|0.044|1e-04|1|"No"|0|0
"8043"|0.2172|0.005|0.03|0.044|1e-04|1|"No"|0|0
"8044"|0.2176|0.005|0.03|0.044|1e-04|1|"No"|0|0
"8045"|0.218|0.005|0.03|0.044|1e-04|1|"No"|0|0
"8046"|0.2184|0.005|0.03|0.044|1e-04|1|"No"|0|0
"8047"|0.2188|0.005|0.03|0.044|1e-04|1|"No"|0|0
"8048"|0.2192|0.005|0.03|0.044|1e-04|1|"No"|0|0
"8049"|0.2196|0.005|0.03|0.044|1e-04|1|"No"|0|0
"8050"|0.22|0.005|0.03|0.044|1e-04|1|"No"|0|0
"8051"|0.2204|0.005|0.03|0.044|1e-04|1|"No"|0|0
"8052"|0.2208|0.005|0.03|0.044|1e-04|1|"No"|0|0
"8053"|0.2212|0.005|0.03|0.044|1e-04|1|"No"|0|0
"8054"|0.2216|0.005|0.03|0.044|1e-04|1|"No"|0|0
"8055"|0.222|0.005|0.03|0.044|1e-04|1|"No"|0|0
"8056"|0.2224|0.005|0.03|0.044|1e-04|1|"No"|0|0
"8057"|0.2228|0.005|0.03|0.044|1e-04|1|"No"|0|0
"8058"|0.2232|0.005|0.03|0.044|1e-04|1|"No"|0|0
"8059"|0.2236|0.005|0.03|0.044|1e-04|1|"No"|0|0
"8060"|0.224|0.005|0.03|0.044|1e-04|1|"No"|0|0
"8061"|0.2244|0.005|0.03|0.044|1e-04|1|"No"|0|0
"8062"|0.2248|0.005|0.03|0.044|1e-04|1|"No"|0|0
"8063"|0.2252|0.005|0.03|0.044|1e-04|1|"No"|0|0
"8064"|0.2256|0.005|0.03|0.044|1e-04|1|"No"|0|0
"8065"|0.226|0.005|0.03|0.044|1e-04|1|"No"|0|0
"8066"|0.2264|0.005|0.03|0.044|1e-04|1|"No"|0|0
"8067"|0.2268|0.005|0.03|0.044|1e-04|1|"No"|0|0
"8068"|0.2272|0.005|0.03|0.044|1e-04|1|"No"|0|0
"8069"|0.2276|0.005|0.03|0.044|1e-04|1|"No"|0|0
"8070"|0.228|0.005|0.03|0.044|1e-04|1|"No"|0|0
"8071"|0.2284|0.005|0.03|0.044|1e-04|1|"No"|0|0
"8072"|0.2288|0.005|0.03|0.044|1e-04|1|"No"|0|0
"8073"|0.2292|0.005|0.03|0.044|1e-04|1|"No"|0|0
"8074"|0.2296|0.005|0.03|0.044|1e-04|1|"No"|0|0
"8075"|0.23|0.005|0.03|0.044|1e-04|1|"No"|0|0
"8076"|0.2304|0.005|0.03|0.044|1e-04|1|"No"|0|0
"8077"|0.2308|0.005|0.03|0.044|1e-04|1|"No"|0|0
"8078"|0.2312|0.005|0.03|0.044|1e-04|1|"No"|0|0
"8079"|0.2316|0.005|0.03|0.044|1e-04|1|"No"|0|0
"8080"|0.232|0.005|0.03|0.044|1e-04|1|"No"|0|0
"8081"|0.2324|0.005|0.03|0.044|1e-04|1|"No"|0|0
"8082"|0.2328|0.005|0.03|0.044|1e-04|1|"No"|0|0
"8083"|0.2332|0.005|0.03|0.044|1e-04|1|"No"|0|0
"8084"|0.2336|0.005|0.03|0.044|1e-04|1|"No"|0|0
"8085"|0.234|0.005|0.03|0.044|1e-04|1|"No"|0|0
"8086"|0.2344|0.005|0.03|0.044|1e-04|1|"No"|0|0
"8087"|0.2348|0.005|0.03|0.044|1e-04|1|"No"|0|0
"8088"|0.2352|0.005|0.03|0.044|1e-04|1|"No"|0|0
"8089"|0.2356|0.005|0.03|0.044|1e-04|1|"No"|0|0
"8090"|0.236|0.005|0.03|0.044|1e-04|1|"No"|0|0
"8091"|0.2364|0.005|0.03|0.044|1e-04|1|"No"|0|0
"8092"|0.2368|0.005|0.03|0.044|1e-04|1|"No"|0|0
"8093"|0.2372|0.005|0.03|0.044|1e-04|1|"No"|0|0
"8094"|0.2376|0.005|0.03|0.044|1e-04|1|"No"|0|0
"8095"|0.238|0.005|0.03|0.044|1e-04|1|"No"|0|0
"8096"|0.2384|0.005|0.03|0.044|1e-04|1|"No"|0|0
"8097"|0.2388|0.005|0.03|0.044|1e-04|1|"No"|0|0
"8098"|0.2392|0.005|0.03|0.044|1e-04|1|"No"|0|0
"8099"|0.2396|0.005|0.03|0.044|1e-04|1|"No"|0|0
"8100"|0.24|0.005|0.03|0.044|1e-04|1|"No"|0|0
"8101"|0.2404|0.005|0.03|0.044|1e-04|1|"No"|0|0
"8102"|0.2408|0.005|0.03|0.044|1e-04|1|"No"|0|0
"8103"|0.2412|0.005|0.03|0.044|1e-04|1|"No"|0|0
"8104"|0.2416|0.005|0.03|0.044|1e-04|1|"No"|0|0
"8105"|0.242|0.005|0.03|0.044|1e-04|1|"No"|0|0
"8106"|0.2424|0.005|0.03|0.044|1e-04|1|"No"|0|0
"8107"|0.2428|0.005|0.03|0.044|1e-04|1|"No"|0|0
"8108"|0.2432|0.005|0.03|0.044|1e-04|1|"No"|0|0
"8109"|0.2436|0.005|0.03|0.044|1e-04|1|"No"|0|0
"8110"|0.244|0.005|0.03|0.044|1e-04|1|"No"|0|0
"8111"|0.2444|0.005|0.03|0.044|1e-04|1|"No"|0|0
"8112"|0.2448|0.005|0.03|0.044|1e-04|1|"No"|0|0
"8113"|0.2452|0.005|0.03|0.044|1e-04|1|"No"|0|0
"8114"|0.2456|0.005|0.03|0.044|1e-04|1|"No"|0|0
"8115"|0.246|0.005|0.03|0.044|1e-04|1|"No"|0|0
"8116"|0.2464|0.005|0.03|0.044|1e-04|1|"No"|0|0
"8117"|0.2468|0.005|0.03|0.044|1e-04|1|"No"|0|0
"8118"|0.2472|0.005|0.03|0.044|1e-04|1|"No"|0|0
"8119"|0.2476|0.005|0.03|0.044|1e-04|1|"No"|0|0
"8120"|0.248|0.005|0.03|0.044|1e-04|1|"No"|0|0
"8121"|0.2484|0.005|0.03|0.044|1e-04|1|"No"|0|0
"8122"|0.2488|0.005|0.03|0.044|1e-04|1|"No"|0|0
"8123"|0.2492|0.005|0.03|0.044|1e-04|1|"No"|0|0
"8124"|0.2496|0.005|0.03|0.044|1e-04|1|"No"|0|0
"8125"|0.25|0.005|0.03|0.044|1e-04|1|"No"|0|0
"8126"|0.2504|0.005|0.03|0.044|1e-04|1|"No"|0|0
"8127"|0.2508|0.005|0.03|0.044|1e-04|1|"No"|0|0
"8128"|0.2512|0.005|0.03|0.044|1e-04|1|"No"|0|0
"8129"|0.2516|0.005|0.03|0.044|1e-04|1|"No"|0|0
"8130"|0.252|0.005|0.03|0.044|1e-04|1|"No"|0|0
"8131"|0.2524|0.005|0.03|0.044|1e-04|1|"No"|0|0
"8132"|0.2528|0.005|0.03|0.044|1e-04|1|"No"|0|0
"8133"|0.2532|0.005|0.03|0.044|1e-04|1|"No"|0|0
"8134"|0.2536|0.005|0.03|0.044|1e-04|1|"No"|0|0
"8135"|0.254|0.005|0.03|0.044|1e-04|1|"No"|0|0
"8136"|0.2544|0.005|0.03|0.044|1e-04|1|"No"|0|0
"8137"|0.2548|0.005|0.03|0.044|1e-04|1|"No"|0|0
"8138"|0.2552|0.005|0.03|0.044|1e-04|1|"No"|0|0
"8139"|0.2556|0.005|0.03|0.044|1e-04|1|"No"|0|0
"8140"|0.256|0.005|0.03|0.044|1e-04|1|"No"|0|0
"8141"|0.2564|0.005|0.03|0.044|1e-04|1|"No"|0|0
"8142"|0.2568|0.005|0.03|0.044|1e-04|1|"No"|0|0
"8143"|0.2572|0.005|0.03|0.044|1e-04|1|"No"|0|0
"8144"|0.2576|0.005|0.03|0.044|1e-04|1|"No"|0|0
"8145"|0.258|0.005|0.03|0.044|1e-04|1|"No"|0|0
"8146"|0.2584|0.005|0.03|0.044|1e-04|1|"No"|0|0
"8147"|0.2588|0.005|0.03|0.044|1e-04|1|"No"|0|0
"8148"|0.2592|0.005|0.03|0.044|1e-04|1|"No"|0|0
"8149"|0.2596|0.005|0.03|0.044|1e-04|1|"No"|0|0
"8150"|0.26|0.005|0.03|0.044|1e-04|1|"No"|0|0
"8151"|0.2604|0.005|0.03|0.044|1e-04|1|"No"|0|0
"8152"|0.2608|0.005|0.03|0.044|1e-04|1|"No"|0|0
"8153"|0.2612|0.005|0.03|0.044|1e-04|1|"No"|0|0
"8154"|0.2616|0.005|0.03|0.044|1e-04|1|"No"|0|0
"8155"|0.262|0.005|0.03|0.044|1e-04|1|"No"|0|0
"8156"|0.2624|0.005|0.03|0.044|1e-04|1|"No"|0|0
"8157"|0.2628|0.005|0.03|0.044|1e-04|1|"No"|0|0
"8158"|0.2632|0.005|0.03|0.044|1e-04|1|"No"|0|0
"8159"|0.2636|0.005|0.03|0.044|1e-04|1|"No"|0|0
"8160"|0.264|0.005|0.03|0.044|1e-04|1|"No"|0|0
"8161"|0.2644|0.005|0.03|0.044|1e-04|1|"No"|0|0
"8162"|0.2648|0.005|0.03|0.044|1e-04|1|"No"|0|0
"8163"|0.2652|0.005|0.03|0.044|1e-04|1|"No"|0|0
"8164"|0.2656|0.005|0.03|0.044|1e-04|1|"No"|0|0
"8165"|0.266|0.005|0.03|0.044|1e-04|1|"No"|0|0
"8166"|0.2664|0.005|0.03|0.044|1e-04|1|"No"|0|0
"8167"|0.2668|0.005|0.03|0.044|1e-04|1|"No"|0|0
"8168"|0.2672|0.005|0.03|0.044|1e-04|1|"No"|0|0
"8169"|0.2676|0.005|0.03|0.044|1e-04|1|"No"|0|0
"8170"|0.268|0.005|0.03|0.044|1e-04|1|"No"|0|0
"8171"|0.2684|0.005|0.03|0.044|1e-04|1|"No"|0|0
"8172"|0.2688|0.005|0.03|0.044|1e-04|1|"No"|0|0
"8173"|0.2692|0.005|0.03|0.044|1e-04|1|"No"|0|0
"8174"|0.2696|0.005|0.03|0.044|1e-04|1|"No"|0|0
"8175"|0.27|0.005|0.03|0.044|1e-04|1|"No"|0|0
"8176"|0.2704|0.005|0.03|0.044|1e-04|1|"No"|0|0
"8177"|0.2708|0.005|0.03|0.044|1e-04|1|"No"|0|0
"8178"|0.2712|0.005|0.03|0.044|1e-04|1|"No"|0|0
"8179"|0.2716|0.005|0.03|0.044|1e-04|1|"No"|0|0
"8180"|0.272|0.005|0.03|0.044|1e-04|1|"No"|0|0
"8181"|0.2724|0.005|0.03|0.044|1e-04|1|"No"|0|0
"8182"|0.2728|0.005|0.03|0.044|1e-04|1|"No"|0|0
"8183"|0.2732|0.005|0.03|0.044|1e-04|1|"No"|0|0
"8184"|0.2736|0.005|0.03|0.044|1e-04|1|"No"|0|0
"8185"|0.274|0.005|0.03|0.044|1e-04|1|"No"|0|0
"8186"|0.2744|0.005|0.03|0.044|1e-04|1|"No"|0|0
"8187"|0.2748|0.005|0.03|0.044|1e-04|1|"No"|0|0
"8188"|0.2752|0.005|0.03|0.044|1e-04|1|"No"|0|0
"8189"|0.2756|0.005|0.03|0.044|1e-04|1|"No"|0|0
"8190"|0.276|0.005|0.03|0.044|1e-04|1|"No"|0|0
"8191"|0.2764|0.005|0.03|0.044|1e-04|1|"No"|0|0
"8192"|0.2768|0.005|0.03|0.044|1e-04|1|"No"|0|0
"8193"|0.2772|0.005|0.03|0.044|1e-04|1|"No"|0|0
"8194"|0.2776|0.005|0.03|0.044|1e-04|1|"No"|0|0
"8195"|0.278|0.005|0.03|0.044|1e-04|1|"No"|0|0
"8196"|0.2784|0.005|0.03|0.044|1e-04|1|"No"|0|0
"8197"|0.2788|0.005|0.03|0.044|1e-04|1|"No"|0|0
"8198"|0.2792|0.005|0.03|0.044|1e-04|1|"No"|0|0
"8199"|0.2796|0.005|0.03|0.044|1e-04|1|"No"|0|0
"8200"|0.28|0.005|0.03|0.044|1e-04|1|"No"|0|0
"8201"|0.2804|0.005|0.03|0.044|1e-04|1|"No"|0|0
"8202"|0.2808|0.005|0.03|0.044|1e-04|1|"No"|0|0
"8203"|0.2812|0.005|0.03|0.044|1e-04|1|"No"|0|0
"8204"|0.2816|0.005|0.03|0.044|1e-04|1|"No"|0|0
"8205"|0.282|0.005|0.03|0.044|1e-04|1|"No"|0|0
"8206"|0.2824|0.005|0.03|0.044|1e-04|1|"No"|0|0
"8207"|0.2828|0.005|0.03|0.044|1e-04|1|"No"|0|0
"8208"|0.2832|0.005|0.03|0.044|1e-04|1|"No"|0|0
"8209"|0.2836|0.005|0.03|0.044|1e-04|1|"No"|0|0
"8210"|0.284|0.005|0.03|0.044|1e-04|1|"No"|0|0
"8211"|0.2844|0.005|0.03|0.044|1e-04|1|"No"|0|0
"8212"|0.2848|0.005|0.03|0.044|1e-04|1|"No"|0|0
"8213"|0.2852|0.005|0.03|0.044|1e-04|1|"No"|0|0
"8214"|0.2856|0.005|0.03|0.044|1e-04|1|"No"|0|0
"8215"|0.286|0.005|0.03|0.044|1e-04|1|"No"|0|0
"8216"|0.2864|0.005|0.03|0.044|1e-04|1|"No"|0|0
"8217"|0.2868|0.005|0.03|0.044|1e-04|1|"No"|0|0
"8218"|0.2872|0.005|0.03|0.044|1e-04|1|"No"|0|0
"8219"|0.2876|0.005|0.03|0.044|1e-04|1|"No"|0|0
"8220"|0.288|0.005|0.03|0.044|1e-04|1|"No"|0|0
"8221"|0.2884|0.005|0.03|0.044|1e-04|1|"No"|0|0
"8222"|0.2888|0.005|0.03|0.044|1e-04|1|"No"|0|0
"8223"|0.2892|0.005|0.03|0.044|1e-04|1|"No"|0|0
"8224"|0.2896|0.005|0.03|0.044|1e-04|1|"No"|0|0
"8225"|0.29|0.005|0.03|0.044|1e-04|1|"No"|0|0
"8226"|0.2904|0.005|0.03|0.044|1e-04|1|"No"|0|0
"8227"|0.2908|0.005|0.03|0.044|1e-04|1|"No"|0|0
"8228"|0.2912|0.005|0.03|0.044|1e-04|1|"No"|0|0
"8229"|0.2916|0.005|0.03|0.044|1e-04|1|"No"|0|0
"8230"|0.292|0.005|0.03|0.044|1e-04|1|"No"|0|0
"8231"|0.2924|0.005|0.03|0.044|1e-04|1|"No"|0|0
"8232"|0.2928|0.005|0.03|0.044|1e-04|1|"No"|0|0
"8233"|0.2932|0.005|0.03|0.044|1e-04|1|"No"|0|0
"8234"|0.2936|0.005|0.03|0.044|1e-04|1|"No"|0|0
"8235"|0.294|0.005|0.03|0.044|1e-04|1|"No"|0|0
"8236"|0.2944|0.005|0.03|0.044|1e-04|1|"No"|0|0
"8237"|0.2948|0.005|0.03|0.044|1e-04|1|"No"|0|0
"8238"|0.2952|0.005|0.03|0.044|1e-04|1|"No"|0|0
"8239"|0.2956|0.005|0.03|0.044|1e-04|1|"No"|0|0
"8240"|0.296|0.005|0.03|0.044|1e-04|1|"No"|0|0
"8241"|0.2964|0.005|0.03|0.044|1e-04|1|"No"|0|0
"8242"|0.2968|0.005|0.03|0.044|1e-04|1|"No"|0|0
"8243"|0.2972|0.005|0.03|0.044|1e-04|1|"No"|0|0
"8244"|0.2976|0.005|0.03|0.044|1e-04|1|"No"|0|0
"8245"|0.298|0.005|0.03|0.044|1e-04|1|"No"|0|0
"8246"|0.2984|0.005|0.03|0.044|1e-04|1|"No"|0|0
"8247"|0.2988|0.005|0.03|0.044|1e-04|1|"No"|0|0
"8248"|0.2992|0.005|0.03|0.044|1e-04|1|"No"|0|0
"8249"|0.2996|0.005|0.03|0.044|1e-04|1|"No"|0|0
"8250"|0.3|0.005|0.03|0.044|1e-04|1|"No"|0|0
"8251"|4e-04|0.005|0.03|0.048|1e-04|1|"No"|0|0
"8252"|8e-04|0.005|0.03|0.048|1e-04|1|"No"|0|0
"8253"|0.0012|0.005|0.03|0.048|1e-04|1|"No"|0|0
"8254"|0.0016|0.005|0.03|0.048|1e-04|1|"No"|0|0
"8255"|0.002|0.005|0.03|0.048|1e-04|1|"No"|0|0
"8256"|0.0024|0.005|0.03|0.048|1e-04|1|"No"|0|0
"8257"|0.0028|0.005|0.03|0.048|1e-04|1|"No"|0|0
"8258"|0.0032|0.005|0.03|0.048|1e-04|1|"No"|0|0
"8259"|0.0036|0.005|0.03|0.048|1e-04|1|"No"|0|0
"8260"|0.004|0.005|0.03|0.048|1e-04|1|"No"|0|0
"8261"|0.0044|0.005|0.03|0.048|1e-04|1|"No"|0|0
"8262"|0.0048|0.005|0.03|0.048|1e-04|1|"No"|0|0
"8263"|0.0052|0.005|0.03|0.048|1e-04|1|"No"|0|0
"8264"|0.0056|0.005|0.03|0.048|1e-04|1|"No"|0|0
"8265"|0.006|0.005|0.03|0.048|1e-04|1|"No"|0|0
"8266"|0.0064|0.005|0.03|0.048|1e-04|1|"No"|0|0
"8267"|0.0068|0.005|0.03|0.048|1e-04|1|"No"|0|0
"8268"|0.0072|0.005|0.03|0.048|1e-04|1|"No"|0|0
"8269"|0.0076|0.005|0.03|0.048|1e-04|1|"No"|0|0
"8270"|0.008|0.005|0.03|0.048|1e-04|1|"No"|0|0
"8271"|0.0084|0.005|0.03|0.048|1e-04|1|"No"|0|0
"8272"|0.0088|0.005|0.03|0.048|1e-04|1|"No"|0|0
"8273"|0.0092|0.005|0.03|0.048|1e-04|1|"No"|0|0
"8274"|0.0096|0.005|0.03|0.048|1e-04|1|"No"|0|0
"8275"|0.01|0.005|0.03|0.048|1e-04|1|"No"|0|0
"8276"|0.0104|0.005|0.03|0.048|1e-04|1|"No"|0|0
"8277"|0.0108|0.005|0.03|0.048|1e-04|1|"No"|0|0
"8278"|0.0112|0.005|0.03|0.048|1e-04|1|"No"|0|0
"8279"|0.0116|0.005|0.03|0.048|1e-04|1|"No"|0|0
"8280"|0.012|0.005|0.03|0.048|1e-04|1|"No"|0|0
"8281"|0.0124|0.005|0.03|0.048|1e-04|1|"No"|0|0
"8282"|0.0128|0.005|0.03|0.048|1e-04|1|"No"|0|0
"8283"|0.0132|0.005|0.03|0.048|1e-04|1|"No"|0|0
"8284"|0.0136|0.005|0.03|0.048|1e-04|1|"No"|0|0
"8285"|0.014|0.005|0.03|0.048|1e-04|1|"No"|0|0
"8286"|0.0144|0.005|0.03|0.048|1e-04|1|"No"|0|0
"8287"|0.0148|0.005|0.03|0.048|1e-04|1|"No"|0|0
"8288"|0.0152|0.005|0.03|0.048|1e-04|1|"No"|0|0
"8289"|0.0156|0.005|0.03|0.048|1e-04|1|"No"|0|0
"8290"|0.016|0.005|0.03|0.048|1e-04|1|"No"|0|0
"8291"|0.0164|0.005|0.03|0.048|1e-04|1|"No"|0|0
"8292"|0.0168|0.005|0.03|0.048|1e-04|1|"No"|0|0
"8293"|0.0172|0.005|0.03|0.048|1e-04|1|"No"|0|0
"8294"|0.0176|0.005|0.03|0.048|1e-04|1|"No"|0|0
"8295"|0.018|0.005|0.03|0.048|1e-04|1|"No"|0|0
"8296"|0.0184|0.005|0.03|0.048|1e-04|1|"No"|0|0
"8297"|0.0188|0.005|0.03|0.048|1e-04|1|"No"|0|0
"8298"|0.0192|0.005|0.03|0.048|1e-04|1|"No"|0|0
"8299"|0.0196|0.005|0.03|0.048|1e-04|1|"No"|0|0
"8300"|0.02|0.005|0.03|0.048|1e-04|1|"No"|0|0
"8301"|0.0204|0.005|0.03|0.048|1e-04|1|"No"|0|0
"8302"|0.0208|0.005|0.03|0.048|1e-04|1|"No"|0|0
"8303"|0.0212|0.005|0.03|0.048|1e-04|1|"No"|0|0
"8304"|0.0216|0.005|0.03|0.048|1e-04|1|"No"|0|0
"8305"|0.022|0.005|0.03|0.048|1e-04|1|"No"|0|0
"8306"|0.0224|0.005|0.03|0.048|1e-04|1|"No"|0|0
"8307"|0.0228|0.005|0.03|0.048|1e-04|1|"No"|0|0
"8308"|0.0232|0.005|0.03|0.048|1e-04|1|"No"|0|0
"8309"|0.0236|0.005|0.03|0.048|1e-04|1|"No"|0|0
"8310"|0.024|0.005|0.03|0.048|1e-04|1|"No"|0|0
"8311"|0.0244|0.005|0.03|0.048|1e-04|1|"No"|0|0
"8312"|0.0248|0.005|0.03|0.048|1e-04|1|"No"|0|0
"8313"|0.0252|0.005|0.03|0.048|1e-04|1|"No"|0|0
"8314"|0.0256|0.005|0.03|0.048|1e-04|1|"No"|0|0
"8315"|0.026|0.005|0.03|0.048|1e-04|1|"No"|0|0
"8316"|0.0264|0.005|0.03|0.048|1e-04|1|"No"|0|0
"8317"|0.0268|0.005|0.03|0.048|1e-04|1|"No"|0|0
"8318"|0.0272|0.005|0.03|0.048|1e-04|1|"No"|0|0
"8319"|0.0276|0.005|0.03|0.048|1e-04|1|"No"|0|0
"8320"|0.028|0.005|0.03|0.048|1e-04|1|"No"|0|0
"8321"|0.0284|0.005|0.03|0.048|1e-04|1|"No"|0|0
"8322"|0.0288|0.005|0.03|0.048|1e-04|1|"No"|0|0
"8323"|0.0292|0.005|0.03|0.048|1e-04|1|"No"|0|0
"8324"|0.0296|0.005|0.03|0.048|1e-04|1|"No"|0|0
"8325"|0.03|0.005|0.03|0.048|1e-04|1|"No"|0|0
"8326"|0.0304|0.005|0.03|0.048|1e-04|1|"No"|0|0
"8327"|0.0308|0.005|0.03|0.048|1e-04|1|"No"|0|0
"8328"|0.0312|0.005|0.03|0.048|1e-04|1|"No"|0|0
"8329"|0.0316|0.005|0.03|0.048|1e-04|1|"No"|0|0
"8330"|0.032|0.005|0.03|0.048|1e-04|1|"No"|0|0
"8331"|0.0324|0.005|0.03|0.048|1e-04|1|"No"|0|0
"8332"|0.0328|0.005|0.03|0.048|1e-04|1|"No"|0|0
"8333"|0.0332|0.005|0.03|0.048|1e-04|1|"No"|0|0
"8334"|0.0336|0.005|0.03|0.048|1e-04|1|"No"|0|0
"8335"|0.034|0.005|0.03|0.048|1e-04|1|"No"|0|0
"8336"|0.0344|0.005|0.03|0.048|1e-04|1|"No"|0|0
"8337"|0.0348|0.005|0.03|0.048|1e-04|1|"No"|0|0
"8338"|0.0352|0.005|0.03|0.048|1e-04|1|"No"|0|0
"8339"|0.0356|0.005|0.03|0.048|1e-04|1|"No"|0|0
"8340"|0.036|0.005|0.03|0.048|1e-04|1|"No"|0|0
"8341"|0.0364|0.005|0.03|0.048|1e-04|1|"No"|0|0
"8342"|0.0368|0.005|0.03|0.048|1e-04|1|"No"|0|0
"8343"|0.0372|0.005|0.03|0.048|1e-04|1|"No"|0|0
"8344"|0.0376|0.005|0.03|0.048|1e-04|1|"No"|0|0
"8345"|0.038|0.005|0.03|0.048|1e-04|1|"No"|0|0
"8346"|0.0384|0.005|0.03|0.048|1e-04|1|"No"|0|0
"8347"|0.0388|0.005|0.03|0.048|1e-04|1|"No"|0|0
"8348"|0.0392|0.005|0.03|0.048|1e-04|1|"No"|0|0
"8349"|0.0396|0.005|0.03|0.048|1e-04|1|"No"|0|0
"8350"|0.04|0.005|0.03|0.048|1e-04|1|"No"|0|0
"8351"|0.0404|0.005|0.03|0.048|1e-04|1|"No"|0|0
"8352"|0.0408|0.005|0.03|0.048|1e-04|1|"No"|0|0
"8353"|0.0412|0.005|0.03|0.048|1e-04|1|"No"|0|0
"8354"|0.0416|0.005|0.03|0.048|1e-04|1|"No"|0|0
"8355"|0.042|0.005|0.03|0.048|1e-04|1|"No"|0|0
"8356"|0.0424|0.005|0.03|0.048|1e-04|1|"No"|0|0
"8357"|0.0428|0.005|0.03|0.048|1e-04|1|"No"|0|0
"8358"|0.0432|0.005|0.03|0.048|1e-04|1|"No"|0|0
"8359"|0.0436|0.005|0.03|0.048|1e-04|1|"No"|0|0
"8360"|0.044|0.005|0.03|0.048|1e-04|1|"No"|0|0
"8361"|0.0444|0.005|0.03|0.048|1e-04|1|"No"|0|0
"8362"|0.0448|0.005|0.03|0.048|1e-04|1|"No"|0|0
"8363"|0.0452|0.005|0.03|0.048|1e-04|1|"No"|0|0
"8364"|0.0456|0.005|0.03|0.048|1e-04|1|"No"|0|0
"8365"|0.046|0.005|0.03|0.048|1e-04|1|"No"|0|0
"8366"|0.0464|0.005|0.03|0.048|1e-04|1|"No"|0|0
"8367"|0.0468|0.005|0.03|0.048|1e-04|1|"No"|0|0
"8368"|0.0472|0.005|0.03|0.048|1e-04|1|"No"|0|0
"8369"|0.0476|0.005|0.03|0.048|1e-04|1|"No"|0|0
"8370"|0.048|0.005|0.03|0.048|1e-04|1|"No"|0|0
"8371"|0.0484|0.005|0.03|0.048|1e-04|1|"No"|0|0
"8372"|0.0488|0.005|0.03|0.048|1e-04|1|"No"|0|0
"8373"|0.0492|0.005|0.03|0.048|1e-04|1|"No"|0|0
"8374"|0.0496|0.005|0.03|0.048|1e-04|1|"No"|0|0
"8375"|0.05|0.005|0.03|0.048|1e-04|1|"No"|0|0
"8376"|0.0504|0.005|0.03|0.048|1e-04|1|"No"|0|0
"8377"|0.0508|0.005|0.03|0.048|1e-04|1|"No"|0|0
"8378"|0.0512|0.005|0.03|0.048|1e-04|1|"No"|0|0
"8379"|0.0516|0.005|0.03|0.048|1e-04|1|"No"|0|0
"8380"|0.052|0.005|0.03|0.048|1e-04|1|"No"|0|0
"8381"|0.0524|0.005|0.03|0.048|1e-04|1|"No"|0|0
"8382"|0.0528|0.005|0.03|0.048|1e-04|1|"No"|0|0
"8383"|0.0532|0.005|0.03|0.048|1e-04|1|"No"|0|0
"8384"|0.0536|0.005|0.03|0.048|1e-04|1|"No"|0|0
"8385"|0.054|0.005|0.03|0.048|1e-04|1|"No"|0|0
"8386"|0.0544|0.005|0.03|0.048|1e-04|1|"No"|0|0
"8387"|0.0548|0.005|0.03|0.048|1e-04|1|"No"|0|0
"8388"|0.0552|0.005|0.03|0.048|1e-04|1|"No"|0|0
"8389"|0.0556|0.005|0.03|0.048|1e-04|1|"No"|0|0
"8390"|0.056|0.005|0.03|0.048|1e-04|1|"No"|0|0
"8391"|0.0564|0.005|0.03|0.048|1e-04|1|"No"|0|0
"8392"|0.0568|0.005|0.03|0.048|1e-04|1|"No"|0|0
"8393"|0.0572|0.005|0.03|0.048|1e-04|1|"No"|0|0
"8394"|0.0576|0.005|0.03|0.048|1e-04|1|"No"|0|0
"8395"|0.058|0.005|0.03|0.048|1e-04|1|"No"|0|0
"8396"|0.0584|0.005|0.03|0.048|1e-04|1|"No"|0|0
"8397"|0.0588|0.005|0.03|0.048|1e-04|1|"No"|0|0
"8398"|0.0592|0.005|0.03|0.048|1e-04|1|"No"|0|0
"8399"|0.0596|0.005|0.03|0.048|1e-04|1|"No"|0|0
"8400"|0.06|0.005|0.03|0.048|1e-04|1|"No"|0|0
"8401"|0.0604|0.005|0.03|0.048|1e-04|1|"No"|0|0
"8402"|0.0608|0.005|0.03|0.048|1e-04|1|"No"|0|0
"8403"|0.0612|0.005|0.03|0.048|1e-04|1|"No"|0|0
"8404"|0.0616|0.005|0.03|0.048|1e-04|1|"No"|0|0
"8405"|0.062|0.005|0.03|0.048|1e-04|1|"No"|0|0
"8406"|0.0624|0.005|0.03|0.048|1e-04|1|"No"|0|0
"8407"|0.0628|0.005|0.03|0.048|1e-04|1|"No"|0|0
"8408"|0.0632|0.005|0.03|0.048|1e-04|1|"No"|0|0
"8409"|0.0636|0.005|0.03|0.048|1e-04|1|"No"|0|0
"8410"|0.064|0.005|0.03|0.048|1e-04|1|"No"|0|0
"8411"|0.0644|0.005|0.03|0.048|1e-04|1|"No"|0|0
"8412"|0.0648|0.005|0.03|0.048|1e-04|1|"No"|0|0
"8413"|0.0652|0.005|0.03|0.048|1e-04|1|"No"|0|0
"8414"|0.0656|0.005|0.03|0.048|1e-04|1|"No"|0|0
"8415"|0.066|0.005|0.03|0.048|1e-04|1|"No"|0|0
"8416"|0.0664|0.005|0.03|0.048|1e-04|1|"No"|0|0
"8417"|0.0668|0.005|0.03|0.048|1e-04|1|"No"|0|0
"8418"|0.0672|0.005|0.03|0.048|1e-04|1|"No"|0|0
"8419"|0.0676|0.005|0.03|0.048|1e-04|1|"No"|0|0
"8420"|0.068|0.005|0.03|0.048|1e-04|1|"No"|0|0
"8421"|0.0684|0.005|0.03|0.048|1e-04|1|"No"|0|0
"8422"|0.0688|0.005|0.03|0.048|1e-04|1|"No"|0|0
"8423"|0.0692|0.005|0.03|0.048|1e-04|1|"No"|0|0
"8424"|0.0696|0.005|0.03|0.048|1e-04|1|"No"|0|0
"8425"|0.07|0.005|0.03|0.048|1e-04|1|"No"|0|0
"8426"|0.0704|0.005|0.03|0.048|1e-04|1|"No"|0|0
"8427"|0.0708|0.005|0.03|0.048|1e-04|1|"No"|0|0
"8428"|0.0712|0.005|0.03|0.048|1e-04|1|"No"|0|0
[truncated: 32,443,005 more chars]
