# Supplementary material for: A catalytically active oscillator made from small organic molecules
Source: Nature. 2023 Sep 6;621(7977):87–93. doi: 10.1038/s41586-023-06310-2 (PMC10482680; doi:10.1038/s41586-023-06310-2)
Supplement: Supplementary file 5 — Source Data Fig. 2 [file 41586_2023_6310_MOESM5_ESM.xlsx]

## Sheet: b&c experimental
time_round	species	conc_avg	conc_sd	plotnum
0	DBF	0		3
0	FmocPip	0.1		2
0	Pip (calc.)	0		1
0	PipAc	0		4
15	DBF	9.36008e-05	0.000132371	3
15	FmocPip	0.0998597	0.000198375	2
15	Pip (calc.)	-0.000102445	0.000144879	1
15	PipAc	0.000196046	0.000277251	4
30	DBF	0.000154553	0.000107184	3
30	FmocPip	0.0996846	0.000194404	2
30	Pip (calc.)	-0.000224084	0.000100562	1
30	PipAc	0.000378637	0.000207746	4
45	DBF	0.00040947	5.30592e-05	3
45	FmocPip	0.0995452	0.000160277	2
45	Pip (calc.)	-0.000214661	0.000277293	1
45	PipAc	0.000624131	0.000224234	4
60	DBF	0.00063501	0.000135837	3
60	FmocPip	0.099432	0.000272691	2
60	Pip (calc.)	-0.000165811	0.000167426	1
60	PipAc	0.000800821	3.15892e-05	4
75	DBF	0.000808414	3.04428e-06	3
75	FmocPip	0.0992529	0.000147322	2
75	Pip (calc.)	-0.000173649	6.24381e-07	1
75	PipAc	0.000982063	2.4199e-06	4
90	DBF	0.000966012	0.000115996	3
90	FmocPip	0.0991036	0.000183188	2
90	Pip (calc.)	-0.000245995	0.000254711	1
90	PipAc	0.00121201	0.000138716	4
105	DBF	0.00121024	3.86434e-05	3
105	FmocPip	0.0989689	0.00017818	2
105	Pip (calc.)	-0.000149442	8.47369e-05	1
105	PipAc	0.00135968	0.00012338	4
120	DBF	0.0013258	0.00019742	3
120	FmocPip	0.0988003	0.000151218	2
120	Pip (calc.)	-0.000195224	0.000298953	1
120	PipAc	0.00152103	0.000101533	4
135	DBF	0.00162184	5.1225e-05	3
135	FmocPip	0.0986963	0.000153263	2
135	Pip (calc.)	-0.000150819	0.000103373	1
135	PipAc	0.00177266	5.21483e-05	4
150	DBF	0.00170258	0.000121241	3
150	FmocPip	0.0985458	5.75418e-05	2
150	Pip (calc.)	-0.000326761	0.000181845	1
150	PipAc	0.00202934	6.06039e-05	4
165	DBF	0.00196357	0.000212472	3
165	FmocPip	0.0983738	0.000132228	2
165	Pip (calc.)	-0.000170527	0.000188589	1
165	PipAc	0.00213409	2.38834e-05	4
180	DBF	0.00215068	4.94902e-05	3
180	FmocPip	0.0981927	5.85242e-05	2
180	Pip (calc.)	-0.000204433	0.000143708	1
180	PipAc	0.00235512	9.42173e-05	4
195	DBF	0.00241247	0.000245667	3
195	FmocPip	0.0980343	8.1296e-05	2
195	Pip (calc.)	-0.000194681	0.000373631	1
195	PipAc	0.00260715	0.000127964	4
210	DBF	0.00259945	0.000239352	3
210	FmocPip	0.09793	8.89731e-05	2
210	Pip (calc.)	-0.000152559	0.000332862	1
210	PipAc	0.00275201	9.35098e-05	4
225	DBF	0.0028188	0.000181608	3
225	FmocPip	0.0977002	4.1916e-05	2
225	Pip (calc.)	-0.000145986	0.000346804	1
225	PipAc	0.00296479	0.000165196	4
240	DBF	0.00301494	0.00010528	3
240	FmocPip	0.0975817	1.52134e-05	2
240	Pip (calc.)	-0.000188408	0.000252458	1
240	PipAc	0.00320335	0.000147178	4
255	DBF	0.00323402	0.000147742	3
255	FmocPip	0.0974027	1.37116e-05	2
255	Pip (calc.)	-0.000152158	0.00037654	1
255	PipAc	0.00338617	0.000228798	4
270	DBF	0.00345526	7.65891e-05	3
270	FmocPip	0.097206	1.91486e-05	2
270	Pip (calc.)	-0.000211686	0.000172963	1
270	PipAc	0.00366694	9.6374e-05	4
285	DBF	0.00370718	9.24412e-05	3
285	FmocPip	0.0970867	5.45663e-05	2
285	Pip (calc.)	-0.000196231	9.95169e-05	1
285	PipAc	0.00390341	7.07577e-06	4
300	DBF	0.00386273	7.02037e-05	3
300	FmocPip	0.0968206	2.33596e-05	2
300	Pip (calc.)	-0.000276704	0.000131188	1
300	PipAc	0.00413944	6.0984e-05	4
315	DBF	0.0042381	0.000153418	3
315	FmocPip	0.0967061	7.30831e-05	2
315	Pip (calc.)	-0.000102057	0.000214454	1
315	PipAc	0.00434015	6.10358e-05	4
330	DBF	0.00444794	0.000174396	3
330	FmocPip	0.0964856	1.20701e-05	2
330	Pip (calc.)	-8.72338e-05	0.000221685	1
330	PipAc	0.00453518	4.72885e-05	4
345	DBF	0.00457849	1.92154e-05	3
345	FmocPip	0.0963312	2.84665e-05	2
345	Pip (calc.)	-0.000233934	8.36053e-05	1
345	PipAc	0.00481242	0.000102821	4
360	DBF	0.00496649	0.000123142	3
360	FmocPip	0.0961689	0.0001081	2
360	Pip (calc.)	-9.52071e-05	0.000214558	1
360	PipAc	0.0050617	9.1416e-05	4
375	DBF	0.00514009	0.000162103	3
375	FmocPip	0.0959313	5.1674e-05	2
375	Pip (calc.)	-0.000143567	0.000293722	1
375	PipAc	0.00528366	0.000131619	4
390	DBF	0.00551608	0.000100966	3
390	FmocPip	0.0958093	1.65064e-07	2
390	Pip (calc.)	-0.000110253	0.000125094	1
390	PipAc	0.00562634	2.41278e-05	4
405	DBF	0.00567363	0.000143206	3
405	FmocPip	0.0955643	4.89594e-05	2
405	Pip (calc.)	-0.000203469	0.000270459	1
405	PipAc	0.0058771	0.000127253	4
420	DBF	0.0060022	2.26466e-05	3
420	FmocPip	0.0953896	4.85259e-05	2
420	Pip (calc.)	-0.000104005	0.000152687	1
420	PipAc	0.0061062	0.00013004	4
435	DBF	0.00629845	0.000125355	3
435	FmocPip	0.0950981	2.37281e-06	2
435	Pip (calc.)	-0.00010697	0.000235998	1
435	PipAc	0.00640542	0.000110643	4
450	DBF	0.00671969	0.000132219	3
450	FmocPip	0.0947943	6.57353e-05	2
450	Pip (calc.)	6.34816e-05	7.40418e-05	1
450	PipAc	0.00665621	5.81772e-05	4
465	DBF	0.00712287	4.55801e-05	3
465	FmocPip	0.0945526	0.000116479	2
465	Pip (calc.)	7.61953e-05	6.80667e-05	1
465	PipAc	0.00704668	0.000113647	4
480	DBF	0.00757509	3.17681e-05	3
480	FmocPip	0.0941442	5.15292e-05	2
480	Pip (calc.)	0.000234969	0.000204247	1
480	PipAc	0.00734013	0.000236015	4
495	DBF	0.00817571	4.40216e-05	3
495	FmocPip	0.0936713	4.85506e-05	2
495	Pip (calc.)	0.000618456	0.000111408	1
495	PipAc	0.00755725	6.73861e-05	4
510	DBF	0.00900085	0.000241835	3
510	FmocPip	0.0930021	0.000139885	2
510	Pip (calc.)	0.00109129	7.9581e-05	1
510	PipAc	0.00790956	0.000162254	4
525	DBF	0.0102965	0.000747385	3
525	FmocPip	0.0919831	0.000530048	2
525	Pip (calc.)	0.00201198	0.000688932	1
525	PipAc	0.00828448	5.84528e-05	4
540	DBF	0.0127783	0.00158983	3
540	FmocPip	0.0901448	0.0011535	2
540	Pip (calc.)	0.00415279	0.00136252	1
540	PipAc	0.0086255	0.000227305	4
555	DBF	0.0167558	0.00293202	3
555	FmocPip	0.0871323	0.00223345	2
555	Pip (calc.)	0.00777402	0.00258488	1
555	PipAc	0.00898176	0.000347139	4
570	DBF	0.0236214	0.00485532	3
570	FmocPip	0.0819798	0.00373733	2
570	Pip (calc.)	0.0140652	0.00450995	1
570	PipAc	0.00955617	0.000345563	4
585	DBF	0.0321788	0.00690972	3
585	FmocPip	0.075431	0.00518907	2
585	Pip (calc.)	0.0220131	0.0063633	1
585	PipAc	0.0101658	0.000546426	4
600	DBF	0.0428832	0.00832923	3
600	FmocPip	0.0671663	0.00632601	2
600	Pip (calc.)	0.0317959	0.00734067	1
600	PipAc	0.0110873	0.00098856	4
615	DBF	0.0542215	0.00864401	3
615	FmocPip	0.0581321	0.00695191	2
615	Pip (calc.)	0.0417445	0.00737745	1
615	PipAc	0.012477	0.00126656	4
630	DBF	0.0648342	0.00796703	3
630	FmocPip	0.049379	0.00677746	2
630	Pip (calc.)	0.0505047	0.00603635	1
630	PipAc	0.0143295	0.00193068	4
645	DBF	0.0746429	0.00421008	3
645	FmocPip	0.040606	0.00372574	2
645	Pip (calc.)	0.057433	0.00281224	1
645	PipAc	0.0172099	0.00139923	4
660	DBF	0.0806005	0.00576564	3
660	FmocPip	0.0347553	0.00510182	2
660	Pip (calc.)	0.0606832	0.00296147	1
660	PipAc	0.0199173	0.00280417	4
675	DBF	0.085434	0.00550215	3
675	FmocPip	0.0293335	0.00432317	2
675	Pip (calc.)	0.0621459	0.00239667	1
675	PipAc	0.0232881	0.00310547	4
690	DBF	0.0902396	0.00341963	3
690	FmocPip	0.0251417	0.00374536	2
690	Pip (calc.)	0.0634027	0.000195484	1
690	PipAc	0.0268369	0.00361511	4
705	DBF	0.0931837	0.00243764	3
705	FmocPip	0.0217248	0.00316252	2
705	Pip (calc.)	0.0628422	0.00115004	1
705	PipAc	0.0303415	0.00358769	4
720	DBF	0.0952582	0.00185447	3
720	FmocPip	0.019052	0.00267698	2
720	Pip (calc.)	0.0614426	0.00172827	1
720	PipAc	0.0338157	0.00358274	4
735	DBF	0.0963204	0.00203046	3
735	FmocPip	0.0168543	0.00233936	2
735	Pip (calc.)	0.0591484	0.00166746	1
735	PipAc	0.037172	0.00369792	4
750	DBF	0.0976277	0.000989076	3
750	FmocPip	0.0150943	0.00188515	2
750	Pip (calc.)	0.0572573	0.00263168	1
750	PipAc	0.0403704	0.00362076	4
765	DBF	0.0972592	0.00208149	3
765	FmocPip	0.013761	0.00183804	2
765	Pip (calc.)	0.0539239	0.00175922	1
765	PipAc	0.0433353	0.00384071	4
780	DBF	0.0976486	0.00247306	3
780	FmocPip	0.0125831	0.00170815	2
780	Pip (calc.)	0.0515114	0.00145466	1
780	PipAc	0.0461373	0.00392772	4
795	DBF	0.099249	0.000268203	3
795	FmocPip	0.0114547	0.00141283	2
795	Pip (calc.)	0.050142	0.00297733	1
795	PipAc	0.0491071	0.00324553	4
810	DBF	0.0994189	0.000258807	3
810	FmocPip	0.0104289	0.00135393	2
810	Pip (calc.)	0.0478304	0.00295079	1
810	PipAc	0.0515885	0.0032096	4
825	DBF	0.0995777	0.000189175	3
825	FmocPip	0.00969566	0.00115798	2
825	Pip (calc.)	0.0455729	0.00289345	1
825	PipAc	0.0540048	0.00308263	4
840	DBF	0.0997284	2.90814e-05	3
840	FmocPip	0.00892855	0.00102116	2
840	Pip (calc.)	0.0433657	0.00307327	1
840	PipAc	0.0563627	0.00310235	4
855	DBF	0.0998706	0.000183033	3
855	FmocPip	0.00836338	0.00105136	2
855	Pip (calc.)	0.0413791	0.00307859	1
855	PipAc	0.0584915	0.00289555	4
870	DBF	0.0996217	0.000534979	3
870	FmocPip	0.00784025	0.000936666	2
870	Pip (calc.)	0.0392609	0.00244546	1
870	PipAc	0.0603608	0.00298043	4
885	DBF	0.0990674	0.000653591	3
885	FmocPip	0.00741691	0.00107862	2
885	Pip (calc.)	0.0369455	0.00247681	1
885	PipAc	0.062122	0.0031304	4
900	DBF	0.0996765	1.68279e-05	3
900	FmocPip	0.00682206	0.000888721	2
900	Pip (calc.)	0.035554	0.00260891	1
900	PipAc	0.0641225	0.00262574	4
915	DBF	0.099454	0.000392813	3
915	FmocPip	0.00641207	0.000904838	2
915	Pip (calc.)	0.0337869	0.00247647	1
915	PipAc	0.065667	0.00286929	4
930	DBF	0.0992173	0.000427097	3
930	FmocPip	0.00602056	0.000917908	2
930	Pip (calc.)	0.0320838	0.00231861	1
930	PipAc	0.0671336	0.00274571	4
945	DBF	0.098583	0.00138654	3
945	FmocPip	0.00583351	0.00100737	2
945	Pip (calc.)	0.0302034	0.00180636	1
945	PipAc	0.0683795	0.0031929	4
960	DBF	0.0977083	0.00261062	3
960	FmocPip	0.00568256	0.00128079	2
960	Pip (calc.)	0.0285454	0.00134395	1
960	PipAc	0.0691629	0.00395457	4
975	DBF	0.0974344	0.00288335	3
975	FmocPip	0.00549702	0.00133271	2
975	Pip (calc.)	0.0271023	0.00117714	1
975	PipAc	0.0703321	0.00406049	4
990	DBF	0.0974868	0.00267613	3
990	FmocPip	0.00517711	0.00129284	2
990	Pip (calc.)	0.0259243	0.00129622	1
990	PipAc	0.0715625	0.00397235	4
1005	DBF	0.0984024	0.00136766	3
1005	FmocPip	0.00463201	0.000911838	2
1005	Pip (calc.)	0.0250011	0.00154672	1
1005	PipAc	0.0734013	0.00291438	4
1020	DBF	0.0994892	0.000253411	3
1020	FmocPip	0.00416378	0.000505041	2
1020	Pip (calc.)	0.024404	0.00230912	1
1020	PipAc	0.0750852	0.00205571	4
1035	DBF	0.0993944	0.000188079	3
1035	FmocPip	0.00388292	0.000450882	2
1035	Pip (calc.)	0.0232031	0.0021872	1
1035	PipAc	0.0761913	0.00199912	4
1050	DBF	0.0994358	0.000337788	3
1050	FmocPip	0.00368231	0.000499426	2
1050	Pip (calc.)	0.0222481	0.0021898	1
1050	PipAc	0.0771877	0.00185201	4
1065	DBF	0.0993443	8.53006e-05	3
1065	FmocPip	0.00353574	0.000458904	2
1065	Pip (calc.)	0.0212425	0.00188096	1
1065	PipAc	0.0781019	0.00179566	4
1080	DBF	0.0993361	0.000193923	3
1080	FmocPip	0.00328813	0.000505602	2
1080	Pip (calc.)	0.0203328	0.00200107	1
1080	PipAc	0.0790033	0.00180715	4
1095	DBF	0.0991324	0.000159849	3
1095	FmocPip	0.00309748	0.000447134	2
1095	Pip (calc.)	0.0193374	0.00194757	1
1095	PipAc	0.079795	0.00178772	4
1110	DBF	0.0992407	6.56244e-05	3
1110	FmocPip	0.0028732	0.000439262	2
1110	Pip (calc.)	0.018585	0.00183885	1
1110	PipAc	0.0806557	0.00177323	4
1125	DBF	0.0992031	5.58875e-05	3
1125	FmocPip	0.00269571	0.000357935	2
1125	Pip (calc.)	0.0177515	0.00178678	1
1125	PipAc	0.0814515	0.00173089	4
1140	DBF	0.0990964	1.00228e-05	3
1140	FmocPip	0.00263298	0.000404859	2
1140	Pip (calc.)	0.0169577	0.00163301	1
1140	PipAc	0.0821387	0.00164304	4
1155	DBF	0.0990635	6.89631e-05	3
1155	FmocPip	0.00245986	0.000338681	2
1155	Pip (calc.)	0.0162425	0.0016928	1
1155	PipAc	0.082821	0.00176177	4
1170	DBF	0.0990112	7.5739e-05	3
1170	FmocPip	0.00237398	0.000376069	2
1170	Pip (calc.)	0.0154353	0.00168325	1
1170	PipAc	0.083576	0.00160751	4
1185	DBF	0.0988714	4.81152e-05	3
1185	FmocPip	0.00220318	0.000308268	2
1185	Pip (calc.)	0.014579	0.00137608	1
1185	PipAc	0.0842925	0.00142419	4
1200	DBF	0.0989584	8.76809e-05	3
1200	FmocPip	0.00203165	0.000137653	2
1200	Pip (calc.)	0.0141639	0.00139962	1
1200	PipAc	0.0847945	0.0014873	4
1215	DBF	0.0987683	3.87245e-05	3
1215	FmocPip	0.0020217	0.000213444	2
1215	Pip (calc.)	0.0134555	0.00131188	1
1215	PipAc	0.0853128	0.0013501	4
1230	DBF	0.0987347	8.18511e-05	3
1230	FmocPip	0.00191025	0.00025064	2
1230	Pip (calc.)	0.012743	0.0016087	1
1230	PipAc	0.0859917	0.00152685	4
1245	DBF	0.0987163	0.000322496	3
1245	FmocPip	0.00176207	0.000261716	2
1245	Pip (calc.)	0.0122751	0.00119258	1
1245	PipAc	0.0864413	0.00151508	4
1260	DBF	0.0986262	0.000267275	3
1260	FmocPip	0.00168106	0.000237212	2
1260	Pip (calc.)	0.0117581	0.00136976	1
1260	PipAc	0.0868681	0.00163704	4
1275	DBF	0.0987015	0.000282893	3
1275	FmocPip	0.00158524	0.000163484	2
1275	Pip (calc.)	0.0112389	0.0010816	1
1275	PipAc	0.0874626	0.00136449	4
1290	DBF	0.0985757	0.00037788	3
1290	FmocPip	0.00156373	0.000158415	2
1290	Pip (calc.)	0.0107182	0.00109752	1
1290	PipAc	0.0878575	0.0014754	4
1305	DBF	0.0984669	0.00050152	3
1305	FmocPip	0.00153995	0.000198997	2
1305	Pip (calc.)	0.0102975	0.00116414	1
1305	PipAc	0.0881694	0.00166566	4
1320	DBF	0.0986022	0.000297099	3
1320	FmocPip	0.0014485	0.000119247	2
1320	Pip (calc.)	0.00977967	0.00121623	1
1320	PipAc	0.0888225	0.00151333	4
1335	DBF	0.0986168	0.000102146	3
1335	FmocPip	0.00128076	9.85932e-05	2
1335	Pip (calc.)	0.00930342	0.00119129	1
1335	PipAc	0.0893134	0.00129344	4
1350	DBF	0.0982804	0.000745737	3
1350	FmocPip	0.00128379	0.000155897	2
1350	Pip (calc.)	0.00884165	0.000740167	1
1350	PipAc	0.0894387	0.0014859	4
1365	DBF	0.0979948	0.00086527	3
1365	FmocPip	0.00134194	0.000316068	2
1365	Pip (calc.)	0.00836272	0.000822034	1
1365	PipAc	0.089632	0.0016873	4
1380	DBF	0.0980924	0.000715972	3
1380	FmocPip	0.0012504	0.000230129	2
1380	Pip (calc.)	0.00797553	0.000939334	1
1380	PipAc	0.0901169	0.00165531	4
1395	DBF	0.0980648	0.000928093	3
1395	FmocPip	0.00114741	0.000166788	2
1395	Pip (calc.)	0.00766123	0.000812748	1
1395	PipAc	0.0904036	0.00174084	4
1410	DBF	0.0980508	0.000781416	3
1410	FmocPip	0.00107463	0.00019591	2
1410	Pip (calc.)	0.00722053	0.000739931	1
1410	PipAc	0.0908303	0.00152135	4
1425	DBF	0.0979832	0.00108936	3
1425	FmocPip	0.00103098	0.000240111	2
1425	Pip (calc.)	0.00705945	0.000680099	1
1425	PipAc	0.0909238	0.00176946	4
1440	DBF	0.0982304	0.000549023	3
1440	FmocPip	0.000913979	0.000178489	2
1440	Pip (calc.)	0.0067458	0.000891723	1
1440	PipAc	0.0914846	0.00144075	4
1455	DBF	0.0980417	0.00113919	3
1455	FmocPip	0.00104458	0.000197511	2
1455	Pip (calc.)	0.00634159	0.000494019	1
1455	PipAc	0.0917001	0.00163321	4
1470	DBF	0.0979564	0.000896953	3
1470	FmocPip	0.000960791	0.000111902	2
1470	Pip (calc.)	0.00594206	0.000616753	1
1470	PipAc	0.0920143	0.00151371	4
1485	DBF	0.0979395	0.000962129	3
1485	FmocPip	0.000934267	0.000151373	2
1485	Pip (calc.)	0.00573239	0.000529774	1
1485	PipAc	0.0922071	0.0014919	4
1500	DBF	0.0979421	0.00092061	3
1500	FmocPip	0.000933887	6.17935e-05	2
1500	Pip (calc.)	0.00539955	0.000480171	1
1500	PipAc	0.0925426	0.00140078	4
1515	DBF	0.0979085	0.00106281	3
1515	FmocPip	0.000816835	0.000188969	2
1515	Pip (calc.)	0.00512395	0.000509941	1
1515	PipAc	0.0927845	0.00157275	4
1530	DBF	0.0979206	0.0013174	3
1530	FmocPip	0.000815102	0.000162485	2
1530	Pip (calc.)	0.00499233	0.000224899	1
1530	PipAc	0.0929282	0.00154229	4
1545	DBF	0.0982048	0.000685406	3
1545	FmocPip	0.000665261	0.000100189	2
1545	Pip (calc.)	0.00481702	0.000356626	1
1545	PipAc	0.0933878	0.00104203	4
1560	DBF	0.0984468	0.000489979	3
1560	FmocPip	0.000597284	0.000113467	2
1560	Pip (calc.)	0.00465853	0.000428851	1
1560	PipAc	0.0937883	0.00091883	4
1575	DBF	0.0984546	6.78171e-05	3
1575	FmocPip	0.000601383	0.000117205	2
1575	Pip (calc.)	0.00425793	0.000588072	1
1575	PipAc	0.0941967	0.000655889	4
1590	DBF	0.0980879	0.00104288	3
1590	FmocPip	0.000702697	0.000109715	2
1590	Pip (calc.)	0.00421799	0.000298303	1
1590	PipAc	0.0938699	0.00134119	4
1605	DBF	0.0984295	0.000307247	3
1605	FmocPip	0.000516817	1.34498e-05	2
1605	Pip (calc.)	0.0039644	0.000638841	1
1605	PipAc	0.094465	0.000946088	4
1620	DBF	0.0986823	0.000172935	3
1620	FmocPip	0.000511144	0.000250837	2
1620	Pip (calc.)	0.00391142	0.000376646	1
1620	PipAc	0.0947709	0.000549581	4
1635	DBF	0.0985618	0.000303987	3
1635	FmocPip	0.000499049	0.000158593	2
1635	Pip (calc.)	0.00365436	0.000411986	1
1635	PipAc	0.0949075	0.000715973	4
1650	DBF	0.0984505	0.000380842	3
1650	FmocPip	0.000455676	0.000118631	2
1650	Pip (calc.)	0.00345741	0.000248333	1
1650	PipAc	0.0949931	0.000629176	4
1665	DBF	0.0981156	0.000901568	3
1665	FmocPip	0.00050318	5.7164e-05	2
1665	Pip (calc.)	0.00314272	0.000115801	1
1665	PipAc	0.0949729	0.00101737	4
1680	DBF	0.098213	0.00078304	3
1680	FmocPip	0.000441403	9.82772e-05	2
1680	Pip (calc.)	0.00300325	0.000146895	1
1680	PipAc	0.0952098	0.000929936	4
1695	DBF	0.0979561	0.00105651	3
1695	FmocPip	0.000502221	5.17752e-05	2
1695	Pip (calc.)	0.00279028	0.000170348	1
1695	PipAc	0.0951658	0.00122685	4
1710	DBF	0.0980143	0.000903886	3
1710	FmocPip	0.00048519	2.3091e-05	2
1710	Pip (calc.)	0.00274234	0.000163512	1
1710	PipAc	0.095272	0.0010674	4
1725	DBF	0.0981648	0.000843302	3
1725	FmocPip	0.000489949	1.84393e-06	2
1725	Pip (calc.)	0.00260629	8.46992e-05	1
1725	PipAc	0.0955585	0.000928001	4
1740	DBF	0.0981588	0.000916098	3
1740	FmocPip	0.000496375	3.94967e-05	2
1740	Pip (calc.)	0.00247348	2.16401e-05	1
1740	PipAc	0.0956853	0.000894458	4
1755	DBF	0.0982467	0.000808536	3
1755	FmocPip	0.000498924	4.91409e-06	2
1755	Pip (calc.)	0.00233014	0.00012828	1
1755	PipAc	0.0959166	0.000933235	4
1770	DBF	0.0979037	0.00125511	3
1770	FmocPip	0.00051063	0.000181727	2
1770	Pip (calc.)	0.00220732	0.000209169	1
1770	PipAc	0.0956964	0.00104594	4
1785	DBF	0.0977826	0.00129399	3
1785	FmocPip	0.000466791	0.000130847	2
1785	Pip (calc.)	0.0020392	2.34758e-05	1
1785	PipAc	0.0957434	0.00127051	4
1800	DBF	0.0979811	0.00108018	3
1800	FmocPip	0.000364929	4.55424e-05	2
1800	Pip (calc.)	0.00189417	0.000159578	1
1800	PipAc	0.0960869	0.000920598	4
1815	DBF	0.0976838	0.00100207	3
1815	FmocPip	0.000420187	6.72689e-05	2
1815	Pip (calc.)	0.00189922	0.000183795	1
1815	PipAc	0.0957846	0.000818333	4
1830	DBF	0.0981345	0.000762632	3
1830	FmocPip	0.000386443	1.65979e-05	2
1830	Pip (calc.)	0.00167033	0.000104705	1
1830	PipAc	0.0964641	0.000657927	4
1845	DBF	0.0980799	0.00105479	3
1845	FmocPip	0.000343084	0.000115914	2
1845	Pip (calc.)	0.00174057	2.95565e-05	1
1845	PipAc	0.0963394	0.00102523	4
1860	DBF	0.0979288	0.00117725	3
1860	FmocPip	0.000354008	6.75936e-05	2
1860	Pip (calc.)	0.00145297	0.000168811	1
1860	PipAc	0.0964758	0.00100843	4
1875	DBF	0.0979885	0.00124278	3
1875	FmocPip	0.000355294	0.000165442	2
1875	Pip (calc.)	0.00148671	0.000273466	1
1875	PipAc	0.0965017	0.000969317	4
1890	DBF	0.0980115	0.00113443	3
1890	FmocPip	0.00032869	0.000145596	2
1890	Pip (calc.)	0.00143726	0.000148721	1
1890	PipAc	0.0965743	0.000985707	4
1905	DBF	0.0978395	0.00139627	3
1905	FmocPip	0.00036533	0.000157815	2
1905	Pip (calc.)	0.00125129	0.000159835	1
1905	PipAc	0.0965882	0.00123644	4
1920	DBF	0.0979164	0.0013512	3
1920	FmocPip	0.000340506	9.38352e-05	2
1920	Pip (calc.)	0.00115037	0.000400278	1
1920	PipAc	0.0967661	0.000950917	4
1935	DBF	0.0980183	0.00106751	3
1935	FmocPip	0.000313365	2.53234e-05	2
1935	Pip (calc.)	0.0010434	0.000393736	1
1935	PipAc	0.0969749	0.00067377	4
1950	DBF	0.0981202	0.000881366	3
1950	FmocPip	0.000220356	7.39831e-06	2
1950	Pip (calc.)	0.000933599	0.000117674	1
1950	PipAc	0.0971866	0.000763691	4
1965	DBF	0.0982567	0.00105578	3
1965	FmocPip	0.000262309	4.38448e-05	2
1965	Pip (calc.)	0.000950159	0.000514047	1
1965	PipAc	0.0973065	0.000541734	4
1980	DBF	0.0979184	0.00140865	3
1980	FmocPip	0.000289188	0.00011695	2
1980	Pip (calc.)	0.000844432	0.000401418	1
1980	PipAc	0.097074	0.00100723	4
1995	DBF	0.0979623	0.00140769	3
1995	FmocPip	0.000286013	0.000157409	2
1995	Pip (calc.)	0.000817045	0.000504784	1
1995	PipAc	0.0971452	0.000902908	4
2010	DBF	0.0983127	0.000986395	3
2010	FmocPip	0.000197476	9.99986e-05	2
2010	Pip (calc.)	0.000734306	0.000510645	1
2010	PipAc	0.0975784	0.000475749	4
2025	DBF	0.0980879	0.00116234	3
2025	FmocPip	0.000226479	0.000112005	2
2025	Pip (calc.)	0.000755261	0.000368777	1
2025	PipAc	0.0973327	0.000793565	4
2040	DBF	0.0981276	0.00118269	3
2040	FmocPip	0.000195498	5.09672e-05	2
2040	Pip (calc.)	0.000523161	0.000537814	1
2040	PipAc	0.0976044	0.000644872	4
2055	DBF	0.0978651	0.0013538	3
2055	FmocPip	0.000281377	0.000103951	2
2055	Pip (calc.)	0.00032992	0.00040657	1
2055	PipAc	0.0975351	0.000947226	4
2070	DBF	0.0980593	0.00132075	3
2070	FmocPip	0.000248867	2.16285e-05	2
2070	Pip (calc.)	0.00026696	0.000798928	1
2070	PipAc	0.0977923	0.000521822	4
2085	DBF	0.0980601	0.0011005	3
2085	FmocPip	0.00015597	1.2372e-05	2
2085	Pip (calc.)	0.000260326	0.000592148	1
2085	PipAc	0.0977998	0.000508353	4
2100	DBF	0.0980854	0.000923954	3
2100	FmocPip	0.00016076	6.42044e-06	2
2100	Pip (calc.)	0.000152561	0.000461405	1
2100	PipAc	0.0979329	0.000462549	4
2115	DBF	0.0979246	0.00107419	3
2115	FmocPip	0.000150241	4.28845e-05	2
2115	Pip (calc.)	-3.4568e-05	0.000505668	1
2115	PipAc	0.0979591	0.000568525	4
2130	DBF	0.0980582	0.00119509	3
2130	FmocPip	0.000160244	1.82617e-05	2
2130	Pip (calc.)	0.000190425	0.000683168	1
2130	PipAc	0.0978678	0.000511917	4
2145	DBF	0.0978719	0.00123851	3
2145	FmocPip	0.000173779	3.48811e-05	2
2145	Pip (calc.)	3.92695e-05	0.000471658	1
2145	PipAc	0.0978326	0.000766855	4
2160	DBF	0.0979774	0.00112544	3
2160	FmocPip	0.000180135	1.9714e-05	2
2160	Pip (calc.)	-7.39971e-05	0.000486942	1
2160	PipAc	0.0980514	0.0006385	4
2175	DBF	0.0979014	0.00139769	3
2175	FmocPip	0.000260749	6.99375e-05	2
2175	Pip (calc.)	-8.02832e-05	0.000573674	1
2175	PipAc	0.0979817	0.000824017	4
2190	DBF	0.0979321	0.00125075	3
2190	FmocPip	0.000219604	3.44009e-06	2
2190	Pip (calc.)	-0.000209286	0.000533203	1
2190	PipAc	0.0981413	0.000717544	4
2205	DBF	0.0977665	0.00132322	3
2205	FmocPip	0.000237672	6.41036e-05	2
2205	Pip (calc.)	-0.000336823	0.000546141	1
2205	PipAc	0.0981034	0.000777079	4
2220	DBF	0.0980167	0.00129931	3
2220	FmocPip	0.00019244	2.12033e-05	2
2220	Pip (calc.)	-0.000179097	0.000609885	1
2220	PipAc	0.0981958	0.000689425	4
2235	DBF	0.097877	0.00146202	3
2235	FmocPip	0.000264107	1.7538e-05	2
2235	Pip (calc.)	-0.000390172	0.000738461	1
2235	PipAc	0.0982672	0.000723554	4
2250	DBF	0.0979448	0.00121477	3
2250	FmocPip	0.000225592	4.81045e-05	2
2250	Pip (calc.)	-0.00029898	0.00058891	1
2250	PipAc	0.0982438	0.000625856	4
2265	DBF	0.0979079	0.00111471	3
2265	FmocPip	0.000202611	4.7406e-05	2
2265	Pip (calc.)	-0.000412267	0.000433687	1
2265	PipAc	0.0983202	0.000681019	4
2280	DBF	0.0981386	0.00102283	3
2280	FmocPip	0.000152025	3.26225e-05	2
2280	Pip (calc.)	-0.000345196	0.000469068	1
2280	PipAc	0.0984838	0.000553763	4
2295	DBF	0.098029	0.00105482	3
2295	FmocPip	0.000189247	6.87035e-06	2
2295	Pip (calc.)	-0.000489047	0.000459035	1
2295	PipAc	0.098518	0.000595783	4
2310	DBF	0.0979436	0.00131407	3
2310	FmocPip	0.000144972	8.14726e-05	2
2310	Pip (calc.)	-0.000428204	0.000606184	1
2310	PipAc	0.0983718	0.000707881	4
2325	DBF	0.0979674	0.00118357	3
2325	FmocPip	0.000216831	8.58374e-05	2
2325	Pip (calc.)	-0.000518614	0.000382875	1
2325	PipAc	0.098486	0.000800691	4
2340	DBF	0.0983606	0.000927929	3
2340	FmocPip	0.000148309	9.19252e-07	2
2340	Pip (calc.)	-0.000395351	0.000531914	1
2340	PipAc	0.098756	0.000396755	4
2355	DBF	0.0980451	0.00106977	3
2355	FmocPip	0.000197562	7.12125e-05	2
2355	Pip (calc.)	-0.000531611	0.000642797	1
2355	PipAc	0.0985767	0.000426973	4
2370	DBF	0.0981003	0.000976869	3
2370	FmocPip	0.000149429	2.26275e-05	2
2370	Pip (calc.)	-0.000651715	0.000651783	1
2370	PipAc	0.098752	0.000325086	4
2385	DBF	0.0979887	0.00132481	3
2385	FmocPip	0.000166908	2.78075e-05	2
2385	Pip (calc.)	-0.000655987	0.000756565	1
2385	PipAc	0.0986447	0.00056825	4
2400	DBF	0.0982286	0.000657158	3
2400	FmocPip	0.000105249	0.000148844	2
2400	Pip (calc.)	-0.000795073	0.00052028	1
2400	PipAc	0.0990237	0.000136878	4
2415	DBF	0.0982284	0.000977693	3
2415	FmocPip	8.78464e-05	0.000117064	2
2415	Pip (calc.)	-0.00067387	0.000841232	1
2415	PipAc	0.0989023	0.000136461	4
2430	DBF	0.0978533	0.000894938	3
2430	FmocPip	0.000106747	6.76272e-05	2
2430	Pip (calc.)	-0.000977616	0.00055968	1
2430	PipAc	0.0988309	0.000337092	4
2445	DBF	0.0982339	0.000905011	3
2445	FmocPip	0.000149712	4.18437e-05	2
2445	Pip (calc.)	-0.000756795	0.000586034	1
2445	PipAc	0.0989907	0.000318977	4
2460	DBF	0.0980905	0.000909119	3
2460	FmocPip	9.27172e-05	9.65859e-05	2
2460	Pip (calc.)	-0.000896108	0.000660971	1
2460	PipAc	0.0989866	0.000248148	4
2475	DBF	0.0980969	0.000912757	3
2475	FmocPip	0.000148576	1.66562e-05	2
2475	Pip (calc.)	-0.00091456	0.000495491	1
2475	PipAc	0.0990115	0.000417266	4
2490	DBF	0.0980706	0.000981889	3
2490	FmocPip	0.000157663	8.02839e-05	2
2490	Pip (calc.)	-0.000858782	0.000393611	1
2490	PipAc	0.0989294	0.000588278	4
2505	DBF	0.0981257	0.00106143	3
2505	FmocPip	0.000160275	3.0911e-05	2
2505	Pip (calc.)	-0.000898687	0.000679987	1
2505	PipAc	0.0990244	0.000381443	4
2520	DBF	0.098156	0.00110133	3
2520	FmocPip	0.000115034	8.63633e-05	2
2520	Pip (calc.)	-0.000783866	0.000575604	1
2520	PipAc	0.0989399	0.000525722	4
2535	DBF	0.0982133	0.000852281	3
2535	FmocPip	6.78407e-05	2.97101e-05	2
2535	Pip (calc.)	-0.000937759	0.00054088	1
2535	PipAc	0.0991511	0.000311401	4
2550	DBF	0.0981133	0.00104684	3
2550	FmocPip	0.000132103	7.14819e-05	2
2550	Pip (calc.)	-0.00106386	0.000768926	1
2550	PipAc	0.0991772	0.000277911	4
2565	DBF	0.0982651	0.00101376	3
2565	FmocPip	0.000102986	5.88023e-06	2
2565	Pip (calc.)	-0.000923121	0.000650175	1
2565	PipAc	0.0991883	0.000363581	4
2580	DBF	0.0984861	0.000794439	3
2580	FmocPip	4.54036e-05	6.14444e-05	2
2580	Pip (calc.)	-0.000946658	0.000761354	1
2580	PipAc	0.0994328	3.30847e-05	4
2595	DBF	0.0984199	0.000835832	3
2595	FmocPip	0.000105757	8.85567e-05	2
2595	Pip (calc.)	-0.00103333	0.000740407	1
2595	PipAc	0.0994533	9.54252e-05	4
2610	DBF	0.098265	0.00100812	3
2610	FmocPip	0.000123579	4.07987e-05	2
2610	Pip (calc.)	-0.00103208	0.000677667	1
2610	PipAc	0.099297	0.000330455	4
2625	DBF	0.0984561	0.0006863	3
2625	FmocPip	2.57635e-05	2.80409e-05	2
2625	Pip (calc.)	-0.001044	0.000707886	1
2625	PipAc	0.0995001	2.15855e-05	4
2640	DBF	0.0982212	0.000976734	3
2640	FmocPip	0.000135623	3.76241e-05	2
2640	Pip (calc.)	-0.00120448	0.000748572	1
2640	PipAc	0.0994257	0.000228162	4
2655	DBF	0.0983998	0.000992984	3
2655	FmocPip	4.77281e-05	1.713e-06	2
2655	Pip (calc.)	-0.00103825	0.000795652	1
2655	PipAc	0.099438	0.000197332	4
2670	DBF	0.0982959	0.00121392	3
2670	FmocPip	0.000112101	2.41713e-05	2
2670	Pip (calc.)	-0.00124032	0.00102727	1
2670	PipAc	0.0995362	0.000186648	4
2685	DBF	0.0981731	0.000975218	3
2685	FmocPip	0.000112721	8.27478e-05	2
2685	Pip (calc.)	-0.00137811	0.000905549	1
2685	PipAc	0.0995512	6.96689e-05	4
2700	DBF	0.0984257	0.00111528	3
2700	FmocPip	9.48076e-05	1.43134e-05	2
2700	Pip (calc.)	-0.00105162	0.000984688	1
2700	PipAc	0.0994773	0.000130588	4
2715	DBF	0.0984239	0.00103001	3
2715	FmocPip	0.000100908	7.65726e-05	2
2715	Pip (calc.)	-0.001138	0.000907173	1
2715	PipAc	0.0995619	0.000122838	4
2730	DBF	0.0982604	0.00101327	3
2730	FmocPip	0.000129025	2.59198e-05	2
2730	Pip (calc.)	-0.00132124	0.000859178	1
2730	PipAc	0.0995816	0.000154093	4
2745	DBF	0.0984092	0.000984085	3
2745	FmocPip	0.000135622	6.58696e-05	2
2745	Pip (calc.)	-0.00120768	0.000915023	1
2745	PipAc	0.0996168	6.9061e-05	4
2760	DBF	0.0984457	0.000968382	3
2760	FmocPip	5.35118e-05	1.23759e-05	2
2760	Pip (calc.)	-0.00118392	0.000853956	1
2760	PipAc	0.0996296	0.000114426	4
2775	DBF	0.0983924	0.000931112	3
2775	FmocPip	9.2989e-05	0.000108173	2
2775	Pip (calc.)	-0.00126398	0.000781439	1
2775	PipAc	0.0996564	0.000149672	4
2790	DBF	0.098358	0.0011402	3
2790	FmocPip	0.000132843	3.68784e-05	2
2790	Pip (calc.)	-0.00132468	0.000936246	1
2790	PipAc	0.0996827	0.000203953	4
2805	DBF	0.0983537	0.000937985	3
2805	FmocPip	0.00011358	6.37165e-05	2
2805	Pip (calc.)	-0.00127903	0.000687565	1
2805	PipAc	0.0996327	0.00025042	4
2820	DBF	0.0983686	0.000859877	3
2820	FmocPip	0.000108509	0.000153454	2
2820	Pip (calc.)	-0.00124757	0.000731886	1
2820	PipAc	0.0996162	0.000127991	4
2835	DBF	0.0982571	0.00103142	3
2835	FmocPip	6.34122e-05	6.35831e-06	2
2835	Pip (calc.)	-0.00135681	0.000836616	1
2835	PipAc	0.0996139	0.000194806	4
2850	DBF	0.0983859	0.000937311	3
2850	FmocPip	9.45357e-05	7.61108e-05	2
2850	Pip (calc.)	-0.00138244	0.000916756	1
2850	PipAc	0.0997684	2.05545e-05	4
2865	DBF	0.0983058	0.00115574	3
2865	FmocPip	0.000123577	5.05116e-05	2
2865	Pip (calc.)	-0.00146539	0.00103794	1
2865	PipAc	0.0997712	0.000117799	4
2880	DBF	0.0984183	0.00117386	3
2880	FmocPip	9.8134e-05	3.66979e-05	2
2880	Pip (calc.)	-0.00146451	0.00108823	1
2880	PipAc	0.0998828	8.56266e-05	4
2895	DBF	0.0985342	0.000989414	3
2895	FmocPip	0.000124713	4.82931e-05	2
2895	Pip (calc.)	-0.00135408	0.000966092	1
2895	PipAc	0.0998883	2.33217e-05	4
2910	DBF	0.0984173	0.00102663	3
2910	FmocPip	0.000109087	3.3189e-05	2
2910	Pip (calc.)	-0.00153873	0.000964512	1
2910	PipAc	0.0999561	6.21167e-05	4
2925	DBF	0.0985147	0.0010159	3
2925	FmocPip	0.000107321	4.20492e-05	2
2925	Pip (calc.)	-0.00137563	0.000941838	1
2925	PipAc	0.0998903	7.40597e-05	4
2940	DBF	0.0979431		3
2940	FmocPip	0.000126945		2
2940	Pip (calc.)	-0.00193085		1
2940	PipAc	0.099874		4
2955	DBF	0.0977732		3
2955	FmocPip	0.000165454		2
2955	Pip (calc.)	-0.00213769		1
2955	PipAc	0.0999109		4
2970	DBF	0.0976415		3
2970	FmocPip	0.000187442		2
2970	Pip (calc.)	-0.00212275		1
2970	PipAc	0.0997643		4
2985	DBF	0.0979687		3
2985	FmocPip	0.000118987		2
2985	Pip (calc.)	-0.00203131		1
2985	PipAc	0.1		4

## Sheet: c model
time	species	concentration	plotnum
0	FmocPip	0.1	2
0	Pip (calc.)	0	1
0	PipAc	0	4
0	DBF	0	3
10	FmocPip	0.0998935060430271	2
10	Pip (calc.)	0.000010350011282679	1
10	PipAc	0.0000961439456902854	4
10	DBF	0.000106493956972964	3
20	FmocPip	0.0997863773723357	2
20	Pip (calc.)	0.0000105817665624356	1
20	PipAc	0.000203040861101822	4
20	DBF	0.000213622627664324	3
30	FmocPip	0.0996792173042859	2
30	Pip (calc.)	0.0000108238066004764	1
30	PipAc	0.000309958889113469	4
30	DBF	0.000320782695714125	3
40	FmocPip	0.0995720092097131	2
40	Pip (calc.)	0.0000110779504404808	1
40	PipAc	0.000416912839845878	4
40	DBF	0.000427990790286971	3
50	FmocPip	0.0994647571744618	2
50	Pip (calc.)	0.0000113441773739817	1
50	PipAc	0.000523898648162947	4
50	DBF	0.000535242825538241	3
60	FmocPip	0.0993574312209246	2
60	Pip (calc.)	0.0000116295676558693	1
60	PipAc	0.000630939211417451	4
60	DBF	0.000642568779075448	3
70	FmocPip	0.0992500975618859	2
70	Pip (calc.)	0.0000119174138543722	1
70	PipAc	0.000737985024256946	4
70	DBF	0.000749902438114192	3
80	FmocPip	0.0991426978577111	2
80	Pip (calc.)	0.0000122287653246137	1
80	PipAc	0.000845073376961721	4
80	DBF	0.000857302142289004	3
90	FmocPip	0.0990352230099514	2
90	Pip (calc.)	0.0000125577800000123	1
90	PipAc	0.000952219210045809	4
90	DBF	0.000964776990048722	3
100	FmocPip	0.0989276629956781	2
100	Pip (calc.)	0.0000129052612966852	1
100	PipAc	0.00105943174302238	4
100	DBF	0.001072337004322	3
110	FmocPip	0.0988200066555313	2
110	Pip (calc.)	0.0000132733907329002	1
110	PipAc	0.00116671995373299	4
110	DBF	0.00117999334446872	3
120	FmocPip	0.098712243106162	2
120	Pip (calc.)	0.0000136640626011874	1
120	PipAc	0.00127409283123418	4
120	DBF	0.00128775689383805	3
130	FmocPip	0.0986043550720357	2
130	Pip (calc.)	0.000014080010760833	1
130	PipAc	0.00138156491720103	4
130	DBF	0.0013956449279644	3
140	FmocPip	0.0984963353453046	2
140	Pip (calc.)	0.0000145227738963992	1
140	PipAc	0.0014891418807967	4
140	DBF	0.00150366465469548	3
150	FmocPip	0.0983881636080032	2
150	Pip (calc.)	0.0000149965888169609	1
150	PipAc	0.00159683980317757	4
150	DBF	0.00161183639199682	3
160	FmocPip	0.0982798203480714	2
160	Pip (calc.)	0.0000155043883663423	1
160	PipAc	0.00170467526356	4
160	DBF	0.00172017965192867	3
170	FmocPip	0.0981712854610963	2
170	Pip (calc.)	0.0000160484540993857	1
170	PipAc	0.00181266608480194	4
170	DBF	0.00182871453890373	3
180	FmocPip	0.0980625371538636	2
180	Pip (calc.)	0.0000166327042780742	1
180	PipAc	0.00192083014185605	4
180	DBF	0.00193746284613648	3
190	FmocPip	0.0979535508458545	2
190	Pip (calc.)	0.0000172636747756348	1
190	PipAc	0.00202918547936776	4
190	DBF	0.00204644915414558	3
200	FmocPip	0.0978442982621219	2
200	Pip (calc.)	0.0000179488407882617	1
200	PipAc	0.0021377528970879	4
200	DBF	0.00215570173787819	3
210	FmocPip	0.0977347472003887	2
210	Pip (calc.)	0.0000186944340309763	1
210	PipAc	0.00224655836557835	4
210	DBF	0.00226525279961136	3
220	FmocPip	0.0976248617203969	2
220	Pip (calc.)	0.0000195059293562373	1
220	PipAc	0.00235563235024486	4
220	DBF	0.00237513827960319	3
230	FmocPip	0.0975146016895202	2
230	Pip (calc.)	0.0000203914581537897	1
230	PipAc	0.0024650068523241	4
230	DBF	0.00248539831047989	3
240	FmocPip	0.097403920956955	2
240	Pip (calc.)	0.0000213647832432667	1
240	PipAc	0.00257471425980012	4
240	DBF	0.00259607904304503	3
250	FmocPip	0.0972927647900007	2
250	Pip (calc.)	0.0000224444237147431	1
250	PipAc	0.0026847907862834	4
250	DBF	0.00270723520999933	3
260	FmocPip	0.097181068074832	2
260	Pip (calc.)	0.0000236495860294231	1
260	PipAc	0.0027952823391377	4
260	DBF	0.00281893192516805	3
270	FmocPip	0.0970687548841157	2
270	Pip (calc.)	0.0000249977974757425	1
270	PipAc	0.00290624731840771	4
270	DBF	0.0029312451158844	3
280	FmocPip	0.0969557375075817	2
280	Pip (calc.)	0.0000265103298078882	1
280	PipAc	0.00301775216260948	4
280	DBF	0.00304426249241839	3
290	FmocPip	0.0968419111200316	2
290	Pip (calc.)	0.0000282261213204185	1
290	PipAc	0.00312986275864674	4
290	DBF	0.00315808887996847	3
300	FmocPip	0.096727147300322	2
300	Pip (calc.)	0.0000301923238798636	1
300	PipAc	0.0032426603757966	4
300	DBF	0.00327285269967805	3
310	FmocPip	0.0966112878180582	2
310	Pip (calc.)	0.0000324667064344501	1
310	PipAc	0.00335624547550563	4
310	DBF	0.00338871218194192	3
320	FmocPip	0.0964941359139778	2
320	Pip (calc.)	0.0000351261103249606	1
320	PipAc	0.00347073797569506	4
320	DBF	0.00350586408602222	3
330	FmocPip	0.0963754425375695	2
330	Pip (calc.)	0.0000382774656161037	1
330	PipAc	0.00358627999681171	4
330	DBF	0.00362455746243058	3
340	FmocPip	0.0962548856017157	2
340	Pip (calc.)	0.0000420713961086075	1
340	PipAc	0.00370304300217212	4
340	DBF	0.00374511439828436	3
350	FmocPip	0.0961320391686846	2
350	Pip (calc.)	0.0000467233077547584	1
350	PipAc	0.00382123752355578	4
350	DBF	0.00386796083131545	3
360	FmocPip	0.0960063259687202	2
360	Pip (calc.)	0.0000525505591048949	1
360	PipAc	0.00394112347216812	4
360	DBF	0.0039936740312799	3
370	FmocPip	0.0958769404890605	2
370	Pip (calc.)	0.0000600390486880125	1
370	PipAc	0.00406302046224147	4
370	DBF	0.00412305951093956	3
380	FmocPip	0.095742715174554	2
380	Pip (calc.)	0.000069976126940224	1
380	PipAc	0.00418730869849056	4
380	DBF	0.0042572848254461	3
390	FmocPip	0.095601814729845	2
390	Pip (calc.)	0.0000839065495652842	1
390	PipAc	0.00431427872056881	4
390	DBF	0.00439818527015512	3
400	FmocPip	0.0954512720680779	2
400	Pip (calc.)	0.00010432052706469	1
400	PipAc	0.0044444074048297	4
400	DBF	0.00454872793192222	3
410	FmocPip	0.0952860374610499	2
410	Pip (calc.)	0.000136195207425472	1
410	PipAc	0.00457776733148879	4
410	DBF	0.00471396253895017	3
420	FmocPip	0.0950968612294916	2
420	Pip (calc.)	0.000190458817677194	1
420	PipAc	0.00471267995279259	4
420	DBF	0.00490313877050849	3
430	FmocPip	0.094865882776133	2
430	Pip (calc.)	0.000288626557659473	1
430	PipAc	0.00484549066616873	4
430	DBF	0.00513411722386709	3
440	FmocPip	0.0945573471388417	2
440	Pip (calc.)	0.000478927446793702	1
440	PipAc	0.00496372541432578	4
440	DBF	0.00544265286115836	3
450	FmocPip	0.0940944714597917	2
450	Pip (calc.)	0.000856262619263158	1
450	PipAc	0.00504926592090628	4
450	DBF	0.00590552854020833	3
460	FmocPip	0.0933362679624491	2
460	Pip (calc.)	0.00156014830875536	1
460	PipAc	0.00510358372875674	4
460	DBF	0.00666373203755098	3
470	FmocPip	0.0920630436212815	2
470	Pip (calc.)	0.00277123705623336	1
470	PipAc	0.00516571932244633	4
470	DBF	0.00793695637871857	3
480	FmocPip	0.0899467871093906	2
480	Pip (calc.)	0.00478305681861789	1
480	PipAc	0.00527015607195267	4
480	DBF	0.0100532128906095	3
490	FmocPip	0.0865216977843785	2
490	Pip (calc.)	0.00803044046079726	1
490	PipAc	0.00544786175483972	4
490	DBF	0.0134783022156215	3
500	FmocPip	0.081202946747826	2
500	Pip (calc.)	0.0130554206378772	1
500	PipAc	0.00574163261438212	4
500	DBF	0.018797053252174	3
510	FmocPip	0.0734545339367867	2
510	Pip (calc.)	0.0203377447849558	1
510	PipAc	0.00620772127837518	4
510	DBF	0.0265454660632133	3
520	FmocPip	0.0631443945358734	2
520	Pip (calc.)	0.0299423830505819	1
520	PipAc	0.00691322241365983	4
520	DBF	0.0368556054641266	3
530	FmocPip	0.0509566411916197	2
530	Pip (calc.)	0.0411292582829997	1
530	PipAc	0.00791410052438203	4
530	DBF	0.0490433588083803	3
540	FmocPip	0.0384026531950748	2
540	Pip (calc.)	0.0523634414607587	1
540	PipAc	0.00923390534277678	4
540	DBF	0.0615973468049252	3
550	FmocPip	0.0271582399622956	2
550	Pip (calc.)	0.0619923739164016	1
550	PipAc	0.0108493861240852	4
550	DBF	0.0728417600377044	3
560	FmocPip	0.0182603968075351	2
560	Pip (calc.)	0.0690423516976297	1
560	PipAc	0.0126972514992025	4
560	DBF	0.0817396031924649	3
570	FmocPip	0.01186487638563	2
570	Pip (calc.)	0.0734335732214904	1
570	PipAc	0.0147015503864643	4
570	DBF	0.08813512361437	3
580	FmocPip	0.00755998326153478	2
580	Pip (calc.)	0.0756470324176515	1
580	PipAc	0.0167929843148331	4
580	DBF	0.0924400167384652	3
590	FmocPip	0.00477832461676861	2
590	Pip (calc.)	0.0763029640160652	1
590	PipAc	0.0189187113613458	4
590	DBF	0.0952216753832313	3
600	FmocPip	0.00301888033008218	2
600	Pip (calc.)	0.0759384637290772	1
600	PipAc	0.0210426559350065	4
600	DBF	0.0969811196699178	3
610	FmocPip	0.00191443441042015	2
610	Pip (calc.)	0.0749433292101005	1
610	PipAc	0.0231422363736489	4
610	DBF	0.0980855655895798	3
620	FmocPip	0.00122223015473354	2
620	Pip (calc.)	0.0735737245013188	1
620	PipAc	0.025204045338117	4
620	DBF	0.0987777698452664	3
630	FmocPip	0.000787628335555608	2
630	Pip (calc.)	0.0719919209998187	1
630	PipAc	0.0272204506587926	4
630	DBF	0.0992123716644444	3
640	FmocPip	0.00051238056172798	2
640	Pip (calc.)	0.0703003085038543	1
640	PipAc	0.0291873109285823	4
640	DBF	0.099487619438272	3
650	FmocPip	0.000336735394773455	2
650	Pip (calc.)	0.068560440869294	1
650	PipAc	0.0311028237300981	4
650	DBF	0.0996632646052265	3
660	FmocPip	0.000223565515438588	2
660	Pip (calc.)	0.0668099294798238	1
660	PipAc	0.0329665049989047	4
660	DBF	0.0997764344845614	3
670	FmocPip	0.000149893094968286	2
670	Pip (calc.)	0.065071427422838	1
670	PipAc	0.0347786794763613	4
670	DBF	0.0998501069050317	3
680	FmocPip	0.000101582186511938	2
680	Pip (calc.)	0.063358256298893	1
680	PipAc	0.0365401615087703	4
680	DBF	0.099898417813488	3
690	FmocPip	0.0000695444389580183	2
690	Pip (calc.)	0.0616784330549143	1
690	PipAc	0.0382520225003111	4
690	DBF	0.099930455561042	3
700	FmocPip	0.0000480244950978758	2
700	Pip (calc.)	0.0600364882609145	1
700	PipAc	0.039915487238167	4
700	DBF	0.0999519755049021	3
710	FmocPip	0.0000334621258162903	2
710	Pip (calc.)	0.0584346724116394	1
710	PipAc	0.0415318654566968	4
710	DBF	0.0999665378741837	3
720	FmocPip	0.0000235553443731032	2
720	Pip (calc.)	0.0568739496443284	1
720	PipAc	0.0431024950054204	4
720	DBF	0.0999764446556269	3
730	FmocPip	0.0000167571880960537	2
730	Pip (calc.)	0.0553545312234373	1
730	PipAc	0.0446287115825684	4
730	DBF	0.0999832428119039	3
740	FmocPip	0.0000120278867402551	2
740	Pip (calc.)	0.0538761378960704	1
740	PipAc	0.0461118342112819	4
740	DBF	0.0999879721132597	3
750	FmocPip	0.00000870262392151914	2
750	Pip (calc.)	0.0524381392930076	1
750	PipAc	0.047553158077159	4
750	DBF	0.0999912973760784	3
760	FmocPip	0.00000634919399636786	2
760	Pip (calc.)	0.0510397036476902	1
760	PipAc	0.0489539471523975	4
760	DBF	0.0999936508060036	3
770	FmocPip	0.00000467411368334615	2
770	Pip (calc.)	0.0496798960549792	1
770	PipAc	0.050315429825417	4
770	DBF	0.0999953258863166	3
780	FmocPip	0.00000347208603635385	2
780	Pip (calc.)	0.0483577307291156	1
780	PipAc	0.0516387971789242	4
780	DBF	0.0999965279139636	3
790	FmocPip	0.00000260053146958113	2
790	Pip (calc.)	0.0470721966848893	1
790	PipAc	0.0529252027777155	4
790	DBF	0.0999973994685304	3
800	FmocPip	0.00000196245474821728	2
800	Pip (calc.)	0.0458222744049779	1
800	PipAc	0.0541757631343476	4
800	DBF	0.0999980375452517	3
810	FmocPip	0.00000149185342865076	2
810	Pip (calc.)	0.0446069497962103	1
810	PipAc	0.0553915583444342	4
810	DBF	0.0999985081465713	3
820	FmocPip	0.00000114259262939541	2
820	Pip (calc.)	0.0434252246027833	1
820	PipAc	0.05657363279866	4
820	DBF	0.0999988574073706	3
830	FmocPip	0.000000881569376390747	2
830	Pip (calc.)	0.0422761222893032	1
830	PipAc	0.0577229961353928	4
830	DBF	0.0999991184306235	3
840	FmocPip	0.000000684941333412504	2
840	Pip (calc.)	0.0411586905870865	1
840	PipAc	0.0588406244656522	4
840	DBF	0.0999993150586665	3
850	FmocPip	0.00000053568902533222	2
850	Pip (calc.)	0.0400720027405956	1
850	PipAc	0.0599274615644511	4
850	DBF	0.0999994643109746	3
860	FmocPip	0.000000421656094140019	2
860	Pip (calc.)	0.0390151585316681	1
860	PipAc	0.0609844198063097	4
860	DBF	0.0999995783439058	3
870	FmocPip	0.000000334015732133416	2
870	Pip (calc.)	0.0379872848030645	1
870	PipAc	0.0620123811752752	4
870	DBF	0.0999996659842678	3
880	FmocPip	0.000000266245211727527	2
880	Pip (calc.)	0.0369875350079858	1
880	PipAc	0.0630121987408743	4
880	DBF	0.0999997337547882	3
890	FmocPip	0.000000213473650273893	2
890	Pip (calc.)	0.0360150883026837	1
890	PipAc	0.0639846982177286	4
890	DBF	0.0999997865263497	3
900	FmocPip	0.0000001721169309446	2
900	Pip (calc.)	0.0350691503572407	1
900	PipAc	0.0649306775198737	4
900	DBF	0.099999827883069	3
910	FmocPip	0.000000139546166648809	2
910	Pip (calc.)	0.0341489519535712	1
910	PipAc	0.065850908494292	4
910	DBF	0.0999998604538333	3
920	FmocPip	0.00000011376819144964	2
920	Pip (calc.)	0.0332537472682535	1
920	PipAc	0.0667461389575725	4
920	DBF	0.0999998862318085	3
930	FmocPip	0.0000000932568249066001	2
930	Pip (calc.)	0.0323828146616595	1
930	PipAc	0.0676170920755245	4
930	DBF	0.099999906743175	3
940	FmocPip	0.0000000768442044569758	2
940	Pip (calc.)	0.0315354557266127	1
940	PipAc	0.0684644674231866	4
940	DBF	0.0999999231557955	3
950	FmocPip	0.0000000636399906110853	2
950	Pip (calc.)	0.0307109933466905	1
950	PipAc	0.0692889430073195	4
950	DBF	0.0999999363600093	3
960	FmocPip	0.0000000529635170027431	2
960	Pip (calc.)	0.0299087714849073	1
960	PipAc	0.0700911755455738	4
960	DBF	0.0999999470364829	3
970	FmocPip	0.0000000442896601877302	2
970	Pip (calc.)	0.0291281557012604	1
970	PipAc	0.0708718000030752	4
970	DBF	0.0999999557103397	3
980	FmocPip	0.0000000372096078273941	2
980	Pip (calc.)	0.028368531488438	1
980	PipAc	0.0716314312959482	4
980	DBF	0.0999999627903921	3
990	FmocPip	0.0000000314034624911586	2
990	Pip (calc.)	0.0276293019303225	1
990	PipAc	0.0723706666602077	4
990	DBF	0.0999999685965374	3
1000	FmocPip	0.000000026620242807829	2
1000	Pip (calc.)	0.0269098885821856	1
1000	PipAc	0.0730900847915634	4
1000	DBF	0.0999999733797571	3
1010	FmocPip	0.0000000226623775335498	2
1010	Pip (calc.)	0.0262097335096875	1
1010	PipAc	0.0737902438219262	4
1010	DBF	0.0999999773376224	3
1020	FmocPip	0.0000000193735412551743	2
1020	Pip (calc.)	0.0255282962721525	1
1020	PipAc	0.0744716843482969	4
1020	DBF	0.0999999806264587	3
1030	FmocPip	0.0000000166293414223843	2
1030	Pip (calc.)	0.0248650482029427	1
1030	PipAc	0.0751349351617062	4
1030	DBF	0.0999999833706585	3
1040	FmocPip	0.000000014330757865095	2
1040	Pip (calc.)	0.0242194764320407	1
1040	PipAc	0.0757805092311915	4
1040	DBF	0.0999999856692421	3
1050	FmocPip	0.0000000123992486638098	2
1050	Pip (calc.)	0.0235910921606159	1
1050	PipAc	0.0764088954341255	4
1050	DBF	0.0999999876007513	3
1060	FmocPip	0.0000000107691720547861	2
1060	Pip (calc.)	0.0229794215228081	1
1060	PipAc	0.0770205677020101	4
1060	DBF	0.0999999892308279	3
1070	FmocPip	0.00000000938748140293755	2
1070	Pip (calc.)	0.0223839947916708	1
1070	PipAc	0.0776159958148384	4
1070	DBF	0.0999999906125185	3
1080	FmocPip	0.0000000082117778932548	2
1080	Pip (calc.)	0.0218043521304714	1
1080	PipAc	0.0781956396517417	4
1080	DBF	0.099999991788222	3
1090	FmocPip	0.00000000720806785182954	2
1090	Pip (calc.)	0.0212400624604475	1
1090	PipAc	0.0787599303260276	4
1090	DBF	0.0999999927919321	3
1100	FmocPip	0.00000000634831886822372	2
1100	Pip (calc.)	0.0206907049158506	1
1100	PipAc	0.0793092887306133	4
1100	DBF	0.0999999936516811	3
1110	FmocPip	0.0000000056093273946581	2
1110	Pip (calc.)	0.0201558649568289	1
1110	PipAc	0.0798441294284399	4
1110	DBF	0.0999999943906725	3
1120	FmocPip	0.0000000049720438674461	2
1120	Pip (calc.)	0.0196351429265113	1
1120	PipAc	0.080364852095982	4
1120	DBF	0.0999999950279561	3
1130	FmocPip	0.00000000442073541661644	2
1130	Pip (calc.)	0.0191281520172354	1
1130	PipAc	0.0808718435566039	4
1130	DBF	0.0999999955792645	3
1140	FmocPip	0.00000000394234775925758	2
1140	Pip (calc.)	0.018634515875555	1
1140	PipAc	0.0813654801766705	4
1140	DBF	0.0999999960576522	3
1150	FmocPip	0.00000000352600358958449	2
1150	Pip (calc.)	0.0181538688221966	1
1150	PipAc	0.0818461276463517	4
1150	DBF	0.0999999964739963	3
1160	FmocPip	0.00000000316232744778801	2
1160	Pip (calc.)	0.0176858547440642	1
1160	PipAc	0.0823141420881654	4
1160	DBF	0.0999999968376725	3
1170	FmocPip	0.00000000284376128410396	2
1170	Pip (calc.)	0.0172301300492266	1
1170	PipAc	0.0827698671015802	4
1170	DBF	0.0999999971562386	3
1180	FmocPip	0.00000000256422843508635	2
1180	Pip (calc.)	0.0167863621334437	1
1180	PipAc	0.0832136352968585	4
1180	DBF	0.0999999974357715	3
1190	FmocPip	0.00000000231840511032087	2
1190	Pip (calc.)	0.0163542261553949	1
1190	PipAc	0.0836457715206741	4
1190	DBF	0.0999999976815948	3
1200	FmocPip	0.00000000210160077884266	2
1200	Pip (calc.)	0.0159334065123611	1
1200	PipAc	0.0840665913805541	4
1200	DBF	0.0999999978983992	3
1210	FmocPip	0.00000000190982819958413	2
1210	Pip (calc.)	0.0155235988333268	1
1210	PipAc	0.0844763992514832	4
1210	DBF	0.0999999980901717	3
1220	FmocPip	0.00000000173976051891089	2
1220	Pip (calc.)	0.0151245069681613	1
1220	PipAc	0.0848754912866803	4
1220	DBF	0.0999999982602394	3
1230	FmocPip	0.00000000158859378736034	2
1230	Pip (calc.)	0.0147358381415965	1
1230	PipAc	0.0852641602641446	4
1230	DBF	0.0999999984114062	3
1240	FmocPip	0.00000000145392279750956	2
1240	Pip (calc.)	0.0143573066629604	1
1240	PipAc	0.0856426918773953	4
1240	DBF	0.0999999985460771	3
1250	FmocPip	0.00000000133367031584105	2
1250	Pip (calc.)	0.0139886456655651	1
1250	PipAc	0.0860113529955912	4
1250	DBF	0.0999999986663296	3
1260	FmocPip	0.0000000012260561107296	2
1260	Pip (calc.)	0.0136296055109519	1
1260	PipAc	0.0863703932581599	4
1260	DBF	0.0999999987739438	3
1270	FmocPip	0.00000000112955578925051	2
1270	Pip (calc.)	0.0132799235212406	1
1270	PipAc	0.0867200753434241	4
1270	DBF	0.0999999988704442	3
1280	FmocPip	0.00000000104282636910796	2
1280	Pip (calc.)	0.0129393224562151	1
1280	PipAc	0.0870606764936725	4
1280	DBF	0.0999999989571736	3
1290	FmocPip	0.000000000964710264772815	2
1290	Pip (calc.)	0.0126075656320592	1
1290	PipAc	0.0873924333951179	4
1290	DBF	0.0999999990352897	3
1300	FmocPip	0.000000000894206429555701	2
1300	Pip (calc.)	0.01228443843218	1
1300	PipAc	0.0877155606653021	4
1300	DBF	0.0999999991057935	3
1310	FmocPip	0.000000000830445346677512	2
1310	Pip (calc.)	0.011969706265837	1
1310	PipAc	0.0880302928954115	4
1310	DBF	0.0999999991695546	3
1320	FmocPip	0.000000000772671507603063	2
1320	Pip (calc.)	0.0116631367561088	1
1320	PipAc	0.0883368624629532	4
1320	DBF	0.0999999992273284	3
1330	FmocPip	0.000000000720225410868369	2
1330	Pip (calc.)	0.0113645157475233	1
1330	PipAc	0.088635483524009	4
1330	DBF	0.0999999992797745	3
1340	FmocPip	0.000000000672529601790177	2
1340	Pip (calc.)	0.0110736352756166	1
1340	PipAc	0.0889263640436197	4
1340	DBF	0.0999999993274703	3
1350	FmocPip	0.000000000629077269421629	2
1350	Pip (calc.)	0.0107902878113287	1
1350	PipAc	0.0892097115513607	4
1350	DBF	0.0999999993709227	3
1360	FmocPip	0.000000000589422719965417	2
1360	Pip (calc.)	0.0105142719785041	1
1360	PipAc	0.089485727423839	4
1360	DBF	0.0999999994105772	3
1370	FmocPip	0.000000000553173285615326	2
1370	Pip (calc.)	0.0102453955902925	1
1370	PipAc	0.0897546038482993	4
1370	DBF	0.0999999994468267	3
1380	FmocPip	0.000000000519982376781606	2
1380	Pip (calc.)	0.00998347155147633	1
1380	PipAc	0.090016527920306	4
1380	DBF	0.0999999994800176	3
1390	FmocPip	0.000000000489543495352217	2
1390	Pip (calc.)	0.00972831492245396	1
1390	PipAc	0.0902716845797672	4
1390	DBF	0.0999999995104564	3
1400	FmocPip	0.000000000461585091091588	2
1400	Pip (calc.)	0.00947974560558534	1
1400	PipAc	0.0905202539245943	4
1400	DBF	0.0999999995384148	3
1410	FmocPip	0.00000000043586614897744	2
1410	Pip (calc.)	0.0092375911947081	1
1410	PipAc	0.0907624083611905	4
1410	DBF	0.0999999995641338	3
1420	FmocPip	0.000000000412172384909304	2
1420	Pip (calc.)	0.00900168491003383	1
1420	PipAc	0.0909983146695585	4
1420	DBF	0.0999999995878275	3
1430	FmocPip	0.000000000390312946590604	2
1430	Pip (calc.)	0.00877186192054925	1
1430	PipAc	0.0912281376809025	4
1430	DBF	0.099999999609687	3
1440	FmocPip	0.000000000370117554639354	2
1440	Pip (calc.)	0.00854795995860786	1
1440	PipAc	0.0914520396630393	4
1440	DBF	0.0999999996298824	3
1450	FmocPip	0.000000000351434035807565	2
1450	Pip (calc.)	0.00832982332273894	1
1450	PipAc	0.0916701763175918	4
1450	DBF	0.0999999996485659	3
1460	FmocPip	0.000000000334126188890729	2
1460	Pip (calc.)	0.00811730378982883	1
1460	PipAc	0.0918826958678097	4
1460	DBF	0.0999999996658737	3
1470	FmocPip	0.000000000318071918053277	2
1470	Pip (calc.)	0.00791025620849061	1
1470	PipAc	0.0920897434652022	4
1470	DBF	0.099999999681928	3
1480	FmocPip	0.000000000303161590451188	2
1480	Pip (calc.)	0.00770853476290161	1
1480	PipAc	0.0922914649257015	4
1480	DBF	0.0999999996968383	3
1490	FmocPip	0.000000000289296759365264	2
1490	Pip (calc.)	0.00751199557162415	1
1490	PipAc	0.0924880041307848	4
1490	DBF	0.0999999997107032	3
1500	FmocPip	0.000000000276388597066291	2
1500	Pip (calc.)	0.00732050783943545	1
1500	PipAc	0.0926794918763219	4
1500	DBF	0.0999999997236113	3
1510	FmocPip	0.000000000264356900329905	2
1510	Pip (calc.)	0.00713394166230822	1
1510	PipAc	0.0928660580656321	4
1510	DBF	0.099999999735643	3
1520	FmocPip	0.000000000253129301146771	2
1520	Pip (calc.)	0.00695216593538446	1
1520	PipAc	0.0930478338035423	4
1520	DBF	0.0999999997468706	3
1530	FmocPip	0.000000000242640375314059	2
1530	Pip (calc.)	0.00677505564813886	1
1530	PipAc	0.0932249441012384	4
1530	DBF	0.0999999997573596	3
1540	FmocPip	0.000000000232830879452701	2
1540	Pip (calc.)	0.00660249044897836	1
1540	PipAc	0.0933975093102994	4
1540	DBF	0.0999999997671691	3
1550	FmocPip	0.000000000223647086114424	2
1550	Pip (calc.)	0.00643435200304239	1
1550	PipAc	0.0935656477654175	4
1550	DBF	0.0999999997763528	3
1560	FmocPip	0.000000000215040203326598	2
1560	Pip (calc.)	0.00627052447058576	1
1560	PipAc	0.093729475306427	4
1560	DBF	0.0999999997849597	3
1570	FmocPip	0.000000000206965864543624	2
1570	Pip (calc.)	0.00611089588180226	1
1570	PipAc	0.0938891039032938	4
1570	DBF	0.0999999997930341	3
1580	FmocPip	0.000000000199383677216816	2
1580	Pip (calc.)	0.00595535777590862	1
1580	PipAc	0.0940446420168138	4
1580	DBF	0.0999999998006163	3
1590	FmocPip	0.000000000192256821457591	2
1590	Pip (calc.)	0.0058038040276799	1
1590	PipAc	0.0941961957721655	4
1590	DBF	0.0999999998077431	3
1600	FmocPip	0.000000000185551693119801	2
1600	Pip (calc.)	0.00565613080275035	1
1600	PipAc	0.0943438690037606	4
1600	DBF	0.0999999998144483	3
1610	FmocPip	0.000000000179237586604956	2
1610	Pip (calc.)	0.00551223740433085	1
1610	PipAc	0.0944877624084908	4
1610	DBF	0.0999999998207624	3
1620	FmocPip	0.000000000173286412457016	2
1620	Pip (calc.)	0.00537202640831749	1
1620	PipAc	0.0946279734104934	4
1620	DBF	0.0999999998267135	3
1630	FmocPip	0.000000000167672445086386	2
1630	Pip (calc.)	0.00523540278245655	1
1630	PipAc	0.0947645970419827	4
1630	DBF	0.0999999998323275	3
1640	FmocPip	0.000000000162372097121696	2
1640	Pip (calc.)	0.00510227331367137	1
1640	PipAc	0.0948977265160323	4
1640	DBF	0.0999999998376278	3
1650	FmocPip	0.000000000157363717816842	2
1650	Pip (calc.)	0.00497254716625523	1
1650	PipAc	0.0950274526684267	4
1650	DBF	0.0999999998426362	3
1660	FmocPip	0.000000000152627412917906	2
1660	Pip (calc.)	0.00484613664001661	1
1660	PipAc	0.0951538631994296	4
1660	DBF	0.0999999998473725	3
1670	FmocPip	0.000000000148144883091784	2
1670	Pip (calc.)	0.0047229568255236	1
1670	PipAc	0.0952770430184545	4
1670	DBF	0.0999999998518551	3
1680	FmocPip	0.000000000143899278415335	2
1680	Pip (calc.)	0.00460292444035708	1
1680	PipAc	0.0953970754078594	4
1680	DBF	0.0999999998561007	3
1690	FmocPip	0.000000000139875078819868	2
1690	Pip (calc.)	0.00448595701993775	1
1690	PipAc	0.0955140428323314	4
1690	DBF	0.0999999998601249	3
1700	FmocPip	0.000000000136057952138227	2
1700	Pip (calc.)	0.00437197596661197	1
1700	PipAc	0.0956280238894252	4
1700	DBF	0.099999999863942	3
1710	FmocPip	0.000000000132434654848144	2
1710	Pip (calc.)	0.00426090491517195	1
1710	PipAc	0.0957390949444427	4
1710	DBF	0.0999999998675653	3
1720	FmocPip	0.000000000128992949185619	2
1720	Pip (calc.)	0.00415266855269287	1
1720	PipAc	0.0958473313103871	4
1720	DBF	0.099999999871007	3
1730	FmocPip	0.000000000125721513491868	2
1730	Pip (calc.)	0.0040471937401242	1
1730	PipAc	0.0959528061262412	4
1730	DBF	0.0999999998742784	3
1740	FmocPip	0.000000000122609862722876	2
1740	Pip (calc.)	0.00394440954484995	1
1740	PipAc	0.0960555903246184	4
1740	DBF	0.0999999998773901	3
1750	FmocPip	0.000000000119648277133697	2
1750	Pip (calc.)	0.00384424681435631	1
1750	PipAc	0.0961557530580691	4
1750	DBF	0.0999999998803516	3
1760	FmocPip	0.000000000116827738189692	2
1760	Pip (calc.)	0.0037466380519771	1
1760	PipAc	0.0962533618232745	4
1760	DBF	0.0999999998831722	3
1770	FmocPip	0.000000000114139870666036	2
1770	Pip (calc.)	0.00365151756167607	1
1770	PipAc	0.0963484823162661	4
1770	DBF	0.09999999988586	3
1780	FmocPip	0.000000000111576890108817	2
1780	Pip (calc.)	0.00355882146856512	1
1780	PipAc	0.0964411784119359	4
1780	DBF	0.099999999888423	3
1790	FmocPip	0.000000000109131555060912	2
1790	Pip (calc.)	0.00346848755303666	1
1790	PipAc	0.096531512329907	4
1790	DBF	0.0999999998908684	3
1800	FmocPip	0.000000000106797123595977	2
1800	Pip (calc.)	0.00338045513197498	1
1800	PipAc	0.0966195447533062	4
1800	DBF	0.0999999998932028	3
1810	FmocPip	0.00000000010456731375191	2
1810	Pip (calc.)	0.00329466509097817	1
1810	PipAc	0.0967053347965357	4
1810	DBF	0.0999999998954326	3
1820	FmocPip	0.000000000102436201222839	2
1820	Pip (calc.)	0.00321105967842949	1
1820	PipAc	0.0967889402112135	4
1820	DBF	0.0999999998975637	3
1830	FmocPip	0.000000000100398322766155	2
1830	Pip (calc.)	0.00312958294840797	1
1830	PipAc	0.09687041694327	4
1830	DBF	0.0999999998996016	3
1840	FmocPip	0.000000000098448640639067	2
1840	Pip (calc.)	0.0030501805833032	1
1840	PipAc	0.0969498193103292	4
1840	DBF	0.0999999999015513	3
1850	FmocPip	0.0000000000965824119416286	2
1850	Pip (calc.)	0.00297279939383765	1
1850	PipAc	0.0970272005016716	4
1850	DBF	0.0999999999034175	3
1860	FmocPip	0.0000000000947951616452179	2
1860	Pip (calc.)	0.00289738744367776	1
1860	PipAc	0.0971026124536176	4
1860	DBF	0.0999999999052048	3
1870	FmocPip	0.000000000093082693969202	2
1870	Pip (calc.)	0.00282389444751268	1
1870	PipAc	0.0971761054514743	4
1870	DBF	0.0999999999069172	3
1880	FmocPip	0.0000000000914410881325735	2
1880	Pip (calc.)	0.00275227166926474	1
1880	PipAc	0.0972477282313521	4
1880	DBF	0.0999999999085588	3
1890	FmocPip	0.0000000000898666759719061	2
1890	Pip (calc.)	0.00268247074749041	1
1890	PipAc	0.0973175291547059	4
1890	DBF	0.0999999999101332	3
1900	FmocPip	0.0000000000883560174886724	2
1900	Pip (calc.)	0.00261444482293134	1
1900	PipAc	0.0973855550807805	4
1900	DBF	0.0999999999116439	3
1910	FmocPip	0.0000000000869058819360759	2
1910	Pip (calc.)	0.00254814900288384	1
1910	PipAc	0.0974518509022798	4
1910	DBF	0.099999999913094	3
1920	FmocPip	0.0000000000855132412698523	2
1920	Pip (calc.)	0.00248353896857976	1
1920	PipAc	0.0975164609379762	4
1920	DBF	0.0999999999144867	3
1930	FmocPip	0.000000000084175253431727	2
1930	Pip (calc.)	0.00242057166131276	1
1930	PipAc	0.0975794282465806	4
1930	DBF	0.0999999999158246	3
1940	FmocPip	0.0000000000828892256386969	2
1940	Pip (calc.)	0.00235920505163262	1
1940	PipAc	0.0976407948575464	4
1940	DBF	0.0999999999171107	3
1950	FmocPip	0.0000000000816526226326898	2
1950	Pip (calc.)	0.00229939816794847	1
1950	PipAc	0.0977006017424671	4
1950	DBF	0.0999999999183473	3
1960	FmocPip	0.0000000000804630615374769	2
1960	Pip (calc.)	0.00224111116173452	1
1960	PipAc	0.0977588887498706	4
1960	DBF	0.0999999999195369	3
1970	FmocPip	0.0000000000793183000570976	2
1970	Pip (calc.)	0.00218430521902669	1
1970	PipAc	0.0978156946937232	4
1970	DBF	0.0999999999206816	3
1980	FmocPip	0.0000000000782162250702978	2
1980	Pip (calc.)	0.00212894252531831	1
1980	PipAc	0.0978710573885337	4
1980	DBF	0.0999999999217837	3
1990	FmocPip	0.0000000000771548430584921	2
1990	Pip (calc.)	0.00207498624302935	1
1990	PipAc	0.097925013671884	4
1990	DBF	0.0999999999228451	3
2000	FmocPip	0.0000000000761322545371482	2
2000	Pip (calc.)	0.00202240033838438	1
2000	PipAc	0.0979775995775516	4
2000	DBF	0.0999999999238677	3
2010	FmocPip	0.0000000000751466820944516	2
2010	Pip (calc.)	0.00197114984840099	1
2010	PipAc	0.0980288500685206	4
2010	DBF	0.0999999999248532	3
2020	FmocPip	0.000000000074196462923687	2
2020	Pip (calc.)	0.00192120085033821	1
2020	PipAc	0.0980787990675336	4
2020	DBF	0.0999999999258035	3
2030	FmocPip	0.0000000000732800162526144	2
2030	Pip (calc.)	0.00187252022205291	1
2030	PipAc	0.0981274796967353	4
2030	DBF	0.0999999999267199	3
2040	FmocPip	0.0000000000723958364018938	2
2040	Pip (calc.)	0.00182507561238467	1
2040	PipAc	0.0981749243072877	4
2040	DBF	0.0999999999276041	3
2050	FmocPip	0.0000000000715424958665709	2
2050	Pip (calc.)	0.00177883548820878	1
2050	PipAc	0.098221164432317	4
2050	DBF	0.0999999999284574	3
2060	FmocPip	0.0000000000707186448097339	2
2060	Pip (calc.)	0.00173376914117216	1
2060	PipAc	0.0982662307801774	4
2060	DBF	0.0999999999292813	3
2070	FmocPip	0.0000000000699230059756858	2
2070	Pip (calc.)	0.00168984665767588	1
2070	PipAc	0.0983101532644694	4
2070	DBF	0.0999999999300769	3
2080	FmocPip	0.0000000000691543686645905	2
2080	Pip (calc.)	0.0016470388961042	1
2080	PipAc	0.0983529610268097	4
2080	DBF	0.0999999999308455	3
2090	FmocPip	0.0000000000684115839222755	2
2090	Pip (calc.)	0.00160531748108882	1
2090	PipAc	0.0983946824425679	4
2090	DBF	0.0999999999315883	3
2100	FmocPip	0.0000000000676935609487654	2
2100	Pip (calc.)	0.00156465475206273	1
2100	PipAc	0.0984353451723119	4
2100	DBF	0.0999999999323063	3
2110	FmocPip	0.0000000000669992639301102	2
2110	Pip (calc.)	0.00152502373937964	1
2110	PipAc	0.0984749761856893	4
2110	DBF	0.0999999999330006	3
2120	FmocPip	0.0000000000663277088898413	2
2120	Pip (calc.)	0.00148639817856726	1
2120	PipAc	0.0985136017471733	4
2120	DBF	0.0999999999336722	3
2130	FmocPip	0.0000000000656779606293281	2
2130	Pip (calc.)	0.00144875248551803	1
2130	PipAc	0.0985512474408722	4
2130	DBF	0.0999999999343219	3
2140	FmocPip	0.0000000000650491298475501	2
2140	Pip (calc.)	0.00141206172488211	1
2140	PipAc	0.098587938202137	4
2140	DBF	0.0999999999349508	3
2150	FmocPip	0.000000000064440370484371	2
2150	Pip (calc.)	0.00137630159451944	1
2150	PipAc	0.0986236983331084	4
2150	DBF	0.0999999999355595	3
2160	FmocPip	0.0000000000638508772615035	2
2160	Pip (calc.)	0.00134144841898113	1
2160	PipAc	0.0986585515092362	4
2160	DBF	0.099999999936149	3
2170	FmocPip	0.0000000000632798833846952	2
2170	Pip (calc.)	0.00130747913317711	1
2170	PipAc	0.0986925207956112	4
2170	DBF	0.09999999993672	3
2180	FmocPip	0.0000000000627266583882483	2
2180	Pip (calc.)	0.00127437125819312	1
2180	PipAc	0.0987256286711485	4
2180	DBF	0.0999999999372732	3
2190	FmocPip	0.0000000000621905061148385	2
2190	Pip (calc.)	0.00124210288514937	1
2190	PipAc	0.0987578970447284	4
2190	DBF	0.0999999999378094	3
2200	FmocPip	0.0000000000616707628234811	2
2200	Pip (calc.)	0.00121065266851146	1
2200	PipAc	0.098789347261886	4
2200	DBF	0.0999999999383291	3
2210	FmocPip	0.0000000000611667954165143	2
2210	Pip (calc.)	0.0011799998141369	1
2210	PipAc	0.0988200001167645	4
2210	DBF	0.0999999999388331	3
2220	FmocPip	0.0000000000606779997778409	2
2220	Pip (calc.)	0.00115012405695344	1
2220	PipAc	0.0988498758744368	4
2220	DBF	0.0999999999393219	3
2230	FmocPip	0.0000000000602037992157739	2
2230	Pip (calc.)	0.00112100564222434	1
2230	PipAc	0.0988789942896401	4
2230	DBF	0.0999999999397961	3
2240	FmocPip	0.0000000000597436430022528	2
2240	Pip (calc.)	0.00109262532028684	1
2240	PipAc	0.0989073746120377	4
2240	DBF	0.0999999999402562	3
2250	FmocPip	0.0000000000592970049995896	2
2250	Pip (calc.)	0.00106496434230779	1
2250	PipAc	0.0989350355904634	4
2250	DBF	0.0999999999407029	3
2260	FmocPip	0.000000000058863382369071	2
2260	Pip (calc.)	0.00103800444079513	1
2260	PipAc	0.0989619954924097	4
2260	DBF	0.0999999999411365	3
2270	FmocPip	0.000000000058442294358835	2
2270	Pip (calc.)	0.0010117278033223	1
2270	PipAc	0.0989882721303036	4
2270	DBF	0.0999999999415576	3
2280	FmocPip	0.0000000000580332811665541	2
2280	Pip (calc.)	0.000986117063365148	1
2280	PipAc	0.0990138828706698	4
2280	DBF	0.0999999999419666	3
2290	FmocPip	0.0000000000576359028661439	2
2290	Pip (calc.)	0.000961155313918356	1
2290	PipAc	0.099038844620514	4
2290	DBF	0.099999999942364	3
2300	FmocPip	0.0000000000572497383992838	2
2300	Pip (calc.)	0.000936826084159102	1
2300	PipAc	0.0990631738506594	4
2300	DBF	0.0999999999427501	3
2310	FmocPip	0.0000000000568743846254621	2
2310	Pip (calc.)	0.000913113310562052	1
2310	PipAc	0.0990868866246318	4
2310	DBF	0.0999999999431255	3
2320	FmocPip	0.0000000000565094554252497	2
2320	Pip (calc.)	0.000890001338324593	1
2320	PipAc	0.0991099985972342	4
2320	DBF	0.0999999999434904	3
2330	FmocPip	0.0000000000561545808571896	2
2330	Pip (calc.)	0.000867474916137419	1
2330	PipAc	0.0991325250197762	4
2330	DBF	0.0999999999438453	3
2340	FmocPip	0.0000000000558094063619479	2
2340	Pip (calc.)	0.000845519183131282	1
2340	PipAc	0.0991544807531275	4
2340	DBF	0.0999999999441905	3
2350	FmocPip	0.000000000055473592011687	2
2350	Pip (calc.)	0.000824119654783984	1
2350	PipAc	0.0991758802818107	4
2350	DBF	0.0999999999445263	3
2360	FmocPip	0.0000000000551468118020828	2
2360	Pip (calc.)	0.000803262213985635	1
2360	PipAc	0.0991967377229358	4
2360	DBF	0.099999999944853	3
2370	FmocPip	0.0000000000548287529836885	2
2370	Pip (calc.)	0.000782933104448796	1
2370	PipAc	0.0992170668327907	4
2370	DBF	0.0999999999451711	3
2380	FmocPip	0.0000000000545191154298623	2
2380	Pip (calc.)	0.000763118921563845	1
2380	PipAc	0.0992368810159852	4
2380	DBF	0.0999999999454808	3
2390	FmocPip	0.0000000000542176110394374	2
2390	Pip (calc.)	0.000743806601266818	1
2390	PipAc	0.0992561933365838	4
2390	DBF	0.0999999999457823	3
2400	FmocPip	0.0000000000539239631723738	2
2400	Pip (calc.)	0.000724983410700762	1
2400	PipAc	0.0992750165274435	4
2400	DBF	0.0999999999460759	3
2410	FmocPip	0.0000000000536379061160917	2
2410	Pip (calc.)	0.000706636941343728	1
2410	PipAc	0.0992933629970866	4
2410	DBF	0.099999999946362	3
2420	FmocPip	0.0000000000533591845802107	2
2420	Pip (calc.)	0.000688755101705042	1
2420	PipAc	0.099311244837004	4
2420	DBF	0.0999999999466407	3
2430	FmocPip	0.0000000000530875532180958	2
2430	Pip (calc.)	0.000671326108051575	1
2430	PipAc	0.0993286738309291	4
2430	DBF	0.0999999999469123	3
2440	FmocPip	0.0000000000528227761739932	2
2440	Pip (calc.)	0.000654338475200524	1
2440	PipAc	0.0993456614640449	4
2440	DBF	0.0999999999471771	3
2450	FmocPip	0.0000000000525646266542375	2
2450	Pip (calc.)	0.000637781009535469	1
2450	PipAc	0.0993622189299681	4
2450	DBF	0.0999999999474352	3
2460	FmocPip	0.0000000000523128865207195	2
2460	Pip (calc.)	0.000621642803132436	1
2460	PipAc	0.0993783571366229	4
2460	DBF	0.099999999947687	3
2470	FmocPip	0.000000000052067345905154	2
2470	Pip (calc.)	0.000605913226417415	1
2470	PipAc	0.0993940867135834	4
2470	DBF	0.0999999999479325	3
2480	FmocPip	0.0000000000518278028432626	2
2480	Pip (calc.)	0.000590581919362248	1
2480	PipAc	0.0994094180208781	4
2480	DBF	0.0999999999481721	3
2490	FmocPip	0.0000000000515940629275969	2
2490	Pip (calc.)	0.000575638783789489	1
2490	PipAc	0.0994243611566846	4
2490	DBF	0.0999999999484058	3
2500	FmocPip	0.0000000000513659389791586	2
2500	Pip (calc.)	0.000561073978829209	1
2500	PipAc	0.0994389259618731	4
2500	DBF	0.0999999999486339	3
2510	FmocPip	0.0000000000511432507347802	2
2510	Pip (calc.)	0.000546877914880644	1
2510	PipAc	0.0994531220260443	4
2510	DBF	0.0999999999488566	3
2520	FmocPip	0.0000000000509258245491489	2
2520	Pip (calc.)	0.000533041245659216	1
2520	PipAc	0.0994669586954832	4
2520	DBF	0.099999999949074	3
2530	FmocPip	0.0000000000507134931125765	2
2530	Pip (calc.)	0.000519554861818036	1
2530	PipAc	0.0994804450795367	4
2530	DBF	0.0999999999492864	3
2540	FmocPip	0.0000000000505060951828761	2
2540	Pip (calc.)	0.000506409885360222	1
2540	PipAc	0.0994935900562019	4
2540	DBF	0.0999999999494938	3
2550	FmocPip	0.0000000000503034753302951	2
2550	Pip (calc.)	0.000493597664042539	1
2550	PipAc	0.0995064022777222	4
2550	DBF	0.0999999999496964	3
2560	FmocPip	0.0000000000501054836947269	2
2560	Pip (calc.)	0.000481109765484145	1
2560	PipAc	0.0995188901764786	4
2560	DBF	0.0999999999498944	3
2570	FmocPip	0.000000000049911975754647	2
2570	Pip (calc.)	0.000468937971346371	1
2570	PipAc	0.0995310619708098	4
2570	DBF	0.0999999999500879	3
2580	FmocPip	0.0000000000497228121071938	2
2580	Pip (calc.)	0.000457074271879823	1
2580	PipAc	0.0995429256704655	4
2580	DBF	0.099999999950277	3
2590	FmocPip	0.0000000000495378582587605	2
2590	Pip (calc.)	0.000445510860734685	1
2590	PipAc	0.0995544890817956	4
2590	DBF	0.099999999950462	3
2600	FmocPip	0.0000000000493569844254894	2
2600	Pip (calc.)	0.000434240129813631	1
2600	PipAc	0.0995657598128976	4
2600	DBF	0.0999999999506429	3
2610	FmocPip	0.0000000000491800653431412	2
2610	Pip (calc.)	0.000423254664147013	1
2610	PipAc	0.0995767452787411	4
2610	DBF	0.0999999999508198	3
2620	FmocPip	0.0000000000490069800858603	2
2620	Pip (calc.)	0.000412547236921613	1
2620	PipAc	0.0995874527061396	4
2620	DBF	0.0999999999509929	3
2630	FmocPip	0.0000000000488376118933618	2
2630	Pip (calc.)	0.000402110804721033	1
2630	PipAc	0.0995978891385095	4
2630	DBF	0.0999999999511623	3
2640	FmocPip	0.0000000000486718480060816	2
2640	Pip (calc.)	0.000391938502903587	1
2640	PipAc	0.0996080614404928	4
2640	DBF	0.099999999951328	3
2650	FmocPip	0.0000000000485095795228349	2
2650	Pip (calc.)	0.000382023641476271	1
2650	PipAc	0.0996179763020823	4
2650	DBF	0.0999999999514903	3
2660	FmocPip	0.0000000000483507012285697	2
2660	Pip (calc.)	0.000372359699979061	1
2660	PipAc	0.0996276402437384	4
2660	DBF	0.0999999999516492	3
2670	FmocPip	0.0000000000481951114345746	2
2670	Pip (calc.)	0.000362940322673117	1
2670	PipAc	0.0996370596212	4
2670	DBF	0.0999999999518048	3
2680	FmocPip	0.000000000048042711862548	2
2680	Pip (calc.)	0.000353759314972056	1
2680	PipAc	0.0996462406290534	4
2680	DBF	0.0999999999519571	3
2690	FmocPip	0.0000000000478934075338718	2
2690	Pip (calc.)	0.000344810639955451	1
2690	PipAc	0.0996551893042193	4
2690	DBF	0.0999999999521065	3
2700	FmocPip	0.0000000000477471066373545	2
2700	Pip (calc.)	0.000336088414125314	1
2700	PipAc	0.0996639115301958	4
2700	DBF	0.0999999999522527	3
2710	FmocPip	0.0000000000476037203932468	2
2710	Pip (calc.)	0.000327586902988356	1
2710	PipAc	0.0996724130414761	4
2710	DBF	0.0999999999523961	3
2720	FmocPip	0.0000000000474631629336704	2
2720	Pip (calc.)	0.000319300517132887	1
2720	PipAc	0.0996806994274721	4
2720	DBF	0.0999999999525367	3
2730	FmocPip	0.0000000000473253512087813	2
2730	Pip (calc.)	0.000311223809032896	1
2730	PipAc	0.09968877613571	4
2730	DBF	0.0999999999526745	3
2740	FmocPip	0.0000000000471902048862912	2
2740	Pip (calc.)	0.000303351469562455	1
2740	PipAc	0.0996966484753155	4
2740	DBF	0.0999999999528096	3
2750	FmocPip	0.0000000000470576462439573	2
2750	Pip (calc.)	0.000295678324235118	1
2750	PipAc	0.0997043216207754	4
2750	DBF	0.0999999999529422	3
2760	FmocPip	0.0000000000469276000696663	2
2760	Pip (calc.)	0.00028819932964995	1
2760	PipAc	0.0997118006154906	4
2760	DBF	0.0999999999530722	3
2770	FmocPip	0.0000000000467999935704038	2
2770	Pip (calc.)	0.000280909570186732	1
2770	PipAc	0.0997190903750815	4
2770	DBF	0.0999999999531998	3
2780	FmocPip	0.0000000000466747562862447	2
2780	Pip (calc.)	0.000273804254822742	1
2780	PipAc	0.0997261956905707	4
2780	DBF	0.0999999999533251	3
2790	FmocPip	0.0000000000465518200069667	2
2790	Pip (calc.)	0.000266878713995168	1
2790	PipAc	0.0997331212315212	4
2790	DBF	0.099999999953448	3
2800	FmocPip	0.0000000000464311186911724	2
2800	Pip (calc.)	0.00026012839651086	1
2800	PipAc	0.0997398715491262	4
2800	DBF	0.0999999999535687	3
2810	FmocPip	0.0000000000463125883959158	2
2810	Pip (calc.)	0.0002535488668153	1
2810	PipAc	0.0997464510789403	4
2810	DBF	0.0999999999536873	3
2820	FmocPip	0.0000000000461961671914061	2
2820	Pip (calc.)	0.000247135801636329	1
2820	PipAc	0.0997528641442357	4
2820	DBF	0.0999999999538037	3
2830	FmocPip	0.000000000046081795081671	2
2830	Pip (calc.)	0.000240884986815588	1
2830	PipAc	0.0997591149591708	4
2830	DBF	0.099999999953918	3
2840	FmocPip	0.0000000000459694139465022	2
2840	Pip (calc.)	0.000234792314925158	1
2840	PipAc	0.0997652076311736	4
2840	DBF	0.0999999999540304	3
2850	FmocPip	0.0000000000458589674857983	2
2850	Pip (calc.)	0.000228853782940348	1
2850	PipAc	0.0997711461632689	4
2850	DBF	0.0999999999541409	3
2860	FmocPip	0.0000000000457504011531474	2
2860	Pip (calc.)	0.000223065489465118	1
2860	PipAc	0.0997769344568527	4
2860	DBF	0.0999999999542494	3
2870	FmocPip	0.0000000000456436620871724	2
2870	Pip (calc.)	0.000217423631836286	1
2870	PipAc	0.0997825763145883	4
2870	DBF	0.0999999999543562	3
2880	FmocPip	0.0000000000455386990507429	2
2880	Pip (calc.)	0.000211924503506043	1
2880	PipAc	0.0997880754430235	4
2880	DBF	0.0999999999544611	3
2890	FmocPip	0.0000000000454354623829291	2
2890	Pip (calc.)	0.000206564491917485	1
2890	PipAc	0.0997934354547153	4
2890	DBF	0.0999999999545644	3
2900	FmocPip	0.0000000000453339039474146	2
2900	Pip (calc.)	0.000201340076201215	1
2900	PipAc	0.0997986598705331	4
2900	DBF	0.0999999999546659	3
2910	FmocPip	0.0000000000452339770772308	2
2910	Pip (calc.)	0.000196247824694813	1
2910	PipAc	0.0998037521221394	4
2910	DBF	0.0999999999547659	3
2920	FmocPip	0.0000000000451356365231745	2
2920	Pip (calc.)	0.000191284392596665	1
2920	PipAc	0.0998087155543359	4
2920	DBF	0.0999999999548642	3
2930	FmocPip	0.0000000000450388384065509	2
2930	Pip (calc.)	0.000186446519778755	1
2930	PipAc	0.0998135534272506	4
2930	DBF	0.099999999954961	3
2940	FmocPip	0.0000000000449435401743077	2
2940	Pip (calc.)	0.000181731028678697	1
2940	PipAc	0.099818268918446	4
2940	DBF	0.0999999999550563	3
2950	FmocPip	0.0000000000448497005553708	2
2950	Pip (calc.)	0.000177134822223367	1
2950	PipAc	0.0998228651249951	4
2950	DBF	0.0999999999551501	3
2960	FmocPip	0.0000000000447572795181459	2
2960	Pip (calc.)	0.000172654881784874	1
2960	PipAc	0.099827345065526	4
2960	DBF	0.0999999999552426	3
2970	FmocPip	0.0000000000446662382334018	2
2970	Pip (calc.)	0.000168288265373847	1
2970	PipAc	0.0998317116820281	4
2970	DBF	0.0999999999553336	3
2980	FmocPip	0.0000000000445765390291189	2
2980	Pip (calc.)	0.000164032105417115	1
2980	PipAc	0.0998359678420746	4
2980	DBF	0.0999999999554233	3
2990	FmocPip	0.0000000000444881453483583	2
2990	Pip (calc.)	0.000159883606661558	1
2990	PipAc	0.0998401163409185	4
2990	DBF	0.0999999999555117	3
3000	FmocPip	0.0000000000444010217182485	2
3000	Pip (calc.)	0.000155840044600403	1
3000	PipAc	0.0998441599030668	4
3000	DBF	0.0999999999555988	3
3010	FmocPip	0.0000000000443151337200736	2
3010	Pip (calc.)	0.000151898763931742	1
3010	PipAc	0.0998481011838213	4
3010	DBF	0.0999999999556847	3
3020	FmocPip	0.000000000044230447953569	2
3020	Pip (calc.)	0.000148057176718019	1
3020	PipAc	0.0998519427711197	4
3020	DBF	0.0999999999557694	3
3030	FmocPip	0.0000000000441469319999633	2
3030	Pip (calc.)	0.000144312760468282	1
3030	PipAc	0.099855687187453	4
3030	DBF	0.0999999999558529	3
3040	FmocPip	0.0000000000440645543891147	2
3040	Pip (calc.)	0.000140663056408014	1
3040	PipAc	0.0998593368915956	4
3040	DBF	0.0999999999559353	3
3050	FmocPip	0.0000000000439832845733553	2
3050	Pip (calc.)	0.000137105668073534	1
3050	PipAc	0.0998628942800114	4
3050	DBF	0.0999999999560165	3
3060	FmocPip	0.0000000000439030928993171	2
3060	Pip (calc.)	0.000133638259786721	1
3060	PipAc	0.0998663616883784	4
3060	DBF	0.0999999999560967	3
3070	FmocPip	0.0000000000438239505777117	2
3070	Pip (calc.)	0.000130258555012319	1
3070	PipAc	0.0998697413932319	4
3070	DBF	0.0999999999561759	3
3080	FmocPip	0.0000000000437458296550387	2
3080	Pip (calc.)	0.000126964334803568	1
3080	PipAc	0.0998730356135188	4
3080	DBF	0.099999999956254	3
3090	FmocPip	0.0000000000436687029875467	2
3090	Pip (calc.)	0.000123753436353839	1
3090	PipAc	0.0998762465120457	4
3090	DBF	0.0999999999563311	3
3100	FmocPip	0.0000000000435925442164447	2
3100	Pip (calc.)	0.000120623751600771	1
3100	PipAc	0.0998793761968749	4
3100	DBF	0.0999999999564073	3
3110	FmocPip	0.0000000000435173277436867	2
3110	Pip (calc.)	0.000117573225851177	1
3110	PipAc	0.0998824267226997	4
3110	DBF	0.0999999999564825	3
3120	FmocPip	0.0000000000434430287083114	2
3120	Pip (calc.)	0.000114599856427174	1
3120	PipAc	0.099885400092198	4
3120	DBF	0.0999999999565568	3
3130	FmocPip	0.0000000000433696229657333	2
3130	Pip (calc.)	0.000111701691469423	1
3130	PipAc	0.0998882982572292	4
3130	DBF	0.0999999999566302	3
3140	FmocPip	0.0000000000432970870624863	2
3140	Pip (calc.)	0.000108876828465011	1
3140	PipAc	0.0998911231203061	4
3140	DBF	0.0999999999567028	3
3150	FmocPip	0.0000000000432253982125861	2
3150	Pip (calc.)	0.000106123412858872	1
3150	PipAc	0.0998938765359839	4
3150	DBF	0.0999999999567744	3
3160	FmocPip	0.0000000000431545342800331	2
3160	Pip (calc.)	0.000103439637011204	1
3160	PipAc	0.0998965603119025	4
3160	DBF	0.0999999999568453	3
3170	FmocPip	0.0000000000430844737618793	2
3170	Pip (calc.)	0.000100823739176169	1
3170	PipAc	0.0998991762098076	4
3170	DBF	0.0999999999569154	3
3180	FmocPip	0.0000000000430151957680203	2
3180	Pip (calc.)	0.00009827400228248	1
3180	PipAc	0.0999017259467705	4
3180	DBF	0.0999999999569847	3
3190	FmocPip	0.0000000000429466800002379	2
3190	Pip (calc.)	0.0000957887526627663	1
3190	PipAc	0.0999042111964588	4
3190	DBF	0.0999999999570532	3
3200	FmocPip	0.000000000042878906733489	2
3200	Pip (calc.)	0.0000933663589071505	1
3200	PipAc	0.0999066335902822	4
3200	DBF	0.0999999999571209	3
3210	FmocPip	0.0000000000428118568009324	2
3210	Pip (calc.)	0.0000910052309318109	1
3210	PipAc	0.0999089947183246	4
3210	DBF	0.099999999957188	3
3220	FmocPip	0.0000000000427455115777762	2
3220	Pip (calc.)	0.0000887038189682106	1
3220	PipAc	0.0999112961303545	4
3220	DBF	0.0999999999572543	3
3230	FmocPip	0.0000000000426798529639347	2
3230	Pip (calc.)	0.0000864606124744947	1
3230	PipAc	0.0999135393369139	4
3230	DBF	0.09999999995732	3
3240	FmocPip	0.0000000000426148633677446	2
3240	Pip (calc.)	0.0000842741391053806	1
3240	PipAc	0.099915725810348	4
3240	DBF	0.099999999957385	3
3250	FmocPip	0.000000000042550525690934	2
3250	Pip (calc.)	0.0000821429637522446	1
3250	PipAc	0.0999178569857655	4
3250	DBF	0.0999999999574493	3
3260	FmocPip	0.000000000042486823314254	2
3260	Pip (calc.)	0.0000800656876179625	1
3260	PipAc	0.0999199342619634	4
3260	DBF	0.099999999957513	3
3270	FmocPip	0.0000000000424237400834188	2
3270	Pip (calc.)	0.0000780409473054801	1
3270	PipAc	0.099921959002339	4
3270	DBF	0.0999999999575761	3
3280	FmocPip	0.0000000000423612602953509	2
3280	Pip (calc.)	0.0000760674139204323	1
3280	PipAc	0.0999239325357865	4
3280	DBF	0.0999999999576386	3
3290	FmocPip	0.0000000000422993686860928	2
3290	Pip (calc.)	0.0000741437922771914	1
3290	PipAc	0.0999258561574917	4
3290	DBF	0.0999999999577005	3
3300	FmocPip	0.0000000000422380504160676	2
3300	Pip (calc.)	0.0000722688199246013	1
3300	PipAc	0.0999277311299056	4
3300	DBF	0.0999999999577618	3
3310	FmocPip	0.0000000000421772910562462	2
3310	Pip (calc.)	0.0000704412662261168	1
3310	PipAc	0.0999295586836648	4
3310	DBF	0.0999999999578226	3
3320	FmocPip	0.0000000000421170765778115	2
3320	Pip (calc.)	0.0000686599316653232	1
3320	PipAc	0.0999313400182858	4
3320	DBF	0.0999999999578828	3
3330	FmocPip	0.0000000000420573933421737	2
3330	Pip (calc.)	0.0000669236471691307	1
3330	PipAc	0.0999330763028417	4
3330	DBF	0.0999999999579425	3
3340	FmocPip	0.0000000000419982280890819	2
3340	Pip (calc.)	0.0000652312733015679	1
3340	PipAc	0.0999347686767684	4
3340	DBF	0.0999999999580016	3
3350	FmocPip	0.0000000000419395679242593	2
3350	Pip (calc.)	0.0000635816994220924	1
3350	PipAc	0.0999364182507066	4
3350	DBF	0.0999999999580603	3
3360	FmocPip	0.0000000000418814003083068	2
3360	Pip (calc.)	0.0000619738429242357	1
3360	PipAc	0.0999380261072626	4
3360	DBF	0.0999999999581185	3
3370	FmocPip	0.0000000000418237130477884	2
3370	Pip (calc.)	0.000060406648617074	1
3370	PipAc	0.0999395933016275	4
3370	DBF	0.0999999999581762	3
3380	FmocPip	0.0000000000417664942856182	2
3380	Pip (calc.)	0.0000588790880555582	1
3380	PipAc	0.0999411208622462	4
3380	DBF	0.0999999999582334	3
3390	FmocPip	0.0000000000417097324907339	2
3390	Pip (calc.)	0.0000573901588193499	1
3390	PipAc	0.0999426097915392	4
3390	DBF	0.0999999999582901	3
3400	FmocPip	0.0000000000416534164483726	2
3400	Pip (calc.)	0.0000559388838296958	1
3400	PipAc	0.0999440610665851	4
3400	DBF	0.0999999999583465	3
3410	FmocPip	0.0000000000415975352510681	2
3410	Pip (calc.)	0.000054524310712553	1
3410	PipAc	0.0999454756397582	4
3410	DBF	0.0999999999584023	3
3420	FmocPip	0.0000000000415420782900296	2
3420	Pip (calc.)	0.0000531455111849566	1
3420	PipAc	0.0999468544393412	4
3420	DBF	0.0999999999584578	3
3430	FmocPip	0.0000000000414870352466921	2
3430	Pip (calc.)	0.0000518015804507076	1
3430	PipAc	0.0999481983701305	4
3430	DBF	0.0999999999585128	3
3440	FmocPip	0.0000000000414323960844382	2
3440	Pip (calc.)	0.0000504916366053901	1
3440	PipAc	0.0999495083140305	4
3440	DBF	0.0999999999585675	3
3450	FmocPip	0.0000000000413781510413151	2
3450	Pip (calc.)	0.0000492148201103302	1
3450	PipAc	0.0999507851305798	4
3450	DBF	0.0999999999586217	3
3460	FmocPip	0.0000000000413242906211215	2
3460	Pip (calc.)	0.0000479702931458457	1
3460	PipAc	0.0999520296575981	4
3460	DBF	0.0999999999586756	3
3470	FmocPip	0.0000000000412708055850286	2
3470	Pip (calc.)	0.0000467572390004676	1
3470	PipAc	0.099953242711797	4
3470	DBF	0.0999999999587291	3
3480	FmocPip	0.000000000041217686945328	2
3480	Pip (calc.)	0.000045574861611374	1
3480	PipAc	0.0999544250892392	4
3480	DBF	0.0999999999587822	3
3490	FmocPip	0.0000000000411649259593622	2
3490	Pip (calc.)	0.000044422385115714	1
3490	PipAc	0.0999555775657876	4
3490	DBF	0.099999999958835	3
3500	FmocPip	0.000000000041112514122289	2
3500	Pip (calc.)	0.0000432990533156835	1
3500	PipAc	0.0999567008976401	4
3500	DBF	0.0999999999588874	3
3510	FmocPip	0.000000000041060443159552	2
3510	Pip (calc.)	0.000042204129120001	1
3510	PipAc	0.0999577958218878	4
3510	DBF	0.0999999999589394	3
3520	FmocPip	0.0000000000410087050201142	2
3520	Pip (calc.)	0.0000411368940389333	1
3520	PipAc	0.0999588630570206	4
3520	DBF	0.0999999999589912	3
3530	FmocPip	0.000000000040957291871007	2
3530	Pip (calc.)	0.0000400966477741316	1
3530	PipAc	0.0999599033033368	4
3530	DBF	0.0999999999590426	3
3540	FmocPip	0.0000000000409061960914443	2
3540	Pip (calc.)	0.0000390827077744741	1
3540	PipAc	0.0999609172433876	4
3540	DBF	0.0999999999590937	3
3550	FmocPip	0.0000000000408554102664941	2
3550	Pip (calc.)	0.0000380944087576913	1
3550	PipAc	0.0999619055424552	4
3550	DBF	0.0999999999591445	3
3560	FmocPip	0.0000000000408049271811114	2
3560	Pip (calc.)	0.0000371311022572116	1
3560	PipAc	0.0999628688490061	4
3560	DBF	0.099999999959195	3
3570	FmocPip	0.0000000000407547398146031	2
3570	Pip (calc.)	0.0000361921561996954	1
3570	PipAc	0.0999638077951138	4
3570	DBF	0.0999999999592451	3
3580	FmocPip	0.0000000000407048413353197	2
3580	Pip (calc.)	0.0000352769544979884	1
3580	PipAc	0.0999647229968654	4
3580	DBF	0.0999999999592951	3
3590	FmocPip	0.0000000000406552250954469	2
3590	Pip (calc.)	0.000034384896650249	1
3590	PipAc	0.0999656150547628	4
3590	DBF	0.0999999999593447	3
3600	FmocPip	0.0000000000406058846258953	2
3600	Pip (calc.)	0.0000335153973452563	1
3600	PipAc	0.0999664845541171	4
3600	DBF	0.099999999959394	3
3610	FmocPip	0.0000000000405568136317997	2
3610	Pip (calc.)	0.0000326678861134445	1
3610	PipAc	0.099967332065398	4
3610	DBF	0.0999999999594431	3
3620	FmocPip	0.0000000000405080059870042	2
3620	Pip (calc.)	0.0000318418068978551	1
3620	PipAc	0.0999681581446624	4
3620	DBF	0.0999999999594919	3
3630	FmocPip	0.0000000000404594557288721	2
3630	Pip (calc.)	0.0000310366176489478	1
3630	PipAc	0.0999689633339598	4
3630	DBF	0.0999999999595404	3
3640	FmocPip	0.0000000000404111570544033	2
3640	Pip (calc.)	0.0000302517900197162	1
3640	PipAc	0.0999697481616374	4
3640	DBF	0.0999999999595887	3
3650	FmocPip	0.0000000000403631043164619	2
3650	Pip (calc.)	0.0000294868090680237	1
3650	PipAc	0.0999705131426371	4
3650	DBF	0.0999999999596368	3
3660	FmocPip	0.0000000000403152920192782	2
3660	Pip (calc.)	0.0000287411729017216	1
3660	PipAc	0.0999712587788512	4
3660	DBF	0.0999999999596846	3
3670	FmocPip	0.0000000000402677148137648	2
3670	Pip (calc.)	0.0000280143923081052	1
3670	PipAc	0.0999719855594924	4
3670	DBF	0.0999999999597322	3
3680	FmocPip	0.0000000000402203674932997	2
3680	Pip (calc.)	0.0000273059904188907	1
3680	PipAc	0.099972693961429	4
3680	DBF	0.0999999999597795	3
3690	FmocPip	0.0000000000401732449903244	2
3690	Pip (calc.)	0.0000266155024382537	1
3690	PipAc	0.0999733844494567	4
3690	DBF	0.0999999999598267	3
3700	FmocPip	0.0000000000401263423726639	2
3700	Pip (calc.)	0.0000259424753479499	1
3700	PipAc	0.0999740574765939	4
3700	DBF	0.0999999999598735	3
3710	FmocPip	0.0000000000400796548395698	2
3710	Pip (calc.)	0.0000252864675897079	1
3710	PipAc	0.0999747134843989	4
3710	DBF	0.0999999999599202	3
3720	FmocPip	0.000000000040033177717987	2
3720	Pip (calc.)	0.0000246470487647553	1
3720	PipAc	0.0999753529032703	4
3720	DBF	0.0999999999599667	3
3730	FmocPip	0.0000000000399869064590878	2
3730	Pip (calc.)	0.0000240237993536567	1
3730	PipAc	0.0999759761527277	4
3730	DBF	0.099999999960013	3
3740	FmocPip	0.0000000000399408366349418	2
3740	Pip (calc.)	0.0000234163104462601	1
3740	PipAc	0.0999765836416811	4
3740	DBF	0.0999999999600591	3
3750	FmocPip	0.0000000000398949639352454	2
3750	Pip (calc.)	0.0000228241834756557	1
3750	PipAc	0.0999771757686976	4
3750	DBF	0.0999999999601049	3
3760	FmocPip	0.0000000000398492841641101	2
3760	Pip (calc.)	0.000022247029956241	1
3760	PipAc	0.0999777529222627	4
3760	DBF	0.0999999999601506	3
3770	FmocPip	0.000000000039803793237232	2
3770	Pip (calc.)	0.0000216844712521645	1
3770	PipAc	0.0999783154810122	4
3770	DBF	0.0999999999601961	3
3780	FmocPip	0.000000000039758487178419	2
3780	Pip (calc.)	0.0000211361382924695	1
3780	PipAc	0.0999788638140172	4
3780	DBF	0.0999999999602414	3
3790	FmocPip	0.0000000000397133621163224	2
3790	Pip (calc.)	0.0000206016713023756	1
3790	PipAc	0.0999793982810525	4
3790	DBF	0.0999999999602865	3
3800	FmocPip	0.0000000000396684142819922	2
3800	Pip (calc.)	0.0000200807196014835	1
3800	PipAc	0.0999799192327983	4
3800	DBF	0.0999999999603315	3
3810	FmocPip	0.000000000039623640006493	2
3810	Pip (calc.)	0.0000195729414060858	1
3810	PipAc	0.0999804270110385	4
3810	DBF	0.0999999999603762	3
3820	FmocPip	0.0000000000395790357180584	2
3820	Pip (calc.)	0.0000190780035931327	1
3820	PipAc	0.099980921948896	4
3820	DBF	0.0999999999604208	3
3830	FmocPip	0.0000000000395345979391307	2
3830	Pip (calc.)	0.0000185955814542718	1
3830	PipAc	0.0999814043710793	4
3830	DBF	0.0999999999604653	3
3840	FmocPip	0.0000000000394903232836966	2
3840	Pip (calc.)	0.0000181253584739044	1
3840	PipAc	0.099981874594104	4
3840	DBF	0.0999999999605096	3
3850	FmocPip	0.000000000039446208455134	2
3850	Pip (calc.)	0.0000176670261488388	1
3850	PipAc	0.0999823329264732	4
3850	DBF	0.0999999999605537	3
3860	FmocPip	0.000000000039402250243879	2
3860	Pip (calc.)	0.0000172202837925744	1
3860	PipAc	0.0999827796688734	4
3860	DBF	0.0999999999605976	3
3870	FmocPip	0.0000000000393584455249166	2
3870	Pip (calc.)	0.0000167848383245118	1
3870	PipAc	0.0999832151143853	4
3870	DBF	0.0999999999606414	3
3880	FmocPip	0.0000000000393147912554117	2
3880	Pip (calc.)	0.000016360404070473	1
3880	PipAc	0.099983639548683	4
3880	DBF	0.0999999999606851	3
3890	FmocPip	0.0000000000392712844725085	2
3890	Pip (calc.)	0.000015946702576801	1
3890	PipAc	0.0999840532502201	4
3890	DBF	0.0999999999607286	3
3900	FmocPip	0.0000000000392279222912147	2
3900	Pip (calc.)	0.0000155434624311757	1
3900	PipAc	0.0999844564904091	4
3900	DBF	0.099999999960772	3
3910	FmocPip	0.0000000000391847019023227	2
3910	Pip (calc.)	0.00001515041908608	1
3910	PipAc	0.0999848495337974	4
3910	DBF	0.0999999999608152	3
3920	FmocPip	0.0000000000391416205703651	2
3920	Pip (calc.)	0.0000147673146849768	1
3920	PipAc	0.0999852326382416	4
3920	DBF	0.0999999999608582	3
3930	FmocPip	0.0000000000390986756316232	2
3930	Pip (calc.)	0.0000143938978924992	1
3930	PipAc	0.099985606055077	4
3930	DBF	0.0999999999609012	3
3940	FmocPip	0.0000000000390558644921943	2
3940	Pip (calc.)	0.00001402992372927	1
3940	PipAc	0.0999859700292831	4
3940	DBF	0.099999999960944	3
3950	FmocPip	0.0000000000390131846261154	2
3950	Pip (calc.)	0.0000136751534111978	1
3950	PipAc	0.0999863247996438	4
3950	DBF	0.0999999999609867	3
3960	FmocPip	0.0000000000389706335735395	2
3960	Pip (calc.)	0.0000133293541928906	1
3960	PipAc	0.0999866705989047	4
3960	DBF	0.0999999999610292	3
3970	FmocPip	0.0000000000389282089389605	2
3970	Pip (calc.)	0.0000129922992149626	1
3970	PipAc	0.0999870076539251	4
3970	DBF	0.0999999999610717	3
3980	FmocPip	0.0000000000388859083894868	2
3980	Pip (calc.)	0.0000126637673551523	1
3980	PipAc	0.0999873361858272	4
3980	DBF	0.099999999961114	3
3990	FmocPip	0.000000000038843729653161	2
3990	Pip (calc.)	0.0000123435430831989	1
3990	PipAc	0.0999876564101413	4
3990	DBF	0.0999999999611561	3
4000	FmocPip	0.0000000000388016705173274	2
4000	Pip (calc.)	0.0000120314163194027	1
4000	PipAc	0.0999879685369472	4
4000	DBF	0.0999999999611982	3
4010	FmocPip	0.0000000000387597288270424	2
4010	Pip (calc.)	0.0000117271822967735	1
4010	PipAc	0.0999882727710117	4
4010	DBF	0.0999999999612401	3
4020	FmocPip	0.0000000000387179024835294	2
4020	Pip (calc.)	0.0000114306414266662	1
4020	PipAc	0.0999885693119237	4
4020	DBF	0.099999999961282	3
4030	FmocPip	0.0000000000386761894426756	2
4030	Pip (calc.)	0.0000111415991678141	1
4030	PipAc	0.0999888583542242	4
4030	DBF	0.0999999999613237	3
4040	FmocPip	0.0000000000386345877135698	2
4040	Pip (calc.)	0.0000108598658986725	1
4040	PipAc	0.099989140087535	4
4040	DBF	0.0999999999613653	3
4050	FmocPip	0.0000000000385930953570795	2
4050	Pip (calc.)	0.0000105852567929918	1
4050	PipAc	0.0999894146966822	4
4050	DBF	0.0999999999614068	3
4060	FmocPip	0.0000000000385517104844676	2
4060	Pip (calc.)	0.0000103175916985395	1
4060	PipAc	0.099989682361818	4
4060	DBF	0.0999999999614481	3
4070	FmocPip	0.0000000000385104312560455	2
4070	Pip (calc.)	0.0000100566950188887	1
4070	PipAc	0.0999899432585389	4
4070	DBF	0.0999999999614894	3
4080	FmocPip	0.0000000000384692558798644	2
4080	Pip (calc.)	0.00000980239559819813	1
4080	PipAc	0.0999901975580008	4
4080	DBF	0.0999999999615306	3
4090	FmocPip	0.00000000003842818261044	2
4090	Pip (calc.)	0.00000955452660890619	1
4090	PipAc	0.0999904454270311	4
4090	DBF	0.0999999999615717	3
4100	FmocPip	0.0000000000383872097475139	2
4100	Pip (calc.)	0.00000931292544226554	1
4100	PipAc	0.0999906870282387	4
4100	DBF	0.0999999999616126	3
4110	FmocPip	0.0000000000383463356348476	2
4110	Pip (calc.)	0.00000907743360164695	1
4110	PipAc	0.0999909225201202	4
4110	DBF	0.0999999999616535	3
4120	FmocPip	0.0000000000383055586590489	2
4120	Pip (calc.)	0.00000884789659854184	1
4120	PipAc	0.0999911520571641	4
4120	DBF	0.0999999999616943	3
4130	FmocPip	0.0000000000382648772484298	2
4130	Pip (calc.)	0.00000862416385119544	1
4130	PipAc	0.0999913757899521	4
4130	DBF	0.099999999961735	3
4140	FmocPip	0.0000000000382242898718966	2
4140	Pip (calc.)	0.00000840608858580392	1
4140	PipAc	0.0999915938652581	4
4140	DBF	0.0999999999617756	3
4150	FmocPip	0.0000000000381837950378685	2
4150	Pip (calc.)	0.00000819352774021074	1
4150	PipAc	0.0999918064261442	4
4150	DBF	0.0999999999618161	3
4160	FmocPip	0.0000000000381433912932263	2
4160	Pip (calc.)	0.00000798634187003876	1
4160	PipAc	0.0999920136120548	4
4160	DBF	0.0999999999618565	3
4170	FmocPip	0.0000000000381030772222893	2
4170	Pip (calc.)	0.00000778439505719677	1
4170	PipAc	0.0999922155589079	4
4170	DBF	0.0999999999618968	3
4180	FmocPip	0.0000000000380628514458196	2
4180	Pip (calc.)	0.00000758755482070007	1
4180	PipAc	0.0999924123991846	4
4180	DBF	0.099999999961937	3
4190	FmocPip	0.0000000000380227126200533	2
4190	Pip (calc.)	0.00000739569202974684	1
4190	PipAc	0.0999926042620157	4
4190	DBF	0.0999999999619772	3
4200	FmocPip	0.0000000000379826594357577	2
4200	Pip (calc.)	0.00000720868081899292	1
4200	PipAc	0.0999927912732666	4
4200	DBF	0.0999999999620172	3
4210	FmocPip	0.000000000037942690617314	2
4210	Pip (calc.)	0.00000702639850596973	1
4210	PipAc	0.0999929735556195	4
4210	DBF	0.0999999999620572	3
4220	FmocPip	0.0000000000379028049218249	2
4220	Pip (calc.)	0.00000684872551059077	1
4220	PipAc	0.0999931512286548	4
4220	DBF	0.0999999999620971	3
4230	FmocPip	0.0000000000378630011382453	2
4230	Pip (calc.)	0.00000667554527669409	1
4230	PipAc	0.0999933244089285	4
4230	DBF	0.0999999999621369	3
4240	FmocPip	0.0000000000378232780865376	2
4240	Pip (calc.)	0.00000650674419556917	1
4240	PipAc	0.0999934932100494	4
4240	DBF	0.0999999999621766	3
4250	FmocPip	0.0000000000377836346168487	2
4250	Pip (calc.)	0.0000063422115314179	1
4250	PipAc	0.0999936577427531	4
4250	DBF	0.0999999999622163	3
4260	FmocPip	0.0000000000377440696087095	2
4260	Pip (calc.)	0.00000618183934870092	1
4260	PipAc	0.0999938181149754	4
4260	DBF	0.0999999999622558	3
4270	FmocPip	0.0000000000377045819702558	2
4270	Pip (calc.)	0.00000602552244132142	1
4270	PipAc	0.0999939744319223	4
4270	DBF	0.0999999999622953	3
4280	FmocPip	0.00000000003766517063747	2
4280	Pip (calc.)	0.00000587315826360011	1
4280	PipAc	0.0999941267961394	4
4280	DBF	0.0999999999623347	3
4290	FmocPip	0.0000000000376258345734431	2
4290	Pip (calc.)	0.00000572464686299586	1
4290	PipAc	0.0999942753075794	4
4290	DBF	0.099999999962374	3
4300	FmocPip	0.000000000037586572767657	2
4300	Pip (calc.)	0.00000557989081452804	1
4300	PipAc	0.0999944200636671	4
4300	DBF	0.0999999999624133	3
4310	FmocPip	0.0000000000375473842352851	2
4310	Pip (calc.)	0.00000543879515685737	1
4310	PipAc	0.099994561159364	4
4310	DBF	0.0999999999624525	3
4320	FmocPip	0.0000000000375082680165123	2
4320	Pip (calc.)	0.00000530126732998335	1
4320	PipAc	0.09999469868723	4
4320	DBF	0.0999999999624916	3
4330	FmocPip	0.0000000000374692231758729	2
4330	Pip (calc.)	0.00000516721711451744	1
4330	PipAc	0.0999948327374845	4
4330	DBF	0.0999999999625307	3
4340	FmocPip	0.0000000000374302488016061	2
4340	Pip (calc.)	0.00000503655657249204	1
4340	PipAc	0.0999949633980655	4
4340	DBF	0.0999999999625696	3
4350	FmocPip	0.000000000037391344005029	2
4350	Pip (calc.)	0.00000490919998966656	1
4350	PipAc	0.0999950907546872	4
4350	DBF	0.0999999999626085	3
4360	FmocPip	0.0000000000373525079199265	2
4360	Pip (calc.)	0.00000478506381929252	1
4360	PipAc	0.0999952148908964	4
4360	DBF	0.0999999999626474	3
4370	FmocPip	0.0000000000373137397019564	2
4370	Pip (calc.)	0.00000466406662730093	1
4370	PipAc	0.0999953358881272	4
4370	DBF	0.0999999999626861	3
4380	FmocPip	0.0000000000372750385280723	2
4380	Pip (calc.)	0.00000454612903887588	1
4380	PipAc	0.0999954538257543	4
4380	DBF	0.0999999999627248	3
4390	FmocPip	0.0000000000372364035959596	2
4390	Pip (calc.)	0.00000443117368637937	1
4390	PipAc	0.0999955687811454	4
4390	DBF	0.0999999999627635	3
4400	FmocPip	0.0000000000371978341234887	2
4400	Pip (calc.)	0.0000043191251585931	1
4400	PipAc	0.0999956808297118	4
4400	DBF	0.0999999999628021	3
4410	FmocPip	0.0000000000371593293481811	2
4410	Pip (calc.)	0.00000420990995124391	1
4410	PipAc	0.0999957900449577	4
4410	DBF	0.0999999999628406	3
4420	FmocPip	0.0000000000371208885266909	2
4420	Pip (calc.)	0.00000410345641878055	1
4420	PipAc	0.0999958964985286	4
4420	DBF	0.099999999962879	3
4430	FmocPip	0.0000000000370825109342991	2
4430	Pip (calc.)	0.00000399969472736996	1
4430	PipAc	0.0999960002602584	4
4430	DBF	0.0999999999629174	3
4440	FmocPip	0.0000000000370441958644224	2
4440	Pip (calc.)	0.00000389855680908224	1
4440	PipAc	0.099996101398215	4
4440	DBF	0.0999999999629557	3
4450	FmocPip	0.0000000000370059426281343	2
4450	Pip (calc.)	0.00000379997631723434	1
4450	PipAc	0.0999961999787451	4
4450	DBF	0.0999999999629939	3
4460	FmocPip	0.0000000000369677505536991	2
4460	Pip (calc.)	0.00000370388858286307	1
4460	PipAc	0.0999962960665176	4
4460	DBF	0.0999999999630321	3
4470	FmocPip	0.0000000000369296189861186	2
4470	Pip (calc.)	0.00000361023057229893	1
4470	PipAc	0.0999963897245663	4
4470	DBF	0.0999999999630703	3
4480	FmocPip	0.0000000000368915472866907	2
4480	Pip (calc.)	0.00000351894084581283	1
4480	PipAc	0.0999964810143309	4
4480	DBF	0.0999999999631083	3
4490	FmocPip	0.0000000000368535348325792	2
4490	Pip (calc.)	0.00000342995951730866	1
4490	PipAc	0.0999965699956974	4
4490	DBF	0.0999999999631464	3
4500	FmocPip	0.0000000000368155810163961	2
4500	Pip (calc.)	0.00000334322821503518	1
4500	PipAc	0.0999966567270376	4
4500	DBF	0.0999999999631843	3
4510	FmocPip	0.0000000000367776852457942	2
4510	Pip (calc.)	0.00000325869004329155	1
4510	PipAc	0.0999967412652473	4
4510	DBF	0.0999999999632222	3
4520	FmocPip	0.0000000000367398469430708	2
4520	Pip (calc.)	0.00000317628954510121	1
4520	PipAc	0.0999968236657833	4
4520	DBF	0.09999999996326	3
4530	FmocPip	0.0000000000367020655447816	2
4530	Pip (calc.)	0.00000309597266582977	1
4530	PipAc	0.0999969039827003	4
4530	DBF	0.0999999999632978	3
4540	FmocPip	0.0000000000366643405013652	2
4540	Pip (calc.)	0.00000301768671772298	1
4540	PipAc	0.0999969822686862	4
4540	DBF	0.0999999999633355	3
4550	FmocPip	0.0000000000366266712767778	2
4550	Pip (calc.)	0.00000294138034534144	1
4550	PipAc	0.0999970585750962	4
4550	DBF	0.0999999999633732	3
4560	FmocPip	0.0000000000365890573481368	2
4560	Pip (calc.)	0.00000286700349186952	1
4560	PipAc	0.0999971329519873	4
4560	DBF	0.0999999999634108	3
4570	FmocPip	0.0000000000365514982053744	2
4570	Pip (calc.)	0.00000279450736627623	1
4570	PipAc	0.0999972054481505	4
4570	DBF	0.0999999999634484	3
4580	FmocPip	0.0000000000365139933509006	2
4580	Pip (calc.)	0.00000272384441130655	1
4580	PipAc	0.099997276111143	4
4580	DBF	0.0999999999634859	3
4590	FmocPip	0.0000000000364765422992747	2
4590	Pip (calc.)	0.00000265496827228232	1
4590	PipAc	0.0999973449873194	4
4590	DBF	0.0999999999635233	3
4600	FmocPip	0.0000000000364391445768853	2
4600	Pip (calc.)	0.00000258783376669195	1
4600	PipAc	0.0999974121218624	4
4600	DBF	0.0999999999635607	3
4610	FmocPip	0.0000000000364017997216396	2
4610	Pip (calc.)	0.00000252239685454934	1
4610	PipAc	0.0999974775588119	4
4610	DBF	0.0999999999635981	3
4620	FmocPip	0.0000000000363645072826603	2
4620	Pip (calc.)	0.00000245861460950225	1
4620	PipAc	0.0999975413410943	4
4620	DBF	0.0999999999636354	3
4630	FmocPip	0.0000000000363272668199904	2
4630	Pip (calc.)	0.00000239644519067139	1
4630	PipAc	0.0999976035105503	4
4630	DBF	0.0999999999636726	3
4640	FmocPip	0.0000000000362900779043065	2
4640	Pip (calc.)	0.00000233584781520161	1
4640	PipAc	0.099997664107963	4
4640	DBF	0.0999999999637098	3
4650	FmocPip	0.0000000000362529401166391	2
4650	Pip (calc.)	0.00000227678273150723	1
4650	PipAc	0.0999977231730838	4
4650	DBF	0.0999999999637469	3
4660	FmocPip	0.0000000000362158530481005	2
4660	Pip (calc.)	0.00000221921119319397	1
4660	PipAc	0.0999977807446592	4
4660	DBF	0.099999999963784	3
4670	FmocPip	0.0000000000361788162996198	2
4670	Pip (calc.)	0.00000216309543364035	1
4670	PipAc	0.0999978368604558	4
4670	DBF	0.099999999963821	3
4680	FmocPip	0.0000000000361418294816852	2
4680	Pip (calc.)	0.00000210839864122188	1
4680	PipAc	0.0999978915572852	4
4680	DBF	0.099999999963858	3
4690	FmocPip	0.0000000000361048922140927	2
4690	Pip (calc.)	0.00000205508493516177	1
4690	PipAc	0.0999979448710282	4
4690	DBF	0.099999999963895	3
4700	FmocPip	0.000000000036068004125702	2
4700	Pip (calc.)	0.00000200311934199237	1
4700	PipAc	0.0999979968366583	4
4700	DBF	0.0999999999639319	3
4710	FmocPip	0.0000000000360311648541982	2
4710	Pip (calc.)	0.00000195246777261184	1
4710	PipAc	0.0999980474882645	4
4710	DBF	0.0999999999639687	3
4720	FmocPip	0.0000000000359943740458602	2
4720	Pip (calc.)	0.00000190309699992097	1
4720	PipAc	0.099998096859074	4
4720	DBF	0.0999999999640055	3
4730	FmocPip	0.0000000000359576313553354	2
4730	Pip (calc.)	0.00000185497463702561	1
4730	PipAc	0.0999981449814736	4
4730	DBF	0.0999999999640422	3
4740	FmocPip	0.0000000000359209364454197	2
4740	Pip (calc.)	0.00000180806911599025	1
4740	PipAc	0.0999981918870313	4
4740	DBF	0.0999999999640789	3
4750	FmocPip	0.0000000000358842889868439	2
4750	Pip (calc.)	0.00000176234966712889	1
4750	PipAc	0.0999982376065168	4
4750	DBF	0.0999999999641156	3
4760	FmocPip	0.0000000000358476886580657	2
4760	Pip (calc.)	0.00000171778629881963	1
4760	PipAc	0.0999982821699218	4
4760	DBF	0.0999999999641522	3
4770	FmocPip	0.0000000000358111351450669	2
4770	Pip (calc.)	0.00000167434977782966	1
4770	PipAc	0.0999983256064793	4
4770	DBF	0.0999999999641887	3
4780	FmocPip	0.0000000000357746281411561	2
4780	Pip (calc.)	0.00000163201161013785	1
4780	PipAc	0.0999983679446835	4
4780	DBF	0.0999999999642252	3
4790	FmocPip	0.0000000000357381673467767	2
4790	Pip (calc.)	0.00000159074402224222	1
4790	PipAc	0.0999984092123079	4
4790	DBF	0.0999999999642617	3
4800	FmocPip	0.00000000003570175246932	2
4800	Pip (calc.)	0.00000155051994294019	1
4800	PipAc	0.0999984494364236	4
4800	DBF	0.0999999999642981	3
