# Supplementary material for: A catalytically active oscillator made from small organic molecules
Source: Nature. 2023 Sep 6;621(7977):87–93. doi: 10.1038/s41586-023-06310-2 (PMC10482680; doi:10.1038/s41586-023-06310-2)
Supplement: Supplementary file 6 — Source Data Fig. 3 [file 41586_2023_6310_MOESM6_ESM.xlsx]

## Sheet: b
FP_start	NMePip_start	NO2PhOAC_start	PhOAc_start	spacevelocity	n_oscillations	output	period	amplitude
0.0004	0.005	0.03	0.004	0.0001	1	No	0	0
0.0008	0.005	0.03	0.004	0.0001	1	No	0	0
0.0012	0.005	0.03	0.004	0.0001	1	No	0	0
0.0016	0.005	0.03	0.004	0.0001	1	No	0	0
0.002	0.005	0.03	0.004	0.0001	1	No	0	0
0.0024	0.005	0.03	0.004	0.0001	1	No	0	0
0.0028	0.005	0.03	0.004	0.0001	1	No	0	0
0.0032	0.005	0.03	0.004	0.0001	1	No	0	0
0.0036	0.005	0.03	0.004	0.0001	1	No	0	0
0.004	0.005	0.03	0.004	0.0001	1	No	0	0
0.0044	0.005	0.03	0.004	0.0001	1	No	0	0
0.0048	0.005	0.03	0.004	0.0001	1	No	0	0
0.0052	0.005	0.03	0.004	0.0001	1	No	0	0
0.0056	0.005	0.03	0.004	0.0001	1	No	0	0
0.006	0.005	0.03	0.004	0.0001	1	No	0	0
0.0064	0.005	0.03	0.004	0.0001	1	No	0	0
0.0068	0.005	0.03	0.004	0.0001	1	No	0	0
0.0072	0.005	0.03	0.004	0.0001	1	No	0	0
0.0076	0.005	0.03	0.004	0.0001	1	No	0	0
0.008	0.005	0.03	0.004	0.0001	1	No	0	0
0.0084	0.005	0.03	0.004	0.0001	1	No	0	0
0.0088	0.005	0.03	0.004	0.0001	1	No	0	0
0.0092	0.005	0.03	0.004	0.0001	1	No	0	0
0.0096	0.005	0.03	0.004	0.0001	1	No	0	0
0.01	0.005	0.03	0.004	0.0001	1	No	0	0
0.0104	0.005	0.03	0.004	0.0001	1	No	0	0
0.0108	0.005	0.03	0.004	0.0001	1	No	0	0
0.0112	0.005	0.03	0.004	0.0001	1	No	0	0
0.0116	0.005	0.03	0.004	0.0001	1	No	0	0
0.012	0.005	0.03	0.004	0.0001	1	No	0	0
0.0124	0.005	0.03	0.004	0.0001	1	No	0	0
0.0128	0.005	0.03	0.004	0.0001	1	No	0	0
0.0132	0.005	0.03	0.004	0.0001	1	No	0	0
0.0136	0.005	0.03	0.004	0.0001	1	No	0	0
0.014	0.005	0.03	0.004	0.0001	1	No	0	0
0.0144	0.005	0.03	0.004	0.0001	1	No	0	0
0.0148	0.005	0.03	0.004	0.0001	1	No	0	0
0.0152	0.005	0.03	0.004	0.0001	1	No	0	0
0.0156	0.005	0.03	0.004	0.0001	1	No	0	0
0.016	0.005	0.03	0.004	0.0001	1	No	0	0
0.0164	0.005	0.03	0.004	0.0001	1	No	0	0
0.0168	0.005	0.03	0.004	0.0001	1	No	0	0
0.0172	0.005	0.03	0.004	0.0001	1	No	0	0
0.0176	0.005	0.03	0.004	0.0001	1	No	0	0
0.018	0.005	0.03	0.004	0.0001	1	No	0	0
0.0184	0.005	0.03	0.004	0.0001	1	No	0	0
0.0188	0.005	0.03	0.004	0.0001	1	No	0	0
0.0192	0.005	0.03	0.004	0.0001	1	No	0	0
0.0196	0.005	0.03	0.004	0.0001	1	No	0	0
0.02	0.005	0.03	0.004	0.0001	1	No	0	0
0.0204	0.005	0.03	0.004	0.0001	1	No	0	0
0.0208	0.005	0.03	0.004	0.0001	1	No	0	0
0.0212	0.005	0.03	0.004	0.0001	1	No	0	0
0.0216	0.005	0.03	0.004	0.0001	1	No	0	0
0.022	0.005	0.03	0.004	0.0001	1	No	0	0
0.0224	0.005	0.03	0.004	0.0001	1	No	0	0
0.0228	0.005	0.03	0.004	0.0001	1	No	0	0
0.0232	0.005	0.03	0.004	0.0001	1	No	0	0
0.0236	0.005	0.03	0.004	0.0001	1	No	0	0
0.024	0.005	0.03	0.004	0.0001	1	No	0	0
0.0244	0.005	0.03	0.004	0.0001	1	No	0	0
0.0248	0.005	0.03	0.004	0.0001	1	No	0	0
0.0252	0.005	0.03	0.004	0.0001	1	No	0	0
0.0256	0.005	0.03	0.004	0.0001	1	No	0	0
0.026	0.005	0.03	0.004	0.0001	1	No	0	0
0.0264	0.005	0.03	0.004	0.0001	1	No	0	0
0.0268	0.005	0.03	0.004	0.0001	1	No	0	0
0.0272	0.005	0.03	0.004	0.0001	1	No	0	0
0.0276	0.005	0.03	0.004	0.0001	1	No	0	0
0.028	0.005	0.03	0.004	0.0001	1	No	0	0
0.0284	0.005	0.03	0.004	0.0001	1	No	0	0
0.0288	0.005	0.03	0.004	0.0001	1	No	0	0
0.0292	0.005	0.03	0.004	0.0001	1	No	0	0
0.0296	0.005	0.03	0.004	0.0001	1	No	0	0
0.03	0.005	0.03	0.004	0.0001	1	No	0	0
0.0304	0.005	0.03	0.004	0.0001	1	No	0	0
0.0308	0.005	0.03	0.004	0.0001	1	No	0	0
0.0312	0.005	0.03	0.004	0.0001	1	No	0	0
0.0316	0.005	0.03	0.004	0.0001	1	No	0	0
0.032	0.005	0.03	0.004	0.0001	1	No	0	0
0.0324	0.005	0.03	0.004	0.0001	1	No	0	0
0.0328	0.005	0.03	0.004	0.0001	1	No	0	0
0.0332	0.005	0.03	0.004	0.0001	1	No	0	0
0.0336	0.005	0.03	0.004	0.0001	1	No	0	0
0.034	0.005	0.03	0.004	0.0001	1	No	0	0
0.0344	0.005	0.03	0.004	0.0001	1	No	0	0
0.0348	0.005	0.03	0.004	0.0001	1	No	0	0
0.0352	0.005	0.03	0.004	0.0001	1	No	0	0
0.0356	0.005	0.03	0.004	0.0001	1	No	0	0
0.036	0.005	0.03	0.004	0.0001	1	No	0	0
0.0364	0.005	0.03	0.004	0.0001	1	No	0	0
0.0368	0.005	0.03	0.004	0.0001	1	No	0	0
0.0372	0.005	0.03	0.004	0.0001	1	No	0	0
0.0376	0.005	0.03	0.004	0.0001	1	No	0	0
0.038	0.005	0.03	0.004	0.0001	1	No	0	0
0.0384	0.005	0.03	0.004	0.0001	1	No	0	0
0.0388	0.005	0.03	0.004	0.0001	1	No	0	0
0.0392	0.005	0.03	0.004	0.0001	1	No	0	0
0.0396	0.005	0.03	0.004	0.0001	1	No	0	0
0.04	0.005	0.03	0.004	0.0001	1	No	0	0
0.0404	0.005	0.03	0.004	0.0001	1	No	0	0
0.0408	0.005	0.03	0.004	0.0001	1	No	0	0
0.0412	0.005	0.03	0.004	0.0001	1	No	0	0
0.0416	0.005	0.03	0.004	0.0001	1	No	0	0
0.042	0.005	0.03	0.004	0.0001	1	No	0	0
0.0424	0.005	0.03	0.004	0.0001	1	No	0	0
0.0428	0.005	0.03	0.004	0.0001	1	No	0	0
0.0432	0.005	0.03	0.004	0.0001	1	No	0	0
0.0436	0.005	0.03	0.004	0.0001	1	No	0	0
0.044	0.005	0.03	0.004	0.0001	1	No	0	0
0.0444	0.005	0.03	0.004	0.0001	1	No	0	0
0.0448	0.005	0.03	0.004	0.0001	1	No	0	0
0.0452	0.005	0.03	0.004	0.0001	1	No	0	0
0.0456	0.005	0.03	0.004	0.0001	1	No	0	0
0.046	0.005	0.03	0.004	0.0001	1	No	0	0
0.0464	0.005	0.03	0.004	0.0001	1	No	0	0
0.0468	0.005	0.03	0.004	0.0001	1	No	0	0
0.0472	0.005	0.03	0.004	0.0001	1	No	0	0
0.0476	0.005	0.03	0.004	0.0001	1	No	0	0
0.048	0.005	0.03	0.004	0.0001	1	No	0	0
0.0484	0.005	0.03	0.004	0.0001	1	No	0	0
0.0488	0.005	0.03	0.004	0.0001	1	No	0	0
0.0492	0.005	0.03	0.004	0.0001	1	No	0	0
0.0496	0.005	0.03	0.004	0.0001	1	No	0	0
0.05	0.005	0.03	0.004	0.0001	1	No	0	0
0.0504	0.005	0.03	0.004	0.0001	1	No	0	0
0.0508	0.005	0.03	0.004	0.0001	1	No	0	0
0.0512	0.005	0.03	0.004	0.0001	1	No	0	0
0.0516	0.005	0.03	0.004	0.0001	1	No	0	0
0.052	0.005	0.03	0.004	0.0001	1	No	0	0
0.0524	0.005	0.03	0.004	0.0001	1	No	0	0
0.0528	0.005	0.03	0.004	0.0001	1	No	0	0
0.0532	0.005	0.03	0.004	0.0001	1	No	0	0
0.0536	0.005	0.03	0.004	0.0001	1	No	0	0
0.054	0.005	0.03	0.004	0.0001	1	No	0	0
0.0544	0.005	0.03	0.004	0.0001	1	No	0	0
0.0548	0.005	0.03	0.004	0.0001	1	No	0	0
0.0552	0.005	0.03	0.004	0.0001	1	No	0	0
0.0556	0.005	0.03	0.004	0.0001	1	No	0	0
0.056	0.005	0.03	0.004	0.0001	1	No	0	0
0.0564	0.005	0.03	0.004	0.0001	1	No	0	0
0.0568	0.005	0.03	0.004	0.0001	1	No	0	0
0.0572	0.005	0.03	0.004	0.0001	1	No	0	0
0.0576	0.005	0.03	0.004	0.0001	1	No	0	0
0.058	0.005	0.03	0.004	0.0001	1	No	0	0
0.0584	0.005	0.03	0.004	0.0001	1	No	0	0
0.0588	0.005	0.03	0.004	0.0001	1	No	0	0
0.0592	0.005	0.03	0.004	0.0001	1	No	0	0
0.0596	0.005	0.03	0.004	0.0001	1	No	0	0
0.06	0.005	0.03	0.004	0.0001	1	No	0	0
0.0604	0.005	0.03	0.004	0.0001	1	No	0	0
0.0608	0.005	0.03	0.004	0.0001	1	No	0	0
0.0612	0.005	0.03	0.004	0.0001	1	No	0	0
0.0616	0.005	0.03	0.004	0.0001	1	No	0	0
0.062	0.005	0.03	0.004	0.0001	1	No	0	0
0.0624	0.005	0.03	0.004	0.0001	1	No	0	0
0.0628	0.005	0.03	0.004	0.0001	1	No	0	0
0.0632	0.005	0.03	0.004	0.0001	1	No	0	0
0.0636	0.005	0.03	0.004	0.0001	1	No	0	0
0.064	0.005	0.03	0.004	0.0001	1	No	0	0
0.0644	0.005	0.03	0.004	0.0001	1	No	0	0
0.0648	0.005	0.03	0.004	0.0001	1	No	0	0
0.0652	0.005	0.03	0.004	0.0001	1	No	0	0
0.0656	0.005	0.03	0.004	0.0001	1	No	0	0
0.066	0.005	0.03	0.004	0.0001	1	No	0	0
0.0664	0.005	0.03	0.004	0.0001	1	No	0	0
0.0668	0.005	0.03	0.004	0.0001	1	No	0	0
0.0672	0.005	0.03	0.004	0.0001	1	No	0	0
0.0676	0.005	0.03	0.004	0.0001	1	No	0	0
0.068	0.005	0.03	0.004	0.0001	1	No	0	0
0.0684	0.005	0.03	0.004	0.0001	1	No	0	0
0.0688	0.005	0.03	0.004	0.0001	1	No	0	0
0.0692	0.005	0.03	0.004	0.0001	1	No	0	0
0.0696	0.005	0.03	0.004	0.0001	1	No	0	0
0.07	0.005	0.03	0.004	0.0001	1	No	0	0
0.0704	0.005	0.03	0.004	0.0001	1	No	0	0
0.0708	0.005	0.03	0.004	0.0001	1	No	0	0
0.0712	0.005	0.03	0.004	0.0001	1	No	0	0
0.0716	0.005	0.03	0.004	0.0001	1	No	0	0
0.072	0.005	0.03	0.004	0.0001	1	No	0	0
0.0724	0.005	0.03	0.004	0.0001	1	No	0	0
0.0728	0.005	0.03	0.004	0.0001	1	No	0	0
0.0732	0.005	0.03	0.004	0.0001	1	No	0	0
0.0736	0.005	0.03	0.004	0.0001	1	No	0	0
0.074	0.005	0.03	0.004	0.0001	1	No	0	0
0.0744	0.005	0.03	0.004	0.0001	1	No	0	0
0.0748	0.005	0.03	0.004	0.0001	1	No	0	0
0.0752	0.005	0.03	0.004	0.0001	1	No	0	0
0.0756	0.005	0.03	0.004	0.0001	1	No	0	0
0.076	0.005	0.03	0.004	0.0001	1	No	0	0
0.0764	0.005	0.03	0.004	0.0001	1	No	0	0
0.0768	0.005	0.03	0.004	0.0001	1	No	0	0
0.0772	0.005	0.03	0.004	0.0001	1	No	0	0
0.0776	0.005	0.03	0.004	0.0001	1	No	0	0
0.078	0.005	0.03	0.004	0.0001	1	No	0	0
0.0784	0.005	0.03	0.004	0.0001	1	No	0	0
0.0788	0.005	0.03	0.004	0.0001	1	No	0	0
0.0792	0.005	0.03	0.004	0.0001	1	No	0	0
0.0796	0.005	0.03	0.004	0.0001	1	No	0	0
0.08	0.005	0.03	0.004	0.0001	1	No	0	0
0.0804	0.005	0.03	0.004	0.0001	1	No	0	0
0.0808	0.005	0.03	0.004	0.0001	1	No	0	0
0.0812	0.005	0.03	0.004	0.0001	1	No	0	0
0.0816	0.005	0.03	0.004	0.0001	1	No	0	0
0.082	0.005	0.03	0.004	0.0001	1	No	0	0
0.0824	0.005	0.03	0.004	0.0001	1	No	0	0
0.0828	0.005	0.03	0.004	0.0001	1	No	0	0
0.0832	0.005	0.03	0.004	0.0001	1	No	0	0
0.0836	0.005	0.03	0.004	0.0001	1	No	0	0
0.084	0.005	0.03	0.004	0.0001	1	No	0	0
0.0844	0.005	0.03	0.004	0.0001	1	No	0	0
0.0848	0.005	0.03	0.004	0.0001	1	No	0	0
0.0852	0.005	0.03	0.004	0.0001	1	No	0	0
0.0856	0.005	0.03	0.004	0.0001	1	No	0	0
0.086	0.005	0.03	0.004	0.0001	1	No	0	0
0.0864	0.005	0.03	0.004	0.0001	1	No	0	0
0.0868	0.005	0.03	0.004	0.0001	1	No	0	0
0.0872	0.005	0.03	0.004	0.0001	1	No	0	0
0.0876	0.005	0.03	0.004	0.0001	1	No	0	0
0.088	0.005	0.03	0.004	0.0001	1	No	0	0
0.0884	0.005	0.03	0.004	0.0001	1	No	0	0
0.0888	0.005	0.03	0.004	0.0001	1	No	0	0
0.0892	0.005	0.03	0.004	0.0001	1	No	0	0
0.0896	0.005	0.03	0.004	0.0001	1	No	0	0
0.09	0.005	0.03	0.004	0.0001	1	No	0	0
0.0904	0.005	0.03	0.004	0.0001	1	No	0	0
0.0908	0.005	0.03	0.004	0.0001	1	No	0	0
0.0912	0.005	0.03	0.004	0.0001	1	No	0	0
0.0916	0.005	0.03	0.004	0.0001	1	No	0	0
0.092	0.005	0.03	0.004	0.0001	1	No	0	0
0.0924	0.005	0.03	0.004	0.0001	1	No	0	0
0.0928	0.005	0.03	0.004	0.0001	1	No	0	0
0.0932	0.005	0.03	0.004	0.0001	1	No	0	0
0.0936	0.005	0.03	0.004	0.0001	1	No	0	0
0.094	0.005	0.03	0.004	0.0001	1	No	0	0
0.0944	0.005	0.03	0.004	0.0001	1	No	0	0
0.0948	0.005	0.03	0.004	0.0001	1	No	0	0
0.0952	0.005	0.03	0.004	0.0001	1	No	0	0
0.0956	0.005	0.03	0.004	0.0001	1	No	0	0
0.096	0.005	0.03	0.004	0.0001	1	No	0	0
0.0964	0.005	0.03	0.004	0.0001	1	No	0	0
0.0968	0.005	0.03	0.004	0.0001	1	No	0	0
0.0972	0.005	0.03	0.004	0.0001	1	No	0	0
0.0976	0.005	0.03	0.004	0.0001	1	No	0	0
0.098	0.005	0.03	0.004	0.0001	1	No	0	0
0.0984	0.005	0.03	0.004	0.0001	1	No	0	0
0.0988	0.005	0.03	0.004	0.0001	1	No	0	0
0.0992	0.005	0.03	0.004	0.0001	1	No	0	0
0.0996	0.005	0.03	0.004	0.0001	1	No	0	0
0.1	0.005	0.03	0.004	0.0001	1	No	0	0
0.1004	0.005	0.03	0.004	0.0001	1	No	0	0
0.1008	0.005	0.03	0.004	0.0001	1	No	0	0
0.1012	0.005	0.03	0.004	0.0001	1	No	0	0
0.1016	0.005	0.03	0.004	0.0001	1	No	0	0
0.102	0.005	0.03	0.004	0.0001	1	No	0	0
0.1024	0.005	0.03	0.004	0.0001	1	No	0	0
0.1028	0.005	0.03	0.004	0.0001	1	No	0	0
0.1032	0.005	0.03	0.004	0.0001	1	No	0	0
0.1036	0.005	0.03	0.004	0.0001	1	No	0	0
0.104	0.005	0.03	0.004	0.0001	1	No	0	0
0.1044	0.005	0.03	0.004	0.0001	1	No	0	0
0.1048	0.005	0.03	0.004	0.0001	1	No	0	0
0.1052	0.005	0.03	0.004	0.0001	1	No	0	0
0.1056	0.005	0.03	0.004	0.0001	1	No	0	0
0.106	0.005	0.03	0.004	0.0001	1	No	0	0
0.1064	0.005	0.03	0.004	0.0001	1	No	0	0
0.1068	0.005	0.03	0.004	0.0001	1	No	0	0
0.1072	0.005	0.03	0.004	0.0001	1	No	0	0
0.1076	0.005	0.03	0.004	0.0001	1	No	0	0
0.108	0.005	0.03	0.004	0.0001	1	No	0	0
0.1084	0.005	0.03	0.004	0.0001	1	No	0	0
0.1088	0.005	0.03	0.004	0.0001	1	No	0	0
0.1092	0.005	0.03	0.004	0.0001	1	No	0	0
0.1096	0.005	0.03	0.004	0.0001	1	No	0	0
0.11	0.005	0.03	0.004	0.0001	1	No	0	0
0.1104	0.005	0.03	0.004	0.0001	1	No	0	0
0.1108	0.005	0.03	0.004	0.0001	1	No	0	0
0.1112	0.005	0.03	0.004	0.0001	1	No	0	0
0.1116	0.005	0.03	0.004	0.0001	1	No	0	0
0.112	0.005	0.03	0.004	0.0001	1	No	0	0
0.1124	0.005	0.03	0.004	0.0001	1	No	0	0
0.1128	0.005	0.03	0.004	0.0001	1	No	0	0
0.1132	0.005	0.03	0.004	0.0001	1	No	0	0
0.1136	0.005	0.03	0.004	0.0001	1	No	0	0
0.114	0.005	0.03	0.004	0.0001	1	No	0	0
0.1144	0.005	0.03	0.004	0.0001	1	No	0	0
0.1148	0.005	0.03	0.004	0.0001	1	No	0	0
0.1152	0.005	0.03	0.004	0.0001	1	No	0	0
0.1156	0.005	0.03	0.004	0.0001	1	No	0	0
0.116	0.005	0.03	0.004	0.0001	1	No	0	0
0.1164	0.005	0.03	0.004	0.0001	1	No	0	0
0.1168	0.005	0.03	0.004	0.0001	1	No	0	0
0.1172	0.005	0.03	0.004	0.0001	1	No	0	0
0.1176	0.005	0.03	0.004	0.0001	1	No	0	0
0.118	0.005	0.03	0.004	0.0001	1	No	0	0
0.1184	0.005	0.03	0.004	0.0001	1	No	0	0
0.1188	0.005	0.03	0.004	0.0001	1	No	0	0
0.1192	0.005	0.03	0.004	0.0001	1	No	0	0
0.1196	0.005	0.03	0.004	0.0001	1	No	0	0
0.12	0.005	0.03	0.004	0.0001	1	No	0	0
0.1204	0.005	0.03	0.004	0.0001	1	No	0	0
0.1208	0.005	0.03	0.004	0.0001	1	No	0	0
0.1212	0.005	0.03	0.004	0.0001	1	No	0	0
0.1216	0.005	0.03	0.004	0.0001	1	No	0	0
0.122	0.005	0.03	0.004	0.0001	1	No	0	0
0.1224	0.005	0.03	0.004	0.0001	1	No	0	0
0.1228	0.005	0.03	0.004	0.0001	1	No	0	0
0.1232	0.005	0.03	0.004	0.0001	1	No	0	0
0.1236	0.005	0.03	0.004	0.0001	1	No	0	0
0.124	0.005	0.03	0.004	0.0001	1	No	0	0
0.1244	0.005	0.03	0.004	0.0001	1	No	0	0
0.1248	0.005	0.03	0.004	0.0001	1	No	0	0
0.1252	0.005	0.03	0.004	0.0001	1	No	0	0
0.1256	0.005	0.03	0.004	0.0001	1	No	0	0
0.126	0.005	0.03	0.004	0.0001	1	No	0	0
0.1264	0.005	0.03	0.004	0.0001	1	No	0	0
0.1268	0.005	0.03	0.004	0.0001	1	No	0	0
0.1272	0.005	0.03	0.004	0.0001	1	No	0	0
0.1276	0.005	0.03	0.004	0.0001	1	No	0	0
0.128	0.005	0.03	0.004	0.0001	1	No	0	0
0.1284	0.005	0.03	0.004	0.0001	1	No	0	0
0.1288	0.005	0.03	0.004	0.0001	1	No	0	0
0.1292	0.005	0.03	0.004	0.0001	1	No	0	0
0.1296	0.005	0.03	0.004	0.0001	1	No	0	0
0.13	0.005	0.03	0.004	0.0001	1	No	0	0
0.1304	0.005	0.03	0.004	0.0001	1	No	0	0
0.1308	0.005	0.03	0.004	0.0001	1	No	0	0
0.1312	0.005	0.03	0.004	0.0001	1	No	0	0
0.1316	0.005	0.03	0.004	0.0001	1	No	0	0
0.132	0.005	0.03	0.004	0.0001	1	No	0	0
0.1324	0.005	0.03	0.004	0.0001	1	No	0	0
0.1328	0.005	0.03	0.004	0.0001	1	No	0	0
0.1332	0.005	0.03	0.004	0.0001	1	No	0	0
0.1336	0.005	0.03	0.004	0.0001	1	No	0	0
0.134	0.005	0.03	0.004	0.0001	1	No	0	0
0.1344	0.005	0.03	0.004	0.0001	1	No	0	0
0.1348	0.005	0.03	0.004	0.0001	1	No	0	0
0.1352	0.005	0.03	0.004	0.0001	1	No	0	0
0.1356	0.005	0.03	0.004	0.0001	1	No	0	0
0.136	0.005	0.03	0.004	0.0001	1	No	0	0
0.1364	0.005	0.03	0.004	0.0001	1	No	0	0
0.1368	0.005	0.03	0.004	0.0001	1	No	0	0
0.1372	0.005	0.03	0.004	0.0001	1	No	0	0
0.1376	0.005	0.03	0.004	0.0001	1	No	0	0
0.138	0.005	0.03	0.004	0.0001	1	No	0	0
0.1384	0.005	0.03	0.004	0.0001	1	No	0	0
0.1388	0.005	0.03	0.004	0.0001	1	No	0	0
0.1392	0.005	0.03	0.004	0.0001	1	No	0	0
0.1396	0.005	0.03	0.004	0.0001	1	No	0	0
0.14	0.005	0.03	0.004	0.0001	1	No	0	0
0.1404	0.005	0.03	0.004	0.0001	1	No	0	0
0.1408	0.005	0.03	0.004	0.0001	1	No	0	0
0.1412	0.005	0.03	0.004	0.0001	1	No	0	0
0.1416	0.005	0.03	0.004	0.0001	1	No	0	0
0.142	0.005	0.03	0.004	0.0001	1	No	0	0
0.1424	0.005	0.03	0.004	0.0001	1	No	0	0
0.1428	0.005	0.03	0.004	0.0001	1	No	0	0
0.1432	0.005	0.03	0.004	0.0001	1	No	0	0
0.1436	0.005	0.03	0.004	0.0001	1	No	0	0
0.144	0.005	0.03	0.004	0.0001	1	No	0	0
0.1444	0.005	0.03	0.004	0.0001	1	No	0	0
0.1448	0.005	0.03	0.004	0.0001	1	No	0	0
0.1452	0.005	0.03	0.004	0.0001	1	No	0	0
0.1456	0.005	0.03	0.004	0.0001	1	No	0	0
0.146	0.005	0.03	0.004	0.0001	1	No	0	0
0.1464	0.005	0.03	0.004	0.0001	1	No	0	0
0.1468	0.005	0.03	0.004	0.0001	1	No	0	0
0.1472	0.005	0.03	0.004	0.0001	1	No	0	0
0.1476	0.005	0.03	0.004	0.0001	1	No	0	0
0.148	0.005	0.03	0.004	0.0001	1	No	0	0
0.1484	0.005	0.03	0.004	0.0001	1	No	0	0
0.1488	0.005	0.03	0.004	0.0001	1	No	0	0
0.1492	0.005	0.03	0.004	0.0001	1	No	0	0
0.1496	0.005	0.03	0.004	0.0001	1	No	0	0
0.15	0.005	0.03	0.004	0.0001	1	No	0	0
0.1504	0.005	0.03	0.004	0.0001	1	No	0	0
0.1508	0.005	0.03	0.004	0.0001	1	No	0	0
0.1512	0.005	0.03	0.004	0.0001	1	No	0	0
0.1516	0.005	0.03	0.004	0.0001	1	No	0	0
0.152	0.005	0.03	0.004	0.0001	1	No	0	0
0.1524	0.005	0.03	0.004	0.0001	1	No	0	0
0.1528	0.005	0.03	0.004	0.0001	1	No	0	0
0.1532	0.005	0.03	0.004	0.0001	1	No	0	0
0.1536	0.005	0.03	0.004	0.0001	1	No	0	0
0.154	0.005	0.03	0.004	0.0001	1	No	0	0
0.1544	0.005	0.03	0.004	0.0001	1	No	0	0
0.1548	0.005	0.03	0.004	0.0001	1	No	0	0
0.1552	0.005	0.03	0.004	0.0001	1	No	0	0
0.1556	0.005	0.03	0.004	0.0001	1	No	0	0
0.156	0.005	0.03	0.004	0.0001	1	No	0	0
0.1564	0.005	0.03	0.004	0.0001	1	No	0	0
0.1568	0.005	0.03	0.004	0.0001	1	No	0	0
0.1572	0.005	0.03	0.004	0.0001	1	No	0	0
0.1576	0.005	0.03	0.004	0.0001	1	No	0	0
0.158	0.005	0.03	0.004	0.0001	1	No	0	0
0.1584	0.005	0.03	0.004	0.0001	1	No	0	0
0.1588	0.005	0.03	0.004	0.0001	1	No	0	0
0.1592	0.005	0.03	0.004	0.0001	1	No	0	0
0.1596	0.005	0.03	0.004	0.0001	1	No	0	0
0.16	0.005	0.03	0.004	0.0001	1	No	0	0
0.1604	0.005	0.03	0.004	0.0001	1	No	0	0
0.1608	0.005	0.03	0.004	0.0001	1	No	0	0
0.1612	0.005	0.03	0.004	0.0001	1	No	0	0
0.1616	0.005	0.03	0.004	0.0001	1	No	0	0
0.162	0.005	0.03	0.004	0.0001	1	No	0	0
0.1624	0.005	0.03	0.004	0.0001	1	No	0	0
0.1628	0.005	0.03	0.004	0.0001	1	No	0	0
0.1632	0.005	0.03	0.004	0.0001	1	No	0	0
0.1636	0.005	0.03	0.004	0.0001	1	No	0	0
0.164	0.005	0.03	0.004	0.0001	1	No	0	0
0.1644	0.005	0.03	0.004	0.0001	1	No	0	0
0.1648	0.005	0.03	0.004	0.0001	1	No	0	0
0.1652	0.005	0.03	0.004	0.0001	1	No	0	0
0.1656	0.005	0.03	0.004	0.0001	1	No	0	0
0.166	0.005	0.03	0.004	0.0001	1	No	0	0
0.1664	0.005	0.03	0.004	0.0001	1	No	0	0
0.1668	0.005	0.03	0.004	0.0001	1	No	0	0
0.1672	0.005	0.03	0.004	0.0001	1	No	0	0
0.1676	0.005	0.03	0.004	0.0001	1	No	0	0
0.168	0.005	0.03	0.004	0.0001	1	No	0	0
0.1684	0.005	0.03	0.004	0.0001	1	No	0	0
0.1688	0.005	0.03	0.004	0.0001	1	No	0	0
0.1692	0.005	0.03	0.004	0.0001	1	No	0	0
0.1696	0.005	0.03	0.004	0.0001	1	No	0	0
0.17	0.005	0.03	0.004	0.0001	1	No	0	0
0.1704	0.005	0.03	0.004	0.0001	1	No	0	0
0.1708	0.005	0.03	0.004	0.0001	1	No	0	0
0.1712	0.005	0.03	0.004	0.0001	1	No	0	0
0.1716	0.005	0.03	0.004	0.0001	1	No	0	0
0.172	0.005	0.03	0.004	0.0001	1	No	0	0
0.1724	0.005	0.03	0.004	0.0001	1	No	0	0
0.1728	0.005	0.03	0.004	0.0001	1	No	0	0
0.1732	0.005	0.03	0.004	0.0001	1	No	0	0
0.1736	0.005	0.03	0.004	0.0001	1	No	0	0
0.174	0.005	0.03	0.004	0.0001	1	No	0	0
0.1744	0.005	0.03	0.004	0.0001	1	No	0	0
0.1748	0.005	0.03	0.004	0.0001	1	No	0	0
0.1752	0.005	0.03	0.004	0.0001	1	No	0	0
0.1756	0.005	0.03	0.004	0.0001	1	No	0	0
0.176	0.005	0.03	0.004	0.0001	1	No	0	0
0.1764	0.005	0.03	0.004	0.0001	1	No	0	0
0.1768	0.005	0.03	0.004	0.0001	1	No	0	0
0.1772	0.005	0.03	0.004	0.0001	1	No	0	0
0.1776	0.005	0.03	0.004	0.0001	1	No	0	0
0.178	0.005	0.03	0.004	0.0001	1	No	0	0
0.1784	0.005	0.03	0.004	0.0001	1	No	0	0
0.1788	0.005	0.03	0.004	0.0001	1	No	0	0
0.1792	0.005	0.03	0.004	0.0001	1	No	0	0
0.1796	0.005	0.03	0.004	0.0001	1	No	0	0
0.18	0.005	0.03	0.004	0.0001	1	No	0	0
0.1804	0.005	0.03	0.004	0.0001	1	No	0	0
0.1808	0.005	0.03	0.004	0.0001	1	No	0	0
0.1812	0.005	0.03	0.004	0.0001	1	No	0	0
0.1816	0.005	0.03	0.004	0.0001	1	No	0	0
0.182	0.005	0.03	0.004	0.0001	1	No	0	0
0.1824	0.005	0.03	0.004	0.0001	1	No	0	0
0.1828	0.005	0.03	0.004	0.0001	1	No	0	0
0.1832	0.005	0.03	0.004	0.0001	1	No	0	0
0.1836	0.005	0.03	0.004	0.0001	1	No	0	0
0.184	0.005	0.03	0.004	0.0001	1	No	0	0
0.1844	0.005	0.03	0.004	0.0001	1	No	0	0
0.1848	0.005	0.03	0.004	0.0001	1	No	0	0
0.1852	0.005	0.03	0.004	0.0001	1	No	0	0
0.1856	0.005	0.03	0.004	0.0001	1	No	0	0
0.186	0.005	0.03	0.004	0.0001	1	No	0	0
0.1864	0.005	0.03	0.004	0.0001	1	No	0	0
0.1868	0.005	0.03	0.004	0.0001	1	No	0	0
0.1872	0.005	0.03	0.004	0.0001	1	No	0	0
0.1876	0.005	0.03	0.004	0.0001	1	No	0	0
0.188	0.005	0.03	0.004	0.0001	1	No	0	0
0.1884	0.005	0.03	0.004	0.0001	1	No	0	0
0.1888	0.005	0.03	0.004	0.0001	1	No	0	0
0.1892	0.005	0.03	0.004	0.0001	1	No	0	0
0.1896	0.005	0.03	0.004	0.0001	1	No	0	0
0.19	0.005	0.03	0.004	0.0001	1	No	0	0
0.1904	0.005	0.03	0.004	0.0001	1	No	0	0
0.1908	0.005	0.03	0.004	0.0001	1	No	0	0
0.1912	0.005	0.03	0.004	0.0001	1	No	0	0
0.1916	0.005	0.03	0.004	0.0001	1	No	0	0
0.192	0.005	0.03	0.004	0.0001	1	No	0	0
0.1924	0.005	0.03	0.004	0.0001	1	No	0	0
0.1928	0.005	0.03	0.004	0.0001	1	No	0	0
0.1932	0.005	0.03	0.004	0.0001	1	No	0	0
0.1936	0.005	0.03	0.004	0.0001	1	No	0	0
0.194	0.005	0.03	0.004	0.0001	1	No	0	0
0.1944	0.005	0.03	0.004	0.0001	1	No	0	0
0.1948	0.005	0.03	0.004	0.0001	1	No	0	0
0.1952	0.005	0.03	0.004	0.0001	1	No	0	0
0.1956	0.005	0.03	0.004	0.0001	1	No	0	0
0.196	0.005	0.03	0.004	0.0001	1	No	0	0
0.1964	0.005	0.03	0.004	0.0001	1	No	0	0
0.1968	0.005	0.03	0.004	0.0001	1	No	0	0
0.1972	0.005	0.03	0.004	0.0001	1	No	0	0
0.1976	0.005	0.03	0.004	0.0001	1	No	0	0
0.198	0.005	0.03	0.004	0.0001	1	No	0	0
0.1984	0.005	0.03	0.004	0.0001	1	No	0	0
0.1988	0.005	0.03	0.004	0.0001	1	No	0	0
0.1992	0.005	0.03	0.004	0.0001	1	No	0	0
0.1996	0.005	0.03	0.004	0.0001	1	No	0	0
0.2	0.005	0.03	0.004	0.0001	1	No	0	0
0.2004	0.005	0.03	0.004	0.0001	1	No	0	0
0.2008	0.005	0.03	0.004	0.0001	1	No	0	0
0.2012	0.005	0.03	0.004	0.0001	1	No	0	0
0.2016	0.005	0.03	0.004	0.0001	1	No	0	0
0.202	0.005	0.03	0.004	0.0001	1	No	0	0
0.2024	0.005	0.03	0.004	0.0001	1	No	0	0
0.2028	0.005	0.03	0.004	0.0001	1	No	0	0
0.2032	0.005	0.03	0.004	0.0001	1	No	0	0
0.2036	0.005	0.03	0.004	0.0001	1	No	0	0
0.204	0.005	0.03	0.004	0.0001	1	No	0	0
0.2044	0.005	0.03	0.004	0.0001	1	No	0	0
0.2048	0.005	0.03	0.004	0.0001	1	No	0	0
0.2052	0.005	0.03	0.004	0.0001	1	No	0	0
0.2056	0.005	0.03	0.004	0.0001	1	No	0	0
0.206	0.005	0.03	0.004	0.0001	1	No	0	0
0.2064	0.005	0.03	0.004	0.0001	1	No	0	0
0.2068	0.005	0.03	0.004	0.0001	1	No	0	0
0.2072	0.005	0.03	0.004	0.0001	1	No	0	0
0.2076	0.005	0.03	0.004	0.0001	1	No	0	0
0.208	0.005	0.03	0.004	0.0001	1	No	0	0
0.2084	0.005	0.03	0.004	0.0001	1	No	0	0
0.2088	0.005	0.03	0.004	0.0001	1	No	0	0
0.2092	0.005	0.03	0.004	0.0001	1	No	0	0
0.2096	0.005	0.03	0.004	0.0001	1	No	0	0
0.21	0.005	0.03	0.004	0.0001	1	No	0	0
0.2104	0.005	0.03	0.004	0.0001	1	No	0	0
0.2108	0.005	0.03	0.004	0.0001	1	No	0	0
0.2112	0.005	0.03	0.004	0.0001	1	No	0	0
0.2116	0.005	0.03	0.004	0.0001	1	No	0	0
0.212	0.005	0.03	0.004	0.0001	1	No	0	0
0.2124	0.005	0.03	0.004	0.0001	1	No	0	0
0.2128	0.005	0.03	0.004	0.0001	1	No	0	0
0.2132	0.005	0.03	0.004	0.0001	1	No	0	0
0.2136	0.005	0.03	0.004	0.0001	1	No	0	0
0.214	0.005	0.03	0.004	0.0001	1	No	0	0
0.2144	0.005	0.03	0.004	0.0001	1	No	0	0
0.2148	0.005	0.03	0.004	0.0001	1	No	0	0
0.2152	0.005	0.03	0.004	0.0001	1	No	0	0
0.2156	0.005	0.03	0.004	0.0001	1	No	0	0
0.216	0.005	0.03	0.004	0.0001	1	No	0	0
0.2164	0.005	0.03	0.004	0.0001	1	No	0	0
0.2168	0.005	0.03	0.004	0.0001	1	No	0	0
0.2172	0.005	0.03	0.004	0.0001	1	No	0	0
0.2176	0.005	0.03	0.004	0.0001	1	No	0	0
0.218	0.005	0.03	0.004	0.0001	1	No	0	0
0.2184	0.005	0.03	0.004	0.0001	1	No	0	0
0.2188	0.005	0.03	0.004	0.0001	1	No	0	0
0.2192	0.005	0.03	0.004	0.0001	1	No	0	0
0.2196	0.005	0.03	0.004	0.0001	1	No	0	0
0.22	0.005	0.03	0.004	0.0001	1	No	0	0
0.2204	0.005	0.03	0.004	0.0001	1	No	0	0
0.2208	0.005	0.03	0.004	0.0001	1	No	0	0
0.2212	0.005	0.03	0.004	0.0001	1	No	0	0
0.2216	0.005	0.03	0.004	0.0001	1	No	0	0
0.222	0.005	0.03	0.004	0.0001	1	No	0	0
0.2224	0.005	0.03	0.004	0.0001	1	No	0	0
0.2228	0.005	0.03	0.004	0.0001	1	No	0	0
0.2232	0.005	0.03	0.004	0.0001	1	No	0	0
0.2236	0.005	0.03	0.004	0.0001	1	No	0	0
0.224	0.005	0.03	0.004	0.0001	1	No	0	0
0.2244	0.005	0.03	0.004	0.0001	1	No	0	0
0.2248	0.005	0.03	0.004	0.0001	1	No	0	0
0.2252	0.005	0.03	0.004	0.0001	1	No	0	0
0.2256	0.005	0.03	0.004	0.0001	1	No	0	0
0.226	0.005	0.03	0.004	0.0001	1	No	0	0
0.2264	0.005	0.03	0.004	0.0001	1	No	0	0
0.2268	0.005	0.03	0.004	0.0001	1	No	0	0
0.2272	0.005	0.03	0.004	0.0001	1	No	0	0
0.2276	0.005	0.03	0.004	0.0001	1	No	0	0
0.228	0.005	0.03	0.004	0.0001	1	No	0	0
0.2284	0.005	0.03	0.004	0.0001	1	No	0	0
0.2288	0.005	0.03	0.004	0.0001	1	No	0	0
0.2292	0.005	0.03	0.004	0.0001	1	No	0	0
0.2296	0.005	0.03	0.004	0.0001	1	No	0	0
0.23	0.005	0.03	0.004	0.0001	1	No	0	0
0.2304	0.005	0.03	0.004	0.0001	1	No	0	0
0.2308	0.005	0.03	0.004	0.0001	1	No	0	0
0.2312	0.005	0.03	0.004	0.0001	1	No	0	0
0.2316	0.005	0.03	0.004	0.0001	1	No	0	0
0.232	0.005	0.03	0.004	0.0001	1	No	0	0
0.2324	0.005	0.03	0.004	0.0001	1	No	0	0
0.2328	0.005	0.03	0.004	0.0001	1	No	0	0
0.2332	0.005	0.03	0.004	0.0001	1	No	0	0
0.2336	0.005	0.03	0.004	0.0001	1	No	0	0
0.234	0.005	0.03	0.004	0.0001	1	No	0	0
0.2344	0.005	0.03	0.004	0.0001	1	No	0	0
0.2348	0.005	0.03	0.004	0.0001	1	No	0	0
0.2352	0.005	0.03	0.004	0.0001	1	No	0	0
0.2356	0.005	0.03	0.004	0.0001	1	No	0	0
0.236	0.005	0.03	0.004	0.0001	1	No	0	0
0.2364	0.005	0.03	0.004	0.0001	1	No	0	0
0.2368	0.005	0.03	0.004	0.0001	1	No	0	0
0.2372	0.005	0.03	0.004	0.0001	1	No	0	0
0.2376	0.005	0.03	0.004	0.0001	1	No	0	0
0.238	0.005	0.03	0.004	0.0001	1	No	0	0
0.2384	0.005	0.03	0.004	0.0001	1	No	0	0
0.2388	0.005	0.03	0.004	0.0001	1	No	0	0
0.2392	0.005	0.03	0.004	0.0001	1	No	0	0
0.2396	0.005	0.03	0.004	0.0001	1	No	0	0
0.24	0.005	0.03	0.004	0.0001	1	No	0	0
0.2404	0.005	0.03	0.004	0.0001	1	No	0	0
0.2408	0.005	0.03	0.004	0.0001	1	No	0	0
0.2412	0.005	0.03	0.004	0.0001	1	No	0	0
0.2416	0.005	0.03	0.004	0.0001	1	No	0	0
0.242	0.005	0.03	0.004	0.0001	1	No	0	0
0.2424	0.005	0.03	0.004	0.0001	1	No	0	0
0.2428	0.005	0.03	0.004	0.0001	1	No	0	0
0.2432	0.005	0.03	0.004	0.0001	1	No	0	0
0.2436	0.005	0.03	0.004	0.0001	1	No	0	0
0.244	0.005	0.03	0.004	0.0001	1	No	0	0
0.2444	0.005	0.03	0.004	0.0001	1	No	0	0
0.2448	0.005	0.03	0.004	0.0001	1	No	0	0
0.2452	0.005	0.03	0.004	0.0001	1	No	0	0
0.2456	0.005	0.03	0.004	0.0001	1	No	0	0
0.246	0.005	0.03	0.004	0.0001	1	No	0	0
0.2464	0.005	0.03	0.004	0.0001	1	No	0	0
0.2468	0.005	0.03	0.004	0.0001	1	No	0	0
0.2472	0.005	0.03	0.004	0.0001	1	No	0	0
0.2476	0.005	0.03	0.004	0.0001	1	No	0	0
0.248	0.005	0.03	0.004	0.0001	1	No	0	0
0.2484	0.005	0.03	0.004	0.0001	1	No	0	0
0.2488	0.005	0.03	0.004	0.0001	1	No	0	0
0.2492	0.005	0.03	0.004	0.0001	1	No	0	0
0.2496	0.005	0.03	0.004	0.0001	1	No	0	0
0.25	0.005	0.03	0.004	0.0001	1	No	0	0
0.2504	0.005	0.03	0.004	0.0001	1	No	0	0
0.2508	0.005	0.03	0.004	0.0001	1	No	0	0
0.2512	0.005	0.03	0.004	0.0001	1	No	0	0
0.2516	0.005	0.03	0.004	0.0001	1	No	0	0
0.252	0.005	0.03	0.004	0.0001	1	No	0	0
0.2524	0.005	0.03	0.004	0.0001	1	No	0	0
0.2528	0.005	0.03	0.004	0.0001	1	No	0	0
0.2532	0.005	0.03	0.004	0.0001	1	No	0	0
0.2536	0.005	0.03	0.004	0.0001	1	No	0	0
0.254	0.005	0.03	0.004	0.0001	1	No	0	0
0.2544	0.005	0.03	0.004	0.0001	1	No	0	0
0.2548	0.005	0.03	0.004	0.0001	1	No	0	0
0.2552	0.005	0.03	0.004	0.0001	1	No	0	0
0.2556	0.005	0.03	0.004	0.0001	1	No	0	0
0.256	0.005	0.03	0.004	0.0001	1	No	0	0
0.2564	0.005	0.03	0.004	0.0001	1	No	0	0
0.2568	0.005	0.03	0.004	0.0001	1	No	0	0
0.2572	0.005	0.03	0.004	0.0001	1	No	0	0
0.2576	0.005	0.03	0.004	0.0001	1	No	0	0
0.258	0.005	0.03	0.004	0.0001	1	No	0	0
0.2584	0.005	0.03	0.004	0.0001	1	No	0	0
0.2588	0.005	0.03	0.004	0.0001	1	No	0	0
0.2592	0.005	0.03	0.004	0.0001	1	No	0	0
0.2596	0.005	0.03	0.004	0.0001	1	No	0	0
0.26	0.005	0.03	0.004	0.0001	1	No	0	0
0.2604	0.005	0.03	0.004	0.0001	1	No	0	0
0.2608	0.005	0.03	0.004	0.0001	1	No	0	0
0.2612	0.005	0.03	0.004	0.0001	1	No	0	0
0.2616	0.005	0.03	0.004	0.0001	1	No	0	0
0.262	0.005	0.03	0.004	0.0001	1	No	0	0
0.2624	0.005	0.03	0.004	0.0001	1	No	0	0
0.2628	0.005	0.03	0.004	0.0001	1	No	0	0
0.2632	0.005	0.03	0.004	0.0001	1	No	0	0
0.2636	0.005	0.03	0.004	0.0001	1	No	0	0
0.264	0.005	0.03	0.004	0.0001	1	No	0	0
0.2644	0.005	0.03	0.004	0.0001	1	No	0	0
0.2648	0.005	0.03	0.004	0.0001	1	No	0	0
0.2652	0.005	0.03	0.004	0.0001	1	No	0	0
0.2656	0.005	0.03	0.004	0.0001	1	No	0	0
0.266	0.005	0.03	0.004	0.0001	1	No	0	0
0.2664	0.005	0.03	0.004	0.0001	1	No	0	0
0.2668	0.005	0.03	0.004	0.0001	1	No	0	0
0.2672	0.005	0.03	0.004	0.0001	1	No	0	0
0.2676	0.005	0.03	0.004	0.0001	1	No	0	0
0.268	0.005	0.03	0.004	0.0001	1	No	0	0
0.2684	0.005	0.03	0.004	0.0001	1	No	0	0
0.2688	0.005	0.03	0.004	0.0001	1	No	0	0
0.2692	0.005	0.03	0.004	0.0001	1	No	0	0
0.2696	0.005	0.03	0.004	0.0001	1	No	0	0
0.27	0.005	0.03	0.004	0.0001	1	No	0	0
0.2704	0.005	0.03	0.004	0.0001	1	No	0	0
0.2708	0.005	0.03	0.004	0.0001	1	No	0	0
0.2712	0.005	0.03	0.004	0.0001	1	No	0	0
0.2716	0.005	0.03	0.004	0.0001	1	No	0	0
0.272	0.005	0.03	0.004	0.0001	1	No	0	0
0.2724	0.005	0.03	0.004	0.0001	1	No	0	0
0.2728	0.005	0.03	0.004	0.0001	1	No	0	0
0.2732	0.005	0.03	0.004	0.0001	1	No	0	0
0.2736	0.005	0.03	0.004	0.0001	1	No	0	0
0.274	0.005	0.03	0.004	0.0001	1	No	0	0
0.2744	0.005	0.03	0.004	0.0001	1	No	0	0
0.2748	0.005	0.03	0.004	0.0001	1	No	0	0
0.2752	0.005	0.03	0.004	0.0001	1	No	0	0
0.2756	0.005	0.03	0.004	0.0001	1	No	0	0
0.276	0.005	0.03	0.004	0.0001	1	No	0	0
0.2764	0.005	0.03	0.004	0.0001	1	No	0	0
0.2768	0.005	0.03	0.004	0.0001	1	No	0	0
0.2772	0.005	0.03	0.004	0.0001	1	No	0	0
0.2776	0.005	0.03	0.004	0.0001	1	No	0	0
0.278	0.005	0.03	0.004	0.0001	1	No	0	0
0.2784	0.005	0.03	0.004	0.0001	1	No	0	0
0.2788	0.005	0.03	0.004	0.0001	1	No	0	0
0.2792	0.005	0.03	0.004	0.0001	1	No	0	0
0.2796	0.005	0.03	0.004	0.0001	1	No	0	0
0.28	0.005	0.03	0.004	0.0001	1	No	0	0
0.2804	0.005	0.03	0.004	0.0001	1	No	0	0
0.2808	0.005	0.03	0.004	0.0001	1	No	0	0
0.2812	0.005	0.03	0.004	0.0001	1	No	0	0
0.2816	0.005	0.03	0.004	0.0001	1	No	0	0
0.282	0.005	0.03	0.004	0.0001	1	No	0	0
0.2824	0.005	0.03	0.004	0.0001	1	No	0	0
0.2828	0.005	0.03	0.004	0.0001	1	No	0	0
0.2832	0.005	0.03	0.004	0.0001	1	No	0	0
0.2836	0.005	0.03	0.004	0.0001	1	No	0	0
0.284	0.005	0.03	0.004	0.0001	1	No	0	0
0.2844	0.005	0.03	0.004	0.0001	1	No	0	0
0.2848	0.005	0.03	0.004	0.0001	1	No	0	0
0.2852	0.005	0.03	0.004	0.0001	1	No	0	0
0.2856	0.005	0.03	0.004	0.0001	1	No	0	0
0.286	0.005	0.03	0.004	0.0001	1	No	0	0
0.2864	0.005	0.03	0.004	0.0001	1	No	0	0
0.2868	0.005	0.03	0.004	0.0001	1	No	0	0
0.2872	0.005	0.03	0.004	0.0001	1	No	0	0
0.2876	0.005	0.03	0.004	0.0001	1	No	0	0
0.288	0.005	0.03	0.004	0.0001	1	No	0	0
0.2884	0.005	0.03	0.004	0.0001	1	No	0	0
0.2888	0.005	0.03	0.004	0.0001	1	No	0	0
0.2892	0.005	0.03	0.004	0.0001	1	No	0	0
0.2896	0.005	0.03	0.004	0.0001	1	No	0	0
0.29	0.005	0.03	0.004	0.0001	1	No	0	0
0.2904	0.005	0.03	0.004	0.0001	1	No	0	0
0.2908	0.005	0.03	0.004	0.0001	1	No	0	0
0.2912	0.005	0.03	0.004	0.0001	1	No	0	0
0.2916	0.005	0.03	0.004	0.0001	1	No	0	0
0.292	0.005	0.03	0.004	0.0001	1	No	0	0
0.2924	0.005	0.03	0.004	0.0001	1	No	0	0
0.2928	0.005	0.03	0.004	0.0001	1	No	0	0
0.2932	0.005	0.03	0.004	0.0001	1	No	0	0
0.2936	0.005	0.03	0.004	0.0001	1	No	0	0
0.294	0.005	0.03	0.004	0.0001	1	No	0	0
0.2944	0.005	0.03	0.004	0.0001	1	No	0	0
0.2948	0.005	0.03	0.004	0.0001	1	No	0	0
0.2952	0.005	0.03	0.004	0.0001	1	No	0	0
0.2956	0.005	0.03	0.004	0.0001	1	No	0	0
0.296	0.005	0.03	0.004	0.0001	1	No	0	0
0.2964	0.005	0.03	0.004	0.0001	1	No	0	0
0.2968	0.005	0.03	0.004	0.0001	1	No	0	0
0.2972	0.005	0.03	0.004	0.0001	1	No	0	0
0.2976	0.005	0.03	0.004	0.0001	1	No	0	0
0.298	0.005	0.03	0.004	0.0001	1	No	0	0
0.2984	0.005	0.03	0.004	0.0001	1	No	0	0
0.2988	0.005	0.03	0.004	0.0001	1	No	0	0
0.2992	0.005	0.03	0.004	0.0001	1	No	0	0
0.2996	0.005	0.03	0.004	0.0001	1	No	0	0
0.3	0.005	0.03	0.004	0.0001	1	No	0	0
0.0004	0.005	0.03	0.008	0.0001	1	No	0	0
0.0008	0.005	0.03	0.008	0.0001	1	No	0	0
0.0012	0.005	0.03	0.008	0.0001	1	No	0	0
0.0016	0.005	0.03	0.008	0.0001	1	No	0	0
0.002	0.005	0.03	0.008	0.0001	1	No	0	0
0.0024	0.005	0.03	0.008	0.0001	1	No	0	0
0.0028	0.005	0.03	0.008	0.0001	1	No	0	0
0.0032	0.005	0.03	0.008	0.0001	1	No	0	0
0.0036	0.005	0.03	0.008	0.0001	1	No	0	0
0.004	0.005	0.03	0.008	0.0001	1	No	0	0
0.0044	0.005	0.03	0.008	0.0001	1	No	0	0
0.0048	0.005	0.03	0.008	0.0001	1	No	0	0
0.0052	0.005	0.03	0.008	0.0001	1	No	0	0
0.0056	0.005	0.03	0.008	0.0001	1	No	0	0
0.006	0.005	0.03	0.008	0.0001	1	No	0	0
0.0064	0.005	0.03	0.008	0.0001	1	No	0	0
0.0068	0.005	0.03	0.008	0.0001	1	No	0	0
0.0072	0.005	0.03	0.008	0.0001	1	No	0	0
0.0076	0.005	0.03	0.008	0.0001	1	No	0	0
0.008	0.005	0.03	0.008	0.0001	1	No	0	0
0.0084	0.005	0.03	0.008	0.0001	1	No	0	0
0.0088	0.005	0.03	0.008	0.0001	1	No	0	0
0.0092	0.005	0.03	0.008	0.0001	1	No	0	0
0.0096	0.005	0.03	0.008	0.0001	1	No	0	0
0.01	0.005	0.03	0.008	0.0001	1	No	0	0
0.0104	0.005	0.03	0.008	0.0001	1	No	0	0
0.0108	0.005	0.03	0.008	0.0001	1	No	0	0
0.0112	0.005	0.03	0.008	0.0001	1	No	0	0
0.0116	0.005	0.03	0.008	0.0001	1	No	0	0
0.012	0.005	0.03	0.008	0.0001	1	No	0	0
0.0124	0.005	0.03	0.008	0.0001	1	No	0	0
0.0128	0.005	0.03	0.008	0.0001	1	No	0	0
0.0132	0.005	0.03	0.008	0.0001	1	No	0	0
0.0136	0.005	0.03	0.008	0.0001	1	No	0	0
0.014	0.005	0.03	0.008	0.0001	1	No	0	0
0.0144	0.005	0.03	0.008	0.0001	1	No	0	0
0.0148	0.005	0.03	0.008	0.0001	1	No	0	0
0.0152	0.005	0.03	0.008	0.0001	1	No	0	0
0.0156	0.005	0.03	0.008	0.0001	1	No	0	0
0.016	0.005	0.03	0.008	0.0001	1	No	0	0
0.0164	0.005	0.03	0.008	0.0001	1	No	0	0
0.0168	0.005	0.03	0.008	0.0001	1	No	0	0
0.0172	0.005	0.03	0.008	0.0001	1	No	0	0
0.0176	0.005	0.03	0.008	0.0001	1	No	0	0
0.018	0.005	0.03	0.008	0.0001	1	No	0	0
0.0184	0.005	0.03	0.008	0.0001	1	No	0	0
0.0188	0.005	0.03	0.008	0.0001	1	No	0	0
0.0192	0.005	0.03	0.008	0.0001	1	No	0	0
0.0196	0.005	0.03	0.008	0.0001	1	No	0	0
0.02	0.005	0.03	0.008	0.0001	1	No	0	0
0.0204	0.005	0.03	0.008	0.0001	1	No	0	0
0.0208	0.005	0.03	0.008	0.0001	1	No	0	0
0.0212	0.005	0.03	0.008	0.0001	1	No	0	0
0.0216	0.005	0.03	0.008	0.0001	1	No	0	0
0.022	0.005	0.03	0.008	0.0001	1	No	0	0
0.0224	0.005	0.03	0.008	0.0001	1	No	0	0
0.0228	0.005	0.03	0.008	0.0001	1	No	0	0
0.0232	0.005	0.03	0.008	0.0001	1	No	0	0
0.0236	0.005	0.03	0.008	0.0001	1	No	0	0
0.024	0.005	0.03	0.008	0.0001	1	No	0	0
0.0244	0.005	0.03	0.008	0.0001	1	No	0	0
0.0248	0.005	0.03	0.008	0.0001	1	No	0	0
0.0252	0.005	0.03	0.008	0.0001	1	No	0	0
0.0256	0.005	0.03	0.008	0.0001	1	No	0	0
0.026	0.005	0.03	0.008	0.0001	1	No	0	0
0.0264	0.005	0.03	0.008	0.0001	1	No	0	0
0.0268	0.005	0.03	0.008	0.0001	1	No	0	0
0.0272	0.005	0.03	0.008	0.0001	1	No	0	0
0.0276	0.005	0.03	0.008	0.0001	1	No	0	0
0.028	0.005	0.03	0.008	0.0001	1	No	0	0
0.0284	0.005	0.03	0.008	0.0001	1	No	0	0
0.0288	0.005	0.03	0.008	0.0001	1	No	0	0
0.0292	0.005	0.03	0.008	0.0001	1	No	0	0
0.0296	0.005	0.03	0.008	0.0001	1	No	0	0
0.03	0.005	0.03	0.008	0.0001	1	No	0	0
0.0304	0.005	0.03	0.008	0.0001	1	No	0	0
0.0308	0.005	0.03	0.008	0.0001	1	No	0	0
0.0312	0.005	0.03	0.008	0.0001	1	No	0	0
0.0316	0.005	0.03	0.008	0.0001	1	No	0	0
0.032	0.005	0.03	0.008	0.0001	1	No	0	0
0.0324	0.005	0.03	0.008	0.0001	1	No	0	0
0.0328	0.005	0.03	0.008	0.0001	1	No	0	0
0.0332	0.005	0.03	0.008	0.0001	1	No	0	0
0.0336	0.005	0.03	0.008	0.0001	1	No	0	0
0.034	0.005	0.03	0.008	0.0001	1	No	0	0
0.0344	0.005	0.03	0.008	0.0001	1	No	0	0
0.0348	0.005	0.03	0.008	0.0001	1	No	0	0
0.0352	0.005	0.03	0.008	0.0001	1	No	0	0
0.0356	0.005	0.03	0.008	0.0001	1	No	0	0
0.036	0.005	0.03	0.008	0.0001	1	No	0	0
0.0364	0.005	0.03	0.008	0.0001	1	No	0	0
0.0368	0.005	0.03	0.008	0.0001	1	No	0	0
0.0372	0.005	0.03	0.008	0.0001	1	No	0	0
0.0376	0.005	0.03	0.008	0.0001	1	No	0	0
0.038	0.005	0.03	0.008	0.0001	1	No	0	0
0.0384	0.005	0.03	0.008	0.0001	1	No	0	0
0.0388	0.005	0.03	0.008	0.0001	1	No	0	0
0.0392	0.005	0.03	0.008	0.0001	1	No	0	0
0.0396	0.005	0.03	0.008	0.0001	1	No	0	0
0.04	0.005	0.03	0.008	0.0001	1	No	0	0
0.0404	0.005	0.03	0.008	0.0001	1	No	0	0
0.0408	0.005	0.03	0.008	0.0001	1	No	0	0
0.0412	0.005	0.03	0.008	0.0001	1	No	0	0
0.0416	0.005	0.03	0.008	0.0001	1	No	0	0
0.042	0.005	0.03	0.008	0.0001	1	No	0	0
0.0424	0.005	0.03	0.008	0.0001	1	No	0	0
0.0428	0.005	0.03	0.008	0.0001	1	No	0	0
0.0432	0.005	0.03	0.008	0.0001	1	No	0	0
0.0436	0.005	0.03	0.008	0.0001	1	No	0	0
0.044	0.005	0.03	0.008	0.0001	1	No	0	0
0.0444	0.005	0.03	0.008	0.0001	1	No	0	0
0.0448	0.005	0.03	0.008	0.0001	1	No	0	0
0.0452	0.005	0.03	0.008	0.0001	1	No	0	0
0.0456	0.005	0.03	0.008	0.0001	1	No	0	0
0.046	0.005	0.03	0.008	0.0001	1	No	0	0
0.0464	0.005	0.03	0.008	0.0001	1	No	0	0
0.0468	0.005	0.03	0.008	0.0001	1	No	0	0
0.0472	0.005	0.03	0.008	0.0001	1	No	0	0
0.0476	0.005	0.03	0.008	0.0001	1	No	0	0
0.048	0.005	0.03	0.008	0.0001	1	No	0	0
0.0484	0.005	0.03	0.008	0.0001	1	No	0	0
0.0488	0.005	0.03	0.008	0.0001	1	No	0	0
0.0492	0.005	0.03	0.008	0.0001	1	No	0	0
0.0496	0.005	0.03	0.008	0.0001	1	No	0	0
0.05	0.005	0.03	0.008	0.0001	1	No	0	0
0.0504	0.005	0.03	0.008	0.0001	1	No	0	0
0.0508	0.005	0.03	0.008	0.0001	1	No	0	0
0.0512	0.005	0.03	0.008	0.0001	1	No	0	0
0.0516	0.005	0.03	0.008	0.0001	1	No	0	0
0.052	0.005	0.03	0.008	0.0001	1	No	0	0
0.0524	0.005	0.03	0.008	0.0001	1	No	0	0
0.0528	0.005	0.03	0.008	0.0001	1	No	0	0
0.0532	0.005	0.03	0.008	0.0001	1	No	0	0
0.0536	0.005	0.03	0.008	0.0001	1	No	0	0
0.054	0.005	0.03	0.008	0.0001	1	No	0	0
0.0544	0.005	0.03	0.008	0.0001	1	No	0	0
0.0548	0.005	0.03	0.008	0.0001	1	No	0	0
0.0552	0.005	0.03	0.008	0.0001	1	No	0	0
0.0556	0.005	0.03	0.008	0.0001	1	No	0	0
0.056	0.005	0.03	0.008	0.0001	1	No	0	0
0.0564	0.005	0.03	0.008	0.0001	1	No	0	0
0.0568	0.005	0.03	0.008	0.0001	1	No	0	0
0.0572	0.005	0.03	0.008	0.0001	1	No	0	0
0.0576	0.005	0.03	0.008	0.0001	1	No	0	0
0.058	0.005	0.03	0.008	0.0001	1	No	0	0
0.0584	0.005	0.03	0.008	0.0001	1	No	0	0
0.0588	0.005	0.03	0.008	0.0001	1	No	0	0
0.0592	0.005	0.03	0.008	0.0001	1	No	0	0
0.0596	0.005	0.03	0.008	0.0001	1	No	0	0
0.06	0.005	0.03	0.008	0.0001	1	No	0	0
0.0604	0.005	0.03	0.008	0.0001	1	No	0	0
0.0608	0.005	0.03	0.008	0.0001	1	No	0	0
0.0612	0.005	0.03	0.008	0.0001	1	No	0	0
0.0616	0.005	0.03	0.008	0.0001	1	No	0	0
0.062	0.005	0.03	0.008	0.0001	1	No	0	0
0.0624	0.005	0.03	0.008	0.0001	1	No	0	0
0.0628	0.005	0.03	0.008	0.0001	1	No	0	0
0.0632	0.005	0.03	0.008	0.0001	1	No	0	0
0.0636	0.005	0.03	0.008	0.0001	1	No	0	0
0.064	0.005	0.03	0.008	0.0001	1	No	0	0
0.0644	0.005	0.03	0.008	0.0001	1	No	0	0
0.0648	0.005	0.03	0.008	0.0001	1	No	0	0
0.0652	0.005	0.03	0.008	0.0001	1	No	0	0
0.0656	0.005	0.03	0.008	0.0001	1	No	0	0
0.066	0.005	0.03	0.008	0.0001	1	No	0	0
0.0664	0.005	0.03	0.008	0.0001	1	No	0	0
0.0668	0.005	0.03	0.008	0.0001	1	No	0	0
0.0672	0.005	0.03	0.008	0.0001	1	No	0	0
0.0676	0.005	0.03	0.008	0.0001	1	No	0	0
0.068	0.005	0.03	0.008	0.0001	1	No	0	0
0.0684	0.005	0.03	0.008	0.0001	1	No	0	0
0.0688	0.005	0.03	0.008	0.0001	1	No	0	0
0.0692	0.005	0.03	0.008	0.0001	1	No	0	0
0.0696	0.005	0.03	0.008	0.0001	1	No	0	0
0.07	0.005	0.03	0.008	0.0001	1	No	0	0
0.0704	0.005	0.03	0.008	0.0001	1	No	0	0
0.0708	0.005	0.03	0.008	0.0001	1	No	0	0
0.0712	0.005	0.03	0.008	0.0001	1	No	0	0
0.0716	0.005	0.03	0.008	0.0001	1	No	0	0
0.072	0.005	0.03	0.008	0.0001	1	No	0	0
0.0724	0.005	0.03	0.008	0.0001	1	No	0	0
0.0728	0.005	0.03	0.008	0.0001	1	No	0	0
0.0732	0.005	0.03	0.008	0.0001	1	No	0	0
0.0736	0.005	0.03	0.008	0.0001	1	No	0	0
0.074	0.005	0.03	0.008	0.0001	1	No	0	0
0.0744	0.005	0.03	0.008	0.0001	1	No	0	0
0.0748	0.005	0.03	0.008	0.0001	1	No	0	0
0.0752	0.005	0.03	0.008	0.0001	1	No	0	0
0.0756	0.005	0.03	0.008	0.0001	1	No	0	0
0.076	0.005	0.03	0.008	0.0001	1	No	0	0
0.0764	0.005	0.03	0.008	0.0001	1	No	0	0
0.0768	0.005	0.03	0.008	0.0001	1	No	0	0
0.0772	0.005	0.03	0.008	0.0001	1	No	0	0
0.0776	0.005	0.03	0.008	0.0001	1	No	0	0
0.078	0.005	0.03	0.008	0.0001	1	No	0	0
0.0784	0.005	0.03	0.008	0.0001	1	No	0	0
0.0788	0.005	0.03	0.008	0.0001	1	No	0	0
0.0792	0.005	0.03	0.008	0.0001	1	No	0	0
0.0796	0.005	0.03	0.008	0.0001	1	No	0	0
0.08	0.005	0.03	0.008	0.0001	1	No	0	0
0.0804	0.005	0.03	0.008	0.0001	1	No	0	0
0.0808	0.005	0.03	0.008	0.0001	1	No	0	0
0.0812	0.005	0.03	0.008	0.0001	1	No	0	0
0.0816	0.005	0.03	0.008	0.0001	1	No	0	0
0.082	0.005	0.03	0.008	0.0001	1	No	0	0
0.0824	0.005	0.03	0.008	0.0001	1	No	0	0
0.0828	0.005	0.03	0.008	0.0001	1	No	0	0
0.0832	0.005	0.03	0.008	0.0001	1	No	0	0
0.0836	0.005	0.03	0.008	0.0001	1	No	0	0
0.084	0.005	0.03	0.008	0.0001	1	No	0	0
0.0844	0.005	0.03	0.008	0.0001	1	No	0	0
0.0848	0.005	0.03	0.008	0.0001	1	No	0	0
0.0852	0.005	0.03	0.008	0.0001	1	No	0	0
0.0856	0.005	0.03	0.008	0.0001	1	No	0	0
0.086	0.005	0.03	0.008	0.0001	1	No	0	0
0.0864	0.005	0.03	0.008	0.0001	1	No	0	0
0.0868	0.005	0.03	0.008	0.0001	1	No	0	0
0.0872	0.005	0.03	0.008	0.0001	1	No	0	0
0.0876	0.005	0.03	0.008	0.0001	1	No	0	0
0.088	0.005	0.03	0.008	0.0001	1	No	0	0
0.0884	0.005	0.03	0.008	0.0001	1	No	0	0
0.0888	0.005	0.03	0.008	0.0001	1	No	0	0
0.0892	0.005	0.03	0.008	0.0001	1	No	0	0
0.0896	0.005	0.03	0.008	0.0001	1	No	0	0
0.09	0.005	0.03	0.008	0.0001	1	No	0	0
0.0904	0.005	0.03	0.008	0.0001	1	No	0	0
0.0908	0.005	0.03	0.008	0.0001	1	No	0	0
0.0912	0.005	0.03	0.008	0.0001	1	No	0	0
0.0916	0.005	0.03	0.008	0.0001	1	No	0	0
0.092	0.005	0.03	0.008	0.0001	1	No	0	0
0.0924	0.005	0.03	0.008	0.0001	1	No	0	0
0.0928	0.005	0.03	0.008	0.0001	1	No	0	0
0.0932	0.005	0.03	0.008	0.0001	1	No	0	0
0.0936	0.005	0.03	0.008	0.0001	1	No	0	0
0.094	0.005	0.03	0.008	0.0001	1	No	0	0
0.0944	0.005	0.03	0.008	0.0001	1	No	0	0
0.0948	0.005	0.03	0.008	0.0001	1	No	0	0
0.0952	0.005	0.03	0.008	0.0001	1	No	0	0
0.0956	0.005	0.03	0.008	0.0001	1	No	0	0
0.096	0.005	0.03	0.008	0.0001	1	No	0	0
0.0964	0.005	0.03	0.008	0.0001	1	No	0	0
0.0968	0.005	0.03	0.008	0.0001	1	No	0	0
0.0972	0.005	0.03	0.008	0.0001	1	No	0	0
0.0976	0.005	0.03	0.008	0.0001	1	No	0	0
0.098	0.005	0.03	0.008	0.0001	1	No	0	0
0.0984	0.005	0.03	0.008	0.0001	1	No	0	0
0.0988	0.005	0.03	0.008	0.0001	1	No	0	0
0.0992	0.005	0.03	0.008	0.0001	1	No	0	0
0.0996	0.005	0.03	0.008	0.0001	1	No	0	0
0.1	0.005	0.03	0.008	0.0001	1	No	0	0
0.1004	0.005	0.03	0.008	0.0001	1	No	0	0
0.1008	0.005	0.03	0.008	0.0001	1	No	0	0
0.1012	0.005	0.03	0.008	0.0001	1	No	0	0
0.1016	0.005	0.03	0.008	0.0001	1	No	0	0
0.102	0.005	0.03	0.008	0.0001	1	No	0	0
0.1024	0.005	0.03	0.008	0.0001	1	No	0	0
0.1028	0.005	0.03	0.008	0.0001	1	No	0	0
0.1032	0.005	0.03	0.008	0.0001	1	No	0	0
0.1036	0.005	0.03	0.008	0.0001	1	No	0	0
0.104	0.005	0.03	0.008	0.0001	1	No	0	0
0.1044	0.005	0.03	0.008	0.0001	1	No	0	0
0.1048	0.005	0.03	0.008	0.0001	1	No	0	0
0.1052	0.005	0.03	0.008	0.0001	1	No	0	0
0.1056	0.005	0.03	0.008	0.0001	1	No	0	0
0.106	0.005	0.03	0.008	0.0001	1	No	0	0
0.1064	0.005	0.03	0.008	0.0001	1	No	0	0
0.1068	0.005	0.03	0.008	0.0001	1	No	0	0
0.1072	0.005	0.03	0.008	0.0001	1	No	0	0
0.1076	0.005	0.03	0.008	0.0001	1	No	0	0
0.108	0.005	0.03	0.008	0.0001	1	No	0	0
0.1084	0.005	0.03	0.008	0.0001	1	No	0	0
0.1088	0.005	0.03	0.008	0.0001	1	No	0	0
0.1092	0.005	0.03	0.008	0.0001	1	No	0	0
0.1096	0.005	0.03	0.008	0.0001	1	No	0	0
0.11	0.005	0.03	0.008	0.0001	1	No	0	0
0.1104	0.005	0.03	0.008	0.0001	1	No	0	0
0.1108	0.005	0.03	0.008	0.0001	1	No	0	0
0.1112	0.005	0.03	0.008	0.0001	1	No	0	0
0.1116	0.005	0.03	0.008	0.0001	1	No	0	0
0.112	0.005	0.03	0.008	0.0001	1	No	0	0
0.1124	0.005	0.03	0.008	0.0001	1	No	0	0
0.1128	0.005	0.03	0.008	0.0001	1	No	0	0
0.1132	0.005	0.03	0.008	0.0001	1	No	0	0
0.1136	0.005	0.03	0.008	0.0001	1	No	0	0
0.114	0.005	0.03	0.008	0.0001	1	No	0	0
0.1144	0.005	0.03	0.008	0.0001	1	No	0	0
0.1148	0.005	0.03	0.008	0.0001	1	No	0	0
0.1152	0.005	0.03	0.008	0.0001	1	No	0	0
0.1156	0.005	0.03	0.008	0.0001	1	No	0	0
0.116	0.005	0.03	0.008	0.0001	1	No	0	0
0.1164	0.005	0.03	0.008	0.0001	1	No	0	0
0.1168	0.005	0.03	0.008	0.0001	1	No	0	0
0.1172	0.005	0.03	0.008	0.0001	1	No	0	0
0.1176	0.005	0.03	0.008	0.0001	1	No	0	0
0.118	0.005	0.03	0.008	0.0001	1	No	0	0
0.1184	0.005	0.03	0.008	0.0001	1	No	0	0
0.1188	0.005	0.03	0.008	0.0001	1	No	0	0
0.1192	0.005	0.03	0.008	0.0001	1	No	0	0
0.1196	0.005	0.03	0.008	0.0001	1	No	0	0
0.12	0.005	0.03	0.008	0.0001	1	No	0	0
0.1204	0.005	0.03	0.008	0.0001	1	No	0	0
0.1208	0.005	0.03	0.008	0.0001	1	No	0	0
0.1212	0.005	0.03	0.008	0.0001	1	No	0	0
0.1216	0.005	0.03	0.008	0.0001	1	No	0	0
0.122	0.005	0.03	0.008	0.0001	1	No	0	0
0.1224	0.005	0.03	0.008	0.0001	1	No	0	0
0.1228	0.005	0.03	0.008	0.0001	1	No	0	0
0.1232	0.005	0.03	0.008	0.0001	1	No	0	0
0.1236	0.005	0.03	0.008	0.0001	1	No	0	0
0.124	0.005	0.03	0.008	0.0001	1	No	0	0
0.1244	0.005	0.03	0.008	0.0001	1	No	0	0
0.1248	0.005	0.03	0.008	0.0001	1	No	0	0
0.1252	0.005	0.03	0.008	0.0001	1	No	0	0
0.1256	0.005	0.03	0.008	0.0001	1	No	0	0
0.126	0.005	0.03	0.008	0.0001	1	No	0	0
0.1264	0.005	0.03	0.008	0.0001	1	No	0	0
0.1268	0.005	0.03	0.008	0.0001	1	No	0	0
0.1272	0.005	0.03	0.008	0.0001	1	No	0	0
0.1276	0.005	0.03	0.008	0.0001	1	No	0	0
0.128	0.005	0.03	0.008	0.0001	1	No	0	0
0.1284	0.005	0.03	0.008	0.0001	1	No	0	0
0.1288	0.005	0.03	0.008	0.0001	1	No	0	0
0.1292	0.005	0.03	0.008	0.0001	1	No	0	0
0.1296	0.005	0.03	0.008	0.0001	1	No	0	0
0.13	0.005	0.03	0.008	0.0001	1	No	0	0
0.1304	0.005	0.03	0.008	0.0001	1	No	0	0
0.1308	0.005	0.03	0.008	0.0001	1	No	0	0
0.1312	0.005	0.03	0.008	0.0001	1	No	0	0
0.1316	0.005	0.03	0.008	0.0001	1	No	0	0
0.132	0.005	0.03	0.008	0.0001	1	No	0	0
0.1324	0.005	0.03	0.008	0.0001	1	No	0	0
0.1328	0.005	0.03	0.008	0.0001	1	No	0	0
0.1332	0.005	0.03	0.008	0.0001	1	No	0	0
0.1336	0.005	0.03	0.008	0.0001	1	No	0	0
0.134	0.005	0.03	0.008	0.0001	1	No	0	0
0.1344	0.005	0.03	0.008	0.0001	1	No	0	0
0.1348	0.005	0.03	0.008	0.0001	1	No	0	0
0.1352	0.005	0.03	0.008	0.0001	1	No	0	0
0.1356	0.005	0.03	0.008	0.0001	1	No	0	0
0.136	0.005	0.03	0.008	0.0001	1	No	0	0
0.1364	0.005	0.03	0.008	0.0001	1	No	0	0
0.1368	0.005	0.03	0.008	0.0001	1	No	0	0
0.1372	0.005	0.03	0.008	0.0001	1	No	0	0
0.1376	0.005	0.03	0.008	0.0001	1	No	0	0
0.138	0.005	0.03	0.008	0.0001	1	No	0	0
0.1384	0.005	0.03	0.008	0.0001	1	No	0	0
0.1388	0.005	0.03	0.008	0.0001	1	No	0	0
0.1392	0.005	0.03	0.008	0.0001	1	No	0	0
0.1396	0.005	0.03	0.008	0.0001	1	No	0	0
0.14	0.005	0.03	0.008	0.0001	1	No	0	0
0.1404	0.005	0.03	0.008	0.0001	1	No	0	0
0.1408	0.005	0.03	0.008	0.0001	1	No	0	0
0.1412	0.005	0.03	0.008	0.0001	1	No	0	0
0.1416	0.005	0.03	0.008	0.0001	1	No	0	0
0.142	0.005	0.03	0.008	0.0001	1	No	0	0
0.1424	0.005	0.03	0.008	0.0001	1	No	0	0
0.1428	0.005	0.03	0.008	0.0001	1	No	0	0
0.1432	0.005	0.03	0.008	0.0001	1	No	0	0
0.1436	0.005	0.03	0.008	0.0001	1	No	0	0
0.144	0.005	0.03	0.008	0.0001	1	No	0	0
0.1444	0.005	0.03	0.008	0.0001	1	No	0	0
0.1448	0.005	0.03	0.008	0.0001	1	No	0	0
0.1452	0.005	0.03	0.008	0.0001	1	No	0	0
0.1456	0.005	0.03	0.008	0.0001	1	No	0	0
0.146	0.005	0.03	0.008	0.0001	1	No	0	0
0.1464	0.005	0.03	0.008	0.0001	1	No	0	0
0.1468	0.005	0.03	0.008	0.0001	1	No	0	0
0.1472	0.005	0.03	0.008	0.0001	1	No	0	0
0.1476	0.005	0.03	0.008	0.0001	1	No	0	0
0.148	0.005	0.03	0.008	0.0001	1	No	0	0
0.1484	0.005	0.03	0.008	0.0001	1	No	0	0
0.1488	0.005	0.03	0.008	0.0001	1	No	0	0
0.1492	0.005	0.03	0.008	0.0001	1	No	0	0
0.1496	0.005	0.03	0.008	0.0001	1	No	0	0
0.15	0.005	0.03	0.008	0.0001	1	No	0	0
0.1504	0.005	0.03	0.008	0.0001	1	No	0	0
0.1508	0.005	0.03	0.008	0.0001	1	No	0	0
0.1512	0.005	0.03	0.008	0.0001	1	No	0	0
0.1516	0.005	0.03	0.008	0.0001	1	No	0	0
0.152	0.005	0.03	0.008	0.0001	1	No	0	0
0.1524	0.005	0.03	0.008	0.0001	1	No	0	0
0.1528	0.005	0.03	0.008	0.0001	1	No	0	0
0.1532	0.005	0.03	0.008	0.0001	1	No	0	0
0.1536	0.005	0.03	0.008	0.0001	1	No	0	0
0.154	0.005	0.03	0.008	0.0001	1	No	0	0
0.1544	0.005	0.03	0.008	0.0001	1	No	0	0
0.1548	0.005	0.03	0.008	0.0001	1	No	0	0
0.1552	0.005	0.03	0.008	0.0001	1	No	0	0
0.1556	0.005	0.03	0.008	0.0001	1	No	0	0
0.156	0.005	0.03	0.008	0.0001	1	No	0	0
0.1564	0.005	0.03	0.008	0.0001	1	No	0	0
0.1568	0.005	0.03	0.008	0.0001	1	No	0	0
0.1572	0.005	0.03	0.008	0.0001	1	No	0	0
0.1576	0.005	0.03	0.008	0.0001	1	No	0	0
0.158	0.005	0.03	0.008	0.0001	1	No	0	0
0.1584	0.005	0.03	0.008	0.0001	1	No	0	0
0.1588	0.005	0.03	0.008	0.0001	1	No	0	0
0.1592	0.005	0.03	0.008	0.0001	1	No	0	0
0.1596	0.005	0.03	0.008	0.0001	1	No	0	0
0.16	0.005	0.03	0.008	0.0001	1	No	0	0
0.1604	0.005	0.03	0.008	0.0001	1	No	0	0
0.1608	0.005	0.03	0.008	0.0001	1	No	0	0
0.1612	0.005	0.03	0.008	0.0001	1	No	0	0
0.1616	0.005	0.03	0.008	0.0001	1	No	0	0
0.162	0.005	0.03	0.008	0.0001	1	No	0	0
0.1624	0.005	0.03	0.008	0.0001	1	No	0	0
0.1628	0.005	0.03	0.008	0.0001	1	No	0	0
0.1632	0.005	0.03	0.008	0.0001	1	No	0	0
0.1636	0.005	0.03	0.008	0.0001	1	No	0	0
0.164	0.005	0.03	0.008	0.0001	1	No	0	0
0.1644	0.005	0.03	0.008	0.0001	1	No	0	0
0.1648	0.005	0.03	0.008	0.0001	1	No	0	0
0.1652	0.005	0.03	0.008	0.0001	1	No	0	0
0.1656	0.005	0.03	0.008	0.0001	1	No	0	0
0.166	0.005	0.03	0.008	0.0001	1	No	0	0
0.1664	0.005	0.03	0.008	0.0001	1	No	0	0
0.1668	0.005	0.03	0.008	0.0001	1	No	0	0
0.1672	0.005	0.03	0.008	0.0001	1	No	0	0
0.1676	0.005	0.03	0.008	0.0001	1	No	0	0
0.168	0.005	0.03	0.008	0.0001	1	No	0	0
0.1684	0.005	0.03	0.008	0.0001	1	No	0	0
0.1688	0.005	0.03	0.008	0.0001	1	No	0	0
0.1692	0.005	0.03	0.008	0.0001	1	No	0	0
0.1696	0.005	0.03	0.008	0.0001	1	No	0	0
0.17	0.005	0.03	0.008	0.0001	1	No	0	0
0.1704	0.005	0.03	0.008	0.0001	1	No	0	0
0.1708	0.005	0.03	0.008	0.0001	1	No	0	0
0.1712	0.005	0.03	0.008	0.0001	1	No	0	0
0.1716	0.005	0.03	0.008	0.0001	1	No	0	0
0.172	0.005	0.03	0.008	0.0001	1	No	0	0
0.1724	0.005	0.03	0.008	0.0001	1	No	0	0
0.1728	0.005	0.03	0.008	0.0001	1	No	0	0
0.1732	0.005	0.03	0.008	0.0001	1	No	0	0
0.1736	0.005	0.03	0.008	0.0001	1	No	0	0
0.174	0.005	0.03	0.008	0.0001	1	No	0	0
0.1744	0.005	0.03	0.008	0.0001	1	No	0	0
0.1748	0.005	0.03	0.008	0.0001	1	No	0	0
0.1752	0.005	0.03	0.008	0.0001	1	No	0	0
0.1756	0.005	0.03	0.008	0.0001	1	No	0	0
0.176	0.005	0.03	0.008	0.0001	1	No	0	0
0.1764	0.005	0.03	0.008	0.0001	1	No	0	0
0.1768	0.005	0.03	0.008	0.0001	1	No	0	0
0.1772	0.005	0.03	0.008	0.0001	1	No	0	0
0.1776	0.005	0.03	0.008	0.0001	1	No	0	0
0.178	0.005	0.03	0.008	0.0001	1	No	0	0
0.1784	0.005	0.03	0.008	0.0001	1	No	0	0
0.1788	0.005	0.03	0.008	0.0001	1	No	0	0
0.1792	0.005	0.03	0.008	0.0001	1	No	0	0
0.1796	0.005	0.03	0.008	0.0001	1	No	0	0
0.18	0.005	0.03	0.008	0.0001	1	No	0	0
0.1804	0.005	0.03	0.008	0.0001	1	No	0	0
0.1808	0.005	0.03	0.008	0.0001	1	No	0	0
0.1812	0.005	0.03	0.008	0.0001	1	No	0	0
0.1816	0.005	0.03	0.008	0.0001	1	No	0	0
0.182	0.005	0.03	0.008	0.0001	1	No	0	0
0.1824	0.005	0.03	0.008	0.0001	1	No	0	0
0.1828	0.005	0.03	0.008	0.0001	1	No	0	0
0.1832	0.005	0.03	0.008	0.0001	1	No	0	0
0.1836	0.005	0.03	0.008	0.0001	1	No	0	0
0.184	0.005	0.03	0.008	0.0001	1	No	0	0
0.1844	0.005	0.03	0.008	0.0001	1	No	0	0
0.1848	0.005	0.03	0.008	0.0001	1	No	0	0
0.1852	0.005	0.03	0.008	0.0001	1	No	0	0
0.1856	0.005	0.03	0.008	0.0001	1	No	0	0
0.186	0.005	0.03	0.008	0.0001	1	No	0	0
0.1864	0.005	0.03	0.008	0.0001	1	No	0	0
0.1868	0.005	0.03	0.008	0.0001	1	No	0	0
0.1872	0.005	0.03	0.008	0.0001	1	No	0	0
0.1876	0.005	0.03	0.008	0.0001	1	No	0	0
0.188	0.005	0.03	0.008	0.0001	1	No	0	0
0.1884	0.005	0.03	0.008	0.0001	1	No	0	0
0.1888	0.005	0.03	0.008	0.0001	1	No	0	0
0.1892	0.005	0.03	0.008	0.0001	1	No	0	0
0.1896	0.005	0.03	0.008	0.0001	1	No	0	0
0.19	0.005	0.03	0.008	0.0001	1	No	0	0
0.1904	0.005	0.03	0.008	0.0001	1	No	0	0
0.1908	0.005	0.03	0.008	0.0001	1	No	0	0
0.1912	0.005	0.03	0.008	0.0001	1	No	0	0
0.1916	0.005	0.03	0.008	0.0001	1	No	0	0
0.192	0.005	0.03	0.008	0.0001	1	No	0	0
0.1924	0.005	0.03	0.008	0.0001	1	No	0	0
0.1928	0.005	0.03	0.008	0.0001	1	No	0	0
0.1932	0.005	0.03	0.008	0.0001	1	No	0	0
0.1936	0.005	0.03	0.008	0.0001	1	No	0	0
0.194	0.005	0.03	0.008	0.0001	1	No	0	0
0.1944	0.005	0.03	0.008	0.0001	1	No	0	0
0.1948	0.005	0.03	0.008	0.0001	1	No	0	0
0.1952	0.005	0.03	0.008	0.0001	1	No	0	0
0.1956	0.005	0.03	0.008	0.0001	1	No	0	0
0.196	0.005	0.03	0.008	0.0001	1	No	0	0
0.1964	0.005	0.03	0.008	0.0001	1	No	0	0
0.1968	0.005	0.03	0.008	0.0001	1	No	0	0
0.1972	0.005	0.03	0.008	0.0001	1	No	0	0
0.1976	0.005	0.03	0.008	0.0001	1	No	0	0
0.198	0.005	0.03	0.008	0.0001	1	No	0	0
0.1984	0.005	0.03	0.008	0.0001	1	No	0	0
0.1988	0.005	0.03	0.008	0.0001	1	No	0	0
0.1992	0.005	0.03	0.008	0.0001	1	No	0	0
0.1996	0.005	0.03	0.008	0.0001	1	No	0	0
0.2	0.005	0.03	0.008	0.0001	1	No	0	0
0.2004	0.005	0.03	0.008	0.0001	1	No	0	0
0.2008	0.005	0.03	0.008	0.0001	1	No	0	0
0.2012	0.005	0.03	0.008	0.0001	1	No	0	0
0.2016	0.005	0.03	0.008	0.0001	1	No	0	0
0.202	0.005	0.03	0.008	0.0001	1	No	0	0
0.2024	0.005	0.03	0.008	0.0001	1	No	0	0
0.2028	0.005	0.03	0.008	0.0001	1	No	0	0
0.2032	0.005	0.03	0.008	0.0001	1	No	0	0
0.2036	0.005	0.03	0.008	0.0001	1	No	0	0
0.204	0.005	0.03	0.008	0.0001	1	No	0	0
0.2044	0.005	0.03	0.008	0.0001	1	No	0	0
0.2048	0.005	0.03	0.008	0.0001	1	No	0	0
0.2052	0.005	0.03	0.008	0.0001	1	No	0	0
0.2056	0.005	0.03	0.008	0.0001	1	No	0	0
0.206	0.005	0.03	0.008	0.0001	1	No	0	0
0.2064	0.005	0.03	0.008	0.0001	1	No	0	0
0.2068	0.005	0.03	0.008	0.0001	1	No	0	0
0.2072	0.005	0.03	0.008	0.0001	1	No	0	0
0.2076	0.005	0.03	0.008	0.0001	1	No	0	0
0.208	0.005	0.03	0.008	0.0001	1	No	0	0
0.2084	0.005	0.03	0.008	0.0001	1	No	0	0
0.2088	0.005	0.03	0.008	0.0001	1	No	0	0
0.2092	0.005	0.03	0.008	0.0001	1	No	0	0
0.2096	0.005	0.03	0.008	0.0001	1	No	0	0
0.21	0.005	0.03	0.008	0.0001	1	No	0	0
0.2104	0.005	0.03	0.008	0.0001	1	No	0	0
0.2108	0.005	0.03	0.008	0.0001	1	No	0	0
0.2112	0.005	0.03	0.008	0.0001	1	No	0	0
0.2116	0.005	0.03	0.008	0.0001	1	No	0	0
0.212	0.005	0.03	0.008	0.0001	1	No	0	0
0.2124	0.005	0.03	0.008	0.0001	1	No	0	0
0.2128	0.005	0.03	0.008	0.0001	1	No	0	0
0.2132	0.005	0.03	0.008	0.0001	1	No	0	0
0.2136	0.005	0.03	0.008	0.0001	1	No	0	0
0.214	0.005	0.03	0.008	0.0001	1	No	0	0
0.2144	0.005	0.03	0.008	0.0001	1	No	0	0
0.2148	0.005	0.03	0.008	0.0001	1	No	0	0
0.2152	0.005	0.03	0.008	0.0001	1	No	0	0
0.2156	0.005	0.03	0.008	0.0001	1	No	0	0
0.216	0.005	0.03	0.008	0.0001	1	No	0	0
0.2164	0.005	0.03	0.008	0.0001	1	No	0	0
0.2168	0.005	0.03	0.008	0.0001	1	No	0	0
0.2172	0.005	0.03	0.008	0.0001	1	No	0	0
0.2176	0.005	0.03	0.008	0.0001	1	No	0	0
0.218	0.005	0.03	0.008	0.0001	1	No	0	0
0.2184	0.005	0.03	0.008	0.0001	1	No	0	0
0.2188	0.005	0.03	0.008	0.0001	1	No	0	0
0.2192	0.005	0.03	0.008	0.0001	1	No	0	0
0.2196	0.005	0.03	0.008	0.0001	1	No	0	0
0.22	0.005	0.03	0.008	0.0001	1	No	0	0
0.2204	0.005	0.03	0.008	0.0001	1	No	0	0
0.2208	0.005	0.03	0.008	0.0001	1	No	0	0
0.2212	0.005	0.03	0.008	0.0001	1	No	0	0
0.2216	0.005	0.03	0.008	0.0001	1	No	0	0
0.222	0.005	0.03	0.008	0.0001	1	No	0	0
0.2224	0.005	0.03	0.008	0.0001	1	No	0	0
0.2228	0.005	0.03	0.008	0.0001	1	No	0	0
0.2232	0.005	0.03	0.008	0.0001	1	No	0	0
0.2236	0.005	0.03	0.008	0.0001	1	No	0	0
0.224	0.005	0.03	0.008	0.0001	1	No	0	0
0.2244	0.005	0.03	0.008	0.0001	1	No	0	0
0.2248	0.005	0.03	0.008	0.0001	1	No	0	0
0.2252	0.005	0.03	0.008	0.0001	1	No	0	0
0.2256	0.005	0.03	0.008	0.0001	1	No	0	0
0.226	0.005	0.03	0.008	0.0001	1	No	0	0
0.2264	0.005	0.03	0.008	0.0001	1	No	0	0
0.2268	0.005	0.03	0.008	0.0001	1	No	0	0
0.2272	0.005	0.03	0.008	0.0001	1	No	0	0
0.2276	0.005	0.03	0.008	0.0001	1	No	0	0
0.228	0.005	0.03	0.008	0.0001	1	No	0	0
0.2284	0.005	0.03	0.008	0.0001	1	No	0	0
0.2288	0.005	0.03	0.008	0.0001	1	No	0	0
0.2292	0.005	0.03	0.008	0.0001	1	No	0	0
0.2296	0.005	0.03	0.008	0.0001	1	No	0	0
0.23	0.005	0.03	0.008	0.0001	1	No	0	0
0.2304	0.005	0.03	0.008	0.0001	1	No	0	0
0.2308	0.005	0.03	0.008	0.0001	1	No	0	0
0.2312	0.005	0.03	0.008	0.0001	1	No	0	0
0.2316	0.005	0.03	0.008	0.0001	1	No	0	0
0.232	0.005	0.03	0.008	0.0001	1	No	0	0
0.2324	0.005	0.03	0.008	0.0001	1	No	0	0
0.2328	0.005	0.03	0.008	0.0001	1	No	0	0
0.2332	0.005	0.03	0.008	0.0001	1	No	0	0
0.2336	0.005	0.03	0.008	0.0001	1	No	0	0
0.234	0.005	0.03	0.008	0.0001	1	No	0	0
0.2344	0.005	0.03	0.008	0.0001	1	No	0	0
0.2348	0.005	0.03	0.008	0.0001	1	No	0	0
0.2352	0.005	0.03	0.008	0.0001	1	No	0	0
0.2356	0.005	0.03	0.008	0.0001	1	No	0	0
0.236	0.005	0.03	0.008	0.0001	1	No	0	0
0.2364	0.005	0.03	0.008	0.0001	1	No	0	0
0.2368	0.005	0.03	0.008	0.0001	1	No	0	0
0.2372	0.005	0.03	0.008	0.0001	1	No	0	0
0.2376	0.005	0.03	0.008	0.0001	1	No	0	0
0.238	0.005	0.03	0.008	0.0001	1	No	0	0
0.2384	0.005	0.03	0.008	0.0001	1	No	0	0
0.2388	0.005	0.03	0.008	0.0001	1	No	0	0
0.2392	0.005	0.03	0.008	0.0001	1	No	0	0
0.2396	0.005	0.03	0.008	0.0001	1	No	0	0
0.24	0.005	0.03	0.008	0.0001	1	No	0	0
0.2404	0.005	0.03	0.008	0.0001	1	No	0	0
0.2408	0.005	0.03	0.008	0.0001	1	No	0	0
0.2412	0.005	0.03	0.008	0.0001	1	No	0	0
0.2416	0.005	0.03	0.008	0.0001	1	No	0	0
0.242	0.005	0.03	0.008	0.0001	1	No	0	0
0.2424	0.005	0.03	0.008	0.0001	1	No	0	0
0.2428	0.005	0.03	0.008	0.0001	1	No	0	0
0.2432	0.005	0.03	0.008	0.0001	1	No	0	0
0.2436	0.005	0.03	0.008	0.0001	1	No	0	0
0.244	0.005	0.03	0.008	0.0001	1	No	0	0
0.2444	0.005	0.03	0.008	0.0001	1	No	0	0
0.2448	0.005	0.03	0.008	0.0001	1	No	0	0
0.2452	0.005	0.03	0.008	0.0001	1	No	0	0
0.2456	0.005	0.03	0.008	0.0001	1	No	0	0
0.246	0.005	0.03	0.008	0.0001	1	No	0	0
0.2464	0.005	0.03	0.008	0.0001	1	No	0	0
0.2468	0.005	0.03	0.008	0.0001	1	No	0	0
0.2472	0.005	0.03	0.008	0.0001	1	No	0	0
0.2476	0.005	0.03	0.008	0.0001	1	No	0	0
0.248	0.005	0.03	0.008	0.0001	1	No	0	0
0.2484	0.005	0.03	0.008	0.0001	1	No	0	0
0.2488	0.005	0.03	0.008	0.0001	1	No	0	0
0.2492	0.005	0.03	0.008	0.0001	1	No	0	0
0.2496	0.005	0.03	0.008	0.0001	1	No	0	0
0.25	0.005	0.03	0.008	0.0001	1	No	0	0
0.2504	0.005	0.03	0.008	0.0001	1	No	0	0
0.2508	0.005	0.03	0.008	0.0001	1	No	0	0
0.2512	0.005	0.03	0.008	0.0001	1	No	0	0
0.2516	0.005	0.03	0.008	0.0001	1	No	0	0
0.252	0.005	0.03	0.008	0.0001	1	No	0	0
0.2524	0.005	0.03	0.008	0.0001	1	No	0	0
0.2528	0.005	0.03	0.008	0.0001	1	No	0	0
0.2532	0.005	0.03	0.008	0.0001	1	No	0	0
0.2536	0.005	0.03	0.008	0.0001	1	No	0	0
0.254	0.005	0.03	0.008	0.0001	1	No	0	0
0.2544	0.005	0.03	0.008	0.0001	1	No	0	0
0.2548	0.005	0.03	0.008	0.0001	1	No	0	0
0.2552	0.005	0.03	0.008	0.0001	1	No	0	0
0.2556	0.005	0.03	0.008	0.0001	1	No	0	0
0.256	0.005	0.03	0.008	0.0001	1	No	0	0
0.2564	0.005	0.03	0.008	0.0001	1	No	0	0
0.2568	0.005	0.03	0.008	0.0001	1	No	0	0
0.2572	0.005	0.03	0.008	0.0001	1	No	0	0
0.2576	0.005	0.03	0.008	0.0001	1	No	0	0
0.258	0.005	0.03	0.008	0.0001	1	No	0	0
0.2584	0.005	0.03	0.008	0.0001	1	No	0	0
0.2588	0.005	0.03	0.008	0.0001	1	No	0	0
0.2592	0.005	0.03	0.008	0.0001	1	No	0	0
0.2596	0.005	0.03	0.008	0.0001	1	No	0	0
0.26	0.005	0.03	0.008	0.0001	1	No	0	0
0.2604	0.005	0.03	0.008	0.0001	1	No	0	0
0.2608	0.005	0.03	0.008	0.0001	1	No	0	0
0.2612	0.005	0.03	0.008	0.0001	1	No	0	0
0.2616	0.005	0.03	0.008	0.0001	1	No	0	0
0.262	0.005	0.03	0.008	0.0001	1	No	0	0
0.2624	0.005	0.03	0.008	0.0001	1	No	0	0
0.2628	0.005	0.03	0.008	0.0001	1	No	0	0
0.2632	0.005	0.03	0.008	0.0001	1	No	0	0
0.2636	0.005	0.03	0.008	0.0001	1	No	0	0
0.264	0.005	0.03	0.008	0.0001	1	No	0	0
0.2644	0.005	0.03	0.008	0.0001	1	No	0	0
0.2648	0.005	0.03	0.008	0.0001	1	No	0	0
0.2652	0.005	0.03	0.008	0.0001	1	No	0	0
0.2656	0.005	0.03	0.008	0.0001	1	No	0	0
0.266	0.005	0.03	0.008	0.0001	1	No	0	0
0.2664	0.005	0.03	0.008	0.0001	1	No	0	0
0.2668	0.005	0.03	0.008	0.0001	1	No	0	0
0.2672	0.005	0.03	0.008	0.0001	1	No	0	0
0.2676	0.005	0.03	0.008	0.0001	1	No	0	0
0.268	0.005	0.03	0.008	0.0001	1	No	0	0
0.2684	0.005	0.03	0.008	0.0001	1	No	0	0
0.2688	0.005	0.03	0.008	0.0001	1	No	0	0
0.2692	0.005	0.03	0.008	0.0001	1	No	0	0
0.2696	0.005	0.03	0.008	0.0001	1	No	0	0
0.27	0.005	0.03	0.008	0.0001	1	No	0	0
0.2704	0.005	0.03	0.008	0.0001	1	No	0	0
0.2708	0.005	0.03	0.008	0.0001	1	No	0	0
0.2712	0.005	0.03	0.008	0.0001	1	No	0	0
0.2716	0.005	0.03	0.008	0.0001	1	No	0	0
0.272	0.005	0.03	0.008	0.0001	1	No	0	0
0.2724	0.005	0.03	0.008	0.0001	1	No	0	0
0.2728	0.005	0.03	0.008	0.0001	1	No	0	0
0.2732	0.005	0.03	0.008	0.0001	1	No	0	0
0.2736	0.005	0.03	0.008	0.0001	1	No	0	0
0.274	0.005	0.03	0.008	0.0001	1	No	0	0
0.2744	0.005	0.03	0.008	0.0001	1	No	0	0
0.2748	0.005	0.03	0.008	0.0001	1	No	0	0
0.2752	0.005	0.03	0.008	0.0001	1	No	0	0
0.2756	0.005	0.03	0.008	0.0001	1	No	0	0
0.276	0.005	0.03	0.008	0.0001	1	No	0	0
0.2764	0.005	0.03	0.008	0.0001	1	No	0	0
0.2768	0.005	0.03	0.008	0.0001	1	No	0	0
0.2772	0.005	0.03	0.008	0.0001	1	No	0	0
0.2776	0.005	0.03	0.008	0.0001	1	No	0	0
0.278	0.005	0.03	0.008	0.0001	1	No	0	0
0.2784	0.005	0.03	0.008	0.0001	1	No	0	0
0.2788	0.005	0.03	0.008	0.0001	1	No	0	0
0.2792	0.005	0.03	0.008	0.0001	1	No	0	0
0.2796	0.005	0.03	0.008	0.0001	1	No	0	0
0.28	0.005	0.03	0.008	0.0001	1	No	0	0
0.2804	0.005	0.03	0.008	0.0001	1	No	0	0
0.2808	0.005	0.03	0.008	0.0001	1	No	0	0
0.2812	0.005	0.03	0.008	0.0001	1	No	0	0
0.2816	0.005	0.03	0.008	0.0001	1	No	0	0
0.282	0.005	0.03	0.008	0.0001	1	No	0	0
0.2824	0.005	0.03	0.008	0.0001	1	No	0	0
0.2828	0.005	0.03	0.008	0.0001	1	No	0	0
0.2832	0.005	0.03	0.008	0.0001	1	No	0	0
0.2836	0.005	0.03	0.008	0.0001	1	No	0	0
0.284	0.005	0.03	0.008	0.0001	1	No	0	0
0.2844	0.005	0.03	0.008	0.0001	1	No	0	0
0.2848	0.005	0.03	0.008	0.0001	1	No	0	0
0.2852	0.005	0.03	0.008	0.0001	1	No	0	0
0.2856	0.005	0.03	0.008	0.0001	1	No	0	0
0.286	0.005	0.03	0.008	0.0001	1	No	0	0
0.2864	0.005	0.03	0.008	0.0001	1	No	0	0
0.2868	0.005	0.03	0.008	0.0001	1	No	0	0
0.2872	0.005	0.03	0.008	0.0001	1	No	0	0
0.2876	0.005	0.03	0.008	0.0001	1	No	0	0
0.288	0.005	0.03	0.008	0.0001	1	No	0	0
0.2884	0.005	0.03	0.008	0.0001	1	No	0	0
0.2888	0.005	0.03	0.008	0.0001	1	No	0	0
0.2892	0.005	0.03	0.008	0.0001	1	No	0	0
0.2896	0.005	0.03	0.008	0.0001	1	No	0	0
0.29	0.005	0.03	0.008	0.0001	1	No	0	0
0.2904	0.005	0.03	0.008	0.0001	1	No	0	0
0.2908	0.005	0.03	0.008	0.0001	1	No	0	0
0.2912	0.005	0.03	0.008	0.0001	1	No	0	0
0.2916	0.005	0.03	0.008	0.0001	1	No	0	0
0.292	0.005	0.03	0.008	0.0001	1	No	0	0
0.2924	0.005	0.03	0.008	0.0001	1	No	0	0
0.2928	0.005	0.03	0.008	0.0001	1	No	0	0
0.2932	0.005	0.03	0.008	0.0001	1	No	0	0
0.2936	0.005	0.03	0.008	0.0001	1	No	0	0
0.294	0.005	0.03	0.008	0.0001	1	No	0	0
0.2944	0.005	0.03	0.008	0.0001	1	No	0	0
0.2948	0.005	0.03	0.008	0.0001	1	No	0	0
0.2952	0.005	0.03	0.008	0.0001	1	No	0	0
0.2956	0.005	0.03	0.008	0.0001	1	No	0	0
0.296	0.005	0.03	0.008	0.0001	1	No	0	0
0.2964	0.005	0.03	0.008	0.0001	1	No	0	0
0.2968	0.005	0.03	0.008	0.0001	1	No	0	0
0.2972	0.005	0.03	0.008	0.0001	1	No	0	0
0.2976	0.005	0.03	0.008	0.0001	1	No	0	0
0.298	0.005	0.03	0.008	0.0001	1	No	0	0
0.2984	0.005	0.03	0.008	0.0001	1	No	0	0
0.2988	0.005	0.03	0.008	0.0001	1	No	0	0
0.2992	0.005	0.03	0.008	0.0001	1	No	0	0
0.2996	0.005	0.03	0.008	0.0001	1	No	0	0
0.3	0.005	0.03	0.008	0.0001	1	No	0	0
0.0004	0.005	0.03	0.012	0.0001	1	No	0	0
0.0008	0.005	0.03	0.012	0.0001	1	No	0	0
0.0012	0.005	0.03	0.012	0.0001	1	No	0	0
0.0016	0.005	0.03	0.012	0.0001	1	No	0	0
0.002	0.005	0.03	0.012	0.0001	1	No	0	0
0.0024	0.005	0.03	0.012	0.0001	1	No	0	0
0.0028	0.005	0.03	0.012	0.0001	1	No	0	0
0.0032	0.005	0.03	0.012	0.0001	1	No	0	0
0.0036	0.005	0.03	0.012	0.0001	1	No	0	0
0.004	0.005	0.03	0.012	0.0001	1	No	0	0
0.0044	0.005	0.03	0.012	0.0001	1	No	0	0
0.0048	0.005	0.03	0.012	0.0001	1	No	0	0
0.0052	0.005	0.03	0.012	0.0001	1	No	0	0
0.0056	0.005	0.03	0.012	0.0001	1	No	0	0
0.006	0.005	0.03	0.012	0.0001	1	No	0	0
0.0064	0.005	0.03	0.012	0.0001	1	No	0	0
0.0068	0.005	0.03	0.012	0.0001	1	No	0	0
0.0072	0.005	0.03	0.012	0.0001	1	No	0	0
0.0076	0.005	0.03	0.012	0.0001	1	No	0	0
0.008	0.005	0.03	0.012	0.0001	1	No	0	0
0.0084	0.005	0.03	0.012	0.0001	1	No	0	0
0.0088	0.005	0.03	0.012	0.0001	1	No	0	0
0.0092	0.005	0.03	0.012	0.0001	1	No	0	0
0.0096	0.005	0.03	0.012	0.0001	1	No	0	0
0.01	0.005	0.03	0.012	0.0001	1	No	0	0
0.0104	0.005	0.03	0.012	0.0001	1	No	0	0
0.0108	0.005	0.03	0.012	0.0001	1	No	0	0
0.0112	0.005	0.03	0.012	0.0001	1	No	0	0
0.0116	0.005	0.03	0.012	0.0001	1	No	0	0
0.012	0.005	0.03	0.012	0.0001	1	No	0	0
0.0124	0.005	0.03	0.012	0.0001	1	No	0	0
0.0128	0.005	0.03	0.012	0.0001	1	No	0	0
0.0132	0.005	0.03	0.012	0.0001	1	No	0	0
0.0136	0.005	0.03	0.012	0.0001	1	No	0	0
0.014	0.005	0.03	0.012	0.0001	1	No	0	0
0.0144	0.005	0.03	0.012	0.0001	1	No	0	0
0.0148	0.005	0.03	0.012	0.0001	1	No	0	0
0.0152	0.005	0.03	0.012	0.0001	1	No	0	0
0.0156	0.005	0.03	0.012	0.0001	1	No	0	0
0.016	0.005	0.03	0.012	0.0001	1	No	0	0
0.0164	0.005	0.03	0.012	0.0001	1	No	0	0
0.0168	0.005	0.03	0.012	0.0001	1	No	0	0
0.0172	0.005	0.03	0.012	0.0001	1	No	0	0
0.0176	0.005	0.03	0.012	0.0001	1	No	0	0
0.018	0.005	0.03	0.012	0.0001	1	No	0	0
0.0184	0.005	0.03	0.012	0.0001	1	No	0	0
0.0188	0.005	0.03	0.012	0.0001	1	No	0	0
0.0192	0.005	0.03	0.012	0.0001	1	No	0	0
0.0196	0.005	0.03	0.012	0.0001	1	No	0	0
0.02	0.005	0.03	0.012	0.0001	1	No	0	0
0.0204	0.005	0.03	0.012	0.0001	1	No	0	0
0.0208	0.005	0.03	0.012	0.0001	1	No	0	0
0.0212	0.005	0.03	0.012	0.0001	1	No	0	0
0.0216	0.005	0.03	0.012	0.0001	1	No	0	0
0.022	0.005	0.03	0.012	0.0001	1	No	0	0
0.0224	0.005	0.03	0.012	0.0001	1	No	0	0
0.0228	0.005	0.03	0.012	0.0001	1	No	0	0
0.0232	0.005	0.03	0.012	0.0001	1	No	0	0
0.0236	0.005	0.03	0.012	0.0001	1	No	0	0
0.024	0.005	0.03	0.012	0.0001	1	No	0	0
0.0244	0.005	0.03	0.012	0.0001	1	No	0	0
0.0248	0.005	0.03	0.012	0.0001	1	No	0	0
0.0252	0.005	0.03	0.012	0.0001	1	No	0	0
0.0256	0.005	0.03	0.012	0.0001	1	No	0	0
0.026	0.005	0.03	0.012	0.0001	1	No	0	0
0.0264	0.005	0.03	0.012	0.0001	1	No	0	0
0.0268	0.005	0.03	0.012	0.0001	1	No	0	0
0.0272	0.005	0.03	0.012	0.0001	1	No	0	0
0.0276	0.005	0.03	0.012	0.0001	1	No	0	0
0.028	0.005	0.03	0.012	0.0001	1	No	0	0
0.0284	0.005	0.03	0.012	0.0001	1	No	0	0
0.0288	0.005	0.03	0.012	0.0001	1	No	0	0
0.0292	0.005	0.03	0.012	0.0001	1	No	0	0
0.0296	0.005	0.03	0.012	0.0001	1	No	0	0
0.03	0.005	0.03	0.012	0.0001	1	No	0	0
0.0304	0.005	0.03	0.012	0.0001	1	No	0	0
0.0308	0.005	0.03	0.012	0.0001	1	No	0	0
0.0312	0.005	0.03	0.012	0.0001	1	No	0	0
0.0316	0.005	0.03	0.012	0.0001	1	No	0	0
0.032	0.005	0.03	0.012	0.0001	1	No	0	0
0.0324	0.005	0.03	0.012	0.0001	1	No	0	0
0.0328	0.005	0.03	0.012	0.0001	1	No	0	0
0.0332	0.005	0.03	0.012	0.0001	1	No	0	0
0.0336	0.005	0.03	0.012	0.0001	1	No	0	0
0.034	0.005	0.03	0.012	0.0001	1	No	0	0
0.0344	0.005	0.03	0.012	0.0001	1	No	0	0
0.0348	0.005	0.03	0.012	0.0001	1	No	0	0
0.0352	0.005	0.03	0.012	0.0001	1	No	0	0
0.0356	0.005	0.03	0.012	0.0001	1	No	0	0
0.036	0.005	0.03	0.012	0.0001	1	No	0	0
0.0364	0.005	0.03	0.012	0.0001	1	No	0	0
0.0368	0.005	0.03	0.012	0.0001	1	No	0	0
0.0372	0.005	0.03	0.012	0.0001	1	No	0	0
0.0376	0.005	0.03	0.012	0.0001	1	No	0	0
0.038	0.005	0.03	0.012	0.0001	1	No	0	0
0.0384	0.005	0.03	0.012	0.0001	1	No	0	0
0.0388	0.005	0.03	0.012	0.0001	1	No	0	0
0.0392	0.005	0.03	0.012	0.0001	1	No	0	0
0.0396	0.005	0.03	0.012	0.0001	1	No	0	0
0.04	0.005	0.03	0.012	0.0001	1	No	0	0
0.0404	0.005	0.03	0.012	0.0001	1	No	0	0
0.0408	0.005	0.03	0.012	0.0001	1	No	0	0
0.0412	0.005	0.03	0.012	0.0001	1	No	0	0
0.0416	0.005	0.03	0.012	0.0001	1	No	0	0
0.042	0.005	0.03	0.012	0.0001	1	No	0	0
0.0424	0.005	0.03	0.012	0.0001	1	No	0	0
0.0428	0.005	0.03	0.012	0.0001	1	No	0	0
0.0432	0.005	0.03	0.012	0.0001	1	No	0	0
0.0436	0.005	0.03	0.012	0.0001	1	No	0	0
0.044	0.005	0.03	0.012	0.0001	1	No	0	0
0.0444	0.005	0.03	0.012	0.0001	1	No	0	0
0.0448	0.005	0.03	0.012	0.0001	1	No	0	0
0.0452	0.005	0.03	0.012	0.0001	1	No	0	0
0.0456	0.005	0.03	0.012	0.0001	1	No	0	0
0.046	0.005	0.03	0.012	0.0001	1	No	0	0
0.0464	0.005	0.03	0.012	0.0001	1	No	0	0
0.0468	0.005	0.03	0.012	0.0001	1	No	0	0
0.0472	0.005	0.03	0.012	0.0001	1	No	0	0
0.0476	0.005	0.03	0.012	0.0001	1	No	0	0
0.048	0.005	0.03	0.012	0.0001	1	No	0	0
0.0484	0.005	0.03	0.012	0.0001	1	No	0	0
0.0488	0.005	0.03	0.012	0.0001	1	No	0	0
0.0492	0.005	0.03	0.012	0.0001	1	No	0	0
0.0496	0.005	0.03	0.012	0.0001	1	No	0	0
0.05	0.005	0.03	0.012	0.0001	1	No	0	0
0.0504	0.005	0.03	0.012	0.0001	1	No	0	0
0.0508	0.005	0.03	0.012	0.0001	1	No	0	0
0.0512	0.005	0.03	0.012	0.0001	1	No	0	0
0.0516	0.005	0.03	0.012	0.0001	1	No	0	0
0.052	0.005	0.03	0.012	0.0001	1	No	0	0
0.0524	0.005	0.03	0.012	0.0001	1	No	0	0
0.0528	0.005	0.03	0.012	0.0001	1	No	0	0
0.0532	0.005	0.03	0.012	0.0001	1	No	0	0
0.0536	0.005	0.03	0.012	0.0001	1	No	0	0
0.054	0.005	0.03	0.012	0.0001	1	No	0	0
0.0544	0.005	0.03	0.012	0.0001	1	No	0	0
0.0548	0.005	0.03	0.012	0.0001	1	No	0	0
0.0552	0.005	0.03	0.012	0.0001	1	No	0	0
0.0556	0.005	0.03	0.012	0.0001	1	No	0	0
0.056	0.005	0.03	0.012	0.0001	1	No	0	0
0.0564	0.005	0.03	0.012	0.0001	1	No	0	0
0.0568	0.005	0.03	0.012	0.0001	1	No	0	0
0.0572	0.005	0.03	0.012	0.0001	1	No	0	0
0.0576	0.005	0.03	0.012	0.0001	1	No	0	0
0.058	0.005	0.03	0.012	0.0001	1	No	0	0
0.0584	0.005	0.03	0.012	0.0001	1	No	0	0
0.0588	0.005	0.03	0.012	0.0001	1	No	0	0
0.0592	0.005	0.03	0.012	0.0001	1	No	0	0
0.0596	0.005	0.03	0.012	0.0001	1	No	0	0
0.06	0.005	0.03	0.012	0.0001	1	No	0	0
0.0604	0.005	0.03	0.012	0.0001	1	No	0	0
0.0608	0.005	0.03	0.012	0.0001	1	No	0	0
0.0612	0.005	0.03	0.012	0.0001	1	No	0	0
0.0616	0.005	0.03	0.012	0.0001	1	No	0	0
0.062	0.005	0.03	0.012	0.0001	1	No	0	0
0.0624	0.005	0.03	0.012	0.0001	1	No	0	0
0.0628	0.005	0.03	0.012	0.0001	1	No	0	0
0.0632	0.005	0.03	0.012	0.0001	1	No	0	0
0.0636	0.005	0.03	0.012	0.0001	1	No	0	0
0.064	0.005	0.03	0.012	0.0001	1	No	0	0
0.0644	0.005	0.03	0.012	0.0001	1	No	0	0
0.0648	0.005	0.03	0.012	0.0001	1	No	0	0
0.0652	0.005	0.03	0.012	0.0001	1	No	0	0
0.0656	0.005	0.03	0.012	0.0001	1	No	0	0
0.066	0.005	0.03	0.012	0.0001	1	No	0	0
0.0664	0.005	0.03	0.012	0.0001	1	No	0	0
0.0668	0.005	0.03	0.012	0.0001	1	No	0	0
0.0672	0.005	0.03	0.012	0.0001	1	No	0	0
0.0676	0.005	0.03	0.012	0.0001	1	No	0	0
0.068	0.005	0.03	0.012	0.0001	1	No	0	0
0.0684	0.005	0.03	0.012	0.0001	1	No	0	0
0.0688	0.005	0.03	0.012	0.0001	1	No	0	0
0.0692	0.005	0.03	0.012	0.0001	1	No	0	0
0.0696	0.005	0.03	0.012	0.0001	1	No	0	0
0.07	0.005	0.03	0.012	0.0001	1	No	0	0
0.0704	0.005	0.03	0.012	0.0001	1	No	0	0
0.0708	0.005	0.03	0.012	0.0001	1	No	0	0
0.0712	0.005	0.03	0.012	0.0001	1	No	0	0
0.0716	0.005	0.03	0.012	0.0001	1	No	0	0
0.072	0.005	0.03	0.012	0.0001	1	No	0	0
0.0724	0.005	0.03	0.012	0.0001	1	No	0	0
0.0728	0.005	0.03	0.012	0.0001	1	No	0	0
0.0732	0.005	0.03	0.012	0.0001	1	No	0	0
0.0736	0.005	0.03	0.012	0.0001	1	No	0	0
0.074	0.005	0.03	0.012	0.0001	1	No	0	0
0.0744	0.005	0.03	0.012	0.0001	1	No	0	0
0.0748	0.005	0.03	0.012	0.0001	1	No	0	0
0.0752	0.005	0.03	0.012	0.0001	1	No	0	0
0.0756	0.005	0.03	0.012	0.0001	1	No	0	0
0.076	0.005	0.03	0.012	0.0001	1	No	0	0
0.0764	0.005	0.03	0.012	0.0001	1	No	0	0
0.0768	0.005	0.03	0.012	0.0001	1	No	0	0
0.0772	0.005	0.03	0.012	0.0001	1	No	0	0
0.0776	0.005	0.03	0.012	0.0001	1	No	0	0
0.078	0.005	0.03	0.012	0.0001	1	No	0	0
0.0784	0.005	0.03	0.012	0.0001	1	No	0	0
0.0788	0.005	0.03	0.012	0.0001	1	No	0	0
0.0792	0.005	0.03	0.012	0.0001	1	No	0	0
0.0796	0.005	0.03	0.012	0.0001	1	No	0	0
0.08	0.005	0.03	0.012	0.0001	1	No	0	0
0.0804	0.005	0.03	0.012	0.0001	1	No	0	0
0.0808	0.005	0.03	0.012	0.0001	1	No	0	0
0.0812	0.005	0.03	0.012	0.0001	1	No	0	0
0.0816	0.005	0.03	0.012	0.0001	1	No	0	0
0.082	0.005	0.03	0.012	0.0001	1	No	0	0
0.0824	0.005	0.03	0.012	0.0001	1	No	0	0
0.0828	0.005	0.03	0.012	0.0001	1	No	0	0
0.0832	0.005	0.03	0.012	0.0001	1	No	0	0
0.0836	0.005	0.03	0.012	0.0001	1	No	0	0
0.084	0.005	0.03	0.012	0.0001	1	No	0	0
0.0844	0.005	0.03	0.012	0.0001	1	No	0	0
0.0848	0.005	0.03	0.012	0.0001	1	No	0	0
0.0852	0.005	0.03	0.012	0.0001	1	No	0	0
0.0856	0.005	0.03	0.012	0.0001	1	No	0	0
0.086	0.005	0.03	0.012	0.0001	1	No	0	0
0.0864	0.005	0.03	0.012	0.0001	1	No	0	0
0.0868	0.005	0.03	0.012	0.0001	1	No	0	0
0.0872	0.005	0.03	0.012	0.0001	1	No	0	0
0.0876	0.005	0.03	0.012	0.0001	1	No	0	0
0.088	0.005	0.03	0.012	0.0001	1	No	0	0
0.0884	0.005	0.03	0.012	0.0001	1	No	0	0
0.0888	0.005	0.03	0.012	0.0001	1	No	0	0
0.0892	0.005	0.03	0.012	0.0001	1	No	0	0
0.0896	0.005	0.03	0.012	0.0001	1	No	0	0
0.09	0.005	0.03	0.012	0.0001	1	No	0	0
0.0904	0.005	0.03	0.012	0.0001	1	No	0	0
0.0908	0.005	0.03	0.012	0.0001	1	No	0	0
0.0912	0.005	0.03	0.012	0.0001	1	No	0	0
0.0916	0.005	0.03	0.012	0.0001	1	No	0	0
0.092	0.005	0.03	0.012	0.0001	1	No	0	0
0.0924	0.005	0.03	0.012	0.0001	1	No	0	0
0.0928	0.005	0.03	0.012	0.0001	1	No	0	0
0.0932	0.005	0.03	0.012	0.0001	1	No	0	0
0.0936	0.005	0.03	0.012	0.0001	1	No	0	0
0.094	0.005	0.03	0.012	0.0001	1	No	0	0
0.0944	0.005	0.03	0.012	0.0001	1	No	0	0
0.0948	0.005	0.03	0.012	0.0001	1	No	0	0
0.0952	0.005	0.03	0.012	0.0001	1	No	0	0
0.0956	0.005	0.03	0.012	0.0001	1	No	0	0
0.096	0.005	0.03	0.012	0.0001	1	No	0	0
0.0964	0.005	0.03	0.012	0.0001	1	No	0	0
0.0968	0.005	0.03	0.012	0.0001	1	No	0	0
0.0972	0.005	0.03	0.012	0.0001	1	No	0	0
0.0976	0.005	0.03	0.012	0.0001	1	No	0	0
0.098	0.005	0.03	0.012	0.0001	1	No	0	0
0.0984	0.005	0.03	0.012	0.0001	1	No	0	0
0.0988	0.005	0.03	0.012	0.0001	1	No	0	0
0.0992	0.005	0.03	0.012	0.0001	1	No	0	0
0.0996	0.005	0.03	0.012	0.0001	1	No	0	0
0.1	0.005	0.03	0.012	0.0001	1	No	0	0
0.1004	0.005	0.03	0.012	0.0001	1	No	0	0
0.1008	0.005	0.03	0.012	0.0001	1	No	0	0
0.1012	0.005	0.03	0.012	0.0001	1	No	0	0
0.1016	0.005	0.03	0.012	0.0001	1	No	0	0
0.102	0.005	0.03	0.012	0.0001	1	No	0	0
0.1024	0.005	0.03	0.012	0.0001	1	No	0	0
0.1028	0.005	0.03	0.012	0.0001	1	No	0	0
0.1032	0.005	0.03	0.012	0.0001	1	No	0	0
0.1036	0.005	0.03	0.012	0.0001	1	No	0	0
0.104	0.005	0.03	0.012	0.0001	1	No	0	0
0.1044	0.005	0.03	0.012	0.0001	1	No	0	0
0.1048	0.005	0.03	0.012	0.0001	1	No	0	0
0.1052	0.005	0.03	0.012	0.0001	1	No	0	0
0.1056	0.005	0.03	0.012	0.0001	1	No	0	0
0.106	0.005	0.03	0.012	0.0001	1	No	0	0
0.1064	0.005	0.03	0.012	0.0001	1	No	0	0
0.1068	0.005	0.03	0.012	0.0001	1	No	0	0
0.1072	0.005	0.03	0.012	0.0001	1	No	0	0
0.1076	0.005	0.03	0.012	0.0001	1	No	0	0
0.108	0.005	0.03	0.012	0.0001	1	No	0	0
0.1084	0.005	0.03	0.012	0.0001	1	No	0	0
0.1088	0.005	0.03	0.012	0.0001	1	No	0	0
0.1092	0.005	0.03	0.012	0.0001	1	No	0	0
0.1096	0.005	0.03	0.012	0.0001	1	No	0	0
0.11	0.005	0.03	0.012	0.0001	1	No	0	0
0.1104	0.005	0.03	0.012	0.0001	1	No	0	0
0.1108	0.005	0.03	0.012	0.0001	1	No	0	0
0.1112	0.005	0.03	0.012	0.0001	1	No	0	0
0.1116	0.005	0.03	0.012	0.0001	1	No	0	0
0.112	0.005	0.03	0.012	0.0001	1	No	0	0
0.1124	0.005	0.03	0.012	0.0001	1	No	0	0
0.1128	0.005	0.03	0.012	0.0001	1	No	0	0
0.1132	0.005	0.03	0.012	0.0001	1	No	0	0
0.1136	0.005	0.03	0.012	0.0001	1	No	0	0
0.114	0.005	0.03	0.012	0.0001	1	No	0	0
0.1144	0.005	0.03	0.012	0.0001	1	No	0	0
0.1148	0.005	0.03	0.012	0.0001	1	No	0	0
0.1152	0.005	0.03	0.012	0.0001	1	No	0	0
0.1156	0.005	0.03	0.012	0.0001	1	No	0	0
0.116	0.005	0.03	0.012	0.0001	1	No	0	0
0.1164	0.005	0.03	0.012	0.0001	1	No	0	0
0.1168	0.005	0.03	0.012	0.0001	1	No	0	0
0.1172	0.005	0.03	0.012	0.0001	1	No	0	0
0.1176	0.005	0.03	0.012	0.0001	1	No	0	0
0.118	0.005	0.03	0.012	0.0001	1	No	0	0
0.1184	0.005	0.03	0.012	0.0001	1	No	0	0
0.1188	0.005	0.03	0.012	0.0001	1	No	0	0
0.1192	0.005	0.03	0.012	0.0001	1	No	0	0
0.1196	0.005	0.03	0.012	0.0001	1	No	0	0
0.12	0.005	0.03	0.012	0.0001	1	No	0	0
0.1204	0.005	0.03	0.012	0.0001	1	No	0	0
0.1208	0.005	0.03	0.012	0.0001	1	No	0	0
0.1212	0.005	0.03	0.012	0.0001	1	No	0	0
0.1216	0.005	0.03	0.012	0.0001	1	No	0	0
0.122	0.005	0.03	0.012	0.0001	1	No	0	0
0.1224	0.005	0.03	0.012	0.0001	1	No	0	0
0.1228	0.005	0.03	0.012	0.0001	1	No	0	0
0.1232	0.005	0.03	0.012	0.0001	1	No	0	0
0.1236	0.005	0.03	0.012	0.0001	1	No	0	0
0.124	0.005	0.03	0.012	0.0001	1	No	0	0
0.1244	0.005	0.03	0.012	0.0001	1	No	0	0
0.1248	0.005	0.03	0.012	0.0001	1	No	0	0
0.1252	0.005	0.03	0.012	0.0001	1	No	0	0
0.1256	0.005	0.03	0.012	0.0001	1	No	0	0
0.126	0.005	0.03	0.012	0.0001	1	No	0	0
0.1264	0.005	0.03	0.012	0.0001	1	No	0	0
0.1268	0.005	0.03	0.012	0.0001	1	No	0	0
0.1272	0.005	0.03	0.012	0.0001	1	No	0	0
0.1276	0.005	0.03	0.012	0.0001	1	No	0	0
0.128	0.005	0.03	0.012	0.0001	1	No	0	0
0.1284	0.005	0.03	0.012	0.0001	1	No	0	0
0.1288	0.005	0.03	0.012	0.0001	1	No	0	0
0.1292	0.005	0.03	0.012	0.0001	1	No	0	0
0.1296	0.005	0.03	0.012	0.0001	1	No	0	0
0.13	0.005	0.03	0.012	0.0001	1	No	0	0
0.1304	0.005	0.03	0.012	0.0001	1	No	0	0
0.1308	0.005	0.03	0.012	0.0001	1	No	0	0
0.1312	0.005	0.03	0.012	0.0001	1	No	0	0
0.1316	0.005	0.03	0.012	0.0001	1	No	0	0
0.132	0.005	0.03	0.012	0.0001	1	No	0	0
0.1324	0.005	0.03	0.012	0.0001	1	No	0	0
0.1328	0.005	0.03	0.012	0.0001	1	No	0	0
0.1332	0.005	0.03	0.012	0.0001	1	No	0	0
0.1336	0.005	0.03	0.012	0.0001	1	No	0	0
0.134	0.005	0.03	0.012	0.0001	1	No	0	0
0.1344	0.005	0.03	0.012	0.0001	1	No	0	0
0.1348	0.005	0.03	0.012	0.0001	1	No	0	0
0.1352	0.005	0.03	0.012	0.0001	1	No	0	0
0.1356	0.005	0.03	0.012	0.0001	1	No	0	0
0.136	0.005	0.03	0.012	0.0001	1	No	0	0
0.1364	0.005	0.03	0.012	0.0001	1	No	0	0
0.1368	0.005	0.03	0.012	0.0001	1	No	0	0
0.1372	0.005	0.03	0.012	0.0001	1	No	0	0
0.1376	0.005	0.03	0.012	0.0001	1	No	0	0
0.138	0.005	0.03	0.012	0.0001	1	No	0	0
0.1384	0.005	0.03	0.012	0.0001	1	No	0	0
0.1388	0.005	0.03	0.012	0.0001	1	No	0	0
0.1392	0.005	0.03	0.012	0.0001	1	No	0	0
0.1396	0.005	0.03	0.012	0.0001	1	No	0	0
0.14	0.005	0.03	0.012	0.0001	1	No	0	0
0.1404	0.005	0.03	0.012	0.0001	1	No	0	0
0.1408	0.005	0.03	0.012	0.0001	1	No	0	0
0.1412	0.005	0.03	0.012	0.0001	1	No	0	0
0.1416	0.005	0.03	0.012	0.0001	1	No	0	0
0.142	0.005	0.03	0.012	0.0001	1	No	0	0
0.1424	0.005	0.03	0.012	0.0001	1	No	0	0
0.1428	0.005	0.03	0.012	0.0001	1	No	0	0
0.1432	0.005	0.03	0.012	0.0001	1	No	0	0
0.1436	0.005	0.03	0.012	0.0001	1	No	0	0
0.144	0.005	0.03	0.012	0.0001	1	No	0	0
0.1444	0.005	0.03	0.012	0.0001	1	No	0	0
0.1448	0.005	0.03	0.012	0.0001	1	No	0	0
0.1452	0.005	0.03	0.012	0.0001	1	No	0	0
0.1456	0.005	0.03	0.012	0.0001	1	No	0	0
0.146	0.005	0.03	0.012	0.0001	1	No	0	0
0.1464	0.005	0.03	0.012	0.0001	1	No	0	0
0.1468	0.005	0.03	0.012	0.0001	1	No	0	0
0.1472	0.005	0.03	0.012	0.0001	1	No	0	0
0.1476	0.005	0.03	0.012	0.0001	1	No	0	0
0.148	0.005	0.03	0.012	0.0001	1	No	0	0
0.1484	0.005	0.03	0.012	0.0001	1	No	0	0
0.1488	0.005	0.03	0.012	0.0001	1	No	0	0
0.1492	0.005	0.03	0.012	0.0001	1	No	0	0
0.1496	0.005	0.03	0.012	0.0001	1	No	0	0
0.15	0.005	0.03	0.012	0.0001	1	No	0	0
0.1504	0.005	0.03	0.012	0.0001	1	No	0	0
0.1508	0.005	0.03	0.012	0.0001	1	No	0	0
0.1512	0.005	0.03	0.012	0.0001	1	No	0	0
0.1516	0.005	0.03	0.012	0.0001	1	No	0	0
0.152	0.005	0.03	0.012	0.0001	1	No	0	0
0.1524	0.005	0.03	0.012	0.0001	1	No	0	0
0.1528	0.005	0.03	0.012	0.0001	1	No	0	0
0.1532	0.005	0.03	0.012	0.0001	1	No	0	0
0.1536	0.005	0.03	0.012	0.0001	1	No	0	0
0.154	0.005	0.03	0.012	0.0001	1	No	0	0
0.1544	0.005	0.03	0.012	0.0001	1	No	0	0
0.1548	0.005	0.03	0.012	0.0001	1	No	0	0
0.1552	0.005	0.03	0.012	0.0001	1	No	0	0
0.1556	0.005	0.03	0.012	0.0001	1	No	0	0
0.156	0.005	0.03	0.012	0.0001	1	No	0	0
0.1564	0.005	0.03	0.012	0.0001	1	No	0	0
0.1568	0.005	0.03	0.012	0.0001	1	No	0	0
0.1572	0.005	0.03	0.012	0.0001	1	No	0	0
0.1576	0.005	0.03	0.012	0.0001	1	No	0	0
0.158	0.005	0.03	0.012	0.0001	1	No	0	0
0.1584	0.005	0.03	0.012	0.0001	1	No	0	0
0.1588	0.005	0.03	0.012	0.0001	1	No	0	0
0.1592	0.005	0.03	0.012	0.0001	1	No	0	0
0.1596	0.005	0.03	0.012	0.0001	1	No	0	0
0.16	0.005	0.03	0.012	0.0001	1	No	0	0
0.1604	0.005	0.03	0.012	0.0001	1	No	0	0
0.1608	0.005	0.03	0.012	0.0001	1	No	0	0
0.1612	0.005	0.03	0.012	0.0001	1	No	0	0
0.1616	0.005	0.03	0.012	0.0001	1	No	0	0
0.162	0.005	0.03	0.012	0.0001	1	No	0	0
0.1624	0.005	0.03	0.012	0.0001	1	No	0	0
0.1628	0.005	0.03	0.012	0.0001	1	No	0	0
0.1632	0.005	0.03	0.012	0.0001	1	No	0	0
0.1636	0.005	0.03	0.012	0.0001	1	No	0	0
0.164	0.005	0.03	0.012	0.0001	1	No	0	0
0.1644	0.005	0.03	0.012	0.0001	1	No	0	0
0.1648	0.005	0.03	0.012	0.0001	1	No	0	0
0.1652	0.005	0.03	0.012	0.0001	1	No	0	0
0.1656	0.005	0.03	0.012	0.0001	1	No	0	0
0.166	0.005	0.03	0.012	0.0001	1	No	0	0
0.1664	0.005	0.03	0.012	0.0001	1	No	0	0
0.1668	0.005	0.03	0.012	0.0001	1	No	0	0
0.1672	0.005	0.03	0.012	0.0001	1	No	0	0
0.1676	0.005	0.03	0.012	0.0001	1	No	0	0
0.168	0.005	0.03	0.012	0.0001	1	No	0	0
0.1684	0.005	0.03	0.012	0.0001	1	No	0	0
0.1688	0.005	0.03	0.012	0.0001	1	No	0	0
0.1692	0.005	0.03	0.012	0.0001	1	No	0	0
0.1696	0.005	0.03	0.012	0.0001	1	No	0	0
0.17	0.005	0.03	0.012	0.0001	1	No	0	0
0.1704	0.005	0.03	0.012	0.0001	1	No	0	0
0.1708	0.005	0.03	0.012	0.0001	1	No	0	0
0.1712	0.005	0.03	0.012	0.0001	1	No	0	0
0.1716	0.005	0.03	0.012	0.0001	1	No	0	0
0.172	0.005	0.03	0.012	0.0001	1	No	0	0
0.1724	0.005	0.03	0.012	0.0001	1	No	0	0
0.1728	0.005	0.03	0.012	0.0001	1	No	0	0
0.1732	0.005	0.03	0.012	0.0001	1	No	0	0
0.1736	0.005	0.03	0.012	0.0001	1	No	0	0
0.174	0.005	0.03	0.012	0.0001	1	No	0	0
0.1744	0.005	0.03	0.012	0.0001	1	No	0	0
0.1748	0.005	0.03	0.012	0.0001	1	No	0	0
0.1752	0.005	0.03	0.012	0.0001	1	No	0	0
0.1756	0.005	0.03	0.012	0.0001	1	No	0	0
0.176	0.005	0.03	0.012	0.0001	1	No	0	0
0.1764	0.005	0.03	0.012	0.0001	1	No	0	0
0.1768	0.005	0.03	0.012	0.0001	1	No	0	0
0.1772	0.005	0.03	0.012	0.0001	1	No	0	0
0.1776	0.005	0.03	0.012	0.0001	1	No	0	0
0.178	0.005	0.03	0.012	0.0001	1	No	0	0
0.1784	0.005	0.03	0.012	0.0001	1	No	0	0
0.1788	0.005	0.03	0.012	0.0001	1	No	0	0
0.1792	0.005	0.03	0.012	0.0001	1	No	0	0
0.1796	0.005	0.03	0.012	0.0001	1	No	0	0
0.18	0.005	0.03	0.012	0.0001	1	No	0	0
0.1804	0.005	0.03	0.012	0.0001	1	No	0	0
0.1808	0.005	0.03	0.012	0.0001	1	No	0	0
0.1812	0.005	0.03	0.012	0.0001	1	No	0	0
0.1816	0.005	0.03	0.012	0.0001	1	No	0	0
0.182	0.005	0.03	0.012	0.0001	1	No	0	0
0.1824	0.005	0.03	0.012	0.0001	1	No	0	0
0.1828	0.005	0.03	0.012	0.0001	1	No	0	0
0.1832	0.005	0.03	0.012	0.0001	1	No	0	0
0.1836	0.005	0.03	0.012	0.0001	1	No	0	0
0.184	0.005	0.03	0.012	0.0001	1	No	0	0
0.1844	0.005	0.03	0.012	0.0001	1	No	0	0
0.1848	0.005	0.03	0.012	0.0001	1	No	0	0
0.1852	0.005	0.03	0.012	0.0001	1	No	0	0
0.1856	0.005	0.03	0.012	0.0001	1	No	0	0
0.186	0.005	0.03	0.012	0.0001	1	No	0	0
0.1864	0.005	0.03	0.012	0.0001	1	No	0	0
0.1868	0.005	0.03	0.012	0.0001	1	No	0	0
0.1872	0.005	0.03	0.012	0.0001	1	No	0	0
0.1876	0.005	0.03	0.012	0.0001	1	No	0	0
0.188	0.005	0.03	0.012	0.0001	1	No	0	0
0.1884	0.005	0.03	0.012	0.0001	1	No	0	0
0.1888	0.005	0.03	0.012	0.0001	1	No	0	0
0.1892	0.005	0.03	0.012	0.0001	1	No	0	0
0.1896	0.005	0.03	0.012	0.0001	1	No	0	0
0.19	0.005	0.03	0.012	0.0001	1	No	0	0
0.1904	0.005	0.03	0.012	0.0001	1	No	0	0
0.1908	0.005	0.03	0.012	0.0001	1	No	0	0
0.1912	0.005	0.03	0.012	0.0001	1	No	0	0
0.1916	0.005	0.03	0.012	0.0001	1	No	0	0
0.192	0.005	0.03	0.012	0.0001	1	No	0	0
0.1924	0.005	0.03	0.012	0.0001	1	No	0	0
0.1928	0.005	0.03	0.012	0.0001	1	No	0	0
0.1932	0.005	0.03	0.012	0.0001	1	No	0	0
0.1936	0.005	0.03	0.012	0.0001	1	No	0	0
0.194	0.005	0.03	0.012	0.0001	1	No	0	0
0.1944	0.005	0.03	0.012	0.0001	1	No	0	0
0.1948	0.005	0.03	0.012	0.0001	1	No	0	0
0.1952	0.005	0.03	0.012	0.0001	1	No	0	0
0.1956	0.005	0.03	0.012	0.0001	1	No	0	0
0.196	0.005	0.03	0.012	0.0001	1	No	0	0
0.1964	0.005	0.03	0.012	0.0001	1	No	0	0
0.1968	0.005	0.03	0.012	0.0001	1	No	0	0
0.1972	0.005	0.03	0.012	0.0001	1	No	0	0
0.1976	0.005	0.03	0.012	0.0001	1	No	0	0
0.198	0.005	0.03	0.012	0.0001	1	No	0	0
0.1984	0.005	0.03	0.012	0.0001	1	No	0	0
0.1988	0.005	0.03	0.012	0.0001	1	No	0	0
0.1992	0.005	0.03	0.012	0.0001	1	No	0	0
0.1996	0.005	0.03	0.012	0.0001	1	No	0	0
[truncated: 560,501+ more rows]

## Sheet: c
DateTime	time_seconds	peak_1695	peak_1641	peak_2336	peak_784	peak_1760	peak_1308	peak_1275	Temp	time_corrected	peak_1695_normalized	peak_1641_normalized	peak_784_normalized	peak_2336_normalized	peak_1308_normalized	peak_1275_normalized
0.000341586	29.513	0.006191	0.0100848	0.003663	-0.00480364	0.0167948	0.00160377	0.00210519		-659.742	0.381495	0.0881887	0.511948	0	0.801507	1
0.000554086	47.873	0.000833823	0.0137864	0.00393869	-0.0050199	0.0514151	0.000232524	0.00197003	29.854	-641.382	0.378632	0.0906848	0.511391	0.000908818	0.79798	0.999046
0.000688553	59.491	-0.002556	0.0161286	0.00411314	-0.00515675	0.0733216	-0.000635149	0.00188451	30.3116	-629.764	0.37682	0.0922642	0.511039	0.00148388	0.795748	0.998442
0.00103046	89.032	-0.344534	0.180774	0.0205449	-0.0294906	4.25057	-0.0914303	-0.0207077	31.322	-600.223	0.194066	0.203288	0.448403	0.0556519	0.562199	0.838978
0.00138229	119.43	-0.539305	0.21517	0.0276489	-0.0619637	6.99402	-0.134932	-0.0428356	32.2839	-569.825	0.0899805	0.226482	0.364817	0.0790704	0.450302	0.68279
0.00172662	149.18	-0.615967	0.209588	0.033456	-0.091545	8.01067	-0.152647	-0.056721	33.2712	-540.075	0.049012	0.222718	0.288674	0.0982136	0.404735	0.584782
0.002075	179.28	-0.643884	0.19897	0.0348577	-0.112558	8.51018	-0.162135	-0.0627622	34.2431	-509.975	0.0340933	0.215558	0.234587	0.102834	0.380328	0.542141
0.00242554	209.567	-0.681289	0.189155	0.0384324	-0.132688	9.16374	-0.174658	-0.0686439	35.1872	-479.688	0.014104	0.208939	0.182772	0.114618	0.348116	0.500625
0.00277565	239.816	-0.707681	0.170211	0.0422819	-0.153055	9.79677	-0.185156	-0.0740778	36.104	-449.439	0	0.196165	0.130346	0.127308	0.321112	0.46227
0.00315103	272.249	-0.113286	0.0692466	0.0470896	-0.189741	10.1449	-0.232254	-0.0997913	37.9019	-417.006	0.317646	0.128083	0.035917	0.143157	0.199965	0.280775
0.0034983	302.253	1.16357	-0.120697	0.0508833	-0.203694	10.0111	-0.309993	-0.13957	41.8831	-387.002	1	0	0	0.155663	0	0
0.00384093	331.856	1.14525	-0.118467	0.0527599	-0.20142	9.92758	-0.307803	-0.13843	44.7995	-357.399	0.990212	0.00150392	0.00585459	0.161849	0.00563364	0.00804847
0.00418829	361.868	1.1349	-0.117329	0.0539565	-0.199958	9.87831	-0.305118	-0.137855	47.0203	-327.387	0.984677	0.00227076	0.00961706	0.165794	0.0125392	0.0121068
0.00454504	392.691	1.12741	-0.11539	0.0551059	-0.198622	9.85258	-0.302833	-0.137625	48.8103	-296.564	0.980677	0.00357851	0.0130552	0.169583	0.0184172	0.013727
0.00489056	422.544	1.12787	-0.112283	0.0549744	-0.197943	9.86074	-0.301761	-0.13772	50.2236	-266.711	0.980924	0.00567367	0.0148042	0.16915	0.0211751	0.0130624
0.00523569	452.364	1.12754	-0.111555	0.0555769	-0.197576	9.87795	-0.301229	-0.137834	51.4411	-236.891	0.980748	0.00616441	0.0157492	0.171136	0.0225432	0.0122569
0.00558714	482.729	1.12439	-0.108751	0.055723	-0.196859	9.87612	-0.299182	-0.137825	52.5499	-206.526	0.979065	0.00805525	0.0175953	0.171617	0.0278086	0.0123156
0.00593198	512.523	1.12207	-0.106918	0.056057	-0.196078	9.86591	-0.297368	-0.13791	53.4257	-176.732	0.977823	0.00929173	0.0196043	0.172718	0.0324732	0.0117174
0.00627606	542.252	1.12044	-0.104663	0.0574234	-0.195893	9.86829	-0.295556	-0.137894	54.1709	-147.003	0.976951	0.0108123	0.0200818	0.177223	0.0371362	0.0118326
0.00663307	573.097	1.12008	-0.103499	0.0570531	-0.195323	9.87527	-0.29444	-0.13787	54.9183	-116.158	0.976759	0.0115971	0.0215482	0.176002	0.0400068	0.0120012
0.00697594	602.721	1.11886	-0.101469	0.0574485	-0.194968	9.88325	-0.293115	-0.138002	55.6335	-86.534	0.976107	0.0129658	0.0224628	0.177306	0.0434149	0.0110683
0.00732268	632.68	1.11595	-0.100309	0.0575551	-0.194251	9.87525	-0.291521	-0.13794	56.391	-56.575	0.974552	0.013748	0.024308	0.177657	0.0475147	0.0115039
0.00752222	649.92	1.11425	-0.0983936	0.0591108	-0.193547	9.86993	-0.29084	-0.137855	56.8052	-39.335	0.973645	0.0150396	0.0261191	0.182785	0.0492658	0.0121064
0.00767311	662.957	1.11297	-0.096945	0.0602872	-0.193015	9.86592	-0.290325	-0.13779	57.1184	-26.298	0.972959	0.0160164	0.0274889	0.186664	0.0505901	0.0125621
0.00797749	689.255	1.10786	-0.0924085	0.061923	-0.192649	9.84724	-0.28732	-0.137703	57.8471	0	0.970228	0.0190755	0.02843	0.192056	0.0583214	0.0131762
0.00801832	692.783	1.10717	-0.0918	0.0621425	-0.1926	9.84473	-0.286916	-0.137692	57.9448	3.528	0.969862	0.0194858	0.0285563	0.192779	0.0593585	0.0132586
0.00836321	722.581	1.10142	-0.0868446	0.0616819	-0.191327	9.84216	-0.284304	-0.137773	58.1515	33.326	0.966788	0.0228273	0.031833	0.191261	0.0660788	0.0126835
0.00871569	753.036	1.10004	-0.0819631	0.0628808	-0.190078	9.84971	-0.280238	-0.137965	58.4745	63.781	0.96605	0.026119	0.0350487	0.195213	0.0765361	0.011332
0.00905867	782.669	1.09343	-0.0792354	0.0643268	-0.188941	9.82669	-0.27728	-0.137718	59.019	93.414	0.962516	0.0279583	0.0379741	0.19998	0.0841447	0.0130697
0.00940715	812.778	1.08733	-0.0762093	0.0647008	-0.187835	9.81268	-0.274332	-0.137505	59.43	123.523	0.95926	0.0299989	0.0408225	0.201213	0.0917292	0.0145783
0.00975743	843.042	1.08283	-0.0701372	0.0663789	-0.186922	9.81186	-0.270999	-0.137509	59.626	153.787	0.956851	0.0340934	0.0431729	0.206745	0.100303	0.0145503
0.0101159	874.018	1.07866	-0.0667448	0.0661302	-0.186151	9.81085	-0.267732	-0.137479	59.7159	184.763	0.954626	0.036381	0.0451574	0.205925	0.108706	0.0147634
0.0104614	903.866	1.07771	-0.0612439	0.0653709	-0.184879	9.8184	-0.26428	-0.137495	59.6731	214.611	0.954115	0.0400904	0.0484298	0.203422	0.117584	0.0146464
0.0108119	934.147	1.07437	-0.0557918	0.0679212	-0.183212	9.8251	-0.260897	-0.137617	59.5521	244.892	0.952334	0.0437669	0.0527229	0.211829	0.126287	0.0137893
0.0110876	957.967	1.07264	-0.0523604	0.0672392	-0.182589	9.83598	-0.258252	-0.137639	59.3974	268.712	0.951406	0.0460807	0.0543254	0.209581	0.133091	0.0136329
0.0111549	963.787	1.07221	-0.0515221	0.0670726	-0.182437	9.83863	-0.257605	-0.137644	59.3596	274.532	0.95118	0.046646	0.0547168	0.209032	0.134753	0.0135947
0.0114485	989.147	1.07027	-0.047531	0.0680387	-0.181761	9.84811	-0.254709	-0.137702	59.1804	299.892	0.95014	0.0493373	0.0564557	0.212217	0.142204	0.0131863
0.0115068	994.19	1.06988	-0.0467373	0.0682309	-0.181627	9.84999	-0.254133	-0.137713	59.1448	304.935	0.949933	0.0498725	0.0568015	0.21285	0.143686	0.0131051
0.0117954	1019.12	1.06917	-0.0431881	0.067909	-0.181078	9.86013	-0.251591	-0.137856	58.9652	329.87	0.949556	0.0522658	0.0582152	0.211789	0.150225	0.012102
0.0118485	1023.71	1.06904	-0.0425353	0.0678498	-0.180977	9.86199	-0.251123	-0.137882	58.9322	334.456	0.949486	0.0527059	0.0584752	0.211594	0.151427	0.0119175
0.0121495	1049.71	1.06821	-0.0385186	0.0674294	-0.180171	9.87469	-0.248535	-0.137985	58.6467	360.459	0.949039	0.0554145	0.0605507	0.210208	0.158085	0.0111858
0.012205	1054.51	1.06805	-0.037778	0.0673519	-0.180022	9.87704	-0.248058	-0.138004	58.594	365.253	0.948956	0.0559139	0.0609333	0.209952	0.159312	0.0110509
0.0124921	1079.32	1.06619	-0.0336088	0.0668204	-0.17907	9.88948	-0.245282	-0.138136	58.2581	390.065	0.947963	0.0587253	0.0633839	0.2082	0.166452	0.010122
0.0125502	1084.34	1.06582	-0.0327661	0.0667129	-0.178877	9.89199	-0.244721	-0.138163	58.1902	395.08	0.947762	0.0592935	0.0638793	0.207846	0.167895	0.00993429
0.0128435	1109.68	1.06535	-0.0297255	0.0669424	-0.178394	9.9059	-0.242126	-0.13818	57.8508	420.426	0.947512	0.0613438	0.0651246	0.208603	0.17457	0.0098101
0.0128936	1114.01	1.06527	-0.0292064	0.0669816	-0.178311	9.90827	-0.241683	-0.138183	57.7929	424.753	0.94747	0.0616939	0.0653372	0.208732	0.175709	0.0097889
0.0131943	1139.99	1.06487	-0.0259304	0.0670646	-0.177256	9.92486	-0.239429	-0.138296	57.4359	450.731	0.947255	0.063903	0.0680526	0.209005	0.181509	0.00899397
0.0132444	1144.32	1.0648	-0.0253844	0.0670784	-0.17708	9.92763	-0.239053	-0.138315	57.3764	455.06	0.947219	0.0642712	0.0685051	0.209051	0.182475	0.00886149
0.0135409	1169.93	1.06444	-0.0215435	0.0667317	-0.177155	9.94224	-0.236718	-0.13851	57.066	480.675	0.947026	0.0668611	0.068312	0.207908	0.188481	0.00748466
0.0135908	1174.25	1.06438	-0.0208962	0.0666733	-0.177168	9.9447	-0.236325	-0.138543	57.0137	484.992	0.946993	0.0672976	0.0682794	0.207715	0.189493	0.00725261
0.013888	1199.92	1.06415	-0.0186997	0.0656233	-0.176083	9.95599	-0.23393	-0.13855	56.6511	510.664	0.946868	0.0687788	0.0710709	0.204254	0.195653	0.00719741
0.0139365	1204.11	1.06411	-0.0183412	0.0654519	-0.175906	9.95784	-0.233539	-0.138552	56.592	514.855	0.946848	0.0690205	0.0715265	0.203689	0.196659	0.00718841
0.0142374	1230.11	1.06478	-0.0146313	0.0674245	-0.17535	9.97283	-0.230989	-0.138548	56.2439	540.856	0.947205	0.0715222	0.0729588	0.210192	0.203217	0.00721299
0.0142978	1235.33	1.06491	-0.0138865	0.0678205	-0.175238	9.97584	-0.230477	-0.138548	56.174	546.076	0.947277	0.0720244	0.0732464	0.211497	0.204534	0.00721793
0.0145759	1259.36	1.06465	-0.0109437	0.0680829	-0.175049	9.98479	-0.228761	-0.13856	55.9022	570.102	0.947136	0.0740088	0.073734	0.212362	0.208949	0.0071279
0.0146552	1266.21	1.06457	-0.0101039	0.0681577	-0.174995	9.98735	-0.228271	-0.138564	55.8247	576.958	0.947096	0.0745751	0.0738732	0.212609	0.210208	0.00710221
0.0149314	1290.07	1.0621	-0.00744633	0.0673402	-0.174331	9.98595	-0.226277	-0.138558	55.7887	600.817	0.945773	0.0763671	0.0755813	0.209914	0.215338	0.00714677
0.0150033	1296.28	1.06145	-0.00675463	0.0671274	-0.174158	9.98558	-0.225758	-0.138556	55.7794	607.027	0.945429	0.0768336	0.0760259	0.209212	0.216673	0.00715837
0.0152778	1320.01	1.05678	-0.00509155	0.0683434	-0.173625	9.96561	-0.224349	-0.138307	56.0767	630.751	0.94293	0.077955	0.0774001	0.213221	0.220299	0.00891468
0.015352	1326.41	1.05551	-0.00464255	0.0686717	-0.17348	9.96021	-0.223968	-0.13824	56.157	637.157	0.942255	0.0782578	0.0777711	0.214303	0.221278	0.00938884
0.0156265	1350.13	1.04955	-0.00409021	0.068428	-0.172522	9.93656	-0.22273	-0.138057	56.6101	660.874	0.93907	0.0786302	0.0802383	0.2135	0.224463	0.0106797
0.015702	1356.65	1.04791	-0.00393829	0.068361	-0.172258	9.93005	-0.222389	-0.138007	56.7348	667.397	0.938194	0.0787327	0.0809169	0.213279	0.225339	0.0110347
0.0159788	1380.57	1.04276	-0.000764653	0.0685156	-0.171698	9.9071	-0.221065	-0.137795	57.2446	691.314	0.935438	0.0808727	0.0823591	0.213789	0.228745	0.0125331
0.0160475	1386.51	1.04148	2.33337e-05	0.068554	-0.171559	9.9014	-0.220736	-0.137742	57.3712	697.253	0.934754	0.0814041	0.0827172	0.213915	0.229591	0.0129051
0.0163353	1411.37	1.03662	0.00276202	0.0697109	-0.170801	9.88211	-0.219301	-0.137574	57.8382	722.118	0.932157	0.0832508	0.0846687	0.217729	0.233283	0.0140869
0.01641	1417.83	1.03536	0.00347302	0.0700112	-0.170604	9.87711	-0.218928	-0.137531	57.9594	728.573	0.931483	0.0837303	0.0851753	0.218719	0.234242	0.0143937
0.0166846	1441.55	1.03128	0.00437131	0.0700802	-0.169982	9.85989	-0.217084	-0.137445	58.3793	752.293	0.929304	0.084336	0.0867767	0.218946	0.238985	0.0150018
0.0167801	1449.8	1.02986	0.00468373	0.0701041	-0.169765	9.85391	-0.216443	-0.137415	58.5253	760.543	0.928546	0.0845467	0.0873336	0.219025	0.240634	0.0152133
0.017022	1470.7	1.02618	0.0080964	0.0709378	-0.168766	9.84494	-0.214725	-0.137283	58.8006	781.444	0.926581	0.0868479	0.089906	0.221773	0.245053	0.0161422
0.0171305	1480.08	1.02453	0.00962766	0.0713118	-0.168318	9.84091	-0.213954	-0.137224	58.9239	790.822	0.9257	0.0878805	0.0910602	0.223006	0.247036	0.016559
0.0173803	1501.66	1.02141	0.0115969	0.0718124	-0.167427	9.83499	-0.211975	-0.137179	59.1495	812.403	0.924028	0.0892083	0.0933517	0.224657	0.252127	0.0168742
0.0174756	1509.89	1.02021	0.0123482	0.0720033	-0.167088	9.83273	-0.21122	-0.137162	59.2355	820.637	0.92339	0.089715	0.0942259	0.225286	0.254069	0.0169945
0.0177271	1531.62	1.01742	0.0155539	0.0715568	-0.166415	9.83091	-0.209361	-0.137082	59.3668	842.366	0.921898	0.0918767	0.0959579	0.223814	0.258851	0.0175634
0.0178251	1540.09	1.01633	0.0168037	0.0713828	-0.166153	9.8302	-0.208636	-0.13705	59.418	850.836	0.921317	0.0927194	0.0966331	0.22324	0.260716	0.0177851
0.0180765	1561.81	1.01379	0.0196301	0.0719159	-0.165973	9.8268	-0.20665	-0.136963	59.5401	872.555	0.919958	0.0946253	0.0970959	0.224998	0.265824	0.0184006
0.018179	1570.67	1.01275	0.0207827	0.0721333	-0.165899	9.82541	-0.20584	-0.136928	59.5898	881.413	0.919404	0.0954025	0.0972847	0.225714	0.267907	0.0186516
0.0184179	1591.3	1.00975	0.0228873	0.0727483	-0.164855	9.82347	-0.203909	-0.136979	59.6733	902.049	0.917799	0.0968217	0.0999732	0.227742	0.272875	0.0182911
0.0185212	1600.24	1.00845	0.0237981	0.0730145	-0.164403	9.82264	-0.203073	-0.137001	59.7094	910.981	0.917103	0.0974359	0.101137	0.228619	0.275026	0.0181351
0.0187684	1621.59	1.00691	0.027027	0.0729193	-0.163789	9.82128	-0.201235	-0.136939	59.7725	932.332	0.916284	0.0996131	0.102717	0.228306	0.279752	0.0185735
0.0188849	1631.65	1.00619	0.0285491	0.0728745	-0.1635	9.82064	-0.200369	-0.136909	59.8022	942.397	0.915897	0.10064	0.103462	0.228158	0.28198	0.0187802
0.0191158	1651.61	1.00308	0.0300913	0.0735337	-0.163037	9.82145	-0.198238	-0.136917	59.8802	962.351	0.914235	0.101679	0.104653	0.230331	0.287462	0.0187294
0.0192229	1660.86	1.00164	0.0308062	0.0738393	-0.162822	9.82183	-0.19725	-0.13692	59.9164	971.601	0.913464	0.102162	0.105205	0.231338	0.290003	0.0187059
0.0194589	1681.25	1.00014	0.0347265	0.0742543	-0.161652	9.819	-0.195447	-0.136915	59.9507	991.997	0.912663	0.104805	0.108217	0.232706	0.294642	0.0187431
0.0195818	1691.87	0.999359	0.0367675	0.0744703	-0.161043	9.81753	-0.194508	-0.136912	59.9685	1002.62	0.912246	0.106181	0.109784	0.233419	0.297057	0.0187625
0.0198078	1711.39	0.996516	0.0390966	0.073754	-0.160649	9.81949	-0.192557	-0.136882	60.0042	1022.14	0.910727	0.107752	0.110799	0.231057	0.302075	0.0189741
0.0199242	1721.45	0.995052	0.0402958	0.0733851	-0.160446	9.8205	-0.191552	-0.136867	60.0226	1032.19	0.909945	0.108561	0.111322	0.229841	0.304659	0.019083
0.0201577	1741.62	0.993108	0.0424659	0.0741812	-0.159649	9.81869	-0.189875	-0.136835	60.0558	1052.37	0.908905	0.110024	0.113374	0.232466	0.308974	0.0193057
0.0202736	1751.64	0.992142	0.0435436	0.0745766	-0.159253	9.81779	-0.189042	-0.136819	60.0723	1062.39	0.908389	0.110751	0.114393	0.233769	0.311117	0.0194162
0.0205013	1771.31	0.990002	0.0467057	0.0744135	-0.158609	9.81861	-0.187035	-0.136828	60.1161	1082.06	0.907246	0.112883	0.116049	0.233231	0.316279	0.0193568
0.0206151	1781.14	0.988932	0.0482865	0.074332	-0.158288	9.81903	-0.186032	-0.136832	60.1379	1091.89	0.906674	0.113949	0.116877	0.232963	0.318859	0.019327
0.0208532	1801.71	0.98672	0.0511853	0.0735409	-0.157904	9.81927	-0.184379	-0.136832	60.1711	1112.46	0.905492	0.115904	0.117865	0.230355	0.32311	0.0193235
0.020975	1812.24	0.985588	0.0526685	0.073136	-0.157708	9.8194	-0.183534	-0.136833	60.188	1122.98	0.904887	0.116904	0.11837	0.22902	0.325285	0.0193216
0.0212007	1831.74	0.982391	0.0536281	0.0746825	-0.157022	9.81913	-0.181707	-0.136803	60.1985	1142.49	0.903178	0.117551	0.120135	0.234118	0.329984	0.0195297
0.0213196	1842.01	0.980706	0.0541335	0.0754971	-0.156661	9.81899	-0.180745	-0.136788	60.204	1152.76	0.902278	0.117892	0.121065	0.236803	0.332459	0.0196394
0.0215444	1861.44	0.979823	0.0573306	0.0746052	-0.15562	9.81845	-0.17886	-0.136786	60.2196	1172.18	0.901806	0.120048	0.123743	0.233863	0.337306	0.0196504
0.0216651	1871.87	0.97935	0.0590462	0.0741266	-0.155062	9.81816	-0.177849	-0.136785	60.228	1182.61	0.901553	0.121204	0.125181	0.232285	0.339907	0.0196564
0.0218947	1891.7	0.977713	0.0616947	0.0740662	-0.15477	9.81891	-0.176143	-0.136746	60.2625	1202.45	0.900678	0.12299	0.125931	0.232086	0.344296	0.0199363
0.022017	1902.27	0.97684	0.0631056	0.074034	-0.154615	9.8193	-0.175234	-0.136725	60.2809	1213.01	0.900212	0.123942	0.126331	0.23198	0.346633	0.0200855
0.022236	1921.19	0.974708	0.0657827	0.0745132	-0.154091	9.81778	-0.173468	-0.136791	60.3046	1231.93	0.899072	0.125747	0.12768	0.23356	0.351177	0.0196143
0.0223638	1932.23	0.973464	0.0673442	0.0747928	-0.153785	9.81689	-0.172438	-0.13683	60.3185	1242.97	0.898408	0.1268	0.128467	0.234482	0.353827	0.0193394
0.0225828	1951.16	0.971416	0.0696432	0.0768344	-0.153165	9.81605	-0.170735	-0.136774	60.3561	1261.9	0.897313	0.12835	0.130062	0.241212	0.358207	0.019736
0.0227068	1961.87	0.970258	0.0709444	0.0779898	-0.152815	9.81558	-0.169771	-0.136742	60.3774	1272.61	0.896694	0.129228	0.130965	0.245021	0.360685	0.0199605
0.0229394	1981.97	0.967052	0.0739803	0.0764755	-0.152152	9.81317	-0.168163	-0.136686	60.4697	1292.71	0.894981	0.131275	0.13267	0.240029	0.364822	0.0203579
0.0230598	1992.37	0.965393	0.0755509	0.075692	-0.151809	9.81192	-0.167331	-0.136657	60.5174	1303.11	0.894095	0.132334	0.133553	0.237446	0.366963	0.0205634
0.0232817	2011.54	0.961926	0.0771008	0.0753877	-0.151274	9.80867	-0.165523	-0.136642	60.5937	1322.29	0.892242	0.133379	0.134932	0.236443	0.371614	0.0206713
0.0234034	2022.05	0.960025	0.0779508	0.0752209	-0.15098	9.80689	-0.164531	-0.136633	60.6355	1332.8	0.891226	0.133952	0.135688	0.235893	0.374165	0.0207304
0.0236245	2041.16	0.958677	0.0800728	0.0766697	-0.150238	9.80848	-0.163007	-0.13662	60.6945	1351.9	0.890506	0.135383	0.137598	0.240669	0.378085	0.0208203
0.0237488	2051.9	0.95792	0.0812658	0.0774843	-0.149821	9.80937	-0.16215	-0.136613	60.7277	1362.64	0.890101	0.136187	0.138672	0.243354	0.380289	0.0208708
0.0239796	2071.84	0.955691	0.084657	0.0770884	-0.149094	9.80843	-0.160253	-0.136621	60.759	1382.58	0.88891	0.138474	0.140542	0.242049	0.385169	0.020814
0.0241028	2082.49	0.9545	0.0864684	0.0768769	-0.148706	9.80794	-0.159239	-0.136626	60.7756	1393.23	0.888273	0.139696	0.141541	0.241352	0.387777	0.0207837
0.0243298	2102.09	0.952781	0.0882265	0.0772536	-0.148402	9.80674	-0.157578	-0.136602	60.7885	1412.84	0.887354	0.140881	0.142323	0.242594	0.392049	0.0209527
0.0244454	2112.09	0.951904	0.089123	0.0774456	-0.148247	9.80614	-0.156731	-0.136589	60.795	1422.83	0.886886	0.141486	0.142722	0.243227	0.394228	0.0210388
0.0246693	2131.43	0.949895	0.0916961	0.0775084	-0.147476	9.80782	-0.155004	-0.136624	60.7958	1442.17	0.885812	0.143221	0.144707	0.243434	0.398672	0.0207929
0.0247944	2142.24	0.948772	0.0931345	0.0775436	-0.147045	9.80876	-0.154038	-0.136644	60.7962	1452.98	0.885212	0.144191	0.145816	0.24355	0.401156	0.0206555
0.0250179	2161.54	0.946028	0.095553	0.0768681	-0.146144	9.80896	-0.152152	-0.13663	60.8057	1472.29	0.883746	0.145822	0.148135	0.241323	0.406006	0.020754
0.025149	2172.88	0.944417	0.0969729	0.0764715	-0.145615	9.80908	-0.151045	-0.136622	60.8113	1483.62	0.882885	0.146779	0.149497	0.240016	0.408854	0.0208118
0.0253686	2191.84	0.942676	0.0999001	0.0770666	-0.145444	9.80776	-0.14952	-0.136559	60.813	1502.59	0.881954	0.148753	0.149937	0.241977	0.412778	0.0212563
0.0254946	2202.73	0.941677	0.10158	0.0774081	-0.145346	9.807	-0.148644	-0.136523	60.814	1513.47	0.88142	0.149886	0.15019	0.243103	0.415031	0.0215114
0.0257128	2221.58	0.93966	0.103778	0.0782243	-0.145088	9.80766	-0.146843	-0.136555	60.833	1532.33	0.880342	0.151368	0.150853	0.245794	0.419665	0.0212793
0.0258455	2233.05	0.938432	0.105116	0.0787209	-0.144932	9.80805	-0.145747	-0.136575	60.8446	1543.8	0.879687	0.15227	0.151256	0.247431	0.422483	0.0211382
0.0260673	2252.21	0.936964	0.107543	0.078147	-0.144044	9.80925	-0.144176	-0.13654	60.8484	1562.96	0.878902	0.153906	0.153541	0.245539	0.426523	0.0213866
0.0261956	2263.3	0.936114	0.108948	0.0778147	-0.14353	9.80994	-0.143267	-0.13652	60.8507	1574.05	0.878448	0.154854	0.154864	0.244444	0.428863	0.0215304
0.026408	2281.65	0.93449	0.111259	0.0772226	-0.14324	9.80914	-0.141581	-0.136521	60.8722	1592.39	0.87758	0.156412	0.15561	0.242492	0.433198	0.0215228
0.0265384	2292.92	0.933492	0.112678	0.0768589	-0.143062	9.80865	-0.140546	-0.136522	60.8855	1603.66	0.877046	0.15737	0.156067	0.241293	0.435862	0.0215181
0.0267619	2312.23	0.931526	0.115082	0.0784602	-0.142192	9.80849	-0.138976	-0.136533	60.8765	1622.97	0.875996	0.158991	0.158309	0.246571	0.4399	0.0214349
0.0268918	2323.45	0.930383	0.11648	0.079391	-0.141685	9.80839	-0.138063	-0.13654	60.8712	1634.2	0.875385	0.159933	0.159613	0.24964	0.442247	0.0213865
0.0271044	2341.82	0.928133	0.118177	0.0787137	-0.14099	9.80776	-0.136459	-0.136485	60.89	1652.57	0.874182	0.161077	0.161403	0.247407	0.446375	0.021777
0.0272427	2353.77	0.92667	0.119281	0.0782734	-0.140537	9.80735	-0.135415	-0.136449	60.9023	1664.51	0.873401	0.161822	0.162567	0.245956	0.449059	0.022031
0.0274568	2372.27	0.923713	0.122085	0.0779795	-0.140086	9.80705	-0.133717	-0.136463	60.897	1683.02	0.871821	0.163713	0.163728	0.244987	0.453427	0.0219293
0.0275929	2384.02	0.921836	0.123866	0.0777929	-0.1398	9.80687	-0.132638	-0.136472	60.8936	1694.77	0.870817	0.164914	0.164465	0.244372	0.456202	0.0218647
0.0278016	2402.06	0.91942	0.125414	0.0777889	-0.139436	9.80747	-0.131161	-0.136446	60.8852	1712.81	0.869526	0.165957	0.165401	0.244358	0.460001	0.0220491
0.0279396	2413.98	0.917824	0.126436	0.0777863	-0.139196	9.80787	-0.130186	-0.136429	60.8797	1724.72	0.868674	0.166646	0.166019	0.24435	0.46251	0.0221709
0.028152	2432.34	0.917415	0.128891	0.0781671	-0.138691	9.80919	-0.12849	-0.136435	60.8879	1743.08	0.868455	0.168302	0.167319	0.245605	0.466872	0.0221294
0.0282904	2444.29	0.917148	0.13049	0.078415	-0.138363	9.81006	-0.127386	-0.136439	60.8932	1755.03	0.868312	0.16938	0.168165	0.246423	0.469712	0.0221023
0.0284963	2462.08	0.914465	0.132872	0.0780916	-0.137599	9.80896	-0.125971	-0.136411	60.9195	1772.83	0.866878	0.170986	0.170131	0.245356	0.473352	0.0222954
0.028635	2474.06	0.912658	0.134475	0.0778739	-0.137084	9.80822	-0.125018	-0.136393	60.9371	1784.81	0.865913	0.172067	0.171455	0.244639	0.475802	0.0224254
0.0288442	2492.14	0.910563	0.136131	0.0791199	-0.136522	9.80855	-0.12355	-0.13637	60.9667	1802.89	0.864793	0.173184	0.172904	0.248746	0.479579	0.0225846
0.0289815	2504	0.909189	0.137217	0.0799369	-0.136153	9.80877	-0.122587	-0.136356	60.986	1814.74	0.864059	0.173917	0.173854	0.251439	0.482056	0.0226891
0.0291908	2522.09	0.907934	0.140325	0.0787961	-0.135846	9.80862	-0.121037	-0.136326	60.9644	1832.83	0.863388	0.176012	0.174643	0.247679	0.486044	0.0228976
0.0293363	2534.66	0.907062	0.142486	0.078003	-0.135633	9.80851	-0.119959	-0.136306	60.9493	1845.4	0.862922	0.177469	0.175191	0.245064	0.488816	0.0230427
0.0295353	2551.85	0.905228	0.144265	0.0795607	-0.135013	9.80947	-0.118436	-0.136351	60.9367	1862.6	0.861942	0.178669	0.176787	0.250199	0.492734	0.0227199
0.0296826	2564.57	0.903871	0.145581	0.0807132	-0.134554	9.81018	-0.117309	-0.136385	60.9275	1875.32	0.861217	0.179556	0.177967	0.253998	0.495632	0.022481
0.0298835	2581.93	0.901321	0.146531	0.081269	-0.134337	9.80893	-0.115915	-0.136365	60.9428	1892.68	0.859854	0.180197	0.178526	0.255831	0.499217	0.0226253
0.0300375	2595.24	0.899366	0.14726	0.0816952	-0.134171	9.80797	-0.114847	-0.136349	60.9545	1905.99	0.858809	0.180689	0.178954	0.257236	0.501965	0.0227359
0.0302364	2612.43	0.898191	0.149277	0.0803833	-0.133348	9.80775	-0.113348	-0.136359	60.9467	1923.17	0.858182	0.182049	0.181072	0.252911	0.505822	0.0226624
0.0303865	2625.39	0.897305	0.1508	0.0793935	-0.132727	9.80759	-0.112217	-0.136367	60.9408	1936.14	0.857708	0.183075	0.18267	0.249648	0.508731	0.022607
0.0305762	2641.79	0.895363	0.152782	0.0790971	-0.132185	9.80798	-0.110877	-0.136364	60.9332	1952.53	0.856671	0.184412	0.184066	0.248671	0.512177	0.0226334
0.0307348	2655.49	0.893741	0.154439	0.0788495	-0.131732	9.80831	-0.109758	-0.13636	60.9269	1966.23	0.855804	0.18553	0.185232	0.247855	0.515056	0.0226554
0.030932	2672.53	0.892074	0.157276	0.0802651	-0.131144	9.80926	-0.108183	-0.136329	60.8963	1983.27	0.854913	0.187442	0.186746	0.252521	0.519107	0.022879
0.031075	2684.88	0.890865	0.159332	0.081291	-0.130717	9.80995	-0.107042	-0.136306	60.8741	1995.62	0.854267	0.188829	0.187844	0.255903	0.522042	0.0230411
0.0312732	2702.01	0.889514	0.16102	0.0806642	-0.13027	9.81102	-0.105595	-0.136289	60.8515	2012.75	0.853545	0.189967	0.188995	0.253837	0.525763	0.0231586
0.0314318	2715.71	0.888433	0.16237	0.0801628	-0.129913	9.81188	-0.104438	-0.136276	60.8333	2026.45	0.852967	0.190878	0.189915	0.252184	0.528739	0.0232526
0.0316264	2732.52	0.88665	0.163942	0.0801649	-0.129682	9.81278	-0.103115	-0.136317	60.8336	2043.27	0.852014	0.191938	0.190509	0.252191	0.532143	0.0229591
0.0317817	2745.94	0.885227	0.165197	0.0801667	-0.129498	9.8135	-0.102059	-0.136351	60.8337	2056.68	0.851254	0.192784	0.190982	0.252197	0.534859	0.0227249
0.0319748	2762.62	0.883834	0.167337	0.0812594	-0.128464	9.81265	-0.100464	-0.136309	60.8371	2073.37	0.850509	0.194227	0.193644	0.255799	0.538961	0.023015
0.0321178	2774.98	0.882803	0.168923	0.0820687	-0.127698	9.81203	-0.0992833	-0.136279	60.8396	2085.73	0.849958	0.195296	0.195615	0.258467	0.541999	0.0232299
0.0323212	2792.55	0.880895	0.170611	0.0817074	-0.127555	9.81247	-0.0980683	-0.13627	60.8518	2103.29	0.848939	0.196435	0.195984	0.257276	0.545124	0.0232926
0.032475	2805.84	0.879453	0.171888	0.0814341	-0.127446	9.8128	-0.0971494	-0.136263	60.8611	2116.58	0.848168	0.197296	0.196264	0.256375	0.547488	0.02334
0.0326644	2822.21	0.877978	0.174129	0.0810917	-0.126756	9.81312	-0.0957218	-0.136223	60.8401	2132.95	0.84738	0.198807	0.19804	0.255246	0.55116	0.0236241
0.0328192	2835.58	0.876774	0.175958	0.0808122	-0.126193	9.81338	-0.0945563	-0.13619	60.8229	2146.32	0.846736	0.20004	0.19949	0.254325	0.554158	0.023856
0.0330145	2852.46	0.874801	0.178088	0.0810196	-0.126115	9.81308	-0.0933783	-0.136248	60.8282	2163.2	0.845682	0.201477	0.19969	0.255008	0.557188	0.0234458
0.033165	2865.45	0.873282	0.179729	0.0811792	-0.126055	9.81286	-0.0924712	-0.136293	60.8323	2176.2	0.84487	0.202583	0.199845	0.255535	0.559522	0.0231301
0.0333624	2882.51	0.872163	0.18124	0.0813648	-0.125612	9.81219	-0.0912096	-0.136288	60.8395	2193.26	0.844272	0.203602	0.200985	0.256147	0.562767	0.0231694
0.03352	2896.12	0.87127	0.182447	0.081513	-0.125258	9.81166	-0.0902025	-0.136283	60.8452	2206.87	0.843795	0.204416	0.201895	0.256635	0.565357	0.0232008
0.0337097	2912.52	0.868927	0.184864	0.0820726	-0.124574	9.81192	-0.0888486	-0.136258	60.8414	2223.26	0.842543	0.206045	0.203658	0.25848	0.56884	0.0233751
0.0338698	2926.36	0.86695	0.186903	0.0825449	-0.123996	9.81215	-0.087706	-0.136238	60.8382	2237.1	0.841486	0.207421	0.205145	0.260037	0.571779	0.0235222
0.0340577	2942.58	0.865542	0.187918	0.0821872	-0.123873	9.81264	-0.0865717	-0.136245	60.8437	2253.33	0.840734	0.208105	0.205462	0.258858	0.574697	0.0234733
0.0342119	2955.9	0.864386	0.188752	0.0818937	-0.123772	9.81305	-0.0856407	-0.13625	60.8482	2266.65	0.840116	0.208667	0.205722	0.25789	0.577091	0.0234331
0.034399	2972.07	0.863195	0.190468	0.0826304	-0.123086	9.81271	-0.0842993	-0.136245	60.844	2282.82	0.83948	0.209825	0.207486	0.260319	0.580542	0.0234697
0.0345644	2986.36	0.862142	0.191985	0.0832818	-0.122481	9.8124	-0.0831132	-0.13624	60.8402	2297.11	0.838917	0.210848	0.209046	0.262466	0.583593	0.023502
0.0347517	3002.55	0.860141	0.193837	0.0826405	-0.122237	9.8115	-0.0819619	-0.136232	60.8412	2313.3	0.837848	0.212097	0.209674	0.260352	0.586554	0.0235605
0.0349094	3016.17	0.858457	0.195395	0.0821009	-0.122031	9.81074	-0.0809933	-0.136225	60.842	2326.91	0.836948	0.213147	0.210202	0.258573	0.589046	0.0236097
0.0350935	3032.08	0.856298	0.197944	0.0828971	-0.121348	9.80949	-0.0795202	-0.136174	60.8405	2342.83	0.835794	0.214866	0.21196	0.261198	0.592835	0.0239745
0.035264	3046.81	0.8543	0.200304	0.0836341	-0.120716	9.80833	-0.0781565	-0.136126	60.8392	2357.56	0.834726	0.216457	0.213587	0.263627	0.596343	0.0243121
0.035441	3062.1	0.853261	0.200777	0.0830096	-0.120547	9.80898	-0.0772161	-0.136124	60.832	2372.85	0.834171	0.216776	0.214022	0.261569	0.598762	0.0243219
0.0356163	3077.25	0.852233	0.201246	0.082391	-0.12038	9.80963	-0.0762847	-0.136123	60.8249	2387.99	0.833621	0.217093	0.214453	0.25953	0.601157	0.0243316
0.0357925	3092.47	0.851256	0.203112	0.0825324	-0.119849	9.80936	-0.0751719	-0.13616	60.8049	2403.21	0.8331	0.218351	0.215819	0.259996	0.60402	0.0240706
0.03596	3106.94	0.850328	0.204886	0.0826669	-0.119345	9.8091	-0.0741139	-0.136195	60.7858	2417.69	0.832604	0.219547	0.217118	0.260439	0.606741	0.0238224
0.036142	3122.67	0.849261	0.207084	0.0827026	-0.119269	9.80838	-0.0729727	-0.136154	60.7713	2433.42	0.832033	0.221029	0.217313	0.260556	0.609677	0.0241108
0.0363066	3136.89	0.848296	0.20907	0.0827348	-0.1192	9.80772	-0.0719415	-0.136117	60.7581	2447.63	0.831518	0.222368	0.217489	0.260663	0.612329	0.0243714
0.0364906	3152.79	0.846312	0.209784	0.083004	-0.118584	9.80872	-0.0707916	-0.136122	60.7341	2463.54	0.830457	0.22285	0.219076	0.26155	0.615287	0.024336
0.0366605	3167.47	0.84448	0.210443	0.0832525	-0.118015	9.80964	-0.0697304	-0.136127	60.712	2478.22	0.829478	0.223294	0.22054	0.262369	0.618017	0.0243033
0.0368304	3182.14	0.843659	0.212347	0.0822028	-0.11752	9.80928	-0.0685511	-0.136139	60.6999	2492.89	0.82904	0.224578	0.221815	0.258909	0.62105	0.0242164
0.0370044	3197.18	0.842818	0.214298	0.0811273	-0.117012	9.8089	-0.0673428	-0.136152	60.6874	2507.93	0.82859	0.225894	0.223122	0.255363	0.624158	0.0241272
0.0371826	3212.58	0.840672	0.21602	0.0823364	-0.116723	9.80673	-0.0663085	-0.136126	60.7119	2523.32	0.827443	0.227055	0.223867	0.259349	0.626819	0.0243074
0.0373557	3227.53	0.838588	0.217691	0.0835107	-0.116441	9.80461	-0.0653042	-0.136102	60.7358	2538.28	0.82633	0.228182	0.224591	0.26322	0.629402	0.0244823
0.037524	3242.08	0.837655	0.219313	0.0830848	-0.116066	9.80446	-0.0643477	-0.136106	60.7435	2552.82	0.825831	0.229275	0.225558	0.261817	0.631863	0.024454
0.0377008	3257.35	0.836676	0.221016	0.0826377	-0.115671	9.80431	-0.0633434	-0.13611	60.7517	2568.1	0.825308	0.230424	0.226574	0.260343	0.634446	0.0244244
0.0378779	3272.65	0.835777	0.222044	0.0830724	-0.115082	9.80359	-0.0622527	-0.136089	60.7665	2583.39	0.824827	0.231117	0.22809	0.261776	0.637251	0.0245735
0.0380455	3287.14	0.834925	0.223018	0.0834841	-0.114524	9.80291	-0.06122	-0.136069	60.7805	2597.88	0.824372	0.231774	0.229526	0.263133	0.639908	0.0247147
0.0382267	3302.79	0.833305	0.225083	0.0828692	-0.114416	9.80487	-0.0599469	-0.136045	60.7429	2613.53	0.823507	0.233166	0.229803	0.261106	0.643182	0.0248787
0.0384016	3317.9	0.831741	0.227077	0.0822754	-0.114312	9.80677	-0.0587177	-0.136023	60.7066	2628.65	0.822671	0.234511	0.23007	0.259148	0.646344	0.025037
0.0385661	3332.11	0.83055	0.228502	0.0826805	-0.113689	9.80589	-0.0577404	-0.136015	60.7058	2642.86	0.822034	0.235472	0.231675	0.260484	0.648858	0.0250904
0.0387577	3348.66	0.829163	0.230161	0.0831522	-0.112963	9.80487	-0.0566024	-0.136007	60.7049	2659.41	0.821293	0.236591	0.233543	0.262039	0.651785	0.0251525
0.0389206	3362.74	0.828419	0.231557	0.0834086	-0.11273	9.80555	-0.0555486	-0.136023	60.6808	2673.48	0.820895	0.237532	0.234143	0.262884	0.654496	0.0250339
0.0391107	3379.16	0.827551	0.233186	0.0837079	-0.112458	9.80635	-0.0543188	-0.136043	60.6526	2689.91	0.820432	0.23863	0.234843	0.26387	0.657659	0.0248954
0.0392662	3392.6	0.825906	0.234056	0.0833856	-0.112401	9.80694	-0.0535482	-0.136082	60.6615	2703.34	0.819552	0.239217	0.234992	0.262808	0.659642	0.0246239
0.0394552	3408.93	0.823906	0.235113	0.082994	-0.112331	9.80767	-0.0526116	-0.136128	60.6725	2719.68	0.818483	0.23993	0.235172	0.261517	0.662051	0.0242939
0.0396157	3422.79	0.82327	0.236335	0.0834517	-0.111816	9.80732	-0.0516605	-0.136093	60.6632	2733.54	0.818144	0.240753	0.236496	0.263026	0.664497	0.0245425
0.0398035	3439.02	0.822527	0.237765	0.0839875	-0.111214	9.80691	-0.050547	-0.136052	60.6523	2749.77	0.817746	0.241718	0.238046	0.264792	0.667362	0.0248336
0.039961	3452.63	0.821658	0.239458	0.0836085	-0.111188	9.80718	-0.0496296	-0.136064	60.6512	2763.38	0.817282	0.24286	0.238114	0.263543	0.669721	0.0247454
0.0401539	3469.3	0.820594	0.241531	0.0831445	-0.111156	9.80752	-0.0485064	-0.13608	60.6499	2780.04	0.816714	0.244258	0.238196	0.262013	0.67261	0.0246375
0.0403122	3482.97	0.819212	0.243499	0.0834208	-0.110692	9.80772	-0.0476235	-0.13604	60.6557	2793.72	0.815975	0.245585	0.239389	0.262924	0.674881	0.0249196
0.0404995	3499.15	0.817578	0.245828	0.0837478	-0.110144	9.80795	-0.0465792	-0.135992	60.6626	2809.9	0.815102	0.247155	0.240799	0.264002	0.677568	0.0252532
0.0406539	3512.5	0.816541	0.247157	0.0837117	-0.109587	9.80872	-0.0455201	-0.13599	60.6479	2823.24	0.814547	0.248051	0.242234	0.263883	0.680292	0.0252673
0.0408483	3529.3	0.815236	0.248828	0.0836663	-0.108886	9.80969	-0.0441873	-0.135988	60.6294	2840.04	0.81385	0.249178	0.244039	0.263733	0.68372	0.025285
0.041005	3542.83	0.813392	0.250207	0.0838246	-0.108685	9.80899	-0.0435266	-0.135963	60.6099	2853.58	0.812865	0.250108	0.244556	0.264255	0.68542	0.0254616
0.0411934	3559.11	0.811176	0.251865	0.0840148	-0.108444	9.80815	-0.0427324	-0.135933	60.5864	2869.85	0.811681	0.251226	0.245176	0.264882	0.687463	0.0256739
0.0413507	3572.7	0.809689	0.25288	0.0834635	-0.108239	9.80849	-0.0418806	-0.135907	60.5858	2883.45	0.810886	0.25191	0.245704	0.263065	0.689654	0.0258554
0.0415422	3589.25	0.807879	0.254116	0.0827926	-0.107989	9.80891	-0.0408438	-0.135876	60.585	2899.99	0.809918	0.252744	0.246346	0.260853	0.692321	0.0260763
0.0416997	3602.86	0.807363	0.255668	0.0834249	-0.107451	9.80946	-0.0399134	-0.135862	60.5873	2913.6	0.809643	0.25379	0.247731	0.262938	0.694714	0.0261703
0.0418896	3619.26	0.806742	0.25754	0.0841874	-0.106803	9.81014	-0.0387915	-0.135846	60.59	2930.01	0.809311	0.255053	0.2494	0.265451	0.6976	0.0262836
0.0420451	3632.7	0.805351	0.259227	0.0850301	-0.106465	9.80896	-0.0379872	-0.13586	60.5902	2943.45	0.808568	0.256191	0.25027	0.268229	0.699668	0.0261853
0.0422393	3649.47	0.803613	0.261334	0.0860824	-0.106043	9.80748	-0.0369831	-0.135878	60.5904	2960.22	0.807639	0.257611	0.251356	0.271698	0.702251	0.0260625
0.0423901	3662.51	0.802368	0.262253	0.0852273	-0.105896	9.80782	-0.0360796	-0.135853	60.6106	2973.25	0.806973	0.25823	0.251734	0.268879	0.704575	0.0262401
0.042585	3679.34	0.800759	0.263439	0.0841225	-0.105706	9.80825	-0.0349122	-0.13582	60.6368	2990.09	0.806114	0.259031	0.252224	0.265237	0.707578	0.0264697
0.0427417	3692.89	0.799405	0.264586	0.0843241	-0.10539	9.80766	-0.0341125	-0.135816	60.6425	3003.63	0.80539	0.259804	0.253036	0.265902	0.709635	0.0264985
0.0429301	3709.16	0.797779	0.265965	0.0845664	-0.105011	9.80695	-0.0331516	-0.135811	60.6495	3019.9	0.804521	0.260734	0.254012	0.266701	0.712107	0.026533
0.0430895	3722.93	0.797282	0.267837	0.0845577	-0.104668	9.80751	-0.0323372	-0.135784	60.6554	3033.68	0.804256	0.261996	0.254894	0.266672	0.714202	0.0267246
0.0432845	3739.78	0.796674	0.270128	0.0845471	-0.104249	9.8082	-0.0313409	-0.135751	60.6626	3050.53	0.803931	0.263541	0.255975	0.266637	0.716765	0.026959
0.0434331	3752.62	0.795464	0.271079	0.0847789	-0.104025	9.80846	-0.0304079	-0.135717	60.6569	3063.37	0.803284	0.264183	0.256552	0.267401	0.719165	0.0271978
0.0436294	3769.58	0.793867	0.272336	0.0850849	-0.103728	9.80881	-0.029176	-0.135672	60.6495	3080.33	0.802431	0.26503	0.257314	0.26841	0.722333	0.0275131
0.0437822	3782.78	0.79272	0.273971	0.0848345	-0.103426	9.80861	-0.0283005	-0.135663	60.6433	3093.53	0.801818	0.266133	0.258093	0.267584	0.724585	0.0275796
0.0439746	3799.4	0.791275	0.276031	0.0845191	-0.103044	9.80836	-0.027198	-0.135651	60.6356	3110.15	0.801046	0.267522	0.259075	0.266545	0.727421	0.0276633
0.0441292	3812.77	0.790126	0.277097	0.0847051	-0.102499	9.8086	-0.0263313	-0.135632	60.6262	3123.51	0.800432	0.26824	0.260478	0.267158	0.729651	0.0277987
0.0443289	3830.02	0.788643	0.278474	0.0849453	-0.101796	9.80891	-0.0252125	-0.135607	60.614	3140.77	0.799639	0.269169	0.262289	0.26795	0.732528	0.0279736
0.0444714	3842.33	0.787716	0.28005	0.0851213	-0.101667	9.80831	-0.024325	-0.135625	60.6346	3153.07	0.799144	0.270232	0.262619	0.26853	0.734811	0.0278481
0.0446806	3860.41	0.786355	0.282367	0.0853798	-0.101479	9.80743	-0.0230212	-0.135651	60.6649	3171.15	0.798416	0.271794	0.263104	0.269382	0.738165	0.0276637
0.0448279	3873.13	0.785451	0.283466	0.085493	-0.101225	9.80734	-0.0224865	-0.135639	60.6673	3183.88	0.797933	0.272535	0.263757	0.269755	0.73954	0.0277495
0.0450355	3891.07	0.784177	0.285015	0.0856526	-0.100868	9.80721	-0.021733	-0.135622	60.6706	3201.81	0.797253	0.273579	0.264677	0.270281	0.741479	0.0278704
0.0451733	3902.97	0.782682	0.285838	0.0853282	-0.100652	9.8079	-0.0208822	-0.13557	60.6676	3213.72	0.796453	0.274135	0.265232	0.269212	0.743667	0.0282378
0.0453866	3921.4	0.780365	0.287114	0.0848257	-0.100318	9.80896	-0.0195644	-0.135489	60.6628	3232.15	0.795215	0.274995	0.266092	0.267555	0.747057	0.0288069
0.0455215	3933.06	0.779845	0.288801	0.0853289	-0.100253	9.80802	-0.0187231	-0.135468	60.6761	3243.8	0.794937	0.276133	0.26626	0.269214	0.749221	0.028952
0.0457316	3951.21	0.779034	0.291429	0.0861129	-0.100152	9.80655	-0.0174126	-0.135436	60.697	3261.95	0.794504	0.277905	0.266521	0.271799	0.752592	0.029178
0.0458732	3963.45	0.777382	0.29228	0.0864376	-0.0996398	9.80779	-0.0166589	-0.135457	60.7043	3274.19	0.793621	0.278478	0.267838	0.272869	0.75453	0.0290303
0.0460798	3981.3	0.774973	0.29352	0.0869114	-0.0988933	9.8096	-0.0155598	-0.135488	60.715	3292.04	0.792334	0.279315	0.26976	0.274431	0.757358	0.0288148
0.0462132	3992.82	0.774166	0.294707	0.0864604	-0.0984492	9.80987	-0.0149579	-0.135474	60.7102	3303.56	0.791902	0.280115	0.270903	0.272944	0.758906	0.0289141
0.0464286	4011.43	0.772861	0.296626	0.0857316	-0.0977316	9.81029	-0.0139853	-0.135451	60.7023	3322.18	0.791205	0.281409	0.27275	0.270542	0.761408	0.0290746
0.0465719	4023.82	0.771306	0.297667	0.0858331	-0.0977095	9.80994	-0.0132598	-0.135386	60.7149	3334.56	0.790374	0.282111	0.272807	0.270876	0.763274	0.0295364
0.046774	4041.28	0.769113	0.299137	0.0859762	-0.0976784	9.80943	-0.0122368	-0.135293	60.7327	3352.02	0.789202	0.283102	0.272887	0.271348	0.765905	0.0301875
0.0469155	4053.5	0.767882	0.300537	0.0857018	-0.0974044	9.8089	-0.0114994	-0.135311	60.729	3364.24	0.788544	0.284046	0.273592	0.270444	0.767802	0.0300613
0.0471214	4071.29	0.766091	0.302574	0.0853026	-0.0970056	9.80811	-0.0104265	-0.135337	60.7235	3382.03	0.787587	0.28542	0.274619	0.269127	0.770562	0.0298777
0.0472651	4083.71	0.765041	0.303184	0.0860742	-0.0965826	9.80795	-0.00959379	-0.13531	60.7359	3394.45	0.787026	0.285832	0.275707	0.271671	0.772704	0.03007
0.0474696	4101.37	0.763548	0.304053	0.0871719	-0.0959808	9.80771	-0.00840937	-0.135271	60.7535	3412.11	0.786228	0.286417	0.277256	0.27529	0.77575	0.0303436
0.0476084	4113.36	0.762633	0.304947	0.0871045	-0.0957138	9.80857	-0.00766081	-0.135294	60.765	3424.11	0.785739	0.28702	0.277944	0.275068	0.777676	0.0301802
0.0478217	4131.79	0.761225	0.30632	0.087001	-0.0953035	9.80988	-0.00651044	-0.13533	60.7827	3442.54	0.784987	0.287946	0.279	0.274726	0.780635	0.0299292
0.04796	4143.75	0.760472	0.307882	0.0867727	-0.0951755	9.80981	-0.00583164	-0.135326	60.7677	3454.49	0.784584	0.288999	0.279329	0.273974	0.782381	0.029958
0.0481731	4162.15	0.759312	0.310285	0.0864214	-0.0949786	9.8097	-0.00478661	-0.13532	60.7445	3472.9	0.783965	0.29062	0.279836	0.272816	0.785069	0.0300023
0.0483003	4173.15	0.758643	0.311795	0.0866479	-0.094567	9.80989	-0.00414617	-0.135341	60.7477	3483.89	0.783607	0.291638	0.280896	0.273562	0.786716	0.0298484
0.0485292	4192.93	0.75744	0.31451	0.0870553	-0.0938267	9.81023	-0.00299445	-0.135381	60.7535	3503.67	0.782964	0.293469	0.282801	0.274905	0.789679	0.0295715
0.0486532	4203.63	0.756759	0.315351	0.0871369	-0.0935749	9.81165	-0.00213389	-0.135337	60.7552	3514.38	0.7826	0.294036	0.283449	0.275174	0.791893	0.0298797
0.0488695	4222.32	0.755571	0.316818	0.0872793	-0.0931353	9.81411	-0.000631687	-0.135261	60.7581	3533.07	0.781965	0.295025	0.284581	0.275644	0.795757	0.0304177
0.048999	4233.52	0.754514	0.317529	0.0869854	-0.0930606	9.81384	-3.2291e-05	-0.135261	60.739	3544.26	0.781401	0.295505	0.284773	0.274675	0.797298	0.0304166
0.0492232	4252.88	0.752686	0.31876	0.0864769	-0.0929312	9.81336	0.00100498	-0.135261	60.7058	3563.63	0.780423	0.296334	0.285106	0.272999	0.799967	0.0304147
0.0493442	4263.34	0.752391	0.319986	0.0868009	-0.0927168	9.81316	0.00161157	-0.135281	60.7157	3574.09	0.780266	0.297161	0.285658	0.274067	0.801527	0.0302746
0.0495699	4282.84	0.751842	0.322272	0.0874049	-0.092317	9.81279	0.00274239	-0.135318	60.7343	3593.59	0.779972	0.298703	0.286687	0.276058	0.804436	0.0300134
0.0496962	4293.75	0.75044	0.32314	0.0874416	-0.0920457	9.81315	0.00343537	-0.135281	60.7374	3604.49	0.779223	0.299288	0.287385	0.276179	0.806218	0.0302738
0.0499129	4312.48	0.748034	0.324629	0.0875046	-0.0915799	9.81376	0.0046251	-0.135218	60.7426	3623.22	0.777937	0.300292	0.288584	0.276387	0.809278	0.0307209
0.0500436	4323.77	0.747193	0.325448	0.0875244	-0.0912231	9.81317	0.00537635	-0.135221	60.7474	3634.51	0.777488	0.300844	0.289503	0.276452	0.811211	0.0306986
0.0502678	4343.14	0.745751	0.326853	0.0875583	-0.0906106	9.81216	0.00666575	-0.135226	60.7557	3653.89	0.776717	0.301792	0.29108	0.276564	0.814527	0.0306603
0.0503888	4353.59	0.744563	0.327981	0.0879044	-0.0904798	9.81267	0.00721554	-0.135186	60.7547	3664.34	0.776083	0.302553	0.291416	0.277704	0.815942	0.0309437
0.0506116	4372.84	0.742375	0.33006	0.0885418	-0.0902389	9.81362	0.00822813	-0.135112	60.7527	3683.59	0.774913	0.303954	0.292036	0.279806	0.818546	0.0314656
0.0507385	4383.8	0.741222	0.331043	0.0883609	-0.0899035	9.8139	0.00871175	-0.135091	60.7483	3694.55	0.774297	0.304617	0.2929	0.279209	0.81979	0.0316155
0.0509601	4402.95	0.739207	0.332761	0.0880451	-0.0893176	9.81441	0.00955649	-0.135054	60.7406	3713.7	0.77322	0.305775	0.294408	0.278168	0.821963	0.0318773
0.0510808	4413.38	0.738705	0.334016	0.0879224	-0.0892688	9.81498	0.0102364	-0.135053	60.7346	3724.12	0.772952	0.306622	0.294533	0.277764	0.823712	0.0318829
0.0513056	4432.8	0.737771	0.336353	0.0876939	-0.0891778	9.81605	0.0115028	-0.135052	60.7235	3743.55	0.772453	0.308198	0.294767	0.27701	0.82697	0.0318933
0.0514299	4443.54	0.737069	0.336841	0.0877494	-0.0886972	9.81654	0.0121038	-0.135024	60.7202	3754.29	0.772078	0.308527	0.296005	0.277193	0.828516	0.032092
0.0516558	4463.06	0.735794	0.337729	0.0878502	-0.0878239	9.81742	0.0131959	-0.134972	60.7144	3773.8	0.771396	0.309126	0.298252	0.277526	0.831325	0.0324529
0.0517789	4473.69	0.735189	0.338869	0.0873859	-0.0876874	9.81723	0.0139303	-0.134964	60.7204	3784.44	0.771073	0.309894	0.298604	0.275995	0.833214	0.032511
0.0520052	4493.25	0.734075	0.340964	0.0865321	-0.0874363	9.81689	0.0152809	-0.134949	60.7315	3803.99	0.770478	0.311307	0.29925	0.273181	0.836688	0.0326177
0.0521216	4503.3	0.733308	0.341801	0.0867295	-0.08724	9.81737	0.015824	-0.134947	60.7275	3814.05	0.770068	0.311872	0.299756	0.273831	0.838085	0.0326294
0.0523559	4523.55	0.731763	0.343487	0.0871271	-0.0868446	9.81832	0.0169181	-0.134944	60.7194	3834.3	0.769242	0.313009	0.300773	0.275142	0.840899	0.0326529
0.0524682	4533.25	0.731084	0.344532	0.0874734	-0.0866908	9.819	0.017532	-0.134949	60.721	3844	0.768879	0.313713	0.301169	0.276284	0.842478	0.0326159
0.0526931	4552.68	0.729723	0.346626	0.0881672	-0.0863827	9.82035	0.0187614	-0.13496	60.7241	3863.43	0.768152	0.315125	0.301962	0.278571	0.845641	0.0325418
0.0528198	4563.63	0.72899	0.347165	0.0887529	-0.0860178	9.8205	0.0194903	-0.134936	60.7201	3874.37	0.76776	0.315489	0.302901	0.280502	0.847516	0.0327084
0.0530542	4583.89	0.727633	0.348163	0.089837	-0.0853426	9.82079	0.0208393	-0.134892	60.7126	3894.63	0.767035	0.316162	0.304639	0.284075	0.850986	0.0330168
0.053173	4594.14	0.72697	0.348931	0.089741	-0.0851839	9.82098	0.0213337	-0.134883	60.7023	3904.89	0.766681	0.31668	0.305048	0.283759	0.852257	0.0330861
0.053397	4613.5	0.725719	0.350381	0.08956	-0.0848846	9.82135	0.0222667	-0.134864	60.683	3924.25	0.766012	0.317657	0.305818	0.283162	0.854657	0.0332167
0.0535188	4624.02	0.725104	0.351751	0.0898226	-0.0846629	9.8213	0.0230432	-0.134847	60.686	3934.77	0.765684	0.318581	0.306389	0.284028	0.856655	0.0333406
0.0537525	4644.21	0.723924	0.354381	0.0903266	-0.0842373	9.82121	0.0245336	-0.134813	60.692	3954.96	0.765053	0.320355	0.307484	0.285689	0.860488	0.0335782
0.0538643	4653.88	0.722938	0.355207	0.0899488	-0.0840723	9.82119	0.0250789	-0.134823	60.6806	3964.62	0.764526	0.320911	0.307909	0.284444	0.861891	0.0335067
0.0540983	4674.09	0.720875	0.356934	0.0891582	-0.083727	9.82115	0.0262197	-0.134844	60.6565	3984.84	0.763424	0.322076	0.308798	0.281838	0.864825	0.0333571
0.0542124	4683.95	0.720201	0.358186	0.0895676	-0.0835532	9.82239	0.0268409	-0.134806	60.6504	3994.7	0.763063	0.32292	0.309245	0.283187	0.866423	0.0336269
0.0544429	4703.87	0.718838	0.360715	0.0903947	-0.0832021	9.82489	0.028096	-0.134729	60.638	4014.61	0.762335	0.324626	0.310149	0.285914	0.869652	0.0341718
0.0545679	4714.67	0.717806	0.361389	0.0900809	-0.0827388	9.82481	0.0286482	-0.134726	60.6304	4025.41	0.761784	0.32508	0.311342	0.284879	0.871072	0.0341946
0.0547957	4734.35	0.715925	0.362618	0.0895089	-0.0818942	9.82466	0.0296549	-0.13472	60.6164	4045.09	0.760778	0.325909	0.313516	0.282994	0.873662	0.0342362
0.0549068	4743.95	0.71552	0.363375	0.0897364	-0.0817944	9.82587	0.0303355	-0.134697	60.6128	4054.69	0.760562	0.326419	0.313773	0.283744	0.875412	0.0343958
0.05514	4764.1	0.714668	0.364963	0.0902141	-0.0815848	9.8284	0.0317643	-0.13465	60.6051	4074.84	0.760107	0.32749	0.314312	0.285318	0.879087	0.0347308
0.0552676	4775.12	0.713562	0.365954	0.089931	-0.0812925	9.82811	0.0323776	-0.134654	60.6078	4085.87	0.759515	0.328158	0.315064	0.284385	0.880665	0.0346979
0.0554914	4794.46	0.711621	0.367691	0.0894345	-0.08078	9.82761	0.0334533	-0.134662	60.6126	4105.2	0.758478	0.32933	0.316384	0.282748	0.883432	0.0346401
0.0556142	4805.07	0.71055	0.368887	0.0898143	-0.0806272	9.8268	0.0340354	-0.134609	60.6148	4115.81	0.757906	0.330136	0.316777	0.284001	0.884929	0.035021
0.0558362	4824.25	0.708615	0.371049	0.0905011	-0.0803509	9.82532	0.0350879	-0.134511	60.6188	4134.99	0.756872	0.331594	0.317488	0.286265	0.887637	0.0357096
0.0559589	4834.85	0.707218	0.371661	0.0905429	-0.0801636	9.82456	0.0356065	-0.134479	60.6155	4145.6	0.756125	0.332006	0.31797	0.286403	0.888971	0.0359367
0.0561824	4854.16	0.704673	0.372775	0.0906191	-0.0798225	9.82318	0.0365512	-0.13442	60.6094	4164.9	0.754765	0.332758	0.318848	0.286654	0.891401	0.0363503
0.0563046	4864.72	0.703397	0.373811	0.0910192	-0.0795556	9.82414	0.0370882	-0.134404	60.6131	4175.47	0.754083	0.333456	0.319535	0.287973	0.892782	0.0364682
0.0565373	4884.82	0.700969	0.375782	0.0917806	-0.0790478	9.82599	0.0381101	-0.134372	60.6202	4195.56	0.752786	0.334785	0.320842	0.290482	0.89541	0.0366925
0.0566559	4895.07	0.699811	0.376532	0.0917766	-0.0788362	9.82585	0.0387006	-0.134323	60.6174	4205.82	0.752167	0.335292	0.321387	0.290469	0.896929	0.0370337
0.0568914	4915.42	0.697512	0.378022	0.0917686	-0.0784163	9.82557	0.0398722	-0.134227	60.6118	4226.16	0.750938	0.336296	0.322468	0.290443	0.899943	0.0377108
0.0569948	4924.35	0.696766	0.379078	0.0914552	-0.0782442	9.82476	0.0403543	-0.134258	60.6224	4235.09	0.75054	0.337008	0.322911	0.28941	0.901183	0.0374939
0.0572398	4945.52	0.694998	0.381581	0.0907123	-0.0778362	9.82285	0.0414972	-0.134331	60.6476	4256.27	0.749595	0.338696	0.323961	0.286961	0.904123	0.0369796
0.0573509	4955.12	0.694377	0.382017	0.0908634	-0.0775118	9.82252	0.0420515	-0.134276	60.6525	4265.86	0.749263	0.33899	0.324796	0.287459	0.905549	0.0373715
0.0575841	4975.27	0.693073	0.38293	0.0911806	-0.0768309	9.82184	0.0432154	-0.134159	60.6628	4286.01	0.748566	0.339606	0.326549	0.288505	0.908543	0.0381944
0.0576933	4984.7	0.691775	0.38389	0.0912415	-0.0765766	9.82188	0.0437989	-0.134141	60.6614	4295.44	0.747873	0.340253	0.327203	0.288705	0.910044	0.0383205
0.0579324	5005.35	0.688934	0.385992	0.0913747	-0.0760196	9.82198	0.045077	-0.134102	60.6584	4316.1	0.746354	0.34167	0.328637	0.289144	0.913331	0.0385969
0.058046	5015.18	0.688468	0.387207	0.0921536	-0.0758605	9.82245	0.0455318	-0.134045	60.658	4325.92	0.746105	0.34249	0.329047	0.291712	0.914501	0.0390021
0.0582831	5035.66	0.687496	0.389742	0.0937775	-0.0755286	9.82344	0.0464799	-0.133925	60.6571	4346.4	0.745586	0.344199	0.329901	0.297065	0.91694	0.0398468
0.0583971	5045.51	0.687002	0.390012	0.0933917	-0.0752085	9.82368	0.0470875	-0.133924	60.6617	4356.26	0.745322	0.344381	0.330725	0.295793	0.918503	0.0398522
0.0586247	5065.17	0.686016	0.390551	0.0926221	-0.0745699	9.82418	0.0482992	-0.133923	60.6706	4375.92	0.744795	0.344745	0.332368	0.293257	0.921619	0.039863
0.058738	5074.96	0.684763	0.3919	0.092622	-0.0743889	9.82307	0.0488815	-0.133879	60.6892	4385.71	0.744125	0.345654	0.332834	0.293256	0.923117	0.0401717
0.0589729	5095.26	0.682165	0.394696	0.0926218	-0.0740137	9.82078	0.0500884	-0.133788	60.7277	4406	0.742737	0.34754	0.3338	0.293256	0.926222	0.0408114
0.0590914	5105.49	0.681486	0.395497	0.092486	-0.0737427	9.82079	0.0505135	-0.133765	60.7155	4416.24	0.742374	0.34808	0.334498	0.292808	0.927315	0.0409739
0.0593279	5125.93	0.68013	0.397095	0.0922149	-0.0732017	9.82081	0.0513619	-0.133719	60.691	4436.68	0.741649	0.349157	0.33589	0.291914	0.929497	0.0412982
0.059434	5135.1	0.679237	0.398115	0.0923243	-0.0730324	9.82159	0.0520227	-0.13373	60.6844	4445.84	0.741172	0.349845	0.336326	0.292275	0.931197	0.0412187
0.0596709	5155.57	0.677241	0.400394	0.0925687	-0.0726541	9.82332	0.053499	-0.133756	60.6697	4466.31	0.740106	0.351382	0.3373	0.29308	0.934995	0.0410412
0.0597861	5165.52	0.676332	0.401104	0.0927379	-0.0721881	9.82275	0.0540399	-0.133698	60.6669	4476.26	0.73962	0.35186	0.338499	0.293638	0.936386	0.0414505
0.0600281	5186.43	0.67442	0.402597	0.0930936	-0.0712081	9.82154	0.0551774	-0.133576	60.6612	4497.18	0.738598	0.352867	0.341022	0.294811	0.939312	0.0423113
0.0601261	5194.9	0.673495	0.403335	0.0935693	-0.0710734	9.82175	0.0556417	-0.13354	60.6672	4505.64	0.738104	0.353365	0.341369	0.296379	0.940506	0.0425599
0.0603712	5216.07	0.671181	0.405181	0.0947589	-0.0707364	9.82229	0.0568028	-0.133452	60.6823	4526.81	0.736867	0.35461	0.342236	0.3003	0.943493	0.0431815
0.0604792	5225.4	0.670095	0.406258	0.0946925	-0.0705494	9.8216	0.0573181	-0.133409	60.6802	4536.15	0.736287	0.355336	0.342717	0.300082	0.944818	0.0434891
0.0607232	5246.49	0.667642	0.408693	0.0945426	-0.070127	9.82004	0.0584821	-0.13331	60.6755	4557.23	0.734976	0.356978	0.343805	0.299588	0.947813	0.0441839
0.0608241	5255.2	0.666466	0.409791	0.0944786	-0.0698068	9.82058	0.0588999	-0.133261	60.6795	4565.95	0.734347	0.357719	0.344629	0.299377	0.948887	0.0445349
0.0610685	5276.32	0.663617	0.412453	0.0943237	-0.0690313	9.82191	0.0599121	-0.13314	60.6892	4587.07	0.732825	0.359514	0.346625	0.298866	0.951491	0.045385
0.0611757	5285.58	0.662238	0.413139	0.0944297	-0.0686901	9.82179	0.0603418	-0.133032	60.6944	4596.33	0.732088	0.359976	0.347503	0.299215	0.952596	0.0461472
0.0614137	5306.14	0.659173	0.41466	0.094665	-0.0679321	9.82152	0.0612962	-0.132792	60.7059	4616.89	0.73045	0.361002	0.349454	0.299991	0.955051	0.0478398
0.0615181	5315.17	0.657601	0.415499	0.0949876	-0.0676536	9.82133	0.0617677	-0.132734	60.7081	4625.91	0.72961	0.361568	0.350171	0.301054	0.956264	0.0482509
0.0617675	5336.71	0.653846	0.417503	0.0957577	-0.0669888	9.82086	0.0628933	-0.132595	60.7134	4647.45	0.727603	0.362919	0.351882	0.303593	0.959159	0.0492325
0.061869	5345.48	0.652805	0.418668	0.0961007	-0.0665926	9.82046	0.0632464	-0.132494	60.7174	4656.23	0.727047	0.363705	0.352902	0.304724	0.960067	0.0499432
0.0621105	5366.35	0.65033	0.42144	0.0969165	-0.0656503	9.81953	0.0640861	-0.132255	60.7271	4677.1	0.725724	0.365574	0.355328	0.307413	0.962227	0.0516339
0.0622169	5375.54	0.648893	0.422106	0.0973126	-0.0654498	9.82012	0.0645698	-0.132116	60.725	4686.28	0.724956	0.366023	0.355844	0.308719	0.963472	0.0526134
0.0624638	5396.87	0.645556	0.423653	0.098232	-0.0649844	9.82151	0.0656927	-0.131794	60.72	4707.62	0.723173	0.367066	0.357042	0.31175	0.96636	0.054887
0.0625606	5405.24	0.643958	0.424804	0.0985959	-0.0644473	9.82169	0.0660558	-0.131688	60.7236	4715.98	0.722319	0.367842	0.358424	0.312949	0.967294	0.055632
0.0628074	5426.56	0.639886	0.427737	0.0995231	-0.0630783	9.82216	0.066981	-0.13142	60.7327	4737.3	0.720143	0.36982	0.361948	0.316006	0.969674	0.0575304
0.0629128	5435.67	0.638232	0.42879	0.0995657	-0.0625013	9.82273	0.0670697	-0.131202	60.7204	4746.41	0.719259	0.37053	0.363433	0.316146	0.969902	0.0590626
0.0631603	5457.05	0.634353	0.431261	0.0996656	-0.0611476	9.82409	0.0672778	-0.130693	60.6915	4767.79	0.717186	0.372196	0.366918	0.316476	0.970437	0.0626571
0.0632566	5465.37	0.632284	0.432666	0.100356	-0.0607105	9.82362	0.0673076	-0.130479	60.6933	4776.12	0.71608	0.373144	0.368043	0.318751	0.970514	0.0641687
0.0635102	5487.28	0.626836	0.436365	0.102173	-0.0595598	9.82239	0.0673861	-0.129915	60.6983	4798.03	0.713169	0.375638	0.371005	0.32474	0.970716	0.0681477
0.0636078	5495.71	0.624388	0.437312	0.102483	-0.0591047	9.82102	0.0673059	-0.12955	60.7059	4806.46	0.711861	0.376276	0.372176	0.325762	0.97051	0.0707295
0.0638543	5517.01	0.618203	0.439704	0.103266	-0.0579549	9.81755	0.0671031	-0.128625	60.7252	4827.76	0.708556	0.377889	0.375136	0.328345	0.969988	0.0772532
0.0639515	5525.41	0.615516	0.44114	0.104549	-0.0570939	9.81845	0.0665398	-0.128184	60.7246	4836.16	0.70712	0.378858	0.377352	0.332574	0.968539	0.0803678
0.0642138	5548.07	0.608266	0.445016	0.108011	-0.0547708	9.8209	0.0650198	-0.126993	60.7229	4858.82	0.703245	0.381471	0.383332	0.343985	0.964629	0.0887722
0.0642985	5555.39	0.604311	0.446023	0.108828	-0.053889	9.82051	0.0641694	-0.126394	60.7213	4866.14	0.701131	0.38215	0.385601	0.346679	0.962442	0.0930043
0.0645503	5577.15	0.592554	0.449017	0.111257	-0.0512678	9.81933	0.0616415	-0.124611	60.7168	4887.89	0.694848	0.384169	0.392348	0.354687	0.955939	0.105585
0.0646446	5585.29	0.587025	0.451099	0.112764	-0.0500871	9.81949	0.0601901	-0.123786	60.7158	4896.03	0.691894	0.385573	0.395388	0.359654	0.952206	0.111414
0.0649076	5608.02	0.571598	0.456909	0.116969	-0.0467923	9.81992	0.0561397	-0.121481	60.7128	4918.76	0.68365	0.389491	0.403868	0.373516	0.941787	0.127681
0.0650021	5616.18	0.563874	0.458966	0.119911	-0.0449864	9.81929	0.0542152	-0.120308	60.707	4926.93	0.679522	0.390878	0.408517	0.383215	0.936837	0.135961
0.0652542	5637.96	0.543269	0.464455	0.127759	-0.040169	9.81759	0.0490815	-0.117179	60.6916	4948.7	0.66851	0.394579	0.420917	0.409088	0.923632	0.158048
0.0653502	5646.26	0.531669	0.467823	0.130884	-0.0373429	9.81606	0.0466383	-0.115659	60.6949	4957	0.662311	0.396851	0.428192	0.419389	0.917347	0.168775
0.0655982	5667.69	0.501706	0.476522	0.138955	-0.0300431	9.81211	0.0403276	-0.111733	60.7035	4978.43	0.646299	0.402717	0.446981	0.445994	0.901114	0.196483
0.0656932	5675.89	0.487691	0.48113	0.143586	-0.0266686	9.8119	0.0375835	-0.110012	60.7052	4986.64	0.638809	0.405824	0.455667	0.461259	0.894056	0.208632
0.0659522	5698.27	0.449472	0.493695	0.156213	-0.0174667	9.81134	0.0301006	-0.105318	60.7098	5009.01	0.618385	0.414296	0.479353	0.502886	0.874808	0.241763
0.0660432	5706.13	0.431152	0.500107	0.162004	-0.0131145	9.81084	0.0275488	-0.103394	60.7072	5016.88	0.608595	0.41862	0.490556	0.521976	0.868244	0.255345
0.0663022	5728.51	0.379033	0.51835	0.178479	-0.000733194	9.80943	0.0202892	-0.0979198	60.7001	5039.26	0.580743	0.430922	0.522425	0.576286	0.84957	0.293985
0.0663862	5735.77	0.35728	0.526257	0.184322	0.00456394	9.80921	0.017915	-0.095998	60.6968	5046.51	0.569117	0.436254	0.53606	0.595547	0.843463	0.307549
0.0666463	5758.24	0.289889	0.550753	0.202422	0.0209742	9.80852	0.01056	-0.0900446	60.6868	5068.99	0.533104	0.452772	0.578301	0.655216	0.824544	0.349571
0.0667399	5766.33	0.264091	0.560638	0.209089	0.027066	9.80676	0.00839842	-0.0879979	60.6808	5077.07	0.519317	0.459437	0.593981	0.677192	0.818984	0.364017
0.0669991	5788.72	0.192625	0.588021	0.227556	0.0439417	9.80189	0.00241041	-0.082328	60.6644	5099.47	0.481125	0.477902	0.637419	0.738072	0.803582	0.404037
0.0670878	5796.39	0.165467	0.600667	0.233938	0.0499972	9.79999	0.000929861	-0.0805413	60.6678	5107.13	0.466612	0.48643	0.653006	0.759109	0.799773	0.416649
0.0673446	5818.57	0.0868637	0.637267	0.252408	0.0675233	9.79449	-0.00335528	-0.0753699	60.6777	5129.31	0.424606	0.51111	0.698119	0.819997	0.788751	0.45315
0.0674318	5826.1	0.0608508	0.651166	0.257186	0.0735313	9.79204	-0.00421245	-0.0738636	60.6768	5136.85	0.410705	0.520482	0.713583	0.835747	0.786546	0.463783
0.0676897	5848.39	-0.0160663	0.692261	0.271314	0.091296	9.78479	-0.00674701	-0.0694095	60.6741	5159.13	0.3696	0.548194	0.75931	0.88232	0.780026	0.495221
0.0677755	5855.8	-0.0392436	0.706713	0.275513	0.0961551	9.78239	-0.00709639	-0.0682324	60.6736	5166.54	0.357214	0.557939	0.771818	0.896163	0.779128	0.50353
0.0680371	5878.41	-0.109933	0.750789	0.288321	0.110975	9.77508	-0.008162	-0.0646424	60.6723	5189.15	0.319438	0.58766	0.809965	0.938383	0.776387	0.528869
0.0681337	5886.75	-0.132805	0.767445	0.291568	0.115618	9.77182	-0.00817732	-0.063661	60.683	5197.5	0.307215	0.598891	0.821915	0.949088	0.776347	0.535797
0.068391	5908.98	-0.193733	0.811816	0.300219	0.127985	9.76314	-0.00821814	-0.0610466	60.7115	5219.73	0.274655	0.628812	0.853749	0.977607	0.776242	0.55425
0.0684889	5917.44	-0.213707	0.82917	0.30164	0.131869	9.76001	-0.00787966	-0.0602782	60.7132	5228.19	0.263981	0.640514	0.863745	0.98229	0.777113	0.559674
0.0687335	5938.58	-0.263602	0.872524	0.305189	0.14157	9.7522	-0.00703411	-0.0583586	60.7172	5249.32	0.237317	0.669748	0.888716	0.99399	0.779288	0.573223
0.0688349	5947.33	-0.280584	0.889033	0.305712	0.144645	9.74876	-0.00632096	-0.0578493	60.7239	5258.08	0.228242	0.680881	0.896631	0.995714	0.781122	0.576818
0.0690867	5969.09	-0.322788	0.93006	0.307012	0.152287	9.74021	-0.00454863	-0.0565836	60.7406	5279.84	0.205688	0.708546	0.916302	1	0.785681	0.585752
0.0691838	5977.48	-0.336466	0.944894	0.306777	0.154543	9.73741	-0.00372099	-0.0563017	60.7467	5288.22	0.198378	0.718549	0.922108	0.999226	0.78781	0.587741
0.0694303	5998.78	-0.371211	0.982573	0.30618	0.160272	9.73028	-0.00161862	-0.0555858	60.7624	5309.53	0.17981	0.743956	0.936855	0.997258	0.793218	0.592794
0.0695256	6007.01	-0.381575	0.99572	0.305596	0.161879	9.72742	-0.000735133	-0.0554203	60.7733	5317.76	0.174272	0.752822	0.940991	0.995333	0.79549	0.593963
0.0697825	6029.21	-0.409518	1.03117	0.304021	0.166211	9.71971	0.00164697	-0.0549741	60.8029	5339.95	0.159339	0.776725	0.952143	0.99014	0.801618	0.597112
0.0698788	6037.53	-0.418104	1.04297	0.302194	0.167471	9.71668	0.00268048	-0.0549499	60.8154	5348.28	0.15475	0.784683	0.955386	0.984117	0.804276	0.597283
0.0701285	6059.1	-0.440351	1.07355	0.29746	0.170735	9.70885	0.00535815	-0.0548871	60.8478	5369.85	0.142862	0.805302	0.963787	0.968511	0.811164	0.597726
0.0702273	6067.64	-0.447852	1.08471	0.295947	0.171872	9.70564	0.00633972	-0.0549568	60.8643	5378.38	0.138853	0.812828	0.966713	0.963524	0.813689	0.597234
0.0704726	6088.83	-0.466478	1.11242	0.292191	0.174695	9.69768	0.00877698	-0.0551298	60.9052	5399.58	0.1289	0.831514	0.97398	0.951141	0.819958	0.596013
0.0705769	6097.84	-0.472555	1.12299	0.290259	0.175448	9.69504	0.00989711	-0.0552537	60.8982	5408.59	0.125652	0.838646	0.975919	0.944774	0.822839	0.595139
0.0708279	6119.53	-0.487182	1.14845	0.285611	0.177261	9.6887	0.0125928	-0.0555518	60.8809	5430.28	0.117835	0.855809	0.980585	0.929452	0.829773	0.593035
0.0709212	6127.59	-0.491629	1.15645	0.284094	0.177859	9.68754	0.0137174	-0.0557178	60.8772	5438.34	0.115459	0.861204	0.982125	0.924451	0.832666	0.591863
0.0711661	6148.75	-0.503305	1.17745	0.280112	0.179429	9.68451	0.0166698	-0.0561537	60.8676	5459.5	0.109219	0.875368	0.986166	0.911322	0.840261	0.588786
0.0712706	6157.78	-0.507082	1.18542	0.278022	0.17988	9.68272	0.0178063	-0.0563702	60.8609	5468.53	0.1072	0.880739	0.987327	0.904433	0.843184	0.587258
0.0715246	6179.73	-0.516261	1.20478	0.272943	0.180976	9.67838	0.0205683	-0.0568965	60.8447	5490.47	0.102295	0.893793	0.990148	0.887692	0.850288	0.583543
0.0716222	6188.16	-0.519067	1.21099	0.270627	0.181397	9.6776	0.0215511	-0.0571297	60.8361	5498.91	0.100796	0.897984	0.991233	0.880055	0.852816	0.581897
0.0718746	6209.97	-0.526321	1.22706	0.264638	0.182486	9.67557	0.0240918	-0.0577326	60.8138	5520.71	0.0969194	0.908819	0.994036	0.860313	0.859352	0.577642
0.0719724	6218.41	-0.528407	1.23291	0.262348	0.182733	9.67362	0.0250488	-0.0579852	60.8124	5529.16	0.0958046	0.912764	0.99467	0.852764	0.861813	0.575858
0.0722268	6240.4	-0.533836	1.24814	0.256388	0.183375	9.66854	0.0275397	-0.0586428	60.8089	5551.14	0.0929031	0.923031	0.996322	0.833117	0.868221	0.571217
0.0723175	6248.23	-0.535634	1.25309	0.254363	0.183667	9.66799	0.0284451	-0.0588748	60.8137	5558.98	0.0919423	0.92637	0.997074	0.826442	0.87055	0.56958
0.0725713	6270.16	-0.540665	1.26694	0.248698	0.184484	9.66643	0.0309781	-0.0595237	60.8271	5580.91	0.0892539	0.935711	0.999178	0.807767	0.877065	0.564999
0.0726668	6278.41	-0.542526	1.27041	0.246898	0.184315	9.66557	0.0318115	-0.0597499	60.824	5589.16	0.0882593	0.938051	0.998742	0.801832	0.879209	0.563402
0.0729163	6299.97	-0.54739	1.27948	0.242194	0.183873	9.6633	0.0339897	-0.0603411	60.816	5610.71	0.08566	0.944165	0.997604	0.786324	0.884812	0.559229
0.0730181	6308.76	-0.548128	1.28319	0.240788	0.18396	9.66189	0.0348421	-0.0606332	60.8197	5619.51	0.0852655	0.946668	0.99783	0.781692	0.887004	0.557168
0.0732712	6330.64	-0.549964	1.29242	0.237294	0.184179	9.65838	0.036962	-0.0613597	60.8289	5641.38	0.0842845	0.952895	0.998391	0.770172	0.892457	0.55204
0.0733609	6338.39	-0.551001	1.2955	0.235501	0.184316	9.65738	0.0377478	-0.061596	60.8302	5649.13	0.0837301	0.95497	0.998745	0.764263	0.894478	0.550372
0.0736149	6360.32	-0.553938	1.30422	0.230427	0.184705	9.65452	0.039972	-0.062265	60.8337	5671.07	0.0821608	0.960846	0.999747	0.747535	0.9002	0.54565
0.0737139	6368.88	-0.554031	1.30718	0.228775	0.184733	9.6542	0.040766	-0.0625185	60.8309	5679.62	0.0821108	0.962849	0.999819	0.742089	0.902242	0.543861
0.0739625	6390.36	-0.554266	1.31464	0.224628	0.184804	9.65339	0.042759	-0.0631547	60.8237	5701.1	0.0819852	0.967875	1	0.728418	0.907369	0.53937
0.074057	6398.52	-0.554324	1.31703	0.223118	0.18475	9.65355	0.0434494	-0.0634263	60.8233	5709.27	0.0819544	0.969489	0.999861	0.72344	0.909144	0.537453
0.0743145	6420.77	-0.55448	1.32355	0.219004	0.184603	9.65398	0.0453299	-0.0641661	60.8224	5731.52	0.0818708	0.973886	0.999483	0.709879	0.913982	0.532232
0.0744076	6428.82	-0.554279	1.3254	0.217825	0.184386	9.65343	0.045981	-0.0644018	60.8263	5739.56	0.0819783	0.975134	0.998924	0.705991	0.915657	0.530568
0.0746615	6450.76	-0.55373	1.33045	0.214607	0.183794	9.65195	0.0477573	-0.065045	60.8369	5761.5	0.0822715	0.978538	0.997401	0.695383	0.920226	0.526027
0.0747481	6458.24	-0.553638	1.33191	0.213407	0.183838	9.65054	0.0483598	-0.0652516	60.8466	5768.98	0.0823207	0.979523	0.997515	0.691426	0.921775	0.524569
0.0750112	6480.97	-0.553359	1.33635	0.209762	0.183973	9.64627	0.050189	-0.0658788	60.8761	5791.71	0.08247	0.982513	0.997862	0.679412	0.926481	0.520143
0.0751098	6489.48	-0.552917	1.33777	0.208387	0.183678	9.64615	0.0507278	-0.0661106	60.8773	5800.23	0.0827064	0.983472	0.997104	0.674881	0.927866	0.518507
0.0753541	6510.59	-0.551821	1.34129	0.204982	0.182948	9.64587	0.0520624	-0.0666848	60.8803	5821.34	0.0832919	0.985848	0.995225	0.663654	0.931299	0.514453
0.0754534	6519.18	-0.551495	1.34217	0.203877	0.182907	9.64615	0.0525246	-0.0669048	60.8807	5829.92	0.0834663	0.986441	0.995119	0.660011	0.932488	0.512901
0.0757006	6540.53	-0.550683	1.34436	0.201126	0.182805	9.64685	0.0536749	-0.0674522	60.8817	5851.28	0.0839001	0.987919	0.994856	0.650944	0.935447	0.509036
0.0758081	6549.82	-0.549989	1.34528	0.200141	0.182601	9.64642	0.0542785	-0.0676696	60.8728	5860.56	0.0842712	0.98854	0.994332	0.647696	0.937	0.507502
0.0760601	6571.59	-0.54836	1.34744	0.19783	0.182124	9.64541	0.0556944	-0.0681795	60.8517	5882.34	0.0851414	0.989995	0.993103	0.640076	0.940642	0.503903
0.0761597	6580.2	-0.547538	1.34856	0.196694	0.182089	9.64492	0.0562308	-0.0684016	60.8656	5890.94	0.085581	0.990749	0.993013	0.636333	0.942022	0.502335
0.0764067	6601.54	-0.545498	1.35134	0.193877	0.182003	9.64371	0.0575609	-0.0689525	60.9	5912.29	0.0866711	0.992622	0.992791	0.627047	0.945443	0.498447
0.0765103	6610.49	-0.544706	1.35211	0.192743	0.181721	9.64313	0.0580082	-0.0691707	60.9056	5921.23	0.0870943	0.99314	0.992065	0.623309	0.946594	0.496907
0.0767513	6631.32	-0.542863	1.35389	0.190104	0.181065	9.6418	0.0590491	-0.0696784	60.9186	5942.06	0.0880792	0.994346	0.990376	0.614608	0.949271	0.493323
0.0768564	6640.39	-0.542359	1.35524	0.189589	0.18092	9.64216	0.0595799	-0.0698558	60.9033	5951.14	0.0883485	0.995253	0.990003	0.61291	0.950636	0.492071
0.0771043	6661.81	-0.541169	1.35841	0.188372	0.180578	9.64301	0.060833	-0.0702746	60.867	5972.56	0.0889842	0.997394	0.989123	0.608899	0.95386	0.489115
0.0772074	6670.72	-0.540498	1.35867	0.186969	0.180677	9.64334	0.0613312	-0.0704549	60.8819	5981.47	0.0893429	0.997564	0.989378	0.604273	0.955141	0.487842
0.0774485	6691.55	-0.538928	1.35925	0.183687	0.180909	9.64412	0.0624962	-0.0708765	60.9168	6002.3	0.0901818	0.99796	0.989976	0.593455	0.958138	0.484867
0.0775495	6700.27	-0.538145	1.35934	0.183077	0.180623	9.64434	0.062808	-0.0710714	60.9248	6011.02	0.0906005	0.998015	0.989238	0.591443	0.95894	0.483491
0.0777945	6721.44	-0.536243	1.35953	0.181596	0.179927	9.64487	0.0635645	-0.0715444	60.9444	6032.19	0.0916167	0.998149	0.987447	0.58656	0.960886	0.480153
0.0779033	6730.85	-0.535299	1.36008	0.181274	0.179668	9.64499	0.0638988	-0.0717215	60.9282	6041.59	0.0921212	0.998514	0.986781	0.585501	0.961746	0.478902
0.078144	6751.64	-0.533212	1.36127	0.180563	0.179096	9.64527	0.0646379	-0.0721132	60.8925	6062.39	0.0932365	0.999322	0.985308	0.583157	0.963647	0.476137
0.0782497	6760.77	-0.532285	1.36133	0.179487	0.178919	9.64475	0.0649979	-0.0722676	60.8936	6071.52	0.0937318	0.999358	0.984854	0.579609	0.964573	0.475048
0.0784894	6781.49	-0.530183	1.36145	0.177044	0.178518	9.64354	0.0658149	-0.0726178	60.8962	6092.23	0.0948555	0.99944	0.983822	0.571557	0.966674	0.472576
0.0785998	6791.02	-0.528484	1.36143	0.176255	0.178395	9.64374	0.0660636	-0.0728127	60.9021	6101.77	0.0957631	0.999425	0.983505	0.568954	0.967314	0.4712
0.078842	6811.95	-0.524758	1.36138	0.174522	0.178125	9.64416	0.0666092	-0.0732404	60.915	6122.69	0.0977546	0.999391	0.982809	0.563241	0.968718	0.468181
0.0789465	6820.97	-0.523839	1.36165	0.173855	0.177952	9.64474	0.0669381	-0.0733715	60.9166	6131.72	0.0982457	0.999577	0.982364	0.561043	0.969564	0.467256
0.0791852	6841.6	-0.521739	1.36228	0.172331	0.177558	9.64607	0.0676896	-0.0736709	60.9202	6152.35	0.0993679	1	0.98135	0.556019	0.971497	0.465142
0.0792911	6850.75	-0.520789	1.36148	0.171658	0.177355	9.6462	0.0680121	-0.0738713	60.9215	6161.5	0.0998755	0.999459	0.980827	0.553801	0.972326	0.463728
0.0795348	6871.81	-0.518603	1.35963	0.170109	0.176888	9.64652	0.0687543	-0.0743323	60.9246	6182.55	0.101044	0.998213	0.979624	0.548696	0.974235	0.460474
0.0796387	6880.78	-0.51735	1.3603	0.169579	0.176697	9.64751	0.0690947	-0.0744568	60.9095	6191.53	0.101713	0.998662	0.979134	0.546948	0.975111	0.459596
0.0798816	6901.77	-0.514421	1.36185	0.168339	0.176252	9.64981	0.0698906	-0.0747479	60.8741	6212.52	0.103279	0.999713	0.977988	0.542859	0.977158	0.45754
0.0799897	6911.11	-0.513254	1.36122	0.167884	0.176075	9.64996	0.0702269	-0.0749299	60.8762	6221.86	0.103902	0.999287	0.977534	0.541359	0.978023	0.456256
0.080232	6932.05	-0.510638	1.3598	0.166864	0.17568	9.65028	0.0709807	-0.0753376	60.8809	6242.79	0.1053	0.99833	0.976516	0.537998	0.979962	0.453378
0.0803357	6941	-0.509054	1.35984	0.166189	0.175398	9.64979	0.0712321	-0.0754394	60.8872	6251.75	0.106147	0.998353	0.975789	0.535774	0.980609	0.45266
0.0805754	6961.72	-0.505388	1.35991	0.164628	0.174744	9.64866	0.071814	-0.0756749	60.9017	6272.46	0.108106	0.998404	0.974107	0.530627	0.982106	0.450998
0.0806805	6970.8	-0.504605	1.35907	0.16428	0.174376	9.64873	0.0717894	-0.075808	60.9113	6281.54	0.108524	0.997834	0.973159	0.529478	0.982042	0.450058
0.0809275	6992.14	-0.502766	1.35708	0.16346	0.17351	9.64889	0.0717318	-0.076121	60.9339	6302.88	0.109507	0.996494	0.970929	0.526777	0.981894	0.447849
0.0810278	7000.8	-0.501176	1.35706	0.162982	0.173538	9.65004	0.072038	-0.0762602	60.9236	6311.55	0.110357	0.996483	0.971002	0.525201	0.982682	0.446867
0.0812721	7021.91	-0.497303	1.35703	0.161817	0.173607	9.65284	0.0727839	-0.0765994	60.8983	6332.66	0.112426	0.996458	0.97118	0.52136	0.9846	0.444472
0.0813778	7031.04	-0.495849	1.35645	0.161997	0.173301	9.65351	0.0729529	-0.0767418	60.8907	6341.78	0.113204	0.996066	0.970393	0.521955	0.985035	0.443467
0.0816172	7051.72	-0.492554	1.35513	0.162406	0.172608	9.65504	0.0733359	-0.0770647	60.8737	6362.47	0.114964	0.995179	0.968609	0.523303	0.98602	0.441188
0.0817235	7060.91	-0.491464	1.35472	0.161825	0.17225	9.65516	0.0734361	-0.0771684	60.8793	6371.66	0.115547	0.994903	0.967688	0.521388	0.986278	0.440456
0.0819695	7082.17	-0.488945	1.35377	0.160482	0.171422	9.65545	0.0736681	-0.0774081	60.8926	6392.91	0.116893	0.994262	0.965556	0.516959	0.986875	0.438764
0.0820738	7091.18	-0.487815	1.35313	0.160236	0.1714	9.65606	0.0738355	-0.0775793	60.9011	6401.92	0.117497	0.993831	0.9655	0.516147	0.987306	0.437556
0.0823155	7112.06	-0.485197	1.35165	0.159665	0.17135	9.65745	0.0742237	-0.0779761	60.9208	6422.81	0.118896	0.992833	0.96537	0.514265	0.988304	0.434755
0.0824276	7121.74	-0.483756	1.35142	0.158815	0.171095	9.65665	0.0743525	-0.078071	60.9261	6432.49	0.119666	0.992678	0.964714	0.511465	0.988635	0.434085
0.0826613	7141.93	-0.480752	1.35094	0.157044	0.170564	9.65498	0.0746211	-0.0782688	60.9371	6452.68	0.121271	0.992356	0.963347	0.505627	0.989326	0.432689
0.0827727	7151.56	-0.479455	1.3502	0.156486	0.170243	9.65586	0.0748381	-0.0783708	60.9329	6462.3	0.121964	0.991857	0.962522	0.503785	0.989884	0.431969
0.0830153	7172.52	-0.476629	1.34859	0.155268	0.169545	9.65778	0.0753108	-0.078593	60.9234	6483.27	0.123474	0.990769	0.960725	0.499771	0.9911	0.430401
0.0831223	7181.77	-0.475313	1.34835	0.155664	0.169347	9.6571	0.0755222	-0.0787151	60.9274	6492.51	0.124178	0.990604	0.960216	0.501077	0.991644	0.429539
0.0833661	7202.83	-0.472312	1.34779	0.156567	0.168897	9.65554	0.0760038	-0.0789933	60.9363	6513.57	0.125782	0.990229	0.959056	0.504052	0.992883	0.427575
0.083474	7212.16	-0.470564	1.34716	0.155179	0.168597	9.65681	0.0762119	-0.0791275	60.9288	6522.9	0.126716	0.989803	0.958284	0.499478	0.993418	0.426628
0.0837098	7232.53	-0.466745	1.34578	0.152149	0.167941	9.65957	0.0766662	-0.0794206	60.9122	6543.27	0.128757	0.988874	0.956597	0.48949	0.994587	0.424559
0.0838356	7243.4	-0.465487	1.34493	0.151974	0.167824	9.66131	0.0766869	-0.0795491	60.8963	6554.14	0.129429	0.988298	0.956295	0.48891	0.99464	0.423652
0.0840608	7262.86	-0.463235	1.3434	0.151659	0.167614	9.66443	0.0767239	-0.079779	60.8678	6573.6	0.130632	0.987269	0.955754	0.487873	0.994735	0.422029
0.0841802	7273.17	-0.461947	1.34291	0.151767	0.167196	9.66396	0.0767638	-0.0799085	60.8755	6583.91	0.131321	0.986942	0.954677	0.48823	0.994838	0.421115
0.0844118	7293.18	-0.459448	1.34197	0.151977	0.166384	9.66306	0.0768413	-0.0801597	60.8904	6603.92	0.132656	0.986307	0.952588	0.488923	0.995037	0.419342
0.0845311	7303.49	-0.458075	1.3409	0.151252	0.166005	9.66284	0.0769065	-0.0802174	60.8943	6614.23	0.13339	0.985586	0.951613	0.486531	0.995205	0.418935
0.0847553	7322.86	-0.455496	1.3389	0.149888	0.165294	9.66244	0.0770291	-0.0803258	60.9017	6633.6	0.134768	0.984232	0.949783	0.482036	0.99552	0.41817
0.0848769	7333.36	-0.453577	1.33834	0.149576	0.165055	9.66321	0.0771718	-0.0804445	60.8854	6644.1	0.135793	0.983855	0.949168	0.481008	0.995887	0.417332
0.0851078	7353.32	-0.449931	1.33727	0.148984	0.164601	9.66465	0.0774431	-0.08067	60.8543	6664.06	0.137742	0.983138	0.947999	0.479054	0.996585	0.41574
0.0852233	7363.29	-0.448357	1.3366	0.148276	0.164551	9.66527	0.0775157	-0.0807941	60.8393	6674.04	0.138583	0.982685	0.947869	0.476721	0.996772	0.414864
0.0854524	7383.09	-0.445233	1.33527	0.146871	0.164451	9.6665	0.0776597	-0.0810403	60.8093	6693.83	0.140253	0.981787	0.947611	0.472088	0.997142	0.413126
0.0855716	7393.39	-0.443902	1.33474	0.146948	0.164032	9.66763	0.0777626	-0.0811348	60.8055	6704.13	0.140964	0.981432	0.946533	0.472343	0.997407	0.41246
0.0857997	7413.1	-0.441354	1.33374	0.147096	0.16323	9.66978	0.0779594	-0.0813156	60.7983	6723.84	0.142326	0.980754	0.94447	0.47283	0.997913	0.411184
0.0859205	7423.53	-0.440247	1.33275	0.147072	0.162948	9.67005	0.0779586	-0.0814065	60.7904	6734.28	0.142917	0.980089	0.943743	0.472753	0.997911	0.410542
0.0861503	7443.39	-0.438143	1.33088	0.147027	0.162411	9.67056	0.0779572	-0.0815794	60.7753	6754.14	0.144042	0.978824	0.942362	0.472605	0.997907	0.409321
0.0862663	7453.41	-0.436276	1.33024	0.14704	0.162261	9.67105	0.0781209	-0.0816987	60.7513	6764.15	0.145039	0.978396	0.941975	0.472648	0.998329	0.408479
0.0864943	7473.11	-0.432605	1.32899	0.147066	0.161965	9.67202	0.0784431	-0.0819335	60.7041	6783.85	0.147001	0.977553	0.941214	0.472733	0.999157	0.406822
0.0866277	7484.63	-0.430925	1.32829	0.146218	0.161607	9.67306	0.0782936	-0.0820119	60.7035	6795.38	0.147899	0.97708	0.940293	0.469936	0.998773	0.406268
0.0868468	7503.56	-0.428165	1.32714	0.144825	0.161019	9.67479	0.078048	-0.0821408	60.7025	6814.31	0.149374	0.976304	0.938779	0.465344	0.998141	0.405359
0.0869793	7515.02	-0.426527	1.32638	0.144143	0.160701	9.67468	0.0783249	-0.082267	60.7054	6825.76	0.150249	0.975789	0.937959	0.463097	0.998853	0.404468
0.0871927	7533.45	-0.423889	1.32515	0.143046	0.160188	9.67452	0.0787707	-0.0824702	60.71	6844.2	0.151659	0.97496	0.93664	0.459481	1	0.403034
0.0873258	7544.95	-0.422294	1.32376	0.142626	0.159966	9.67543	0.0787285	-0.08257	60.6975	6855.69	0.152512	0.974024	0.936068	0.458097	0.999891	0.40233
0.087544	7563.8	-0.419676	1.32148	0.141938	0.159602	9.67693	0.0786592	-0.0827337	60.6771	6874.55	0.153911	0.972487	0.93513	0.455826	0.999713	0.401174
0.0876781	7575.39	-0.418265	1.32091	0.142069	0.159418	9.6758	0.0786576	-0.0828158	60.6724	6886.13	0.154664	0.972102	0.934657	0.456259	0.999709	0.400594
0.0878878	7593.51	-0.41606	1.32001	0.142274	0.15913	9.67404	0.0786551	-0.0829443	60.665	6904.25	0.155843	0.9715	0.933917	0.456934	0.999703	0.399688
0.0880229	7605.18	-0.41461	1.31825	0.14128	0.158715	9.67458	0.078643	-0.0830757	60.6719	6915.92	0.156618	0.970308	0.932847	0.45366	0.999672	0.39876
0.0882397	7623.91	-0.412285	1.31541	0.139686	0.158048	9.67544	0.0786236	-0.0832866	60.6829	6934.65	0.15786	0.968395	0.93113	0.448405	0.999622	0.397271
0.0883751	7635.61	-0.410186	1.31522	0.139769	0.157823	9.67479	0.0785277	-0.0833315	60.6953	6946.35	0.158982	0.968269	0.930553	0.448678	0.999375	0.396955
0.0885857	7653.81	-0.40692	1.31493	0.139898	0.157474	9.67377	0.0783786	-0.0834013	60.7146	6964.55	0.160727	0.968073	0.929655	0.449102	0.998991	0.396462
0.0887203	7665.43	-0.405469	1.31383	0.140148	0.157048	9.67432	0.0782556	-0.0835173	60.7214	6976.18	0.161503	0.96733	0.928558	0.449927	0.998675	0.395643
0.0889355	7684.03	-0.403149	1.31206	0.140548	0.156367	9.6752	0.0780589	-0.0837029	60.7323	6994.77	0.162743	0.966139	0.926804	0.451246	0.998169	0.394333
0.0890678	7695.45	-0.400949	1.31097	0.140424	0.15618	9.6747	0.0780389	-0.0837882	60.7346	7006.2	0.163918	0.965401	0.926323	0.450836	0.998118	0.393731
0.0892801	7713.8	-0.397418	1.30921	0.140224	0.15588	9.67388	0.0780067	-0.0839251	60.7382	7024.55	0.165805	0.964214	0.925551	0.450177	0.998035	0.392764
0.0894103	7725.05	-0.396037	1.30812	0.140203	0.155503	9.67448	0.0779197	-0.0840097	60.7341	7035.79	0.166543	0.963478	0.92458	0.45011	0.997811	0.392167
0.0896274	7743.81	-0.393734	1.3063	0.14017	0.154874	9.67547	0.0777745	-0.0841509	60.7273	7054.55	0.167774	0.962251	0.922961	0.449999	0.997438	0.391171
0.089763	7755.53	-0.391663	1.30516	0.138926	0.154665	9.67584	0.0778275	-0.0842471	60.7265	7066.27	0.168881	0.961486	0.922423	0.445899	0.997574	0.390492
0.0899792	7774.2	-0.388363	1.30336	0.136945	0.154332	9.67643	0.077912	-0.0844004	60.7253	7084.95	0.170644	0.960267	0.921566	0.439368	0.997791	0.38941
0.090109	7785.42	-0.38673	1.30199	0.137486	0.154085	9.67678	0.0778999	-0.0844768	60.7091	7096.16	0.171517	0.959344	0.92093	0.441153	0.99776	0.388871
0.0903262	7804.19	-0.383997	1.2997	0.138392	0.153671	9.67736	0.0778796	-0.0846046	60.6818	7114.93	0.172978	0.9578	0.919865	0.444139	0.997708	0.387968
0.0904608	7815.82	-0.382177	1.29903	0.137837	0.153317	9.67756	0.0777054	-0.0846462	60.6723	7126.56	0.17395	0.957347	0.918954	0.442311	0.99726	0.387675
0.0906766	7834.45	-0.379259	1.29795	0.136949	0.15275	9.67789	0.0774261	-0.0847128	60.6572	7145.2	0.175509	0.95662	0.917494	0.43938	0.996541	0.387205
0.0908046	7845.51	-0.378207	1.29666	0.136597	0.152197	9.67797	0.0772546	-0.0847909	60.652	7156.26	0.176072	0.955751	0.91607	0.438223	0.9961	0.386653
0.0910276	7864.78	-0.376373	1.29441	0.135986	0.151233	9.67811	0.0769558	-0.0849271	60.6431	7175.53	0.177052	0.954238	0.91359	0.436206	0.995332	0.385692
0.091159	7876.14	-0.374706	1.29332	0.135508	0.150778	9.6782	0.0767549	-0.0850322	60.6461	7186.88	0.177942	0.953496	0.912419	0.434632	0.994815	0.38495
0.0913789	7895.14	-0.371918	1.29148	0.134709	0.150017	9.67835	0.0764189	-0.085208	60.6513	7205.88	0.179433	0.952256	0.910458	0.431998	0.99395	0.383709
0.0915051	7906.04	-0.370757	1.29072	0.134332	0.149801	9.67814	0.0762136	-0.0852555	60.6548	7216.78	0.180053	0.951744	0.909904	0.430753	0.993423	0.383374
0.0917277	7925.28	-0.368707	1.28938	0.133665	0.149421	9.67776	0.0758513	-0.0853393	60.661	7236.02	0.181148	0.950841	0.908925	0.428556	0.992491	0.382782
0.0918533	7936.12	-0.366729	1.28796	0.133755	0.149129	9.67752	0.0757462	-0.0854122	60.6721	7246.87	0.182205	0.949885	0.908172	0.428851	0.99222	0.382268
0.0920781	7955.55	-0.363187	1.28542	0.133915	0.148605	9.67708	0.0755579	-0.0855427	60.692	7266.29	0.184098	0.948171	0.906825	0.429381	0.991736	0.381347
0.0921978	7965.89	-0.361738	1.28446	0.133107	0.148159	9.67752	0.0752999	-0.0855909	60.705	7276.63	0.184873	0.947524	0.905676	0.426715	0.991072	0.381007
0.092422	7985.26	-0.359024	1.28266	0.131592	0.147323	9.67833	0.0748168	-0.0856812	60.7293	7296	0.186323	0.946311	0.903524	0.421722	0.98983	0.380369
0.0925484	7996.18	-0.357612	1.2814	0.131479	0.147136	9.67806	0.0747196	-0.0857346	60.7295	7306.93	0.187078	0.945461	0.903042	0.42135	0.98958	0.379992
0.0927746	8015.73	-0.355087	1.27915	0.131277	0.146801	9.67756	0.0745457	-0.0858302	60.7299	7326.47	0.188427	0.943941	0.902181	0.420685	0.989132	0.379318
0.0928918	8025.85	-0.353758	1.27844	0.130684	0.146522	9.67731	0.0743687	-0.0858984	60.7382	7336.6	0.189137	0.943467	0.901464	0.41873	0.988677	0.378836
0.0931188	8045.46	-0.351183	1.27708	0.129536	0.145983	9.67683	0.074026	-0.0860305	60.7545	7356.21	0.190513	0.942549	0.900075	0.414944	0.987796	0.377904
0.0932471	8056.55	-0.349885	1.27641	0.129525	0.145792	9.67718	0.0739162	-0.0861056	60.7395	7367.3	0.191207	0.942098	0.899583	0.414907	0.987513	0.377374
0.0934717	8075.96	-0.347613	1.27524	0.129505	0.145457	9.67779	0.0737239	-0.086237	60.7132	7386.7	0.192421	0.941311	0.898722	0.414843	0.987018	0.376446
0.0935934	8086.47	-0.346458	1.27351	0.129607	0.145233	9.67781	0.0736422	-0.0862843	60.7088	7397.21	0.193038	0.940142	0.898145	0.415179	0.986808	0.376112
0.0938178	8105.86	-0.344328	1.27031	0.129795	0.14482	9.67786	0.0734915	-0.0863716	60.7007	7416.6	0.194176	0.937986	0.897081	0.415799	0.986421	0.375496
0.0939439	8116.75	-0.342552	1.26961	0.129269	0.144125	9.67863	0.0733205	-0.0864306	60.7049	7427.49	0.195126	0.937508	0.895292	0.414064	0.985981	0.37508
0.0941639	8135.77	-0.339452	1.26837	0.12835	0.142912	9.67997	0.0730219	-0.0865336	60.7122	7446.51	0.196782	0.936674	0.89217	0.411034	0.985213	0.374353
0.0942946	8147.05	-0.338354	1.26731	0.128443	0.142846	9.68016	0.0728888	-0.0866118	60.7094	7457.8	0.197369	0.935959	0.892	0.411342	0.98487	0.373801
0.0945189	8166.44	-0.336467	1.26549	0.128604	0.142732	9.68048	0.0726602	-0.086746	60.7047	7477.18	0.198378	0.934732	0.891708	0.411871	0.984282	0.372854
0.094638	8176.72	-0.334889	1.26435	0.128514	0.142693	9.68026	0.0726106	-0.0867731	60.7029	7487.47	0.199221	0.933961	0.891606	0.411575	0.984155	0.372662
0.0948573	8195.67	-0.331982	1.26224	0.128348	0.142619	9.67987	0.0725192	-0.0868231	60.6995	7506.41	0.200774	0.932543	0.891417	0.411028	0.98392	0.372309
0.0949824	8206.48	-0.330559	1.26168	0.127861	0.142076	9.68001	0.0724216	-0.0868891	60.6867	7517.23	0.201535	0.932163	0.890019	0.409424	0.983669	0.371843
0.095217	8226.75	-0.327891	1.26062	0.12695	0.141059	9.68025	0.0722386	-0.0870129	60.6626	7537.49	0.202961	0.931452	0.8874	0.406419	0.983198	0.37097
0.0953393	8237.32	-0.326301	1.25952	0.126892	0.141068	9.68071	0.0720606	-0.0870917	60.6673	7548.06	0.20381	0.930706	0.887424	0.406229	0.98274	0.370414
0.0955589	8256.29	-0.323447	1.25753	0.126789	0.141084	9.68153	0.071741	-0.0872331	60.6759	7567.03	0.205336	0.929366	0.887466	0.405888	0.981918	0.369416
0.0956858	8267.25	-0.322033	1.25656	0.126489	0.140551	9.6814	0.0715712	-0.0872654	60.6788	7578	0.206091	0.928714	0.886093	0.404901	0.981481	0.369187
0.0959144	8287.01	-0.319485	1.25482	0.12595	0.13959	9.68118	0.0712651	-0.0873237	60.6839	7597.75	0.207453	0.92754	0.883619	0.403122	0.980694	0.368776
0.0960306	8297.05	-0.318349	1.25393	0.125627	0.13945	9.68142	0.0710821	-0.0873794	60.6761	7607.79	0.20806	0.92694	0.883259	0.40206	0.980223	0.368383
0.0962557	8316.5	-0.31615	1.25221	0.125003	0.139179	9.68189	0.0707277	-0.0874871	60.6608	7627.24	0.209235	0.92578	0.882562	0.400002	0.979311	0.367622
0.0963805	8327.28	-0.315098	1.25042	0.125338	0.138605	9.68041	0.0704197	-0.0875472	60.6558	7638.02	0.209797	0.924574	0.881084	0.401107	0.978519	0.367198
0.0966069	8346.84	-0.313191	1.24718	0.125946	0.137563	9.67772	0.0698611	-0.0876561	60.6467	7657.58	0.210816	0.922388	0.878402	0.403111	0.977082	0.36643
0.0967261	8357.14	-0.311864	1.24618	0.12515	0.137551	9.67895	0.0697737	-0.0876953	60.6519	7667.88	0.211526	0.921715	0.87837	0.400486	0.976857	0.366153
0.0969585	8377.22	-0.309275	1.24424	0.123597	0.137526	9.68135	0.0696032	-0.0877718	60.6622	7687.96	0.212909	0.920404	0.878307	0.395368	0.976419	0.365613
0.097076	8387.37	-0.307824	1.24345	0.123716	0.137103	9.68009	0.0694352	-0.0877593	60.6656	7698.11	0.213684	0.919869	0.877217	0.39576	0.975987	0.365701
0.0973045	8407.11	-0.305002	1.2419	0.123948	0.136279	9.67763	0.0691084	-0.0877349	60.6723	7717.85	0.215193	0.918828	0.875098	0.396522	0.975146	0.365874
0.0974218	8417.25	-0.30389	1.24102	0.123987	0.135989	9.67661	0.0689776	-0.0878155	60.6783	7727.99	0.215787	0.918235	0.874351	0.396653	0.97481	0.365305
0.0976541	8437.31	-0.301688	1.23928	0.124066	0.135414	9.6746	0.0687188	-0.087975	60.6902	7748.06	0.216964	0.91706	0.872872	0.396912	0.974144	0.364179
0.0977657	8446.96	-0.300263	1.23836	0.123748	0.135128	9.67441	0.0685051	-0.0880241	60.6926	7757.7	0.217725	0.916442	0.872135	0.395865	0.973594	0.363832
0.0980002	8467.22	-0.297269	1.23644	0.123081	0.134527	9.674	0.0680562	-0.0881273	60.6977	7777.96	0.219325	0.915145	0.870587	0.393666	0.972439	0.363104
0.0981179	8477.38	-0.296302	1.23518	0.12313	0.13419	9.67477	0.0679821	-0.0881613	60.6999	7788.13	0.219842	0.914297	0.869721	0.393826	0.972249	0.362864
0.0983443	8496.95	-0.29444	1.23276	0.123223	0.133542	9.67624	0.0678396	-0.0882269	60.7043	7807.69	0.220837	0.912666	0.868053	0.394133	0.971882	0.362401
0.0984629	8507.2	-0.293183	1.23171	0.122744	0.133537	9.67677	0.0677122	-0.0882684	60.6932	7817.94	0.221509	0.911953	0.868039	0.392554	0.971555	0.362108
0.0986989	8527.58	-0.290684	1.22961	0.121792	0.133526	9.67784	0.0674589	-0.0883507	60.6711	7838.33	0.222844	0.910535	0.868011	0.389416	0.970903	0.361527
0.0988139	8537.52	-0.28901	1.2287	0.121893	0.13318	9.67832	0.0672955	-0.0884376	60.6691	7848.26	0.223739	0.909922	0.867119	0.389749	0.970483	0.360914
0.0990472	8557.68	-0.285613	1.22685	0.122098	0.132477	9.67929	0.0669638	-0.0886137	60.665	7868.43	0.225554	0.908677	0.865311	0.390425	0.96963	0.35967
0.0991596	8567.39	-0.284408	1.22607	0.121853	0.132206	9.67941	0.0667957	-0.0886375	60.6691	7878.13	0.226198	0.908153	0.864614	0.389616	0.969197	0.359502
0.0993953	8587.75	-0.281881	1.22444	0.121338	0.131639	9.67966	0.0664431	-0.0886874	60.6777	7898.5	0.227548	0.907053	0.863154	0.387919	0.96829	0.35915
0.0995097	8597.64	-0.281086	1.22354	0.12139	0.131326	9.67833	0.0662486	-0.088765	60.6723	7908.38	0.227974	0.906445	0.862349	0.388092	0.96779	0.358603
0.0997433	8617.83	-0.27946	1.22169	0.121498	0.130687	9.6756	0.0658515	-0.0889234	60.6612	7928.57	0.228842	0.905201	0.860704	0.388447	0.966768	0.357485
0.0998551	8627.48	-0.277894	1.22065	0.121057	0.130479	9.67617	0.0656587	-0.0889827	60.6637	7938.22	0.229679	0.904495	0.860167	0.386993	0.966273	0.357066
0.100089	8647.7	-0.274614	1.21846	0.120133	0.130042	9.67736	0.0652549	-0.0891069	60.669	7958.44	0.231432	0.903017	0.859043	0.383947	0.965234	0.356189
0.100205	8657.68	-0.273185	1.21746	0.120117	0.129971	9.67738	0.0652085	-0.0891248	60.6662	7968.42	0.232196	0.902345	0.85886	0.383894	0.965115	0.356063
0.100441	8678.12	-0.270259	1.21542	0.120084	0.129826	9.67741	0.0651134	-0.0891616	60.6604	7988.86	0.233759	0.900968	0.858488	0.383786	0.96487	0.355803
0.10055	8687.5	-0.269546	1.21407	0.119735	0.129492	9.67676	0.0649175	-0.0891974	60.6619	7998.24	0.23414	0.900062	0.857628	0.382635	0.964366	0.355551
0.100792	8708.46	-0.267952	1.21107	0.118955	0.128747	9.67528	0.0644794	-0.0892774	60.6654	8019.2	0.234992	0.898037	0.855708	0.380064	0.963239	0.354986
0.100903	8717.98	-0.266353	1.21052	0.118837	0.128451	9.67538	0.0643842	-0.0893354	60.6579	8028.73	0.235847	0.897666	0.854948	0.379676	0.962994	0.354576
0.101142	8738.66	-0.262882	1.20932	0.118582	0.127809	9.6756	0.0641775	-0.0894615	60.6414	8049.41	0.237702	0.896859	0.853296	0.378833	0.962463	0.353686
0.101248	8747.82	-0.261867	1.20836	0.118349	0.127473	9.67611	0.0641004	-0.0894977	60.6495	8058.56	0.238244	0.896212	0.852431	0.378065	0.962264	0.353431
0.101497	8769.33	-0.25948	1.20611	0.117801	0.126684	9.67731	0.0639191	-0.0895827	60.6684	8080.08	0.239519	0.894691	0.8504	0.37626	0.961798	0.352831
0.101596	8777.87	-0.258391	1.20516	0.117447	0.126536	9.67663	0.0637727	-0.0896402	60.6788	8088.61	0.240102	0.894049	0.850017	0.375094	0.961421	0.352425
0.10184	8798.96	-0.2557	1.2028	0.116574	0.126168	9.67495	0.063411	-0.0897823	60.7043	8109.7	0.24154	0.892461	0.849072	0.372213	0.960491	0.351422
0.101942	8807.79	-0.25466	1.20185	0.116653	0.125986	9.67504	0.0633685	-0.0898017	60.6973	8118.53	0.242095	0.891822	0.848603	0.372476	0.960382	0.351285
0.102196	8829.71	-0.25208	1.1995	0.116851	0.125534	9.67528	0.063263	-0.0898499	60.68	8140.46	0.243474	0.890234	0.847441	0.373128	0.96011	0.350945
0.102291	8837.95	-0.250912	1.19897	0.116563	0.125388	9.6765	0.063052	-0.0899112	60.6827	8148.7	0.244098	0.889879	0.847063	0.372179	0.959568	0.350512
0.102548	8860.12	-0.247768	1.19756	0.115789	0.124993	9.67979	0.0624845	-0.0900762	60.6902	8170.87	0.245779	0.888923	0.846046	0.369626	0.958108	0.349347
0.102638	8867.97	-0.246822	1.19681	0.116167	0.124717	9.67957	0.0624891	-0.0900897	60.6752	8178.71	0.246284	0.888418	0.845337	0.370874	0.95812	0.349252
0.102888	8889.5	-0.244226	1.19475	0.117207	0.123961	9.67896	0.0625019	-0.0901267	60.634	8200.25	0.247671	0.88703	0.84339	0.3743	0.958153	0.348991
0.102984	8897.85	-0.243017	1.194	0.116575	0.123848	9.67958	0.0623882	-0.0901702	60.6242	8208.59	0.248317	0.886527	0.843099	0.372219	0.95786	0.348684
0.103244	8920.28	-0.239768	1.192	0.114879	0.123544	9.68124	0.0620826	-0.0902873	60.5979	8231.02	0.250054	0.885175	0.842316	0.366626	0.957074	0.347858
0.103333	8928	-0.238862	1.19114	0.114845	0.123323	9.68197	0.0619812	-0.0903356	60.5935	8238.75	0.250538	0.884596	0.841749	0.366514	0.956813	0.347517
0.103589	8950.12	-0.236266	1.18868	0.114748	0.122693	9.68406	0.0616905	-0.090474	60.581	8260.87	0.251925	0.882936	0.840126	0.366194	0.956065	0.34654
0.103681	8958.04	-0.235261	1.18829	0.114658	0.122578	9.68399	0.0615355	-0.0905059	60.5761	8268.78	0.252462	0.882677	0.83983	0.3659	0.955667	0.346315
0.103939	8980.35	-0.232427	1.18721	0.114407	0.122254	9.6838	0.0610986	-0.0905958	60.5622	8291.1	0.253977	0.881946	0.838997	0.36507	0.954543	0.34568
0.104027	8987.94	-0.231519	1.18638	0.11431	0.122174	9.68313	0.0610249	-0.0906463	60.5632	8298.69	0.254462	0.881387	0.838791	0.36475	0.954353	0.345323
0.104286	9010.32	-0.228844	1.18393	0.114024	0.121939	9.68118	0.0608078	-0.0907954	60.5662	8321.07	0.255891	0.879737	0.838185	0.363808	0.953795	0.344271
0.104376	9018.06	-0.228056	1.18325	0.114347	0.121587	9.68172	0.0606252	-0.0908149	60.5655	8328.81	0.256313	0.879274	0.837279	0.364875	0.953325	0.344134
0.104624	9039.56	-0.225866	1.18134	0.115246	0.120609	9.68321	0.0601181	-0.090869	60.5634	8350.3	0.257483	0.877989	0.834763	0.367838	0.952021	0.343752
0.104722	9047.99	-0.225017	1.1802	0.114566	0.120455	9.68338	0.0600488	-0.0909096	60.5677	8358.73	0.257937	0.87722	0.834366	0.365596	0.951842	0.343465
0.104986	9070.79	-0.222722	1.17712	0.112727	0.120037	9.68384	0.0598612	-0.0910194	60.5795	8381.53	0.259163	0.875141	0.83329	0.359532	0.95136	0.34269
0.105064	9077.56	-0.221766	1.17627	0.112453	0.119814	9.68406	0.0597947	-0.0910566	60.58	8388.3	0.259674	0.874573	0.832716	0.358631	0.951189	0.342428
0.105333	9100.75	-0.21849	1.17339	0.111517	0.119049	9.68481	0.059567	-0.0911837	60.5818	8411.49	0.261425	0.872628	0.830746	0.355543	0.950603	0.34153
0.10541	9107.42	-0.217834	1.17269	0.112071	0.119073	9.68464	0.0593992	-0.0912288	60.5903	8418.17	0.261775	0.872155	0.830808	0.35737	0.950172	0.341212
0.105686	9131.26	-0.215492	1.17018	0.114051	0.119158	9.68401	0.0587999	-0.0913897	60.6208	8442.01	0.263027	0.870466	0.831028	0.363896	0.94863	0.340076
0.105765	9138.07	-0.214559	1.16976	0.113576	0.118825	9.6845	0.05882	-0.0914219	60.6224	8448.82	0.263525	0.870183	0.830171	0.362333	0.948682	0.339849
0.106034	9161.38	-0.211364	1.16833	0.111953	0.117686	9.68615	0.0588885	-0.0915321	60.6277	8472.12	0.265233	0.869216	0.827237	0.356981	0.948858	0.339071
0.106112	9168.12	-0.210538	1.16803	0.111853	0.117552	9.68612	0.0587004	-0.0915476	60.6252	8478.86	0.265674	0.869012	0.826894	0.356653	0.948374	0.338962
0.106386	9191.72	-0.207648	1.16697	0.111505	0.117086	9.68605	0.058042	-0.091602	60.6164	8502.46	0.267219	0.8683	0.825694	0.355506	0.94668	0.338578
0.106454	9197.63	-0.206805	1.16624	0.111346	0.116901	9.68603	0.0580493	-0.0916472	60.6224	8508.38	0.267669	0.867809	0.825219	0.354982	0.946699	0.338259
0.10673	9221.44	-0.203406	1.16331	0.110706	0.116158	9.68598	0.0580789	-0.0918294	60.6466	8532.19	0.269486	0.865828	0.823304	0.352871	0.946775	0.336973
0.1068	9227.55	-0.202672	1.16252	0.110757	0.115969	9.6862	0.0579807	-0.0918462	60.6534	8538.3	0.269878	0.865297	0.822819	0.353039	0.946523	0.336854
0.107079	9251.61	-0.199781	1.15942	0.110959	0.115227	9.68711	0.057594	-0.0919121	60.6801	8562.36	0.271423	0.863206	0.820908	0.353703	0.945528	0.336389
0.107151	9257.84	-0.199337	1.15901	0.110985	0.115276	9.6865	0.057563	-0.0919494	60.6853	8568.59	0.27166	0.86293	0.821036	0.353789	0.945448	0.336126
0.107429	9281.83	-0.197629	1.15743	0.111085	0.115467	9.68415	0.0574436	-0.0920929	60.7053	8592.57	0.272573	0.861867	0.821527	0.354119	0.945141	0.335113
0.107507	9288.58	-0.196799	1.15692	0.110827	0.11521	9.68459	0.0574011	-0.0921226	60.7036	8599.33	0.273016	0.861524	0.820866	0.35327	0.945032	0.334903
0.107774	9311.69	-0.193962	1.15518	0.109947	0.114333	9.68611	0.0572558	-0.0922243	60.6977	8622.43	0.274532	0.860352	0.818608	0.350369	0.944658	0.334185
0.107853	9318.53	-0.193109	1.15475	0.110025	0.114249	9.68598	0.0570887	-0.0922511	60.7005	8629.28	0.274988	0.860058	0.818392	0.350626	0.944228	0.333997
0.108122	9341.74	-0.190216	1.15327	0.11029	0.113964	9.68554	0.0565219	-0.0923418	60.7104	8652.48	0.276535	0.859062	0.817658	0.351499	0.942771	0.333356
0.108197	9348.21	-0.189624	1.15258	0.110367	0.113723	9.68613	0.0565017	-0.0923907	60.7083	8658.95	0.276851	0.858593	0.817037	0.351754	0.942719	0.333011
0.108466	9371.49	-0.187494	1.15007	0.110646	0.112854	9.68826	0.056429	-0.0925668	60.7007	8682.24	0.277989	0.856904	0.814801	0.352672	0.942531	0.331768
0.108543	9378.1	-0.186822	1.14973	0.11051	0.112701	9.68826	0.0563412	-0.0925687	60.7042	8688.84	0.278348	0.856671	0.814406	0.352223	0.942306	0.331755
0.10882	9402.06	-0.184387	1.14847	0.110016	0.112144	9.68824	0.0560228	-0.0925755	60.7168	8712.8	0.27965	0.855827	0.812974	0.350596	0.941486	0.331707
0.108896	9408.58	-0.183402	1.14803	0.109867	0.112017	9.68871	0.0559644	-0.0926017	60.7204	8719.33	0.280176	0.85553	0.812645	0.350103	0.941336	0.331521
0.109171	9432.33	-0.179816	1.14643	0.109322	0.111552	9.69039	0.0557517	-0.0926973	60.7333	8743.08	0.282092	0.854449	0.811449	0.348309	0.940789	0.330847
0.109242	9438.52	-0.179286	1.14579	0.109039	0.111562	9.69075	0.0557773	-0.0927485	60.7313	8749.27	0.282376	0.854017	0.811475	0.347374	0.940855	0.330485
0.109509	9461.53	-0.177315	1.14341	0.107984	0.111601	9.69207	0.0558727	-0.0929388	60.7237	8772.28	0.283429	0.852413	0.811575	0.343896	0.941101	0.329142
0.109589	9468.46	-0.17676	1.14256	0.108114	0.111375	9.69217	0.0557673	-0.0929432	60.7266	8779.21	0.283726	0.85184	0.810994	0.344327	0.940829	0.329111
0.109868	9492.58	-0.174825	1.1396	0.108569	0.110589	9.69252	0.0554003	-0.0929587	60.7368	8803.33	0.284759	0.849843	0.80897	0.345827	0.939885	0.329002
0.109933	9498.17	-0.174278	1.13946	0.108638	0.110587	9.69283	0.0553646	-0.0929991	60.7332	8808.92	0.285052	0.849746	0.808966	0.346054	0.939794	0.328716
0.110212	9522.35	-0.171911	1.13883	0.108936	0.110581	9.69413	0.0552103	-0.0931742	60.7174	8833.1	0.286317	0.849327	0.808949	0.347035	0.939397	0.327481
0.110285	9528.62	-0.171128	1.13815	0.108348	0.110464	9.69435	0.0551349	-0.0931897	60.7166	8839.37	0.286735	0.848864	0.808649	0.345098	0.939203	0.327371
0.110565	9552.83	-0.168107	1.1355	0.106079	0.110014	9.6952	0.0548441	-0.0932496	60.7132	8863.57	0.288349	0.847079	0.807489	0.337616	0.938455	0.326948
0.110632	9558.58	-0.167829	1.13484	0.106535	0.109831	9.69544	0.0547781	-0.0932783	60.7113	8869.33	0.288498	0.846632	0.807019	0.33912	0.938285	0.326746
0.110915	9583.03	-0.166647	1.13202	0.108473	0.109054	9.69648	0.0544975	-0.0934001	60.7031	8893.77	0.28913	0.844733	0.805018	0.345511	0.937563	0.325886
0.110985	9589.12	-0.165973	1.13174	0.108239	0.108913	9.69693	0.0544787	-0.0934085	60.697	8899.86	0.28949	0.84454	0.804657	0.344738	0.937515	0.325827
0.111263	9613.17	-0.163311	1.1306	0.107313	0.108359	9.69874	0.0544044	-0.0934417	60.6729	8923.91	0.290913	0.843777	0.80323	0.341687	0.937324	0.325593
0.111331	9619.03	-0.162564	1.13013	0.107027	0.10819	9.69884	0.0543587	-0.0934783	60.6686	8929.78	0.291312	0.843456	0.802794	0.340743	0.937206	0.325334
0.111607	9642.85	-0.159534	1.1282	0.105865	0.107503	9.69924	0.0541729	-0.0936269	60.6511	8953.59	0.292931	0.842156	0.801026	0.336913	0.936728	0.324285
0.111679	9649.07	-0.159057	1.12754	0.105828	0.107486	9.69925	0.05415	-0.0936532	60.6524	8959.81	0.293186	0.841713	0.800984	0.33679	0.936669	0.3241
0.11196	9673.37	-0.157191	1.12498	0.105682	0.107422	9.69929	0.0540605	-0.0937558	60.6577	8984.11	0.294183	0.839982	0.800819	0.336309	0.936439	0.323375
0.112025	9678.95	-0.156891	1.12471	0.105847	0.107197	9.69986	0.0539201	-0.0937742	60.6574	8989.7	0.294343	0.839803	0.800239	0.336853	0.936078	0.323246
0.112311	9703.71	-0.155565	1.12353	0.106577	0.106198	9.7024	0.0532985	-0.0938555	60.6557	9014.46	0.295052	0.839008	0.797669	0.339261	0.934479	0.322672
0.112368	9708.6	-0.154899	1.12292	0.106356	0.106097	9.70224	0.0532659	-0.09387	60.6611	9019.34	0.295408	0.838596	0.797409	0.338532	0.934395	0.32257
0.11265	9732.95	-0.151582	1.11987	0.105254	0.105592	9.70149	0.053103	-0.0939423	60.6879	9043.7	0.297181	0.83654	0.79611	0.3349	0.933976	0.322059
0.112723	9739.23	-0.151104	1.11934	0.105206	0.105412	9.70152	0.0530726	-0.0939873	60.6901	9049.98	0.297436	0.83618	0.795645	0.334738	0.933898	0.321741
0.113008	9763.93	-0.149226	1.11724	0.105013	0.104702	9.70162	0.0529531	-0.0941644	60.6983	9074.67	0.29844	0.834766	0.793817	0.334104	0.933591	0.320491
0.11307	9769.24	-0.148597	1.11696	0.105186	0.104763	9.70208	0.0528752	-0.0941895	60.697	9079.99	0.298776	0.834573	0.793974	0.334673	0.93339	0.320314
0.113361	9794.36	-0.145627	1.1156	0.106002	0.10505	9.70428	0.0525072	-0.094308	60.6908	9105.1	0.300363	0.833662	0.794712	0.337362	0.932444	0.319478
0.113417	9799.23	-0.145041	1.11534	0.105806	0.104811	9.70436	0.0525409	-0.0943187	60.6917	9109.98	0.300676	0.833484	0.794098	0.336718	0.93253	0.319402
0.113711	9824.6	-0.141988	1.11396	0.104789	0.103569	9.70477	0.0527164	-0.0943745	60.6966	9135.34	0.302308	0.832555	0.790901	0.333364	0.932982	0.319008
0.113763	9829.13	-0.141627	1.1135	0.104743	0.103486	9.7049	0.0526691	-0.0944007	60.6966	9139.87	0.3025	0.832244	0.790687	0.333213	0.93286	0.318824
0.114055	9854.39	-0.139614	1.11093	0.104487	0.103023	9.70562	0.0524053	-0.0945467	60.6961	9165.13	0.303576	0.830511	0.789496	0.33237	0.932181	0.317793
0.114116	9859.64	-0.139089	1.11066	0.104666	0.102982	9.70584	0.052369	-0.0945686	60.6935	9170.38	0.303857	0.830328	0.789391	0.33296	0.932088	0.317639
0.114408	9884.85	-0.136569	1.10935	0.105524	0.102787	9.70688	0.0521946	-0.0946737	60.6812	9195.59	0.305204	0.829448	0.788888	0.335789	0.931639	0.316897
0.114459	9889.28	-0.136089	1.10891	0.105148	0.102687	9.70723	0.0521969	-0.0946975	60.6722	9200.02	0.30546	0.829146	0.78863	0.33455	0.931645	0.316729
0.114766	9915.75	-0.13322	1.10624	0.102902	0.102088	9.70931	0.0522108	-0.0948396	60.6185	9226.5	0.306993	0.827346	0.787088	0.327143	0.931681	0.315726
0.114809	9919.49	-0.132875	1.1059	0.102928	0.101982	9.70924	0.0521685	-0.0948549	60.623	9230.24	0.307178	0.827121	0.786817	0.327231	0.931572	0.315618
0.115116	9946	-0.130429	1.10354	0.103116	0.101236	9.70875	0.0518686	-0.0949637	60.6559	9256.75	0.308485	0.825526	0.784897	0.327851	0.930801	0.31485
0.115155	9949.37	-0.130137	1.10312	0.10315	0.101252	9.70866	0.0518329	-0.0949787	60.6577	9260.12	0.308641	0.825243	0.784936	0.327961	0.930709	0.314744
0.115466	9976.29	-0.127809	1.09977	0.103417	0.101375	9.7079	0.0515484	-0.095099	60.6716	9287.03	0.309885	0.822983	0.785255	0.328842	0.929977	0.313895
0.115505	9979.6	-0.127623	1.0996	0.103425	0.10129	9.70797	0.0515176	-0.0951012	60.6717	9290.35	0.309984	0.822874	0.785034	0.328869	0.929898	0.313879
0.115809	10005.9	-0.12614	1.09831	0.10349	0.100608	9.70857	0.0512724	-0.0951187	60.6723	9316.68	0.310777	0.822001	0.783279	0.329082	0.929267	0.313755
0.115845	10009	-0.125671	1.09815	0.103455	0.10053	9.70858	0.0512778	-0.0951401	60.672	9319.78	0.311028	0.821893	0.783078	0.328966	0.929281	0.313605
0.116159	10036.1	-0.121566	1.09675	0.103147	0.09985	9.70869	0.0513245	-0.0953266	60.6692	9346.86	0.313221	0.82095	0.781328	0.327953	0.929401	0.312288
0.116198	10039.5	-0.121294	1.09653	0.103231	0.0998551	9.70899	0.0513354	-0.0953355	60.6687	9350.25	0.313367	0.820803	0.781341	0.328229	0.929429	0.312226
0.116509	10066.4	-0.119133	1.0948	0.103895	0.0998958	9.71135	0.0514222	-0.0954058	60.664	9377.11	0.314521	0.819631	0.781446	0.330419	0.929653	0.31173
0.116544	10069.4	-0.118992	1.0946	0.103641	0.0998042	9.71191	0.0513669	-0.0954224	60.659	9380.18	0.314597	0.819499	0.78121	0.329581	0.92951	0.311612
0.116854	10096.2	-0.117761	1.09289	0.101423	0.0990051	9.71678	0.0508842	-0.0955677	60.6148	9406.94	0.315254	0.818346	0.779154	0.322271	0.928269	0.310586
0.11689	10099.3	-0.117542	1.09244	0.101433	0.0989239	9.7166	0.0508392	-0.0955777	60.6189	9410	0.315372	0.818045	0.778945	0.322304	0.928153	0.310516
0.117198	10125.9	-0.11563	1.08855	0.101521	0.0982157	9.71507	0.050447	-0.0956647	60.6551	9436.68	0.316393	0.81542	0.777121	0.322591	0.927144	0.309901
0.117239	10129.4	-0.115339	1.08838	0.101561	0.0981361	9.71469	0.0504275	-0.0956808	60.6533	9440.17	0.316549	0.815308	0.776917	0.322723	0.927094	0.309788
0.117552	10156.5	-0.113082	1.0871	0.101871	0.0975187	9.7118	0.050277	-0.0958051	60.6386	9467.25	0.317755	0.814439	0.775328	0.323746	0.926707	0.308911
0.117588	10159.6	-0.112866	1.08675	0.101803	0.0974861	9.71176	0.0502464	-0.0958116	60.641	9470.32	0.31787	0.814203	0.775243	0.32352	0.926628	0.308865
0.117897	10186.3	-0.110983	1.0837	0.101205	0.0972012	9.71142	0.0499799	-0.0958684	60.6622	9497.05	0.318876	0.812146	0.77451	0.32155	0.925943	0.308464
0.11793	10189.2	-0.110725	1.08347	0.10107	0.0970983	9.71147	0.0499417	-0.0958859	60.6651	9499.91	0.319015	0.81199	0.774245	0.321106	0.925844	0.308341
0.118245	10216.3	-0.10827	1.08127	0.0997923	0.0961226	9.71196	0.0495792	-0.0960517	60.6936	9527.08	0.320326	0.810511	0.771734	0.316893	0.924912	0.30717
0.118282	10219.6	-0.107945	1.0811	0.0999054	0.0960973	9.71184	0.049569	-0.0960599	60.6977	9530.31	0.3205	0.810397	0.771669	0.317266	0.924886	0.307112
0.118609	10247.8	-0.1051	1.07963	0.100896	0.0958761	9.71079	0.0494805	-0.0961316	60.7335	9558.53	0.322021	0.809402	0.771099	0.320531	0.924658	0.306606
0.118623	10249	-0.104997	1.0795	0.10087	0.0958161	9.71081	0.0494745	-0.0961374	60.7349	9559.79	0.322075	0.809319	0.770945	0.320445	0.924643	0.306565
0.118963	10278.4	-0.102611	1.07661	0.100258	0.0944172	9.7112	0.0493344	-0.0962726	60.7678	9589.17	0.323351	0.80737	0.767344	0.318428	0.924282	0.305611
0.118985	10280.3	-0.102439	1.07656	0.100255	0.0944066	9.71129	0.0493287	-0.0962756	60.7668	9591.01	0.323443	0.807333	0.767317	0.318418	0.924268	0.30559
0.119306	10308.1	-0.0998398	1.07573	0.100209	0.0942467	9.71258	0.0492425	-0.096321	60.7513	9618.82	0.324832	0.806771	0.766905	0.318265	0.924046	0.30527
0.119325	10309.7	-0.0997583	1.07557	0.100205	0.0942087	9.71258	0.0491989	-0.0963281	60.7514	9620.44	0.324875	0.806663	0.766807	0.318253	0.923934	0.30522
0.119657	10338.4	-0.0983145	1.07271	0.100136	0.0935354	9.71259	0.048426	-0.0964534	60.7533	9649.1	0.325647	0.804741	0.765074	0.318026	0.921946	0.304335
0.119679	10340.3	-0.098067	1.0725	0.100102	0.0935206	9.71257	0.0484128	-0.0964618	60.752	9651.01	0.325779	0.804596	0.765036	0.317913	0.921912	0.304276
0.120008	10368.7	-0.0943863	1.0693	0.0995896	0.0932996	9.71224	0.0482161	-0.0965865	60.7324	9679.43	0.327746	0.802437	0.764467	0.316225	0.921406	0.303396
0.120021	10369.8	-0.0943295	1.06922	0.099598	0.0932575	9.71237	0.0482134	-0.0965907	60.732	9680.56	0.327776	0.802387	0.764359	0.316253	0.921399	0.303366
0.120355	10398.7	-0.0928716	1.06731	0.0998143	0.0921768	9.71577	0.0481441	-0.0966996	60.7241	9709.42	0.328556	0.801099	0.761577	0.316966	0.921221	0.302597
0.120378	10400.7	-0.0926644	1.06716	0.0998477	0.0921718	9.71562	0.0481224	-0.0967056	60.722	9711.44	0.328666	0.800998	0.761564	0.317076	0.921165	0.302555
0.120703	10428.8	-0.0897747	1.06508	0.100312	0.0921017	9.71348	0.0478192	-0.0967896	60.6932	9739.52	0.330211	0.799591	0.761384	0.318608	0.920385	0.301962
0.120723	10430.4	-0.0896337	1.06494	0.100247	0.0920674	9.71355	0.0478355	-0.0967922	60.6937	9741.18	0.330286	0.799497	0.761296	0.318392	0.920427	0.301943
0.121055	10459.1	-0.0871967	1.06254	0.0991137	0.0914738	9.71486	0.0481169	-0.0968371	60.7017	9769.89	0.331588	0.797879	0.759768	0.314656	0.92115	0.301627
0.121073	10460.7	-0.0870817	1.06248	0.0990792	0.0914367	9.71484	0.0481078	-0.0968487	60.7025	9771.43	0.33165	0.797842	0.759672	0.314543	0.921127	0.301545
0.121403	10489.3	-0.0849421	1.06144	0.0984367	0.0907475	9.71459	0.0479392	-0.0970644	60.7178	9800	0.332793	0.79714	0.757898	0.312424	0.920694	0.300022
0.121413	10490.1	-0.0848644	1.06139	0.0984224	0.0907351	9.71458	0.0479336	-0.0970673	60.7173	9800.84	0.332835	0.797105	0.757866	0.312378	0.920679	0.300002
0.121743	10518.6	-0.0822465	1.05962	0.0979423	0.0903148	9.7144	0.0477442	-0.0971623	60.6989	9829.31	0.334234	0.795914	0.756784	0.310795	0.920192	0.299331
0.121765	10520.5	-0.0821849	1.05943	0.097938	0.0902897	9.71434	0.0477378	-0.0971653	60.6988	9831.21	0.334267	0.795783	0.75672	0.310781	0.920175	0.29931
0.122099	10549.3	-0.0812488	1.05649	0.097873	0.0899095	9.7134	0.0476406	-0.097211	60.6983	9860.07	0.334767	0.793802	0.755741	0.310566	0.919925	0.298988
0.122116	10550.8	-0.0810655	1.0564	0.0978525	0.0898866	9.71339	0.0476437	-0.0972139	60.6986	9861.57	0.334865	0.793739	0.755682	0.310499	0.919933	0.298967
0.122451	10579.8	-0.0775308	1.05462	0.0974574	0.0894451	9.71329	0.0477028	-0.0972708	60.7053	9890.54	0.336754	0.792542	0.754546	0.309196	0.920085	0.298565
0.12246	10580.5	-0.07751	1.05455	0.0974699	0.0894311	9.71335	0.0477038	-0.0972756	60.7053	9891.27	0.336765	0.792492	0.75451	0.309237	0.920088	0.298532
0.122808	10610.6	-0.0766471	1.05145	0.097987	0.0888484	9.71589	0.0477448	-0.0974737	60.7025	9921.37	0.337226	0.790401	0.75301	0.310942	0.920193	0.297133
0.122816	10611.3	-0.0765538	1.05144	0.0979741	0.0888347	9.71585	0.0477474	-0.0974757	60.7027	9922.07	0.337276	0.790393	0.752975	0.3109	0.9202	0.297119
0.123157	10640.8	-0.0726314	1.05094	0.0974314	0.0882582	9.71453	0.0478572	-0.097558	60.713	9951.54	0.339372	0.790059	0.751491	0.30911	0.920483	0.296538
0.123169	10641.8	-0.0724951	1.05092	0.0974125	0.0882381	9.71448	0.047861	-0.0975608	60.7134	9952.56	0.339445	0.790047	0.751439	0.309048	0.920492	0.296518
0.123521	10672.2	-0.0700661	1.04774	0.0973573	0.0876249	9.71541	0.0476532	-0.0977149	60.6995	9982.99	0.340743	0.787899	0.749861	0.308866	0.919958	0.295431
0.123862	10701.7	-0.0685727	1.04601	0.0967007	0.0876582	9.71681	0.0477346	-0.0977855	60.7274	10012.4	0.341541	0.786731	0.749946	0.306702	0.920167	0.294932
0.124214	10732.1	-0.0656723	1.04453	0.096331	0.0868567	9.71634	0.047707	-0.0978275	60.6889	10042.8	0.343091	0.785737	0.747883	0.305483	0.920096	0.294636
0.124565	10762.4	-0.0632263	1.04367	0.0961502	0.0870387	9.71863	0.0474975	-0.0980256	60.661	10073.2	0.344398	0.785159	0.748352	0.304887	0.919557	0.293238
0.124906	10791.9	-0.0617938	1.04081	0.0955742	0.0863121	9.71892	0.0478185	-0.0981565	60.6489	10102.7	0.345164	0.78323	0.746481	0.302988	0.920383	0.292313
0.125257	10822.2	-0.0586964	1.03883	0.0971297	0.0856169	9.71704	0.0476604	-0.0982178	60.6692	10132.9	0.346819	0.781891	0.744692	0.308116	0.919976	0.291881
0.125263	10822.7	-0.0586633	1.03879	0.0970961	0.0856033	9.71701	0.0476552	-0.0982195	60.6696	10133.5	0.346837	0.781864	0.744657	0.308005	0.919963	0.291869
0.125602	10852	-0.0568888	1.0366	0.0953009	0.0848723	9.71512	0.0473782	-0.098314	60.692	10162.7	0.347785	0.780386	0.742776	0.302087	0.91925	0.291202
0.125957	10882.7	-0.0564666	1.03241	0.0949065	0.0847309	9.71539	0.0471593	-0.0984322	60.7013	10193.5	0.34801	0.77756	0.742412	0.300787	0.918687	0.290367
0.126303	10912.6	-0.0531025	1.03114	0.0940026	0.0841636	9.71329	0.0472956	-0.0984862	60.6811	10223.3	0.349808	0.77671	0.740951	0.297807	0.919038	0.289987
0.126645	10942.1	-0.0513751	1.02933	0.0936685	0.0838658	9.71315	0.0475612	-0.0986604	60.6445	10252.9	0.350731	0.775488	0.740185	0.296706	0.919721	0.288757
0.126998	10972.6	-0.0476875	1.0284	0.0956661	0.0839927	9.71412	0.0475246	-0.0986408	60.6215	10283.3	0.352702	0.774857	0.740511	0.303291	0.919627	0.288895
0.127346	11002.7	-0.0470384	1.02623	0.0956015	0.0834489	9.71277	0.0474345	-0.0988517	60.6207	10313.4	0.353049	0.773397	0.739112	0.303078	0.919395	0.287406
0.127694	11032.8	-0.0443926	1.02281	0.094368	0.0820931	9.70992	0.0475712	-0.0987913	60.6424	10343.5	0.354463	0.771091	0.735622	0.299012	0.919747	0.287833
0.128037	11062.4	-0.0418936	1.02091	0.0933834	0.0822968	9.71309	0.0473243	-0.0989156	60.6411	10373.1	0.355798	0.769806	0.736146	0.295766	0.919112	0.286955
0.128046	11063.2	-0.0418257	1.02086	0.0933566	0.0823024	9.71318	0.0473176	-0.098919	60.641	10373.9	0.355835	0.769771	0.736161	0.295678	0.919095	0.286932
0.128393	11093.1	-0.0396533	1.01879	0.0949663	0.0816373	9.71246	0.0468118	-0.0990443	60.6538	10403.9	0.356996	0.768381	0.734449	0.300984	0.917793	0.286047
0.128402	11093.9	-0.0395959	1.01874	0.0950088	0.0816198	9.71245	0.0467984	-0.0990476	60.6541	10404.7	0.357026	0.768344	0.734403	0.301124	0.917759	0.286024
0.128736	11122.8	-0.0378815	1.01726	0.0934503	0.0808755	9.71123	0.0468257	-0.099226	60.6397	10433.6	0.357942	0.767344	0.732488	0.295987	0.917829	0.284765
0.128748	11123.8	-0.0378238	1.01721	0.0933979	0.0808505	9.71119	0.0468266	-0.099232	60.6392	10434.5	0.357973	0.76731	0.732423	0.295814	0.917832	0.284722
0.129081	11152.6	-0.0356913	1.01568	0.0929856	0.0803822	9.71122	0.0470074	-0.0993247	60.6499	10463.3	0.359113	0.766282	0.731218	0.294455	0.918297	0.284068
0.129087	11153.1	-0.0356521	1.01565	0.0929781	0.0803736	9.71122	0.0470107	-0.0993264	60.6501	10463.9	0.359134	0.766263	0.731196	0.29443	0.918305	0.284056
0.129442	11183.7	-0.0329216	1.0121	0.0932507	0.0797927	9.71135	0.0470506	-0.0994288	60.6519	10494.5	0.360593	0.763869	0.729701	0.295329	0.918408	0.283333
0.129784	11213.3	-0.0297577	1.01108	0.0932812	0.0793557	9.71098	0.0467339	-0.0995368	60.6505	10524.1	0.362284	0.763181	0.728576	0.295429	0.917593	0.282571
0.130141	11244.1	-0.0277424	1.00942	0.0937858	0.0791482	9.71127	0.0469423	-0.0995829	60.6457	10554.9	0.363361	0.762061	0.728042	0.297093	0.918129	0.282246
0.130481	11273.5	-0.0257512	1.00615	0.0929259	0.0782148	9.71249	0.0470151	-0.0996954	60.6159	10584.3	0.364425	0.759857	0.725639	0.294258	0.918316	0.281451
0.130839	11304.5	-0.0223598	1.00329	0.0933225	0.0781842	9.71069	0.04707	-0.0998183	60.5967	10615.2	0.366237	0.757926	0.72556	0.295565	0.918458	0.280584
0.131181	11334	-0.0199808	1.0026	0.0914797	0.0775586	9.71168	0.0470316	-0.0999464	60.6053	10644.8	0.367509	0.757464	0.72395	0.289491	0.918359	0.27968
0.131531	11364.3	-0.0189217	0.999781	0.0926616	0.077361	9.71079	0.0468554	-0.100043	60.6271	10675.1	0.368075	0.75556	0.723441	0.293387	0.917906	0.279001
0.131537	11364.8	-0.018861	0.999737	0.0926833	0.0773515	9.71079	0.0468561	-0.100043	60.6269	10675.6	0.368107	0.755531	0.723417	0.293458	0.917907	0.278999
0.131878	11394.3	-0.0153516	0.997244	0.0939341	0.0768051	9.71097	0.0468928	-0.100061	60.6167	10705	0.369982	0.75385	0.72201	0.297582	0.918002	0.278874
0.131894	11395.6	-0.0151907	0.99713	0.0939915	0.0767801	9.71098	0.0468945	-0.100061	60.6162	10706.4	0.370068	0.753773	0.721946	0.297771	0.918006	0.278868
0.132231	11424.7	-0.0137134	0.99676	0.0911951	0.0763705	9.71297	0.0469158	-0.10018	60.5681	10735.5	0.370858	0.753524	0.720892	0.288552	0.918061	0.278034
0.13224	11425.5	-0.0136744	0.996751	0.0911213	0.0763597	9.71303	0.0469164	-0.100183	60.5669	10736.2	0.370879	0.753517	0.720864	0.288309	0.918062	0.278012
0.132574	11454.4	-0.0124108	0.994055	0.0919555	0.0759803	9.71559	0.0470725	-0.100307	60.5226	10765.1	0.371554	0.751699	0.719887	0.291059	0.918464	0.277137
0.132583	11455.2	-0.012375	0.993978	0.0919791	0.0759696	9.71566	0.0470769	-0.10031	60.5214	10765.9	0.371573	0.751647	0.71986	0.291137	0.918475	0.277112
0.132935	11485.6	-0.00896637	0.9928	0.0929747	0.0759349	9.71424	0.0469255	-0.10028	60.516	10796.3	0.373395	0.750853	0.71977	0.294419	0.918086	0.277328
0.133278	11515.3	-0.00836875	0.989337	0.0926291	0.0748261	9.71419	0.0469001	-0.100522	60.5249	10826	0.373714	0.748518	0.716916	0.293279	0.918021	0.275619
0.13363	11545.7	-0.00559621	0.989767	0.0915378	0.0746731	9.71357	0.0466148	-0.100574	60.5592	10856.4	0.375196	0.748808	0.716522	0.289682	0.917287	0.275248
0.133982	11576	-0.00445697	0.985244	0.0920314	0.0740224	9.71317	0.0466896	-0.100667	60.5947	10886.8	0.375805	0.745758	0.714847	0.291309	0.917479	0.274596
0.134326	11605.8	-0.00254804	0.983857	0.0925536	0.0727558	9.71416	0.0464261	-0.1008	60.5661	10916.5	0.376825	0.744822	0.711587	0.293031	0.916801	0.273654
0.134677	11636.1	-0.00178576	0.980868	0.0912355	0.0727112	9.71293	0.0463249	-0.100853	60.5558	10946.8	0.377232	0.742807	0.711472	0.288686	0.916541	0.273277
0.135022	11665.9	-0.000131235	0.980219	0.0903661	0.0718396	9.71386	0.04618	-0.100963	60.5678	10976.6	0.378116	0.74237	0.709229	0.28582	0.916168	0.272503
0.135372	11696.2	0.00287431	0.978276	0.0906101	0.0719988	9.71329	0.0461975	-0.101033	60.5989	11006.9	0.379722	0.741059	0.709639	0.286624	0.916213	0.272008
0.135381	11696.9	0.00294798	0.978229	0.0906161	0.0720027	9.71327	0.046198	-0.101035	60.5997	11007.6	0.379762	0.741027	0.709649	0.286644	0.916215	0.271996
0.135718	11726	0.00467375	0.976224	0.0894458	0.0714334	9.7142	0.0463662	-0.101086	60.5914	11036.8	0.380684	0.739676	0.708183	0.282786	0.916647	0.271638
0.136075	11756.9	0.00522997	0.974294	0.0913144	0.0710628	9.71482	0.0466709	-0.101202	60.6093	11067.6	0.380981	0.738374	0.707229	0.288946	0.917431	0.270818
0.136417	11786.5	0.00844351	0.973647	0.091515	0.0702089	9.71516	0.0467323	-0.101309	60.5768	11097.2	0.382699	0.737938	0.705032	0.289607	0.917589	0.270062
0.136766	11816.6	0.00902655	0.971011	0.0894887	0.0697549	9.71665	0.0465693	-0.101351	60.5781	11127.3	0.38301	0.73616	0.703863	0.282927	0.91717	0.269768
0.137119	11847	0.0114012	0.969253	0.0907001	0.0695713	9.71612	0.0464101	-0.1015	60.5669	11157.8	0.384279	0.734975	0.70339	0.286921	0.91676	0.268712
0.137459	11876.4	0.0131922	0.96816	0.09086	0.0694732	9.71542	0.0464033	-0.101505	60.5851	11187.2	0.385236	0.734238	0.703138	0.287448	0.916743	0.268678
0.137471	11877.5	0.0132562	0.968121	0.0908656	0.0694697	9.71539	0.0464031	-0.101505	60.5858	11188.2	0.38527	0.734212	0.703129	0.287466	0.916742	0.268677
0.137815	11907.2	0.0149013	0.965207	0.089612	0.0684072	9.71398	0.0462031	-0.101659	60.6394	11218	0.38615	0.732247	0.700394	0.283334	0.916228	0.267592
0.138157	11936.7	0.0163616	0.964408	0.0887914	0.0683187	9.71487	0.0462239	-0.101737	60.6198	11247.5	0.38693	0.731708	0.700166	0.280628	0.916281	0.267042
0.138173	11938.1	0.0164295	0.964371	0.0887532	0.0683147	9.71491	0.0462249	-0.10174	60.6188	11248.9	0.386966	0.731683	0.700156	0.280503	0.916284	0.267017
0.138504	11966.8	0.0170977	0.961978	0.0904982	0.0673762	9.71659	0.0462134	-0.101832	60.632	11277.5	0.387323	0.730069	0.69774	0.286255	0.916254	0.266371
0.138522	11968.3	0.0171334	0.96185	0.0905915	0.067326	9.71668	0.0462128	-0.101837	60.6327	11279	0.387342	0.729983	0.697611	0.286562	0.916253	0.266336
0.13885	11996.6	0.0201662	0.959638	0.089065	0.0674492	9.71521	0.0464938	-0.101863	60.6275	11307.4	0.388963	0.728491	0.697928	0.281531	0.916975	0.26615
0.138873	11998.6	0.020379	0.959482	0.0889579	0.0674578	9.71511	0.0465135	-0.101865	60.6271	11309.3	0.389077	0.728386	0.69795	0.281177	0.917026	0.266137
0.13921	12027.8	0.0232142	0.958783	0.0892943	0.0664712	9.71809	0.0467846	-0.10203	60.6106	11338.5	0.390592	0.727914	0.695411	0.282286	0.917723	0.264971
0.139552	12057.3	0.0242471	0.956798	0.0903293	0.0667029	9.72046	0.046826	-0.102082	60.5816	11368	0.391144	0.726576	0.696007	0.285698	0.91783	0.264608
0.139568	12058.7	0.0242961	0.956704	0.0903785	0.066714	9.72057	0.0468279	-0.102084	60.5802	11369.4	0.39117	0.726512	0.696036	0.285861	0.917835	0.264591
0.13991	12088.2	0.0247458	0.955687	0.0889677	0.0662993	9.72421	0.0469241	-0.102215	60.5232	11398.9	0.391411	0.725827	0.694968	0.28121	0.918082	0.26367
0.140251	12117.7	0.0262143	0.953994	0.0900572	0.0661656	9.72488	0.0473078	-0.102226	60.5426	11428.4	0.392195	0.724685	0.694624	0.284801	0.919069	0.263587
0.140259	12118.3	0.0262471	0.953957	0.090082	0.0661627	9.7249	0.0473164	-0.102227	60.543	11429.1	0.392213	0.72466	0.694617	0.284883	0.919091	0.263586
0.140606	12148.4	0.0288923	0.952773	0.0888541	0.0654488	9.72434	0.0471691	-0.10233	60.5309	11459.1	0.393626	0.723862	0.692779	0.280835	0.918712	0.262856
0.140628	12150.3	0.0290566	0.952699	0.0887779	0.0654045	9.72431	0.0471599	-0.102336	60.5302	11461	0.393714	0.723812	0.692665	0.280584	0.918689	0.262811
0.140946	12177.8	0.0311024	0.950133	0.088873	0.0650247	9.72436	0.0474205	-0.102459	60.5053	11488.5	0.394808	0.722082	0.691687	0.280897	0.919359	0.261947
0.140979	12180.5	0.0313094	0.949874	0.0888826	0.0649863	9.72437	0.0474469	-0.102471	60.5027	11491.3	0.394918	0.721907	0.691588	0.280929	0.919427	0.26186
0.1413	12208.4	0.0328307	0.950698	0.0883141	0.0650308	9.72702	0.0476657	-0.102594	60.4848	11519.1	0.395731	0.722463	0.691703	0.279055	0.91999	0.26099
0.141336	12211.4	0.0329993	0.950789	0.0882511	0.0650357	9.72732	0.04769	-0.102608	60.4828	11522.2	0.395821	0.722524	0.691716	0.278847	0.920052	0.260894
0.141644	12238	0.0344611	0.948067	0.0880745	0.0646359	9.72583	0.0475522	-0.102617	60.5172	11548.8	0.396602	0.720689	0.690687	0.278265	0.919698	0.260831
0.141681	12241.3	0.0346405	0.947733	0.0880528	0.0645869	9.72565	0.0475353	-0.102618	60.5215	11552	0.396698	0.720463	0.69056	0.278194	0.919654	0.260823
0.141995	12268.4	0.0366033	0.945965	0.0886742	0.0640394	9.72568	0.0475968	-0.102709	60.5426	11579.1	0.397747	0.719271	0.689151	0.280242	0.919813	0.260179
0.142037	12272	0.0368655	0.945729	0.0887572	0.0639663	9.72568	0.047605	-0.102721	60.5455	11582.7	0.397887	0.719112	0.688963	0.280516	0.919834	0.260093
0.142336	12297.8	0.0380421	0.944333	0.0895902	0.0638241	9.7254	0.0477684	-0.102783	60.5631	11608.6	0.398516	0.718171	0.688597	0.283262	0.920254	0.259658
0.142406	12303.9	0.0383186	0.944005	0.0897859	0.0637907	9.72534	0.0478068	-0.102798	60.5672	11614.7	0.398664	0.717949	0.688511	0.283907	0.920353	0.259556
0.142691	12328.5	0.0388765	0.943309	0.088172	0.0628468	9.72314	0.0474565	-0.102911	60.5947	11639.3	0.398962	0.71748	0.686081	0.278587	0.919452	0.258756
0.142747	12333.4	0.0389867	0.943172	0.0878533	0.0626604	9.72271	0.0473873	-0.102933	60.6001	11644.1	0.399021	0.717388	0.685602	0.277536	0.919274	0.258598
0.143046	12359.1	0.040678	0.940619	0.0877848	0.0619856	9.72224	0.0478517	-0.10298	60.5881	11669.9	0.399925	0.715666	0.683865	0.27731	0.920468	0.258265
0.143108	12364.5	0.0410306	0.940087	0.0877705	0.0618449	9.72214	0.0479485	-0.10299	60.5856	11675.2	0.400113	0.715308	0.683502	0.277263	0.920717	0.258195
0.143394	12389.2	0.041379	0.939219	0.0879847	0.0628165	9.72201	0.0477426	-0.103095	60.6173	11700	0.400299	0.714722	0.686003	0.277969	0.920188	0.257452
0.143455	12394.5	0.041453	0.939034	0.0880302	0.0630229	9.72198	0.0476989	-0.103118	60.624	11705.2	0.400339	0.714598	0.686535	0.278119	0.920075	0.257295
0.143739	12419	0.0413139	0.937685	0.0881205	0.0617552	9.72268	0.0476133	-0.103082	60.6602	11729.8	0.400265	0.713688	0.683272	0.278417	0.919855	0.257547
0.143805	12424.8	0.0412815	0.937372	0.0881415	0.0614606	9.72284	0.0475935	-0.103074	60.6686	11735.5	0.400247	0.713476	0.682513	0.278486	0.919804	0.257606
0.144088	12449.2	0.043193	0.934748	0.0881209	0.0611974	9.72059	0.0476683	-0.103143	60.675	11760	0.401269	0.711708	0.681836	0.278418	0.919997	0.257114
0.144147	12454.3	0.0435921	0.934201	0.0881166	0.0611424	9.72012	0.0476839	-0.103158	60.6763	11765.1	0.401482	0.711338	0.681694	0.278404	0.920037	0.257011
0.144437	12479.3	0.0445628	0.933344	0.0875816	0.0609638	9.72148	0.0477802	-0.103343	60.6827	11790.1	0.402001	0.710761	0.681234	0.27664	0.920285	0.255707
0.144495	12484.4	0.0447601	0.93317	0.0874729	0.0609275	9.72176	0.0477998	-0.10338	60.684	11795.1	0.402106	0.710643	0.681141	0.276282	0.920335	0.255442
0.144778	12508.8	0.0474973	0.933687	0.0877736	0.0609899	9.72231	0.0480495	-0.103404	60.6586	11819.5	0.403569	0.710992	0.681302	0.277273	0.920977	0.255276
0.144848	12514.8	0.048177	0.933816	0.0878483	0.0610054	9.72244	0.0481115	-0.10341	60.6523	11825.6	0.403932	0.711079	0.681341	0.277519	0.921137	0.255235
0.145127	12539	0.0479811	0.931671	0.0877007	0.0604011	9.72394	0.0483833	-0.103485	60.6413	11849.7	0.403828	0.709632	0.679786	0.277033	0.921836	0.254706
0.145191	12544.5	0.0479368	0.931186	0.0876673	0.0602645	9.72428	0.0484448	-0.103501	60.6388	11855.2	0.403804	0.709305	0.679434	0.276923	0.921994	0.254587
0.145492	12570.5	0.0499858	0.930239	0.087717	0.0602453	9.72706	0.0487361	-0.10361	60.5843	11881.2	0.404899	0.708667	0.679385	0.277087	0.922743	0.253818
0.145543	12574.9	0.0503334	0.930079	0.0877255	0.0602421	9.72753	0.0487854	-0.103629	60.575	11885.6	0.405085	0.708559	0.679377	0.277115	0.92287	0.253688
0.145837	12600.3	0.0521406	0.929864	0.0881624	0.0598937	9.72921	0.0489165	-0.103622	60.5855	11911.1	0.40605	0.708414	0.67848	0.278555	0.923207	0.253734
0.145894	12605.2	0.0524879	0.929823	0.0882463	0.0598268	9.72954	0.0489417	-0.103621	60.5876	11916	0.406236	0.708386	0.678308	0.278832	0.923272	0.253742
0.146188	12630.6	0.0538191	0.92711	0.0879106	0.0594517	9.72628	0.0490366	-0.103756	60.5864	11941.4	0.406947	0.706557	0.677342	0.277725	0.923516	0.252787
0.146241	12635.2	0.0540567	0.926626	0.0878506	0.0593848	9.7257	0.0490536	-0.103781	60.5862	11945.9	0.407074	0.706231	0.67717	0.277527	0.92356	0.252617
0.146529	12660.1	0.0547294	0.925522	0.0882483	0.0591535	9.7286	0.0491888	-0.103817	60.5783	11970.8	0.407434	0.705486	0.676575	0.278838	0.923908	0.252362
0.146588	12665.2	0.054868	0.925294	0.0883303	0.0591058	9.7292	0.0492167	-0.103824	60.5767	11976	0.407508	0.705333	0.676452	0.279109	0.923979	0.25231
0.146885	12690.8	0.0563028	0.92477	0.0878189	0.0593307	9.72941	0.0498334	-0.103913	60.5729	12001.6	0.408275	0.704979	0.677031	0.277423	0.925566	0.251679
0.146936	12695.3	0.0565497	0.92468	0.0877309	0.0593694	9.72945	0.0499395	-0.103929	60.5723	12006	0.408407	0.704918	0.677131	0.277133	0.925839	0.25157
0.147225	12720.3	0.0579183	0.924162	0.0875699	0.0586705	9.7314	0.049821	-0.103928	60.5406	12031	0.409138	0.704569	0.675331	0.276602	0.925534	0.251576
0.147285	12725.4	0.0582016	0.924054	0.0875366	0.0585258	9.7318	0.0497965	-0.103928	60.534	12036.2	0.409289	0.704496	0.674959	0.276492	0.925471	0.251577
0.147592	12751.9	0.0592915	0.92217	0.087194	0.0583669	9.73147	0.0500729	-0.10408	60.5399	12062.7	0.409872	0.703225	0.67455	0.275363	0.926182	0.2505
0.14764	12756.1	0.0594638	0.921872	0.0871398	0.0583418	9.73142	0.0501166	-0.104105	60.5408	12066.8	0.409964	0.703025	0.674485	0.275184	0.926294	0.25033
0.147942	12782.2	0.060275	0.919926	0.0870298	0.0577493	9.73325	0.0500324	-0.104089	60.5551	12092.9	0.410397	0.701713	0.67296	0.274821	0.926078	0.250441
0.147985	12785.9	0.0603899	0.919651	0.0870142	0.0576653	9.73351	0.0500204	-0.104087	60.5571	12096.6	0.410459	0.701527	0.672744	0.27477	0.926047	0.250457
0.148284	12811.8	0.0613746	0.919171	0.0875899	0.0583853	9.73166	0.0498824	-0.104253	60.5608	12122.5	0.410985	0.701204	0.674597	0.276668	0.925692	0.249281
0.148331	12815.8	0.0615291	0.919096	0.0876802	0.0584983	9.73137	0.0498607	-0.104279	60.5614	12126.6	0.411068	0.701153	0.674888	0.276965	0.925636	0.249097
0.14864	12842.5	0.0635319	0.917643	0.087022	0.0578369	9.73011	0.0501645	-0.104283	60.547	12153.2	0.412138	0.700173	0.673186	0.274795	0.926417	0.249071
0.148685	12846.4	0.063824	0.917431	0.086926	0.0577405	9.72992	0.0502088	-0.104283	60.5449	12157.1	0.412294	0.70003	0.672938	0.274479	0.926531	0.249067
0.148984	12872.2	0.0658571	0.917305	0.0879821	0.0570737	9.73278	0.0503695	-0.104451	60.5543	12183	0.413381	0.699945	0.671221	0.277961	0.926945	0.247884
0.149031	12876.3	0.0661773	0.917285	0.0881484	0.0569688	9.73323	0.0503948	-0.104477	60.5557	12187	0.413552	0.699931	0.670951	0.278509	0.92701	0.247698
0.149337	12902.7	0.0667693	0.915561	0.0885211	0.0565846	9.73212	0.0507486	-0.104454	60.5317	12213.5	0.413868	0.698769	0.669962	0.279737	0.92792	0.247863
0.14938	12906.4	0.0668514	0.915322	0.0885728	0.0565313	9.73196	0.0507978	-0.104451	60.5283	12217.2	0.413912	0.698608	0.669825	0.279908	0.928046	0.247886
0.149692	12933.4	0.0683213	0.914185	0.0874866	0.0565379	9.73282	0.0509383	-0.104507	60.5471	12244.1	0.414697	0.697841	0.669842	0.276327	0.928408	0.24749
0.149731	12936.8	0.0685057	0.914042	0.0873503	0.0565388	9.73293	0.050956	-0.104514	60.5495	12247.5	0.414796	0.697745	0.669844	0.275878	0.928453	0.24744
0.150034	12963	0.0701063	0.912303	0.0863644	0.0561041	9.73188	0.0510902	-0.104606	60.5817	12273.7	0.415651	0.696572	0.668725	0.272628	0.928799	0.246788
0.150082	12967.1	0.0703578	0.91203	0.0862095	0.0560357	9.73171	0.0511113	-0.104621	60.5867	12277.8	0.415786	0.696388	0.66855	0.272117	0.928853	0.246686
0.150388	12993.5	0.0710442	0.911553	0.0871166	0.0560186	9.73238	0.0511343	-0.104665	60.5739	12304.2	0.416152	0.696067	0.668505	0.275107	0.928912	0.246376
0.150426	12996.8	0.0711291	0.911494	0.0872288	0.0560165	9.73246	0.0511371	-0.10467	60.5723	12307.5	0.416198	0.696027	0.6685	0.275477	0.928919	0.246338
0.150736	13023.6	0.0730231	0.909771	0.0875073	0.0555534	9.73204	0.0513745	-0.104715	60.5846	12334.4	0.41721	0.694865	0.667308	0.276396	0.92953	0.246022
0.15078	13027.4	0.0732869	0.909531	0.0875461	0.0554889	9.73198	0.0514076	-0.104721	60.5864	12338.1	0.417351	0.694703	0.667142	0.276523	0.929615	0.245977
0.151078	13053.2	0.0745539	0.908409	0.0862328	0.055334	9.73442	0.0519228	-0.104803	60.5762	12363.9	0.418028	0.693947	0.666743	0.272194	0.93094	0.245401
0.151122	13056.9	0.0747391	0.908245	0.0860408	0.0553113	9.73477	0.0519981	-0.104815	60.5747	12367.7	0.418127	0.693836	0.666685	0.271561	0.931134	0.245316
0.151436	13084.1	0.0752218	0.907059	0.0861841	0.0556147	9.73324	0.0521966	-0.104841	60.5669	12394.8	0.418385	0.693036	0.667466	0.272033	0.931645	0.245131
0.151472	13087.2	0.0752772	0.906923	0.0862005	0.0556496	9.73306	0.0522194	-0.104844	60.566	12397.9	0.418415	0.692945	0.667556	0.272088	0.931703	0.24511
0.151779	13113.7	0.0767612	0.906775	0.0866626	0.0552174	9.73486	0.0523006	-0.104989	60.5439	12424.5	0.419208	0.692845	0.666443	0.273611	0.931912	0.244085
0.151828	13117.9	0.0769943	0.906752	0.0867352	0.0551495	9.73514	0.0523133	-0.105012	60.5404	12428.7	0.419332	0.692829	0.666268	0.27385	0.931945	0.243924
0.152128	13143.8	0.077971	0.906778	0.0866134	0.0547551	9.73215	0.0528171	-0.105063	60.5472	12454.6	0.419854	0.692846	0.665253	0.273449	0.933241	0.243568
0.152174	13147.9	0.0781234	0.906782	0.0865944	0.0546935	9.73169	0.0528957	-0.10507	60.5483	12458.6	0.419936	0.692849	0.665095	0.273386	0.933443	0.243513
0.152478	13174.1	0.0785235	0.904923	0.0867513	0.0549676	9.73423	0.0531644	-0.105098	60.5449	12484.9	0.420149	0.691596	0.6658	0.273903	0.934134	0.243315
0.15252	13177.7	0.0785784	0.904668	0.0867728	0.0550052	9.73458	0.0532013	-0.105102	60.5445	12488.5	0.420179	0.691424	0.665897	0.273974	0.934229	0.243288
0.152821	13203.7	0.0794157	0.90383	0.0868489	0.0538818	9.73428	0.0533668	-0.105126	60.5383	12514.5	0.420626	0.690859	0.663005	0.274225	0.934655	0.243122
0.152873	13208.2	0.0795602	0.903685	0.086862	0.0536879	9.73423	0.0533954	-0.10513	60.5372	12519	0.420703	0.690761	0.662506	0.274268	0.934728	0.243093
0.15317	13233.9	0.0819454	0.902455	0.0870671	0.053657	9.73562	0.0537208	-0.105332	60.5308	12544.7	0.421978	0.689932	0.662427	0.274944	0.935565	0.241665
0.153211	13237.5	0.0822743	0.902285	0.0870954	0.0536528	9.73581	0.0537656	-0.10536	60.5299	12548.2	0.422154	0.689817	0.662416	0.275038	0.935681	0.241468
0.153519	13264	0.0829497	0.902403	0.0866333	0.0535064	9.73296	0.0539267	-0.105307	60.5481	12574.7	0.422515	0.689896	0.662039	0.273514	0.936095	0.24184
0.153573	13268.7	0.0830689	0.902423	0.0865518	0.0534806	9.73245	0.0539551	-0.105298	60.5513	12579.4	0.422579	0.68991	0.661973	0.273246	0.936168	0.241905
0.153861	13293.6	0.0835855	0.8991	0.0869605	0.0535367	9.73192	0.0542169	-0.105401	60.5687	12604.4	0.422855	0.687669	0.662117	0.274593	0.936841	0.241178
0.153924	13299	0.0836972	0.898381	0.0870489	0.0535489	9.73181	0.0542735	-0.105423	60.5725	12609.8	0.422914	0.687184	0.662148	0.274884	0.936987	0.241021
0.154206	13323.4	0.085249	0.899252	0.0864317	0.0529028	9.73215	0.0545024	-0.105397	60.5639	12634.2	0.423744	0.687772	0.660485	0.27285	0.937576	0.241205
0.15427	13328.9	0.0855989	0.899449	0.0862925	0.0527572	9.73222	0.054554	-0.105392	60.562	12639.7	0.423931	0.687904	0.66011	0.272391	0.937708	0.241246
0.154561	13354.1	0.0856279	0.897962	0.0857072	0.0528561	9.73177	0.0547262	-0.105494	60.5571	12664.9	0.423946	0.686902	0.660365	0.270461	0.938151	0.240525
0.15462	13359.2	0.0856338	0.897663	0.0855893	0.0528761	9.73168	0.0547609	-0.105514	60.5562	12669.9	0.423949	0.6867	0.660417	0.270073	0.938241	0.24038
0.154903	13383.6	0.0873442	0.896709	0.0857909	0.0529721	9.73305	0.0551025	-0.105558	60.5521	12694.4	0.424863	0.686057	0.660664	0.270737	0.939119	0.240074
0.154972	13389.6	0.087759	0.896478	0.0858398	0.0529954	9.73339	0.0551853	-0.105568	60.5511	12700.3	0.425085	0.685901	0.660724	0.270898	0.939332	0.24
0.155256	13414.2	0.0888286	0.895213	0.0854445	0.0526939	9.73231	0.0552015	-0.105638	60.5653	12724.9	0.425657	0.685048	0.659948	0.269595	0.939374	0.239505
0.155323	13419.9	0.0890773	0.894919	0.0853526	0.0526238	9.73206	0.0552052	-0.105654	60.5686	12730.6	0.425789	0.68485	0.659767	0.269292	0.939384	0.23939
0.155599	13443.8	0.0895593	0.895197	0.0860178	0.0523531	9.73303	0.055442	-0.105666	60.5645	12754.5	0.426047	0.685037	0.659071	0.271485	0.939993	0.239306
0.155675	13450.3	0.0896906	0.895272	0.0861988	0.0522795	9.73329	0.0555064	-0.10567	60.5634	12761	0.426117	0.685088	0.658881	0.272082	0.940158	0.239283
0.15595	13474.1	0.0904145	0.893394	0.0852709	0.0523705	9.73422	0.0558408	-0.105787	60.561	12784.8	0.426504	0.683821	0.659115	0.269023	0.941019	0.238457
0.156024	13480.4	0.0906075	0.892893	0.0850235	0.0523948	9.73446	0.05593	-0.105818	60.5604	12791.2	0.426607	0.683484	0.659178	0.268208	0.941248	0.238236
0.156294	13503.8	0.0910755	0.892514	0.086182	0.0524699	9.73269	0.0560163	-0.105856	60.5497	12814.5	0.426857	0.683228	0.659371	0.272027	0.94147	0.237971
0.156371	13510.4	0.0912086	0.892406	0.0865116	0.0524912	9.73219	0.0560408	-0.105866	60.5467	12821.2	0.426928	0.683155	0.659426	0.273113	0.941533	0.237896
0.156641	13533.8	0.0919524	0.89127	0.0868321	0.0515789	9.73231	0.0565678	-0.10593	60.5396	12844.6	0.427326	0.682389	0.657078	0.27417	0.942888	0.237447
0.156724	13541	0.0921794	0.890923	0.0869299	0.0513006	9.73235	0.0567286	-0.105949	60.5374	12851.7	0.427447	0.682155	0.656361	0.274492	0.943302	0.23731
0.156998	13564.6	0.0938103	0.891356	0.0864208	0.0513685	9.7323	0.0567441	-0.105982	60.5265	12875.4	0.428319	0.682447	0.656536	0.272814	0.943342	0.237081
0.157068	13570.7	0.0942255	0.891466	0.0862912	0.0513858	9.73229	0.056748	-0.10599	60.5237	12881.4	0.428541	0.682522	0.65658	0.272386	0.943352	0.237022
0.157347	13594.7	0.0943489	0.889273	0.0861603	0.0512924	9.73137	0.0570753	-0.106052	60.5374	12905.5	0.428607	0.681042	0.65634	0.271955	0.944194	0.236585
0.157421	13601.2	0.0943818	0.888687	0.0861253	0.0512674	9.73112	0.0571628	-0.106068	60.541	12911.9	0.428624	0.680647	0.656276	0.27184	0.944419	0.236468
0.157689	13624.3	0.0952382	0.88806	0.0859123	0.0511858	9.73008	0.0569063	-0.10609	60.5582	12935.1	0.429082	0.680224	0.656066	0.271137	0.943759	0.236313
0.15776	13630.5	0.0954663	0.887892	0.0858555	0.051164	9.72981	0.056838	-0.106096	60.5628	12941.2	0.429204	0.680112	0.65601	0.27095	0.943583	0.236272
0.158043	13654.9	0.0954044	0.888185	0.0846007	0.0507587	9.72964	0.057183	-0.106154	60.5678	12965.7	0.429171	0.680309	0.654966	0.266814	0.944471	0.235863
0.158116	13661.3	0.0953884	0.888261	0.0842746	0.0506534	9.7296	0.0572727	-0.106169	60.5691	12972	0.429162	0.680361	0.654695	0.265739	0.944702	0.235757
0.158394	13685.3	0.0964078	0.885672	0.0853038	0.0502978	9.72805	0.0572141	-0.106276	60.5851	12996	0.429707	0.678614	0.65378	0.269132	0.944551	0.235001
0.158462	13691.2	0.0966583	0.885035	0.0855567	0.0502105	9.72766	0.0571996	-0.106303	60.589	13001.9	0.429841	0.678185	0.653555	0.269965	0.944514	0.234815
0.158736	13714.8	0.097416	0.883939	0.0855257	0.0500985	9.72749	0.0573659	-0.106229	60.626	13025.5	0.430246	0.677446	0.653267	0.269863	0.944941	0.235333
0.158813	13721.4	0.0976285	0.883631	0.085517	0.0500671	9.72744	0.0574125	-0.106209	60.6364	13032.2	0.430359	0.677238	0.653186	0.269834	0.945061	0.235478
0.159097	13745.9	0.0984862	0.884019	0.0858666	0.0495635	9.72622	0.0573234	-0.106242	60.6665	13056.7	0.430818	0.6775	0.65189	0.270987	0.944832	0.235246
0.159164	13751.7	0.098689	0.884111	0.0859492	0.0494444	9.72593	0.0573024	-0.106249	60.6736	13062.5	0.430926	0.677562	0.651583	0.271259	0.944778	0.235191
0.159442	13775.8	0.0999267	0.882289	0.0857414	0.0494022	9.72632	0.0571266	-0.106419	60.6682	13086.5	0.431587	0.676333	0.651475	0.270574	0.944326	0.233993
0.159509	13781.6	0.100227	0.881846	0.0856909	0.0493919	9.72642	0.0570839	-0.10646	60.6668	13092.3	0.431748	0.676035	0.651448	0.270408	0.944216	0.233702
0.159785	13805.5	0.100262	0.880008	0.0861991	0.0493942	9.72355	0.0574789	-0.106467	60.7046	13116.2	0.431766	0.674795	0.651454	0.272083	0.945232	0.233658
0.159863	13812.1	0.100271	0.879494	0.0863414	0.0493949	9.72275	0.0575895	-0.106468	60.7152	13122.9	0.431772	0.674448	0.651456	0.272552	0.945517	0.233646
0.160149	13836.9	0.100965	0.879132	0.0870789	0.0488817	9.72244	0.0579213	-0.106556	60.7251	13147.7	0.432142	0.674204	0.650135	0.274983	0.94637	0.233027
0.160211	13842.2	0.101114	0.879054	0.087238	0.048771	9.72237	0.0579928	-0.106575	60.7273	13153	0.432222	0.674152	0.64985	0.275508	0.946554	0.232894
0.160493	13866.6	0.101964	0.879565	0.0857019	0.0489293	9.72339	0.0579747	-0.106612	60.721	13177.3	0.432676	0.674496	0.650257	0.270444	0.946507	0.232632
0.160562	13872.6	0.102173	0.879691	0.085324	0.0489682	9.72363	0.0579702	-0.106621	60.7195	13183.3	0.432788	0.674581	0.650358	0.269198	0.946496	0.232567
0.160841	13896.7	0.102931	0.878003	0.0856197	0.0484708	9.72509	0.0585058	-0.10667	60.7268	13207.4	0.433193	0.673443	0.649077	0.270173	0.947873	0.23222
0.160913	13902.9	0.103127	0.877569	0.0856959	0.0483427	9.72546	0.0586437	-0.106683	60.7287	13213.6	0.433298	0.67315	0.648748	0.270424	0.948228	0.232131
0.161192	13927	0.105243	0.877653	0.0860542	0.0480356	9.72324	0.0589972	-0.106681	60.7176	13237.7	0.434428	0.673207	0.647957	0.271605	0.949137	0.232144
0.161256	13932.5	0.105726	0.877672	0.0861359	0.0479655	9.72273	0.0590778	-0.106681	60.715	13243.3	0.434687	0.67322	0.647777	0.271875	0.949345	0.232147
0.161555	13958.3	0.105694	0.875937	0.0854045	0.047783	9.72353	0.0590471	-0.106795	60.7079	13269.1	0.434669	0.67205	0.647307	0.269464	0.949266	0.231338
0.16161	13963.1	0.105688	0.875619	0.0852705	0.0477496	9.72368	0.0590414	-0.106816	60.7065	13273.8	0.434666	0.671835	0.647221	0.269022	0.949251	0.23119
0.161909	13988.9	0.106145	0.873453	0.0853006	0.0473154	9.72316	0.0591889	-0.106757	60.6761	13299.7	0.43491	0.670375	0.646103	0.269121	0.949631	0.231609
0.161958	13993.2	0.10622	0.873099	0.0853055	0.0472445	9.72307	0.0592129	-0.106747	60.6711	13303.9	0.43495	0.670136	0.645921	0.269137	0.949692	0.231678
0.162251	14018.4	0.107393	0.873258	0.0850407	0.0475103	9.72457	0.0594596	-0.106886	60.6723	13329.2	0.435578	0.670243	0.646605	0.268264	0.950327	0.230696
0.162302	14022.9	0.107601	0.873286	0.0849938	0.0475574	9.72483	0.0595033	-0.106911	60.6725	13333.7	0.435689	0.670262	0.646726	0.26811	0.950439	0.230521
0.162603	14048.9	0.107887	0.872767	0.0858428	0.0472467	9.72381	0.0596621	-0.106945	60.6848	13359.6	0.435841	0.669912	0.645927	0.270908	0.950848	0.230282
0.162654	14053.3	0.107937	0.872677	0.0859896	0.047193	9.72364	0.0596896	-0.106951	60.687	13364.1	0.435868	0.669852	0.645788	0.271392	0.950918	0.23024
0.16295	14078.9	0.109727	0.871075	0.0843208	0.0469906	9.72452	0.0599957	-0.106998	60.6873	13389.6	0.436824	0.668771	0.645267	0.265891	0.951706	0.229908
0.163001	14083.3	0.110038	0.870797	0.0840307	0.0469554	9.72467	0.0600489	-0.107006	60.6874	13394	0.436991	0.668584	0.645177	0.264935	0.951843	0.22985
0.163297	14108.8	0.111483	0.871003	0.0856904	0.0464499	9.72343	0.0604341	-0.107029	60.6913	13419.6	0.437763	0.668723	0.643875	0.270406	0.952834	0.229688
0.163349	14113.4	0.111741	0.87104	0.0859858	0.0463599	9.72321	0.0605026	-0.107033	60.692	13424.1	0.437901	0.668748	0.643644	0.27138	0.95301	0.229659
0.163648	14139.2	0.111607	0.870614	0.0857854	0.0463324	9.72172	0.0605816	-0.107075	60.6995	13449.9	0.437829	0.66846	0.643573	0.270719	0.953213	0.229364
0.163697	14143.4	0.111585	0.870544	0.0857526	0.0463279	9.72148	0.0605946	-0.107082	60.7007	13454.2	0.437817	0.668413	0.643561	0.270611	0.953246	0.229316
0.163997	14169.4	0.112048	0.868694	0.0853038	0.0465724	9.72247	0.0608414	-0.10723	60.7328	13480.1	0.438065	0.667166	0.644191	0.269132	0.953881	0.22827
0.164042	14173.2	0.112117	0.868418	0.0852369	0.0466088	9.72262	0.0608782	-0.107252	60.7376	13484	0.438102	0.66698	0.644285	0.268911	0.953976	0.228113
0.164344	14199.4	0.114117	0.867945	0.0866462	0.0458961	9.72193	0.061227	-0.107213	60.7249	13510.1	0.439171	0.666661	0.64245	0.273557	0.954873	0.228388
0.164388	14203.2	0.114408	0.867877	0.0868509	0.0457926	9.72183	0.0612777	-0.107208	60.7231	13513.9	0.439326	0.666615	0.642184	0.274232	0.955004	0.228428
0.164688	14229	0.115332	0.866949	0.0854601	0.045831	9.72093	0.0615371	-0.107231	60.7333	13539.8	0.43982	0.665989	0.642283	0.269647	0.955671	0.22826
0.164753	14234.6	0.115533	0.866747	0.0851572	0.0458394	9.72074	0.0615936	-0.107236	60.7356	13545.4	0.439927	0.665853	0.642304	0.268648	0.955816	0.228224
0.165039	14259.4	0.115721	0.866624	0.0869161	0.0458116	9.72069	0.0618434	-0.107313	60.7717	13570.1	0.440028	0.66577	0.642233	0.274447	0.956459	0.227681
0.165105	14265.1	0.115764	0.866595	0.087323	0.0458052	9.72068	0.0619012	-0.107331	60.7801	13575.8	0.440051	0.665751	0.642216	0.275788	0.956607	0.227555
0.165383	14289.1	0.115643	0.866005	0.0862213	0.0460854	9.72108	0.0624268	-0.107344	60.7539	13599.8	0.439986	0.665353	0.642937	0.272156	0.957959	0.227463
0.165453	14295.2	0.115612	0.865855	0.0859413	0.0461566	9.72118	0.0625604	-0.107348	60.7473	13605.9	0.43997	0.665251	0.64312	0.271233	0.958303	0.227439
0.16573	14319	0.117401	0.865084	0.0849496	0.0453011	9.72302	0.0625367	-0.107394	60.7751	13629.8	0.440926	0.664732	0.640919	0.267964	0.958242	0.227114
0.165795	14324.7	0.117826	0.864901	0.0847143	0.0450982	9.72345	0.0625311	-0.107405	60.7817	13635.5	0.441153	0.664608	0.640396	0.267188	0.958228	0.227037
0.166085	14349.7	0.118274	0.863805	0.0870273	0.0457523	9.72181	0.0629462	-0.107488	60.77	13660.5	0.441392	0.663869	0.64208	0.274813	0.959295	0.226447
0.166148	14355.2	0.118372	0.863566	0.0875329	0.0458953	9.72145	0.0630369	-0.107506	60.7674	13666	0.441445	0.663708	0.642448	0.27648	0.959529	0.226318
0.166428	14379.4	0.118139	0.863282	0.086673	0.0453515	9.72134	0.063483	-0.107408	60.7893	13690.1	0.44132	0.663517	0.641048	0.273645	0.960676	0.227014
0.166494	14385.1	0.118084	0.863216	0.0864708	0.0452236	9.72131	0.0635879	-0.107385	60.7944	13695.8	0.441291	0.663472	0.640719	0.272978	0.960946	0.227178
0.166778	14409.7	0.117706	0.862437	0.086232	0.0448339	9.72289	0.0634268	-0.107386	60.7559	13720.4	0.441088	0.662946	0.639716	0.272191	0.960532	0.227169
0.166847	14415.6	0.117614	0.862249	0.0861743	0.0447398	9.72327	0.0633879	-0.107386	60.7465	13726.3	0.44104	0.66282	0.639474	0.272001	0.960432	0.227167
0.16713	14440	0.117574	0.862067	0.0866432	0.0453324	9.72328	0.0637307	-0.107396	60.7485	13750.8	0.441018	0.662697	0.640999	0.273547	0.961313	0.227099
0.167206	14446.6	0.117563	0.862018	0.0867683	0.0454904	9.72328	0.0638221	-0.107398	60.7491	13757.3	0.441012	0.662664	0.641406	0.273959	0.961548	0.227081
0.167471	14469.5	0.118016	0.861346	0.0861431	0.0454388	9.7226	0.0642602	-0.107469	60.7841	13780.2	0.441255	0.662211	0.641273	0.271898	0.962675	0.22658
0.167556	14476.8	0.118161	0.861131	0.0859435	0.0454223	9.72239	0.0644001	-0.107492	60.7953	13787.6	0.441332	0.662066	0.64123	0.27124	0.963035	0.22642
0.167824	14500	0.118563	0.860777	0.0864687	0.0451523	9.72186	0.0644848	-0.107522	60.8285	13810.7	0.441547	0.661827	0.640536	0.272972	0.963253	0.22621
0.167913	14507.7	0.118697	0.860659	0.0866443	0.045062	9.72169	0.0645131	-0.107532	60.8396	13818.4	0.441619	0.661747	0.640303	0.273551	0.963326	0.22614
0.168168	14529.7	0.119535	0.860264	0.0866169	0.0451174	9.72247	0.0647759	-0.107492	60.8209	13840.5	0.442066	0.661481	0.640446	0.27346	0.964002	0.226422
0.168256	14537.3	0.119825	0.860127	0.0866074	0.0451366	9.72273	0.0648668	-0.107478	60.8144	13848.1	0.442221	0.661389	0.640495	0.273429	0.964236	0.22652
0.168515	14559.7	0.120255	0.860577	0.0872707	0.0450043	9.72409	0.0651188	-0.10753	60.8253	13870.4	0.442451	0.661693	0.640155	0.275615	0.964884	0.226149
0.168611	14568	0.120414	0.860744	0.0875163	0.0449554	9.7246	0.0652121	-0.10755	60.8293	13878.7	0.442536	0.661805	0.640029	0.276425	0.965124	0.226011
0.168871	14590.5	0.121046	0.861199	0.0869984	0.0448313	9.72371	0.065605	-0.10758	60.8288	13901.2	0.442874	0.662112	0.639709	0.274718	0.966135	0.225801
0.168955	14597.8	0.12125	0.861346	0.0868313	0.0447912	9.72342	0.0657318	-0.107589	60.8287	13908.5	0.442983	0.662211	0.639606	0.274167	0.966461	0.225733
0.169217	14620.4	0.121296	0.859414	0.0868942	0.0448907	9.72415	0.0660449	-0.10756	60.8456	13931.1	0.443007	0.660908	0.639862	0.274374	0.967266	0.225943
0.169301	14627.6	0.121311	0.858797	0.0869143	0.0449224	9.72438	0.0661448	-0.10755	60.851	13938.3	0.443015	0.660492	0.639944	0.274441	0.967523	0.22601
0.169572	14651	0.121022	0.85867	0.0861316	0.0451084	9.72333	0.0664649	-0.107547	60.8572	13961.8	0.442861	0.660406	0.640422	0.27186	0.968346	0.226032
0.169656	14658.3	0.120932	0.85863	0.0858879	0.0451663	9.723	0.0665646	-0.107546	60.8591	13969	0.442812	0.660379	0.640571	0.271057	0.968603	0.226038
0.169926	14681.6	0.121716	0.858837	0.0863365	0.0447869	9.72538	0.0669102	-0.107527	60.8333	13992.4	0.443232	0.660519	0.639595	0.272536	0.969492	0.226171
0.170004	14688.4	0.121943	0.858897	0.0864663	0.0446772	9.72607	0.0670102	-0.107522	60.8259	13999.1	0.443353	0.660559	0.639312	0.272964	0.969749	0.22621
0.170275	14711.8	0.122894	0.859048	0.0880535	0.0447894	9.72805	0.0672913	-0.107556	60.8356	14022.5	0.443861	0.660661	0.639601	0.278196	0.970472	0.225966
0.170356	14718.8	0.12318	0.859093	0.0885302	0.0448231	9.72864	0.0673758	-0.107567	60.8386	14029.5	0.444014	0.660692	0.639688	0.279767	0.970689	0.225893
0.170629	14742.3	0.122411	0.859703	0.0872228	0.0449384	9.7266	0.0675679	-0.107527	60.8354	14053.1	0.443603	0.661103	0.639985	0.275458	0.971184	0.226173
0.170707	14749.1	0.12219	0.859878	0.0868479	0.0449715	9.72602	0.067623	-0.107516	60.8345	14059.8	0.443485	0.661221	0.64007	0.274222	0.971325	0.226253
0.17097	14771.8	0.121965	0.858851	0.0875394	0.0445965	9.7282	0.0681329	-0.107587	60.8307	14082.6	0.443365	0.660528	0.639105	0.276501	0.972637	0.225747
0.171053	14778.9	0.121895	0.858529	0.0877557	0.0444792	9.72889	0.0682924	-0.10761	60.8295	14089.7	0.443327	0.660312	0.638803	0.277214	0.973047	0.225589
0.171322	14802.2	0.122478	0.856306	0.0883732	0.044821	9.72911	0.0684047	-0.107518	60.8334	14113	0.443639	0.658812	0.639683	0.27925	0.973336	0.226235
0.171402	14809.1	0.122651	0.855645	0.0885567	0.0449225	9.72918	0.068438	-0.107491	60.8345	14119.9	0.443731	0.658367	0.639944	0.279855	0.973422	0.226426
0.17167	14832.3	0.120498	0.856296	0.0882786	0.0443193	9.72979	0.0681771	-0.107416	60.8576	14143	0.442581	0.658806	0.638391	0.278938	0.97275	0.226959
0.171741	14838.4	0.119926	0.856469	0.0882047	0.044159	9.72996	0.0681077	-0.107396	60.8638	14149.1	0.442275	0.658922	0.637979	0.278694	0.972572	0.2271
0.172017	14862.2	0.119732	0.855315	0.0880606	0.0442627	9.72756	0.0679885	-0.10734	60.8843	14173	0.442171	0.658144	0.638245	0.278219	0.972266	0.22749
0.172099	14869.3	0.119675	0.854972	0.0880179	0.0442934	9.72685	0.0679532	-0.107324	60.8904	14180.1	0.442141	0.657913	0.638325	0.278079	0.972175	0.227605
0.172367	14892.5	0.120026	0.855841	0.0884046	0.0444711	9.72847	0.0683341	-0.107195	60.8764	14203.3	0.442328	0.658498	0.638782	0.279353	0.973155	0.22852
0.172443	14899	0.120125	0.856084	0.0885133	0.044521	9.72893	0.0684412	-0.107158	60.8724	14209.8	0.442381	0.658663	0.63891	0.279712	0.97343	0.228776
0.172708	14922	0.119645	0.856975	0.0893583	0.0447217	9.72956	0.0687924	-0.107161	60.8743	14232.7	0.442125	0.659263	0.639427	0.282497	0.974333	0.228753
0.172794	14929.4	0.119489	0.857263	0.0896323	0.0447868	9.72977	0.0689062	-0.107163	60.8749	14240.2	0.442042	0.659458	0.639595	0.2834	0.974626	0.228746
0.173058	14952.2	0.118517	0.85531	0.088802	0.0443465	9.73041	0.0686363	-0.107086	60.8635	14263	0.441522	0.658141	0.638461	0.280663	0.973932	0.229283
0.173147	14959.9	0.118191	0.854655	0.0885236	0.0441989	9.73062	0.0685458	-0.107061	60.8597	14270.6	0.441348	0.657699	0.638081	0.279746	0.973699	0.229463
0.173409	14982.5	0.117774	0.855481	0.0884388	0.0446047	9.72756	0.0689587	-0.106911	60.8817	14293.3	0.441125	0.658256	0.639126	0.279466	0.974761	0.230522
0.173499	14990.3	0.117631	0.855765	0.0884096	0.0447443	9.7265	0.0691008	-0.106859	60.8893	14301.1	0.441049	0.658448	0.639485	0.27937	0.975126	0.230886
0.173755	15012.4	0.116496	0.855263	0.0905711	0.0452211	9.72864	0.0690329	-0.106772	60.9037	14323.2	0.440442	0.658109	0.640712	0.286495	0.974952	0.231505
0.173845	15020.2	0.116099	0.855088	0.0913261	0.0453876	9.72938	0.0690092	-0.106741	60.9087	14330.9	0.44023	0.657991	0.641141	0.288984	0.974891	0.231722
0.174095	15041.8	0.116144	0.85637	0.0900456	0.0456503	9.73131	0.0692023	-0.106574	60.8554	14352.6	0.440254	0.658855	0.641817	0.284763	0.975388	0.232896
0.17419	15050	0.116161	0.856856	0.0895604	0.0457499	9.73204	0.0692755	-0.106511	60.8352	14360.8	0.440263	0.659183	0.642074	0.283164	0.975576	0.233341
0.174453	15072.7	0.114956	0.857108	0.0913201	0.0458321	9.73517	0.069514	-0.106397	60.8099	14383.5	0.439619	0.659353	0.642285	0.288965	0.97619	0.234147
0.174548	15081	0.114516	0.8572	0.0919612	0.045862	9.73631	0.069601	-0.106356	60.8007	14391.7	0.439384	0.659415	0.642362	0.291078	0.976413	0.234441
0.174794	15102.2	0.113842	0.85768	0.0920933	0.0459126	9.73475	0.0696748	-0.106243	60.7974	14413	0.439024	0.659739	0.642493	0.291513	0.976603	0.235236
0.174901	15111.5	0.113548	0.857889	0.0921509	0.0459347	9.73407	0.0697071	-0.106194	60.796	14422.2	0.438867	0.65988	0.642549	0.291703	0.976686	0.235583
0.175148	15132.8	0.109441	0.856869	0.0924428	0.0457824	9.73276	0.0686804	-0.105852	60.7924	14443.6	0.436672	0.659192	0.642157	0.292665	0.974045	0.237993
0.175255	15142	0.107666	0.856428	0.0925689	0.0457166	9.7322	0.0682366	-0.105705	60.7908	14452.8	0.435723	0.658895	0.641988	0.293081	0.972904	0.239035
0.17549	15162.4	0.106247	0.857038	0.0927088	0.0461579	9.73161	0.0680729	-0.105401	60.8138	14473.1	0.434965	0.659306	0.643124	0.293542	0.972483	0.241177
0.175601	15171.9	0.10558	0.857324	0.0927745	0.0463653	9.73133	0.0679959	-0.105259	60.8247	14482.7	0.434608	0.659499	0.643658	0.293759	0.972285	0.242183
0.175849	15193.4	0.104336	0.856626	0.0927068	0.0466781	9.73059	0.0676834	-0.10496	60.8462	14504.1	0.433944	0.659028	0.644463	0.293536	0.971481	0.244294
0.175954	15202.4	0.10381	0.856331	0.0926783	0.0468101	9.73028	0.0675515	-0.104833	60.8553	14513.2	0.433663	0.658829	0.644803	0.293442	0.971141	0.245185
0.176198	15223.5	0.102084	0.858575	0.0938673	0.0473508	9.73276	0.0672041	-0.104575	60.859	14534.2	0.43274	0.660343	0.646195	0.297361	0.970248	0.24701
0.1763	15232.3	0.10136	0.859517	0.094366	0.0475776	9.73379	0.0670585	-0.104466	60.8605	14543	0.432353	0.660977	0.646778	0.299005	0.969873	0.247776
0.176537	15252.8	0.0987641	0.858805	0.0959702	0.0481216	9.73386	0.0665889	-0.104063	60.8385	14563.6	0.430966	0.660498	0.648178	0.304294	0.968665	0.25062
0.176648	15262.4	0.0975522	0.858473	0.0967192	0.0483755	9.73389	0.0663697	-0.103875	60.8281	14573.1	0.430318	0.660274	0.648832	0.306763	0.968102	0.251949
0.176898	15284	0.0939715	0.86038	0.0973558	0.049289	9.73486	0.0655705	-0.103378	60.8071	14594.7	0.428405	0.661559	0.651183	0.308861	0.966046	0.255459
0.176996	15292.4	0.0925686	0.861127	0.0976053	0.0496469	9.73524	0.0652574	-0.103183	60.7989	14603.2	0.427655	0.662063	0.652105	0.309684	0.96524	0.256835
0.177239	15313.5	0.0888699	0.860887	0.0992496	0.0504391	9.73431	0.0647652	-0.102643	60.7787	14624.2	0.425679	0.661901	0.654144	0.315104	0.963974	0.260648
0.177336	15321.8	0.0874035	0.860792	0.0999015	0.0507531	9.73394	0.0645701	-0.102428	60.7707	14632.6	0.424895	0.661837	0.654952	0.317253	0.963472	0.26216
0.177593	15344	0.0840476	0.862986	0.101001	0.0512027	9.73485	0.0634195	-0.101746	60.7761	14654.7	0.423102	0.663317	0.656109	0.320878	0.960513	0.26698
0.177693	15352.7	0.0827295	0.863848	0.101433	0.0513793	9.7352	0.0629675	-0.101477	60.7783	14663.4	0.422397	0.663898	0.656564	0.322302	0.95935	0.268874
0.177944	15374.3	0.0775177	0.865474	0.102179	0.0528713	9.73541	0.0616177	-0.10074	60.7782	14685.1	0.419612	0.664995	0.660404	0.324762	0.955878	0.274081
0.178037	15382.4	0.07557	0.866082	0.102458	0.0534288	9.73549	0.0611133	-0.100464	60.7781	14693.2	0.418571	0.665404	0.661839	0.325681	0.954581	0.276028
0.178288	15404.1	0.069987	0.868877	0.104466	0.0548671	9.73544	0.0597989	-0.0996287	60.7765	14714.8	0.415588	0.667289	0.665542	0.332302	0.9512	0.281922
0.17839	15412.9	0.067709	0.870018	0.105286	0.055454	9.73542	0.0592625	-0.099288	60.7759	14723.6	0.41437	0.668058	0.667052	0.335003	0.94982	0.284327
0.178641	15434.6	0.0605644	0.872187	0.107492	0.0568022	9.73622	0.0579665	-0.098303	60.7545	14745.3	0.410552	0.669521	0.670523	0.342277	0.946486	0.29128
0.178736	15442.7	0.0578733	0.873004	0.108323	0.0573101	9.73653	0.0574783	-0.097932	60.7465	14753.5	0.409114	0.670072	0.67183	0.345016	0.94523	0.293898
0.178983	15464.1	0.0492028	0.876675	0.110567	0.0593966	9.73792	0.055682	-0.0968961	60.7473	14774.8	0.40448	0.672548	0.677201	0.352414	0.94061	0.30121
0.179081	15472.6	0.0457548	0.878135	0.11146	0.0602264	9.73847	0.0549677	-0.0964842	60.7477	14783.3	0.402638	0.673532	0.679336	0.355356	0.938773	0.304117
0.179341	15495.1	0.0365054	0.881111	0.114085	0.0622897	9.73773	0.0531835	-0.0952568	60.7561	14805.8	0.397695	0.675539	0.684647	0.364011	0.934183	0.312781
0.179435	15503.2	0.0331771	0.882182	0.11503	0.0630321	9.73747	0.0525415	-0.0948152	60.7591	14813.9	0.395916	0.676261	0.686558	0.367125	0.932532	0.315898
0.179685	15524.8	0.0223831	0.886853	0.117716	0.0656076	9.73603	0.0503186	-0.093523	60.758	14835.5	0.390148	0.679411	0.693188	0.375978	0.926814	0.325019
0.17978	15533	0.0182946	0.888623	0.118733	0.0665831	9.73548	0.0494767	-0.0930335	60.7575	14843.7	0.387963	0.680604	0.695699	0.379331	0.924648	0.328474
0.180036	15555.1	0.00555334	0.894332	0.123131	0.0697111	9.73365	0.0473041	-0.091678	60.7854	14865.8	0.381154	0.684454	0.70375	0.39383	0.91906	0.338041
0.180133	15563.5	0.000705866	0.896505	0.124804	0.0709011	9.73295	0.0464775	-0.0911623	60.796	14874.2	0.378564	0.685919	0.706813	0.399346	0.916934	0.341681
0.180382	15585	-0.0135941	0.902029	0.128162	0.0732897	9.7333	0.0443698	-0.0896808	60.8137	14895.7	0.370922	0.689644	0.712962	0.410415	0.911512	0.352138
0.180481	15593.6	-0.0193233	0.904242	0.129507	0.0742467	9.73344	0.0435254	-0.0890872	60.8208	14904.3	0.36786	0.691137	0.715425	0.414849	0.90934	0.356328
0.180727	15614.8	-0.0355862	0.910689	0.133357	0.0778363	9.73239	0.0415515	-0.0874573	60.8438	14925.6	0.359169	0.695484	0.724665	0.427542	0.904263	0.367833
0.18082	15622.8	-0.0417256	0.913122	0.134811	0.0791914	9.73199	0.0408064	-0.0868419	60.8524	14933.6	0.355888	0.697125	0.728153	0.432333	0.902346	0.372176
0.181073	15644.7	-0.0582749	0.921975	0.138685	0.0828337	9.72961	0.039031	-0.0853308	60.8692	14955.4	0.347044	0.703094	0.737528	0.445105	0.897779	0.382842
0.181182	15654.1	-0.0654332	0.925804	0.140361	0.0844091	9.72857	0.0382631	-0.0846772	60.8764	14964.9	0.343219	0.705676	0.741583	0.45063	0.895804	0.387456
0.181425	15675.1	-0.0835574	0.934614	0.145043	0.0881765	9.72998	0.03627	-0.083164	60.8831	14985.9	0.333533	0.711617	0.751281	0.466064	0.890677	0.398136
0.181534	15684.5	-0.0916509	0.938548	0.147134	0.0898589	9.7306	0.0353799	-0.0824883	60.8861	14995.3	0.329208	0.71427	0.755611	0.472956	0.888388	0.402906
0.181771	15705	-0.109989	0.9477	0.15036	0.0938039	9.72947	0.0338238	-0.081068	60.8824	15015.7	0.319408	0.720441	0.765765	0.483592	0.884385	0.412931
0.181892	15715.5	-0.119369	0.952381	0.15201	0.0958216	9.72889	0.0330279	-0.0803415	60.8805	15026.2	0.314395	0.723597	0.770959	0.489032	0.882338	0.418059
0.182119	15735.1	-0.137614	0.963183	0.157458	0.0997022	9.72718	0.031691	-0.0789417	60.8694	15045.9	0.304645	0.730881	0.780948	0.506991	0.878899	0.42794
0.182242	15745.7	-0.147468	0.969017	0.160401	0.101798	9.72626	0.030969	-0.0781856	60.8634	15056.5	0.299379	0.734816	0.786343	0.51669	0.877042	0.433276
0.182469	15765.3	-0.165726	0.979139	0.162877	0.105613	9.72483	0.0295855	-0.0769039	60.8692	15076.1	0.289622	0.741641	0.796162	0.524854	0.873483	0.442323
0.182592	15776	-0.175658	0.984646	0.164224	0.107688	9.72405	0.0288328	-0.0762066	60.8724	15086.7	0.284314	0.745355	0.801505	0.529295	0.871547	0.447244
0.182817	15795.4	-0.19605	0.99557	0.167575	0.111441	9.72215	0.0279976	-0.0750067	60.8763	15106.1	0.273417	0.752721	0.811164	0.540342	0.869398	0.455714
0.182934	15805.5	-0.20669	1.00127	0.169324	0.113399	9.72115	0.0275618	-0.0743806	60.8783	15116.3	0.267731	0.756564	0.816203	0.546106	0.868278	0.460133
0.183165	15825.5	-0.224154	1.01387	0.171763	0.117412	9.71949	0.0270323	-0.0733285	60.8687	15136.2	0.258398	0.765059	0.826532	0.554146	0.866916	0.46756
0.183283	15835.6	-0.23307	1.0203	0.173008	0.11946	9.71864	0.026762	-0.0727913	60.8638	15146.4	0.253633	0.769396	0.831806	0.558251	0.86622	0.471351
0.183509	15855.1	-0.250267	1.03178	0.175138	0.122854	9.71588	0.0265277	-0.0718517	60.8651	15165.9	0.244443	0.777135	0.840541	0.565272	0.865618	0.477983
0.183636	15866.1	-0.259935	1.03823	0.176335	0.124762	9.71433	0.026396	-0.0713234	60.8658	15176.9	0.239277	0.781485	0.845452	0.569219	0.865279	0.481712
0.18386	15885.5	-0.277513	1.05048	0.178142	0.128284	9.71044	0.0260515	-0.0705576	60.8723	15196.2	0.229883	0.789751	0.854517	0.575175	0.864393	0.487118
0.183979	15895.8	-0.286901	1.05703	0.179107	0.130165	9.70836	0.0258675	-0.0701486	60.8758	15206.5	0.224866	0.794165	0.859358	0.578355	0.863919	0.490004
0.184214	15916.1	-0.302857	1.06945	0.181741	0.133196	9.70678	0.0262887	-0.0694467	60.8889	15226.9	0.216339	0.80254	0.867162	0.58704	0.865003	0.494959
0.184331	15926.2	-0.310788	1.07562	0.183051	0.134703	9.706	0.0264981	-0.0690978	60.8954	15237	0.212101	0.806703	0.871042	0.591357	0.865541	0.497421
0.18456	15945.9	-0.324976	1.08697	0.184165	0.13778	9.7042	0.0268237	-0.0686022	60.8966	15256.7	0.204518	0.814352	0.878961	0.595031	0.866379	0.50092
0.184671	15955.5	-0.331889	1.0925	0.184708	0.139279	9.70332	0.0269824	-0.0683607	60.8972	15266.3	0.200824	0.81808	0.88282	0.596821	0.866787	0.502624
0.18491	15976.2	-0.34571	1.10453	0.184548	0.141604	9.70178	0.0273924	-0.0678715	60.8811	15286.9	0.193438	0.826196	0.888803	0.596294	0.867842	0.506077
0.185029	15986.5	-0.352607	1.11054	0.184469	0.142764	9.70101	0.027597	-0.0676274	60.8731	15297.2	0.189752	0.830246	0.891789	0.596031	0.868368	0.5078
0.185261	16006.5	-0.364692	1.12219	0.184347	0.144854	9.69733	0.0284708	-0.0672731	60.8712	15317.3	0.183294	0.838104	0.89717	0.595632	0.870616	0.510301
0.18538	16016.9	-0.370914	1.12819	0.184285	0.145931	9.69544	0.0289206	-0.0670906	60.8702	15327.6	0.179969	0.842149	0.899941	0.595426	0.871773	0.511589
0.185611	16036.8	-0.382582	1.13975	0.183527	0.148076	9.69521	0.029714	-0.0669142	60.8484	15347.5	0.173734	0.849943	0.905462	0.592928	0.873814	0.512834
0.185719	16046.1	-0.38803	1.14514	0.183173	0.149077	9.6951	0.0300845	-0.0668317	60.8382	15356.8	0.170822	0.853582	0.90804	0.591762	0.874767	0.513416
0.185953	16066.4	-0.398046	1.15454	0.182256	0.151198	9.69157	0.0311043	-0.0666899	60.8395	15377.1	0.16547	0.859914	0.913498	0.588736	0.87739	0.514417
0.186078	16077.1	-0.403365	1.15952	0.181768	0.152324	9.68969	0.0316459	-0.0666146	60.8402	15387.9	0.162627	0.863277	0.916396	0.58713	0.878783	0.514949
0.186316	16097.7	-0.412183	1.16902	0.18297	0.153816	9.6876	0.0326873	-0.0665241	60.8281	15408.5	0.157915	0.869685	0.920237	0.591092	0.881462	0.515587
0.186427	16107.3	-0.416265	1.17342	0.183527	0.154506	9.68664	0.0331692	-0.0664823	60.8224	15418	0.155733	0.87265	0.922014	0.592926	0.882701	0.515883
0.186664	16127.8	-0.425102	1.1817	0.180282	0.155469	9.68274	0.033757	-0.0666054	60.8192	15438.5	0.151011	0.87823	0.924494	0.582231	0.884213	0.515014
0.186771	16137	-0.429061	1.1854	0.178829	0.155901	9.681	0.0340203	-0.0666606	60.8178	15447.8	0.148895	0.88073	0.925605	0.577439	0.88489	0.514624
0.187019	16158.5	-0.43639	1.19347	0.17884	0.157135	9.67904	0.0350554	-0.0667008	60.8041	15469.2	0.144978	0.88617	0.92878	0.577476	0.887553	0.51434
0.187118	16167	-0.439285	1.19666	0.178844	0.157622	9.67827	0.0354643	-0.0667168	60.7987	15477.7	0.143431	0.888318	0.930034	0.577491	0.888605	0.514228
0.187361	16188	-0.445018	1.20468	0.178657	0.158683	9.67722	0.0369546	-0.0669503	60.792	15498.7	0.140368	0.893725	0.932765	0.576872	0.892438	0.512579
0.187468	16197.3	-0.447549	1.20822	0.178574	0.159151	9.67676	0.0376126	-0.0670535	60.789	15508	0.139015	0.896113	0.933971	0.576599	0.894131	0.511851
0.187716	16218.7	-0.453032	1.21606	0.175963	0.160072	9.67668	0.0386337	-0.0671703	60.7811	15529.4	0.136085	0.901401	0.93634	0.567993	0.896757	0.511026
0.187808	16226.6	-0.455076	1.21898	0.174989	0.160415	9.67665	0.0390144	-0.0672139	60.7781	15537.4	0.134992	0.903373	0.937223	0.564783	0.897737	0.510718
0.188059	16248.3	-0.459059	1.22554	0.173526	0.16076	9.67425	0.0403023	-0.0674739	60.8146	15559	0.132864	0.907796	0.938111	0.55996	0.901049	0.508884
0.18816	16257.1	-0.46068	1.22821	0.172931	0.1609	9.67327	0.0408266	-0.0675797	60.8295	15567.8	0.131998	0.909597	0.938473	0.557996	0.902398	0.508137
0.188413	16278.8	-0.464697	1.23452	0.172263	0.162093	9.66937	0.042032	-0.0678956	60.826	15589.6	0.129851	0.913848	0.941542	0.555797	0.905499	0.505907
0.188513	16287.5	-0.466291	1.23702	0.171999	0.162566	9.66782	0.0425106	-0.068021	60.8247	15598.2	0.128999	0.915535	0.94276	0.554924	0.90673	0.505022
0.188757	16308.6	-0.470124	1.24193	0.169143	0.162921	9.66612	0.0438941	-0.0682689	60.8165	15619.4	0.126951	0.918846	0.943674	0.545509	0.910288	0.503272
0.188856	16317.2	-0.471682	1.24393	0.167981	0.163065	9.66543	0.0444569	-0.0683698	60.8132	15627.9	0.126118	0.920193	0.944046	0.54168	0.911736	0.50256
0.18911	16339.1	-0.474074	1.24772	0.166215	0.163298	9.66558	0.0455551	-0.0686764	60.8039	15649.9	0.12484	0.922749	0.944643	0.535858	0.914561	0.500396
0.189203	16347.1	-0.474948	1.2491	0.16557	0.163383	9.66564	0.0459565	-0.0687885	60.8005	15657.9	0.124373	0.923684	0.944862	0.533731	0.915594	0.499605
0.189459	16369.2	-0.477166	1.25385	0.164913	0.163479	9.6653	0.047014	-0.0691688	60.7679	15680	0.123188	0.926883	0.94511	0.531564	0.918314	0.49692
0.189557	16377.7	-0.478023	1.25568	0.164659	0.163516	9.66517	0.0474225	-0.0693157	60.7553	15688.5	0.12273	0.92812	0.945206	0.530727	0.919364	0.495883
0.189806	16399.3	-0.479555	1.25965	0.161788	0.163915	9.66319	0.0485991	-0.0696351	60.7466	15710	0.121911	0.930794	0.946233	0.521266	0.922391	0.493629
0.189908	16408	-0.480179	1.26126	0.16062	0.164078	9.66239	0.0490778	-0.0697651	60.743	15718.8	0.121578	0.931882	0.946651	0.517415	0.923622	0.492712
0.190157	16429.6	-0.480856	1.26525	0.159349	0.164279	9.66346	0.050127	-0.0700382	60.7311	15740.3	0.121216	0.934573	0.94717	0.513224	0.926321	0.490784
0.19025	16437.6	-0.481109	1.26674	0.158873	0.164355	9.66387	0.0505194	-0.0701403	60.7267	15748.4	0.12108	0.935579	0.947364	0.511656	0.92733	0.490063
0.190503	16459.5	-0.481962	1.27092	0.157614	0.164743	9.66091	0.0515746	-0.0705481	60.7024	15770.2	0.120625	0.938395	0.948363	0.507506	0.930045	0.487185
0.190598	16467.7	-0.482284	1.2725	0.157139	0.164889	9.6598	0.0519728	-0.070702	60.6932	15778.4	0.120453	0.939457	0.94874	0.505939	0.931069	0.486098
0.190855	16489.9	-0.48252	1.2748	0.156756	0.164829	9.6595	0.0529159	-0.0709989	60.6861	15800.6	0.120327	0.941013	0.948585	0.504677	0.933495	0.484003
0.190955	16498.5	-0.482611	1.2757	0.156608	0.164805	9.65938	0.0532824	-0.0711142	60.6834	15809.3	0.120278	0.941618	0.948525	0.504187	0.934438	0.483189
0.1912	16519.7	-0.482096	1.27812	0.154498	0.164649	9.65804	0.0545453	-0.0714159	60.6756	15830.4	0.120553	0.943248	0.948121	0.497234	0.937686	0.481059
0.191299	16528.2	-0.481889	1.27909	0.153648	0.164585	9.6575	0.0550547	-0.0715376	60.6725	15838.9	0.120664	0.943906	0.947958	0.494429	0.938996	0.4802
0.191547	16549.7	-0.48275	1.28106	0.151135	0.164433	9.65819	0.0558961	-0.0719248	60.6644	15860.4	0.120204	0.94523	0.947567	0.486145	0.941161	0.477468
0.191646	16558.2	-0.483091	1.28183	0.150138	0.164373	9.65847	0.0562297	-0.0720783	60.6612	15869	0.120021	0.945755	0.947412	0.482861	0.942019	0.476384
0.191894	16579.6	-0.48243	1.28312	0.148994	0.164268	9.65639	0.0571024	-0.0723813	60.6656	15890.4	0.120375	0.946623	0.94714	0.479089	0.944264	0.474245
0.191998	16588.6	-0.482152	1.28366	0.148513	0.164223	9.65551	0.0574692	-0.0725087	60.6674	15899.3	0.120523	0.946988	0.947026	0.477504	0.945207	0.473346
0.192239	16609.5	-0.482004	1.28499	0.147757	0.164396	9.65595	0.0583586	-0.0729024	60.6746	15920.2	0.120602	0.947885	0.947471	0.475011	0.947495	0.470567
0.192343	16618.4	-0.481941	1.28556	0.147434	0.16447	9.65614	0.0587393	-0.0730709	60.6777	15929.2	0.120636	0.948268	0.947662	0.473945	0.948474	0.469378
0.192593	16640	-0.480556	1.2868	0.147002	0.164298	9.65339	0.0594019	-0.0732784	60.6751	15950.8	0.121376	0.949102	0.947219	0.472522	0.950178	0.467913
0.192693	16648.7	-0.48	1.2873	0.146829	0.164229	9.65228	0.0596677	-0.0733616	60.6741	15959.5	0.121673	0.949437	0.947041	0.471951	0.950862	0.467326
0.192934	16669.5	-0.478684	1.28767	0.145107	0.163802	9.65569	0.0604495	-0.0737143	60.6789	15980.2	0.122377	0.949692	0.945942	0.466273	0.952873	0.464836
0.193045	16679.1	-0.478075	1.28785	0.14431	0.163605	9.65726	0.0608111	-0.0738774	60.6811	15989.8	0.122702	0.94981	0.945435	0.463648	0.953803	0.463685
0.193294	16700.6	-0.477823	1.28856	0.143089	0.163539	9.65646	0.0615055	-0.0741854	60.6461	16011.3	0.122837	0.950288	0.945264	0.459622	0.955589	0.461511
0.193388	16708.8	-0.477727	1.28883	0.142625	0.163514	9.65615	0.0617696	-0.0743025	60.6328	16019.5	0.122888	0.95047	0.9452	0.458091	0.956269	0.460684
0.19364	16730.5	-0.476005	1.28985	0.142221	0.163052	9.65684	0.0623848	-0.0746272	60.605	16041.2	0.123808	0.951161	0.944012	0.456761	0.957851	0.458393
0.193736	16738.8	-0.475348	1.29024	0.142067	0.162876	9.6571	0.0626197	-0.0747512	60.5943	16049.6	0.124159	0.951425	0.943559	0.456254	0.958456	0.457518
0.193984	16760.2	-0.473771	1.29005	0.140823	0.16284	9.65611	0.0634122	-0.0750429	60.5927	16071	0.125002	0.951294	0.943465	0.452153	0.960494	0.455458
0.194096	16769.9	-0.473059	1.28996	0.140261	0.162823	9.65566	0.0637702	-0.0751747	60.592	16080.6	0.125383	0.951235	0.943423	0.4503	0.961415	0.454528
0.194334	16790.4	-0.472356	1.29043	0.139581	0.162382	9.65734	0.0642259	-0.0754475	60.599	16101.2	0.125758	0.951553	0.942286	0.44806	0.962587	0.452603
0.194446	16800.2	-0.472024	1.29066	0.139259	0.162172	9.65814	0.0644419	-0.0755767	60.6023	16110.9	0.125936	0.951704	0.941747	0.446998	0.963143	0.451691
0.194685	16820.7	-0.470615	1.29022	0.137694	0.161968	9.65824	0.0650987	-0.075825	60.5926	16131.5	0.126689	0.951409	0.941221	0.441838	0.964832	0.449938
0.194791	16829.9	-0.469988	1.29002	0.136998	0.161877	9.65829	0.0653911	-0.0759356	60.5882	16140.6	0.127024	0.951277	0.940987	0.439542	0.965584	0.449158
0.195027	16850.3	-0.467187	1.29009	0.137212	0.161425	9.65796	0.0657564	-0.0761818	60.6032	16161	0.128521	0.951324	0.939823	0.44025	0.966524	0.44742
0.195139	16860	-0.465855	1.29013	0.137315	0.16121	9.6578	0.0659302	-0.0762989	60.6104	16170.7	0.129232	0.951346	0.939269	0.440587	0.966971	0.446593
0.195385	16881.3	-0.46435	1.29053	0.135723	0.160744	9.6567	0.0666657	-0.076679	60.6001	16192	0.130036	0.951615	0.93807	0.435339	0.968863	0.443911
0.195487	16890	-0.463733	1.29069	0.13507	0.160553	9.65625	0.0669674	-0.0768348	60.5959	16200.8	0.130366	0.951725	0.937579	0.433188	0.969639	0.442811
0.195727	16910.8	-0.462156	1.29023	0.134684	0.160426	9.65848	0.0672769	-0.0770326	60.5765	16221.6	0.131209	0.951418	0.937253	0.431914	0.970435	0.441414
0.195837	16920.3	-0.461437	1.29002	0.134507	0.160369	9.6595	0.0674182	-0.0771229	60.5677	16231.1	0.131594	0.951277	0.937104	0.431333	0.970798	0.440777
0.19608	16941.3	-0.460412	1.28941	0.13357	0.15979	9.65795	0.0680922	-0.077397	60.5723	16252.1	0.132141	0.950866	0.935615	0.428243	0.972532	0.438842
0.196183	16950.2	-0.459981	1.28916	0.133176	0.159547	9.6573	0.0683755	-0.0775122	60.5743	16260.9	0.132372	0.950693	0.934989	0.426944	0.973261	0.438029
0.196427	16971.3	-0.457385	1.28911	0.13225	0.159684	9.65897	0.0689126	-0.0777461	60.5618	16282.1	0.133759	0.950658	0.935343	0.423891	0.974642	0.436379
0.196529	16980.1	-0.456312	1.28908	0.131867	0.159741	9.65966	0.0691347	-0.0778428	60.5566	16290.8	0.134332	0.950644	0.935489	0.422629	0.975214	0.435696
0.196777	17001.5	-0.453764	1.28902	0.13154	0.159133	9.6618	0.0695563	-0.0781389	60.5058	16312.3	0.135694	0.950602	0.933924	0.421551	0.976298	0.433606
0.196882	17010.6	-0.452689	1.289	0.131402	0.158877	9.66271	0.0697341	-0.0782637	60.4844	16321.3	0.136268	0.950584	0.933265	0.421096	0.976756	0.432725
0.197118	17031	-0.451531	1.28753	0.13049	0.158692	9.66291	0.0701038	-0.0785496	60.4861	16341.8	0.136887	0.949592	0.932788	0.418088	0.977707	0.430707
0.197225	17040.3	-0.451007	1.28686	0.130078	0.158608	9.66301	0.0702709	-0.0786788	60.4868	16351	0.137167	0.949145	0.932573	0.41673	0.978136	0.429795
0.197471	17061.5	-0.448224	1.28686	0.129311	0.158376	9.66259	0.0703765	-0.07889	60.4976	16372.3	0.138654	0.94914	0.931974	0.414204	0.978408	0.428304
0.197578	17070.7	-0.447015	1.28685	0.128978	0.158274	9.66241	0.0704224	-0.0789818	60.5023	16381.5	0.139301	0.949139	0.931714	0.413107	0.978526	0.427656
0.197821	17091.7	-0.445091	1.28558	0.12842	0.157639	9.66312	0.0711568	-0.0791883	60.4856	16402.5	0.140329	0.948279	0.930078	0.411267	0.980415	0.426199
0.197923	17100.6	-0.444283	1.28504	0.128186	0.157372	9.66341	0.0714653	-0.0792751	60.4785	16411.3	0.140761	0.947918	0.929391	0.410494	0.981209	0.425586
0.198164	17121.4	-0.441679	1.28333	0.128943	0.157128	9.66366	0.0715294	-0.0795234	60.4751	16432.1	0.142152	0.946764	0.928764	0.412988	0.981374	0.423834
0.198274	17130.9	-0.440483	1.28254	0.12929	0.157016	9.66377	0.0715589	-0.0796374	60.4735	16441.7	0.142791	0.946234	0.928476	0.414134	0.981449	0.423029
0.198518	17152	-0.438559	1.28213	0.127594	0.156986	9.66514	0.0719731	-0.0799382	60.4793	16462.7	0.143819	0.945954	0.928397	0.408541	0.982515	0.420906
0.19862	17160.7	-0.43776	1.28196	0.126889	0.156973	9.66571	0.0721452	-0.0800632	60.4818	16471.5	0.144247	0.945838	0.928365	0.406217	0.982958	0.420023
0.19886	17181.5	-0.435229	1.28093	0.126792	0.155973	9.66419	0.0722302	-0.080263	60.4921	16492.3	0.145599	0.945142	0.925789	0.405898	0.983176	0.418613
0.198965	17190.6	-0.434125	1.28048	0.12675	0.155536	9.66353	0.0722673	-0.0803502	60.4967	16501.3	0.146189	0.944839	0.924664	0.405759	0.983272	0.417998
0.199213	17212	-0.432109	1.2789	0.12569	0.155147	9.6634	0.0723899	-0.0805291	60.5052	16522.7	0.147266	0.943778	0.923663	0.402268	0.983587	0.416735
0.199311	17220.5	-0.431306	1.27828	0.125269	0.154992	9.66335	0.0724388	-0.0806004	60.5086	16531.2	0.147695	0.943355	0.923264	0.400876	0.983713	0.416232
0.199561	17242	-0.42898	1.27708	0.12518	0.15441	9.66367	0.0727636	-0.0808639	60.5166	16552.8	0.148938	0.942547	0.921767	0.400585	0.984548	0.414372
0.199667	17251.2	-0.427987	1.27657	0.125142	0.154162	9.66381	0.0729022	-0.0809764	60.52	16562	0.149469	0.942203	0.921129	0.40046	0.984905	0.413578
0.199904	17271.7	-0.424519	1.27572	0.12429	0.154018	9.66469	0.0729467	-0.0811703	60.5223	16582.5	0.151322	0.941629	0.920758	0.39765	0.985019	0.412209
0.200012	17281	-0.422941	1.27533	0.123902	0.153953	9.66509	0.072967	-0.0812586	60.5233	16591.8	0.152166	0.941368	0.92059	0.396371	0.985071	0.411586
0.200262	17302.6	-0.421019	1.27431	0.124266	0.152947	9.6647	0.0731001	-0.0815169	60.5523	16613.4	0.153193	0.94068	0.918001	0.397572	0.985414	0.409763
0.200357	17310.8	-0.420288	1.27392	0.124405	0.152564	9.66455	0.0731508	-0.0816152	60.5633	16621.6	0.153583	0.940418	0.917016	0.398029	0.985544	0.409069
0.200604	17332.1	-0.418647	1.2706	0.12354	0.151682	9.6628	0.0727286	-0.0818079	60.5895	16642.9	0.154461	0.938176	0.914744	0.395179	0.984458	0.407709
0.200714	17341.7	-0.417912	1.26911	0.123153	0.151287	9.66201	0.0725396	-0.0818941	60.6012	16652.4	0.154853	0.937173	0.913727	0.393903	0.983972	0.4071
0.200955	17362.5	-0.416009	1.26808	0.122445	0.150739	9.66254	0.0726735	-0.082107	60.6328	16673.3	0.15587	0.936483	0.912318	0.39157	0.984317	0.405598
0.201061	17371.6	-0.415176	1.26764	0.122136	0.1505	9.66277	0.0727321	-0.0822001	60.6467	16682.4	0.156315	0.936181	0.911702	0.390549	0.984467	0.40494
0.201305	17392.7	-0.412594	1.26637	0.122244	0.150141	9.6612	0.0729781	-0.0824316	60.6566	16703.5	0.157695	0.935326	0.910778	0.390905	0.9851	0.403306
0.201412	17402	-0.411459	1.26581	0.122291	0.149983	9.66051	0.0730863	-0.0825334	60.6609	16712.8	0.158302	0.934951	0.910372	0.391062	0.985378	0.402588
0.201646	17422.3	-0.408579	1.26487	0.121706	0.149465	9.66097	0.0732215	-0.0827489	60.6563	16733	0.159841	0.934318	0.909038	0.389132	0.985726	0.401067
0.201757	17431.8	-0.407224	1.26443	0.12143	0.149221	9.66118	0.073285	-0.0828502	60.6541	16742.5	0.160565	0.93402	0.90841	0.388224	0.98589	0.400351
0.202001	17452.9	-0.404817	1.26212	0.120592	0.148238	9.66502	0.0734258	-0.0829777	60.6231	16763.6	0.161851	0.932457	0.905881	0.385459	0.986252	0.399452
0.202105	17461.9	-0.403795	1.26113	0.120236	0.147821	9.66664	0.0734855	-0.0830318	60.6098	16772.6	0.162398	0.931794	0.904807	0.384286	0.986405	0.39907
0.202348	17482.8	-0.401825	1.26	0.119447	0.147823	9.66679	0.0734785	-0.083224	60.5959	16793.6	0.16345	0.931033	0.904811	0.381685	0.986387	0.397713
0.20245	17491.6	-0.400996	1.25953	0.119115	0.147823	9.66685	0.0734756	-0.0833049	60.5901	16802.4	0.163893	0.930712	0.904812	0.38059	0.98638	0.397142
0.202691	17512.5	-0.397533	1.2579	0.119302	0.147422	9.66661	0.0736707	-0.0834722	60.5996	16823.2	0.165744	0.929616	0.90378	0.381208	0.986881	0.395961
0.202804	17522.2	-0.395916	1.25714	0.11939	0.147235	9.66651	0.0737617	-0.0835502	60.6041	16833	0.166608	0.929105	0.903298	0.381496	0.987116	0.39541
0.203043	17542.9	-0.393224	1.25553	0.118329	0.146672	9.66566	0.073813	-0.0837305	60.6168	16853.7	0.168047	0.928019	0.90185	0.378002	0.987248	0.394138
0.203149	17552	-0.392034	1.25482	0.117861	0.146424	9.66529	0.0738357	-0.0838102	60.6225	16862.8	0.168683	0.927539	0.90121	0.376457	0.987306	0.393576
0.203386	17572.6	-0.390243	1.25302	0.117833	0.145937	9.66374	0.0738214	-0.0840017	60.6463	16883.3	0.16964	0.926328	0.899958	0.376366	0.987269	0.392224
0.203494	17581.9	-0.38943	1.25221	0.117821	0.145717	9.66304	0.0738149	-0.0840886	60.6571	16892.6	0.170074	0.925778	0.89939	0.376324	0.987252	0.39161
0.203745	17603.6	-0.38572	1.25049	0.117768	0.145471	9.66346	0.0739305	-0.0842076	60.6735	16914.3	0.172057	0.924622	0.898758	0.37615	0.98755	0.390771
0.203847	17612.4	-0.38421	1.2498	0.117746	0.145372	9.66363	0.0739776	-0.084256	60.6801	16923.2	0.172863	0.924151	0.898501	0.376079	0.987671	0.390429
0.204096	17633.9	-0.382691	1.24847	0.117788	0.144602	9.66216	0.0741701	-0.0844329	60.6943	16944.6	0.173676	0.923255	0.89652	0.376218	0.988166	0.38918
0.204193	17642.3	-0.382096	1.24795	0.117805	0.1443	9.66159	0.0742454	-0.0845021	60.6999	16953	0.173994	0.922904	0.895744	0.376273	0.98836	0.388692
0.204436	17663.3	-0.37882	1.24596	0.117261	0.143717	9.66065	0.0741488	-0.0847015	60.7225	16974	0.175744	0.921564	0.894242	0.374479	0.988111	0.387284
0.20454	17672.2	-0.377431	1.24512	0.11703	0.143469	9.66025	0.0741079	-0.0847861	60.7321	16983	0.176486	0.920995	0.893605	0.373719	0.988006	0.386687
0.20479	17693.9	-0.374355	1.24467	0.117372	0.143235	9.66433	0.0739497	-0.0849615	60.7096	17004.6	0.17813	0.920691	0.893001	0.374845	0.987599	0.385449
0.204903	17703.6	-0.372971	1.24446	0.117526	0.143129	9.66616	0.0738785	-0.0850404	60.6995	17014.3	0.17887	0.920554	0.89273	0.375352	0.987416	0.384892
0.205133	17723.5	-0.371467	1.24249	0.116329	0.142602	9.66782	0.0741837	-0.0851434	60.676	17034.3	0.179673	0.919224	0.891372	0.371409	0.988201	0.384165
0.205262	17734.7	-0.370627	1.24139	0.115661	0.142307	9.66875	0.0743543	-0.085201	60.6628	17045.4	0.180122	0.91848	0.890613	0.369204	0.98864	0.383759
0.205479	17753.4	-0.368157	1.24018	0.114895	0.142227	9.66946	0.0743186	-0.0854252	60.6319	17064.1	0.181443	0.917665	0.890408	0.366678	0.988548	0.382176
0.205612	17764.9	-0.366638	1.23944	0.114423	0.142178	9.6699	0.0742966	-0.0855631	60.6129	17075.7	0.182254	0.917164	0.890282	0.365125	0.988492	0.381203
0.205836	17784.2	-0.363885	1.23799	0.114402	0.141438	9.67222	0.0742653	-0.0856609	60.6009	17095	0.183725	0.916192	0.888377	0.365054	0.988411	0.380512
0.205961	17795	-0.362353	1.23719	0.11439	0.141026	9.6735	0.0742479	-0.0857154	60.5943	17105.7	0.184544	0.915651	0.887316	0.365015	0.988366	0.380128
0.206178	17813.8	-0.359506	1.23542	0.114455	0.140304	9.67327	0.0743607	-0.0858647	60.6049	17124.5	0.186066	0.914458	0.885456	0.365231	0.988656	0.379074
0.206306	17824.8	-0.357827	1.23438	0.114494	0.139877	9.67313	0.0744272	-0.0859526	60.6112	17135.6	0.186963	0.913755	0.88436	0.365358	0.988827	0.378453
0.206529	17844.1	-0.355157	1.23285	0.113754	0.139815	9.67373	0.0743276	-0.0860878	60.6009	17154.8	0.18839	0.912725	0.8842	0.36292	0.988571	0.377499
0.206658	17855.2	-0.353607	1.23197	0.113325	0.139779	9.67408	0.0742698	-0.0861663	60.5949	17166	0.189218	0.912127	0.884107	0.361505	0.988423	0.376945
0.20688	17874.4	-0.351214	1.23011	0.11339	0.139122	9.67286	0.0741045	-0.0863062	60.6082	17185.1	0.190497	0.910875	0.882414	0.36172	0.987997	0.375958
0.207013	17885.9	-0.349777	1.22899	0.11343	0.138727	9.67213	0.0740052	-0.0863902	60.6162	17196.6	0.191265	0.910123	0.881398	0.36185	0.987742	0.375365
0.207222	17903.9	-0.348548	1.22793	0.113486	0.138137	9.67264	0.0739496	-0.0865098	60.6407	17214.7	0.191922	0.909407	0.879878	0.362034	0.987599	0.374521
0.207371	17916.9	-0.347667	1.22717	0.113526	0.137713	9.673	0.0739098	-0.0865955	60.6583	17227.6	0.192392	0.908894	0.878789	0.362165	0.987496	0.373916
0.207581	17935	-0.344274	1.22537	0.11295	0.137485	9.67421	0.0737611	-0.0867014	60.6267	17245.8	0.194205	0.90768	0.878203	0.360269	0.987114	0.373168
0.207726	17947.6	-0.341932	1.22413	0.112553	0.137328	9.67504	0.0736584	-0.0867746	60.6047	17258.3	0.195457	0.906842	0.877797	0.358959	0.98685	0.372652
0.207923	17964.6	-0.339993	1.2227	0.112637	0.136864	9.67341	0.0734439	-0.0868212	60.5979	17275.3	0.196493	0.905882	0.876603	0.359237	0.986298	0.372322
0.208081	17978.2	-0.338439	1.22156	0.112705	0.136492	9.67211	0.0732719	-0.0868587	60.5924	17288.9	0.197324	0.905112	0.875645	0.35946	0.985856	0.372058
0.208276	17995	-0.336752	1.2198	0.112226	0.136193	9.67212	0.073174	-0.0870316	60.6126	17305.8	0.198226	0.903926	0.874876	0.357883	0.985604	0.370837
0.208427	18008.1	-0.335443	1.21844	0.111855	0.135961	9.67212	0.0730981	-0.0871658	60.6283	17318.8	0.198925	0.903006	0.874279	0.356659	0.985409	0.369891
0.208617	18024.5	-0.333149	1.21701	0.111247	0.13512	9.67187	0.0730396	-0.0872794	60.6267	17335.3	0.200151	0.902043	0.872115	0.354654	0.985258	0.369089
0.208772	18037.9	-0.331287	1.21585	0.110753	0.134438	9.67167	0.0729922	-0.0873716	60.6253	17348.6	0.201146	0.901262	0.870358	0.353026	0.985136	0.368438
0.208971	18055.1	-0.328598	1.21421	0.110514	0.134143	9.67133	0.0728318	-0.0874634	60.6295	17365.9	0.202583	0.900157	0.869599	0.352236	0.984724	0.36779
0.209133	18069.1	-0.326425	1.21289	0.11032	0.133904	9.67105	0.0727021	-0.0875375	60.633	17379.8	0.203744	0.899264	0.868985	0.351598	0.98439	0.367266
0.209326	18085.8	-0.324515	1.21172	0.109727	0.133542	9.67271	0.0725309	-0.0876789	60.6278	17396.5	0.204765	0.898477	0.868051	0.349644	0.98395	0.366269
0.209478	18098.9	-0.323009	1.2108	0.10926	0.133256	9.67402	0.0723959	-0.0877903	60.6237	17409.7	0.205569	0.897856	0.867315	0.348104	0.983603	0.365482
0.209676	18116	-0.321499	1.20895	0.10955	0.132698	9.6718	0.0723136	-0.0878693	60.6584	17426.8	0.206377	0.89661	0.865879	0.349061	0.983391	0.364925
0.209827	18129.1	-0.320345	1.20754	0.109772	0.132272	9.67011	0.0722508	-0.0879295	60.6849	17439.8	0.206993	0.895658	0.864783	0.349792	0.983229	0.3645
0.210036	18147.1	-0.318459	1.20669	0.109124	0.132061	9.67188	0.0718103	-0.0880529	60.6909	17457.8	0.208001	0.895082	0.86424	0.347655	0.982096	0.363629
0.210175	18159.2	-0.317194	1.20611	0.108689	0.13192	9.67307	0.0715149	-0.0881356	60.6948	17469.9	0.208677	0.894695	0.863876	0.346223	0.981336	0.363045
0.21038	18176.8	-0.314791	1.2048	0.108381	0.131473	9.67227	0.0716626	-0.0881706	60.7004	17487.5	0.209961	0.893806	0.862727	0.345208	0.981716	0.362798
0.210523	18189.1	-0.313108	1.20387	0.108166	0.131161	9.67171	0.0717659	-0.0881951	60.7043	17499.9	0.21086	0.893184	0.861922	0.344497	0.981982	0.362625
0.210732	18207.2	-0.310497	1.20146	0.108295	0.130729	9.67263	0.0716902	-0.0883089	60.7073	17518	0.212256	0.891554	0.86081	0.344922	0.981787	0.361822
0.210872	18219.4	-0.308742	1.19983	0.108382	0.130438	9.67325	0.0716392	-0.0883854	60.7094	17530.1	0.213194	0.890459	0.860062	0.345208	0.981656	0.361282
0.211083	18237.6	-0.306629	1.19884	0.108126	0.13015	9.67373	0.0713331	-0.0885017	60.7066	17548.3	0.214323	0.88979	0.859322	0.344367	0.980869	0.360461
0.211225	18249.8	-0.305212	1.19817	0.107955	0.129958	9.67404	0.0711278	-0.0885797	60.7047	17560.6	0.215081	0.889341	0.858826	0.343802	0.980341	0.35991
0.211438	18268.2	-0.302582	1.19678	0.106967	0.129472	9.67362	0.0710383	-0.0886775	60.7161	17579	0.216486	0.888403	0.857576	0.340544	0.98011	0.35922
0.211564	18279.1	-0.30103	1.19596	0.106383	0.129186	9.67337	0.0709855	-0.0887351	60.7229	17589.9	0.217315	0.887849	0.85684	0.338621	0.979975	0.358813
0.211782	18297.9	-0.299221	1.19345	0.107549	0.128881	9.67306	0.0707134	-0.0888188	60.7399	17608.7	0.218282	0.886154	0.856055	0.342465	0.979275	0.358223
0.211927	18310.5	-0.298016	1.19177	0.108326	0.128678	9.67285	0.0705321	-0.0888746	60.7513	17621.2	0.218926	0.885024	0.855532	0.345025	0.978808	0.357829
0.212146	18329.4	-0.295478	1.18997	0.107567	0.128276	9.67332	0.0704847	-0.0890005	60.7523	17640.1	0.220282	0.883809	0.854497	0.342522	0.978686	0.35694
0.21228	18341	-0.293917	1.18886	0.1071	0.128029	9.67361	0.0704555	-0.0890779	60.7529	17651.8	0.221116	0.883062	0.853861	0.340983	0.978611	0.356394
0.212486	18358.8	-0.292187	1.18851	0.106288	0.127697	9.67406	0.0703088	-0.0891679	60.7434	17669.6	0.222041	0.882824	0.853008	0.338306	0.978234	0.355759
0.212627	18371	-0.291005	1.18827	0.105733	0.127471	9.67438	0.0702086	-0.0892294	60.737	17681.7	0.222672	0.882662	0.852425	0.336478	0.977976	0.355325
0.212847	18390	-0.289191	1.18537	0.106737	0.126977	9.67484	0.0701128	-0.0893008	60.7411	17700.7	0.223642	0.880706	0.851153	0.339788	0.97773	0.354821
0.21298	18401.4	-0.288096	1.18362	0.107343	0.126678	9.67512	0.070055	-0.0893439	60.7436	17712.2	0.224227	0.879526	0.850385	0.341786	0.977581	0.354516
0.213188	18419.4	-0.285854	1.18242	0.106365	0.125939	9.67536	0.0696897	-0.0894767	60.7385	17730.2	0.225425	0.87872	0.848481	0.338561	0.976641	0.353579
0.213326	18431.4	-0.284366	1.18163	0.105716	0.125448	9.67553	0.0694473	-0.0895647	60.7352	17742.1	0.22622	0.878185	0.847218	0.336422	0.976018	0.352958
0.213549	18450.6	-0.281755	1.18009	0.105434	0.12509	9.67549	0.0692106	-0.0896744	60.7384	17761.3	0.227616	0.877143	0.846296	0.335492	0.975409	0.352184
0.213671	18461.2	-0.280315	1.17923	0.105279	0.124892	9.67547	0.0690802	-0.0897348	60.7402	17771.9	0.228385	0.876569	0.845788	0.33498	0.975074	0.351757
0.21389	18480.1	-0.278161	1.17725	0.10567	0.124655	9.67557	0.068937	-0.0897887	60.7313	17790.8	0.229536	0.875232	0.845177	0.336268	0.974705	0.351377
0.214024	18491.7	-0.276837	1.17603	0.10591	0.124509	9.67564	0.068849	-0.0898217	60.7259	17802.5	0.230244	0.87441	0.844801	0.33706	0.974479	0.351144
0.214251	18511.3	-0.274805	1.17517	0.105453	0.123979	9.67575	0.0685914	-0.089904	60.7256	17822.1	0.23133	0.873829	0.843437	0.335553	0.973816	0.350563
0.214374	18521.9	-0.273707	1.17471	0.105206	0.123693	9.67582	0.0684524	-0.0899484	60.7255	17832.7	0.231917	0.873515	0.842701	0.334739	0.973459	0.35025
0.214593	18540.8	-0.271607	1.17341	0.103956	0.123388	9.67499	0.0682732	-0.0900408	60.7147	17851.6	0.233039	0.87264	0.841915	0.330617	0.972998	0.349597
0.214718	18551.6	-0.270414	1.17267	0.103245	0.123214	9.67452	0.0681713	-0.0900934	60.7086	17862.3	0.233677	0.872142	0.841467	0.328274	0.972736	0.349226
0.214951	18571.8	-0.268438	1.17001	0.104318	0.122718	9.67573	0.0680819	-0.0902698	60.6793	17882.5	0.234733	0.870347	0.84019	0.331814	0.972506	0.347981
0.215064	18581.6	-0.267476	1.16871	0.104841	0.122476	9.67632	0.0680385	-0.0903556	60.665	17892.3	0.235246	0.869474	0.839568	0.333535	0.972394	0.347375
0.215293	18601.3	-0.264823	1.16738	0.104086	0.121853	9.67545	0.0678505	-0.0904118	60.6487	17912.1	0.236664	0.868577	0.837964	0.331046	0.971911	0.346979
0.215431	18613.2	-0.263222	1.16658	0.10363	0.121477	9.67493	0.0677372	-0.0904457	60.6388	17924	0.23752	0.868036	0.836997	0.329545	0.971619	0.346739
0.215647	18631.9	-0.260606	1.16551	0.103792	0.121355	9.67463	0.0675199	-0.0904996	60.6446	17942.7	0.238918	0.867313	0.836682	0.330077	0.97106	0.346359
0.215775	18642.9	-0.259069	1.16488	0.103886	0.121283	9.67445	0.0673922	-0.0905312	60.6481	17953.7	0.239739	0.866888	0.836497	0.33039	0.970732	0.346136
0.21599	18661.5	-0.257393	1.16324	0.103335	0.121091	9.67397	0.0672583	-0.0905752	60.6396	17972.3	0.240635	0.865785	0.836003	0.328571	0.970387	0.345826
0.216132	18673.8	-0.256289	1.16216	0.102971	0.120965	9.67365	0.0671701	-0.0906041	60.634	17984.5	0.241225	0.865058	0.835678	0.327373	0.97016	0.345621
0.216349	18692.5	-0.254321	1.15989	0.102843	0.120446	9.67554	0.0669793	-0.0907508	60.5959	18003.3	0.242277	0.863528	0.834344	0.326951	0.96967	0.344586
0.216475	18703.5	-0.253173	1.15857	0.102768	0.120144	9.67663	0.0668681	-0.0908363	60.5737	18014.2	0.24289	0.862636	0.833565	0.326704	0.969383	0.343983
0.216701	18722.9	-0.250175	1.15689	0.101593	0.119574	9.67764	0.0665103	-0.0909032	60.5819	18033.7	0.244492	0.861499	0.832097	0.322831	0.968463	0.343511
0.216823	18733.5	-0.248544	1.15597	0.100954	0.119263	9.67819	0.0663158	-0.0909395	60.5864	18044.3	0.245364	0.860881	0.831298	0.320724	0.967963	0.343254
0.217044	18752.6	-0.246958	1.15446	0.101301	0.118824	9.67687	0.0662208	-0.0909223	60.5834	18063.3	0.246212	0.859867	0.830168	0.321867	0.967718	0.343375
0.217175	18763.9	-0.246013	1.15357	0.101507	0.118563	9.67609	0.0661643	-0.0909121	60.5816	18074.7	0.246716	0.859263	0.829495	0.322547	0.967573	0.343448
0.217396	18783	-0.244402	1.15125	0.10201	0.117918	9.6762	0.0658201	-0.0910516	60.6105	18093.8	0.247577	0.857699	0.827836	0.324206	0.966688	0.342463
0.217518	18793.6	-0.243515	1.14997	0.102288	0.117563	9.67627	0.0656305	-0.0911284	60.6265	18104.3	0.248052	0.856838	0.826922	0.325119	0.9662	0.34192
0.21775	18813.6	-0.240727	1.14938	0.102127	0.11722	9.67437	0.0653326	-0.0912452	60.6499	18124.3	0.249542	0.856437	0.826038	0.32459	0.965434	0.341096
0.217871	18824	-0.239272	1.14907	0.102044	0.117041	9.67337	0.0651772	-0.0913062	60.6622	18134.8	0.250319	0.856228	0.825578	0.324315	0.965034	0.340666
0.218094	18843.3	-0.236998	1.14671	0.101226	0.116778	9.67383	0.0650588	-0.0913848	60.6808	18154	0.251534	0.854634	0.824901	0.32162	0.964729	0.340111
0.218214	18853.7	-0.235776	1.14544	0.100787	0.116637	9.67408	0.0649952	-0.0914271	60.6908	18164.4	0.252187	0.853778	0.824537	0.320171	0.964566	0.339812
0.21845	18874.1	-0.234574	1.14298	0.10074	0.11586	9.67173	0.06442	-0.0915139	60.6962	18184.8	0.252829	0.852123	0.822539	0.320018	0.963086	0.3392
0.218567	18884.2	-0.233979	1.14177	0.100717	0.115476	9.67057	0.0641353	-0.0915569	60.6989	18194.9	0.253147	0.851303	0.821551	0.319943	0.962354	0.338897
0.218795	18903.9	-0.230709	1.14011	0.100951	0.1149	9.67035	0.0637492	-0.091648	60.7071	18214.6	0.254895	0.850186	0.820067	0.320711	0.961361	0.338253
0.218913	18914.1	-0.229017	1.13925	0.101071	0.114601	9.67024	0.0635493	-0.0916952	60.7114	18224.9	0.255799	0.849608	0.819298	0.321109	0.960847	0.33792
0.219144	18934.1	-0.227557	1.1376	0.100632	0.113961	9.67138	0.0630429	-0.0917666	60.7077	18244.8	0.256579	0.848494	0.817651	0.319661	0.959544	0.337416
0.21926	18944.1	-0.226824	1.13677	0.100411	0.11364	9.67196	0.0627886	-0.0918024	60.7059	18254.8	0.256971	0.847935	0.816824	0.318934	0.95889	0.337163
0.219487	18963.7	-0.224227	1.13486	0.101141	0.112852	9.67117	0.0626325	-0.0919189	60.7289	18274.4	0.258359	0.846646	0.814794	0.321338	0.958488	0.336341
0.219616	18974.8	-0.222745	1.13377	0.101557	0.112401	9.67072	0.0625433	-0.0919854	60.742	18285.6	0.259151	0.845911	0.813636	0.32271	0.958259	0.335872
0.219846	18994.7	-0.220967	1.13145	0.100996	0.112469	9.66986	0.0625129	-0.092057	60.7406	18305.4	0.260101	0.844344	0.81381	0.320861	0.958181	0.335366
0.219965	19004.9	-0.220045	1.13024	0.100705	0.112504	9.66942	0.0624971	-0.0920941	60.7398	18315.7	0.260594	0.843532	0.813901	0.319903	0.95814	0.335104
0.220188	19024.3	-0.218092	1.12805	0.100361	0.111535	9.67017	0.0623696	-0.0922251	60.7412	18335	0.261638	0.842053	0.811406	0.318767	0.957812	0.33418
0.22031	19034.8	-0.217026	1.12685	0.100173	0.111007	9.67059	0.0623	-0.0922966	60.742	18345.5	0.262207	0.841247	0.810046	0.318147	0.957633	0.333675
0.220542	19054.9	-0.214275	1.12583	0.100356	0.11125	9.67018	0.0620029	-0.0923808	60.7566	18365.6	0.263677	0.840557	0.810672	0.318751	0.956869	0.333081
0.220655	19064.6	-0.212938	1.12533	0.100445	0.111368	9.66998	0.0618585	-0.0924217	60.7637	18375.4	0.264392	0.840222	0.810976	0.319044	0.956497	0.332792
0.22089	19084.9	-0.21055	1.1231	0.0991229	0.11045	9.67044	0.0615014	-0.0924849	60.7734	18395.7	0.265668	0.838714	0.808613	0.314687	0.955579	0.332346
0.221009	19095.2	-0.209345	1.12197	0.0984555	0.109986	9.67067	0.0613211	-0.0925168	60.7783	18405.9	0.266312	0.837953	0.807419	0.312486	0.955115	0.332121
0.221238	19115	-0.207073	1.12062	0.0984088	0.109422	9.6697	0.0611997	-0.0926362	60.7951	18425.7	0.267526	0.837041	0.805968	0.312333	0.954803	0.331278
0.221353	19124.9	-0.205934	1.11994	0.0983854	0.10914	9.66921	0.0611388	-0.092696	60.8035	18435.7	0.268135	0.836584	0.80524	0.312256	0.954646	0.330856
0.221591	19145.5	-0.204377	1.11865	0.0989398	0.108631	9.66839	0.0608756	-0.0927506	60.8047	18456.2	0.268967	0.835718	0.803932	0.314083	0.953969	0.33047
0.221711	19155.8	-0.20359	1.118	0.0992202	0.108374	9.66797	0.0607425	-0.0927782	60.8053	18466.6	0.269387	0.835281	0.80327	0.315007	0.953627	0.330276
0.221935	19175.2	-0.201558	1.1152	0.0982654	0.108383	9.66644	0.0606716	-0.092859	60.8018	18485.9	0.270473	0.833388	0.803293	0.31186	0.953445	0.329706
0.222061	19186.1	-0.200411	1.11361	0.0977266	0.108388	9.66557	0.0606316	-0.0929045	60.7999	18496.8	0.271086	0.832319	0.803306	0.310084	0.953342	0.329384
0.22229	19205.9	-0.19785	1.11182	0.0977693	0.107824	9.66628	0.0604605	-0.0930587	60.7971	18516.6	0.272455	0.831111	0.801854	0.310225	0.952901	0.328296
0.222416	19216.7	-0.196444	1.11084	0.0977928	0.107514	9.66667	0.0603665	-0.0931433	60.7956	18527.5	0.273206	0.830448	0.801056	0.310302	0.95266	0.327699
0.222634	19235.6	-0.193685	1.10972	0.0966669	0.107129	9.66664	0.0601431	-0.0931806	60.794	18546.3	0.27468	0.829698	0.800064	0.30659	0.952085	0.327435
0.222767	19247	-0.192012	1.10905	0.0959837	0.106895	9.66662	0.0600076	-0.0932033	60.793	18557.8	0.275575	0.829242	0.799463	0.304338	0.951736	0.327275
0.222985	19265.9	-0.190085	1.10698	0.0969177	0.106455	9.66947	0.059735	-0.0932642	60.7663	18576.6	0.276605	0.827844	0.798329	0.307417	0.951035	0.326845
0.223111	19276.8	-0.188973	1.10578	0.0974567	0.1062	9.67111	0.0595777	-0.0932994	60.7509	18587.5	0.277199	0.827036	0.797674	0.309194	0.950631	0.326597
0.223334	19296	-0.185731	1.10444	0.0968492	0.105942	9.67092	0.0593636	-0.0933707	60.7806	18606.8	0.278932	0.826131	0.797009	0.307191	0.95008	0.326094
0.223459	19306.8	-0.183911	1.10368	0.0965083	0.105797	9.67082	0.0592435	-0.0934106	60.7972	18617.6	0.279904	0.825623	0.796636	0.306068	0.949771	0.325812
0.223675	19325.6	-0.182502	1.10266	0.09671	0.105209	9.67015	0.0591379	-0.0935189	60.8018	18636.3	0.280657	0.824932	0.795123	0.306733	0.949499	0.325048
0.223812	19337.3	-0.181618	1.10201	0.0968366	0.10484	9.66973	0.0590716	-0.0935868	60.8047	18648.1	0.281129	0.824498	0.794174	0.30715	0.949329	0.324568
0.22404	19357.1	-0.179008	1.0998	0.0968195	0.104595	9.67253	0.0590219	-0.0936712	60.7936	18667.8	0.282524	0.823004	0.793542	0.307093	0.949201	0.323972
0.22416	19367.4	-0.17764	1.09864	0.0968105	0.104466	9.67401	0.0589958	-0.0937155	60.7878	18678.2	0.283255	0.822221	0.79321	0.307064	0.949134	0.32366
0.224386	19387	-0.17694	1.09663	0.0957188	0.103956	9.67252	0.0586022	-0.0938037	60.8153	18697.7	0.283629	0.820867	0.791897	0.303465	0.948122	0.323038
0.224516	19398.2	-0.176539	1.09548	0.0950935	0.103664	9.67166	0.0583768	-0.0938542	60.831	18708.9	0.283843	0.820092	0.791145	0.301404	0.947542	0.322681
0.224734	19417	-0.174032	1.094	0.0953014	0.102981	9.67192	0.0580853	-0.09398	60.8408	18727.7	0.285183	0.819096	0.789387	0.302089	0.946792	0.321793
0.224861	19428	-0.172572	1.09314	0.0954225	0.102583	9.67207	0.0579156	-0.0940533	60.8464	18738.7	0.285963	0.818516	0.788364	0.302488	0.946355	0.321276
0.225082	19447.1	-0.171351	1.0911	0.0955277	0.10228	9.67152	0.0575678	-0.0941116	60.867	18757.9	0.286616	0.817139	0.787584	0.302835	0.945461	0.320864
0.225225	19459.4	-0.170567	1.08979	0.0955954	0.102085	9.67117	0.0573444	-0.094149	60.8803	18770.2	0.287035	0.816254	0.787082	0.303058	0.944886	0.3206
0.225435	19477.6	-0.168352	1.08892	0.0954972	0.101279	9.67281	0.0571877	-0.0941786	60.8737	18788.3	0.288219	0.815671	0.785007	0.302734	0.944483	0.320391
0.225572	19489.4	-0.166903	1.08836	0.0954329	0.100752	9.67388	0.0570852	-0.094198	60.8694	18800.2	0.288993	0.81529	0.78365	0.302523	0.944219	0.320255
0.225783	19507.6	-0.165467	1.08741	0.0955535	0.100775	9.67447	0.0570616	-0.0943306	60.887	18818.4	0.28976	0.814648	0.783708	0.30292	0.944159	0.319319
0.225919	19519.4	-0.164535	1.08679	0.0956317	0.100789	9.67485	0.0570462	-0.0944167	60.8984	18830.2	0.290259	0.814231	0.783746	0.303178	0.944119	0.318711
0.226137	19538.3	-0.16222	1.08523	0.0960769	0.100253	9.67282	0.0567903	-0.0945037	60.9249	18849	0.291496	0.813179	0.782367	0.304645	0.943461	0.318096
0.226262	19549.1	-0.160891	1.08433	0.0963324	0.0999458	9.67165	0.0566434	-0.0945537	60.9402	18859.8	0.292206	0.812576	0.781575	0.305488	0.943083	0.317744
0.226479	19567.8	-0.159743	1.08279	0.0951166	0.0995261	9.6717	0.0564189	-0.094597	60.9403	18878.5	0.292819	0.811538	0.780494	0.30148	0.942505	0.317438
0.226616	19579.7	-0.159013	1.08182	0.0943443	0.0992595	9.67173	0.0562763	-0.0946245	60.9404	18890.4	0.293209	0.810878	0.779808	0.298934	0.942139	0.317244
0.226831	19598.2	-0.156912	1.08004	0.0945811	0.0988149	9.67356	0.0562454	-0.094737	60.938	18909	0.294332	0.809679	0.778664	0.299715	0.942059	0.31645
0.226961	19609.4	-0.155644	1.07897	0.094724	0.0985466	9.67466	0.0562268	-0.094805	60.9365	18920.2	0.29501	0.808956	0.777973	0.300186	0.942011	0.31597
0.227178	19628.2	-0.153623	1.07797	0.0950713	0.0984711	9.67651	0.0562647	-0.0949041	60.9277	18938.9	0.29609	0.808283	0.777779	0.30133	0.942109	0.315271
0.227316	19640.1	-0.15234	1.07733	0.095292	0.0984231	9.67768	0.0562888	-0.094967	60.922	18950.8	0.296776	0.807855	0.777655	0.302058	0.942171	0.314826
0.227521	19657.8	-0.150388	1.07557	0.0951561	0.098127	9.67789	0.0560754	-0.0950774	60.93	18968.6	0.297819	0.806666	0.776893	0.30161	0.941622	0.314047
0.227669	19670.6	-0.148981	1.0743	0.0950582	0.0979135	9.67805	0.0559215	-0.095157	60.9357	18981.4	0.298571	0.805809	0.776344	0.301287	0.941226	0.313485
0.227874	19688.3	-0.147699	1.0726	0.0947599	0.0974177	9.67798	0.0560006	-0.0952348	60.9241	18999.1	0.299256	0.804662	0.775067	0.300304	0.941429	0.312936
0.228015	19700.5	-0.146815	1.07142	0.0945542	0.0970757	9.67794	0.0560551	-0.0952885	60.916	19011.2	0.299728	0.80387	0.774187	0.299626	0.94157	0.312557
0.22822	19718.3	-0.145656	1.07048	0.0939208	0.0971084	9.67937	0.0558687	-0.0953747	60.8932	19029	0.300347	0.803236	0.774271	0.297538	0.94109	0.311949
0.228365	19730.7	-0.144842	1.06982	0.0934756	0.0971314	9.68037	0.0557377	-0.0954353	60.8771	19041.5	0.300783	0.80279	0.77433	0.29607	0.940753	0.311521
0.228574	19748.8	-0.142367	1.06856	0.0945863	0.0969719	9.68234	0.0557136	-0.0954691	60.8525	19059.6	0.302105	0.801936	0.77392	0.299732	0.940691	0.311283
0.228716	19761	-0.140695	1.0677	0.0953367	0.0968642	9.68367	0.0556972	-0.0954919	60.8358	19071.8	0.302998	0.801359	0.773643	0.302205	0.940649	0.311121
0.228916	19778.3	-0.138649	1.06667	0.0945707	0.0961864	9.68293	0.055684	-0.0955345	60.8387	19089.1	0.304092	0.800667	0.771898	0.29968	0.940615	0.310821
0.229067	19791.4	-0.137098	1.06589	0.0939899	0.0956725	9.68237	0.0556739	-0.0955669	60.841	19102.2	0.304921	0.800142	0.770575	0.297766	0.940589	0.310592
0.229273	19809.2	-0.135796	1.06492	0.0951317	0.0956203	9.68304	0.055588	-0.095691	60.8385	19120	0.305616	0.799484	0.770441	0.30153	0.940368	0.309716
0.22942	19821.9	-0.13487	1.06422	0.0959444	0.0955831	9.68352	0.0555268	-0.0957794	60.8368	19132.6	0.306112	0.799015	0.770345	0.304209	0.940211	0.309092
0.229623	19839.5	-0.133705	1.06317	0.0945107	0.0950059	9.68418	0.055068	-0.0958268	60.8464	19150.2	0.306734	0.798303	0.76886	0.299482	0.939031	0.308758
0.229777	19852.7	-0.132828	1.06237	0.0934307	0.0945712	9.68467	0.0547225	-0.0958625	60.8537	19163.5	0.307203	0.797766	0.767741	0.295922	0.938142	0.308506
0.229966	19869	-0.131374	1.06138	0.0943815	0.0941205	9.68559	0.054684	-0.0959014	60.8666	19179.8	0.30798	0.797101	0.76658	0.299056	0.938043	0.308231
0.230119	19882.2	-0.130198	1.06059	0.0951506	0.0937558	9.68633	0.0546528	-0.0959328	60.8771	19193	0.308608	0.796563	0.765642	0.301592	0.937963	0.308009
0.230316	19899.3	-0.129082	1.0591	0.0946139	0.0934857	9.68552	0.0546006	-0.0960095	60.8625	19210.1	0.309205	0.795557	0.764946	0.299823	0.937828	0.307468
0.230479	19913.4	-0.128166	1.05787	0.0941736	0.093264	9.68485	0.0545577	-0.0960724	60.8505	19224.1	0.309694	0.794732	0.764376	0.298371	0.937718	0.307024
0.230665	19929.5	-0.125885	1.05705	0.0943955	0.0928988	9.68727	0.054342	-0.0961377	60.8505	19240.2	0.310913	0.79418	0.763436	0.299103	0.937163	0.306563
0.230834	19944	-0.123822	1.05631	0.0945963	0.0925684	9.68945	0.054147	-0.0961968	60.8505	19254.8	0.312015	0.79368	0.762585	0.299764	0.936662	0.306146
0.231012	19959.4	-0.122784	1.05533	0.094082	0.092752	9.68819	0.0541229	-0.0962791	60.8546	19270.1	0.31257	0.79302	0.763058	0.298069	0.9366	0.305565
0.231179	19973.9	-0.121806	1.05441	0.0935971	0.0929252	9.68699	0.0541002	-0.0963568	60.8585	19284.6	0.313093	0.792398	0.763504	0.296471	0.936541	0.305017
0.231364	19989.9	-0.120331	1.0523	0.0938231	0.0923187	9.68794	0.054095	-0.0964167	60.858	19300.6	0.313881	0.790976	0.761943	0.297216	0.936528	0.304594
0.231534	20004.5	-0.118979	1.05037	0.09403	0.0917633	9.68882	0.0540902	-0.0964716	60.8575	19315.2	0.314604	0.789673	0.760513	0.297898	0.936515	0.304206
0.231705	20019.3	-0.117921	1.04986	0.0934974	0.0913906	9.68879	0.0540161	-0.096517	60.8559	19330	0.315169	0.789332	0.759554	0.296142	0.936325	0.303886
0.23188	20034.4	-0.116843	1.04935	0.0929549	0.0910109	9.68877	0.0539406	-0.0965632	60.8543	19345.1	0.315745	0.788984	0.758576	0.294354	0.936131	0.30356
0.232063	20050.3	-0.115467	1.048	0.0926143	0.0906173	9.68858	0.0538994	-0.0965751	60.8672	19361	0.316481	0.788074	0.757563	0.293231	0.936025	0.303476
0.232234	20065	-0.114192	1.04675	0.0922987	0.0902527	9.6884	0.0538613	-0.0965861	60.8791	19375.7	0.317162	0.787231	0.756625	0.29219	0.935927	0.303399
0.232417	20080.8	-0.112388	1.04504	0.0927116	0.0901064	9.68916	0.0535794	-0.0966758	60.8825	19391.5	0.318126	0.786079	0.756248	0.293552	0.935202	0.302765
0.232579	20094.8	-0.110784	1.04352	0.0930789	0.0899761	9.68984	0.0533287	-0.0967556	60.8855	19405.6	0.318983	0.785054	0.755913	0.294762	0.934557	0.302202
0.232765	20110.9	-0.109475	1.0431	0.0926107	0.0897074	9.69121	0.053382	-0.096846	60.8701	19421.6	0.319683	0.784773	0.755221	0.293219	0.934694	0.301564
0.232918	20124.1	-0.108392	1.04276	0.0922234	0.0894851	9.69234	0.0534262	-0.0969208	60.8573	19434.9	0.320262	0.784541	0.754649	0.291942	0.934807	0.301036
0.233114	20141.1	-0.106971	1.04263	0.0928561	0.0892249	9.69199	0.0534178	-0.0969905	60.8552	19451.8	0.321021	0.784455	0.753979	0.294028	0.934786	0.300544
0.233277	20155.2	-0.105792	1.04252	0.0933812	0.0890089	9.6917	0.0534108	-0.0970484	60.8535	19465.9	0.321651	0.784383	0.753423	0.295759	0.934768	0.300135
0.233459	20170.9	-0.103641	1.04015	0.0930031	0.0885089	9.69145	0.0533238	-0.0970864	60.8511	19481.6	0.3228	0.782783	0.752136	0.294512	0.934544	0.299867
0.233624	20185.1	-0.101698	1.03801	0.0926616	0.0880574	9.69123	0.0532452	-0.0971208	60.8489	19495.8	0.323839	0.781337	0.750974	0.293387	0.934342	0.299624
0.233807	20200.9	-0.100766	1.03715	0.0925517	0.0879472	9.69307	0.0533811	-0.0971852	60.8636	19511.7	0.324337	0.780757	0.75069	0.293024	0.934692	0.29917
0.233976	20215.6	-0.0999076	1.03635	0.0924504	0.0878457	9.69476	0.0535064	-0.0972445	60.8773	19526.3	0.324795	0.780223	0.750429	0.292691	0.935014	0.298751
0.234164	20231.7	-0.0989635	1.03546	0.0926476	0.0874654	9.69363	0.0533269	-0.0973013	60.8701	19542.5	0.3253	0.779622	0.74945	0.293341	0.934552	0.29835
0.234322	20245.4	-0.0981654	1.03471	0.0928142	0.0871439	9.69268	0.0531752	-0.0973493	60.864	19556.1	0.325727	0.779113	0.748623	0.29389	0.934162	0.298011
0.234504	20261.1	-0.0967879	1.03334	0.092194	0.086975	9.69309	0.0530791	-0.0973705	60.8489	19571.9	0.326463	0.77819	0.748188	0.291845	0.933915	0.297861
0.234661	20274.7	-0.095598	1.03216	0.0916583	0.086829	9.69345	0.0529961	-0.0973889	60.8358	19585.5	0.327099	0.777392	0.747812	0.290079	0.933701	0.297732
0.234864	20292.2	-0.0941797	1.03199	0.091956	0.0867953	9.6957	0.0529951	-0.0974822	60.824	19603	0.327856	0.777279	0.747725	0.291061	0.933699	0.297073
0.23502	20305.7	-0.0930862	1.03186	0.0921855	0.0867694	9.69744	0.0529944	-0.0975542	60.815	19616.5	0.328441	0.777192	0.747658	0.291817	0.933697	0.296565
0.235211	20322.2	-0.0911236	1.03052	0.092555	0.0865196	9.69679	0.0530821	-0.0976513	60.7979	19633	0.32949	0.776287	0.747016	0.293035	0.933922	0.295879
0.235366	20335.7	-0.0895319	1.02943	0.0928546	0.086317	9.69627	0.0531533	-0.0977301	60.784	19646.4	0.33034	0.775553	0.746494	0.294023	0.934106	0.295324
0.235557	20352.1	-0.088854	1.0281	0.092623	0.0855665	9.69929	0.0529732	-0.0977566	60.7795	19662.9	0.330703	0.774653	0.744562	0.293259	0.933642	0.295136
0.235722	20366.4	-0.0882687	1.02694	0.0924231	0.0849186	9.7019	0.0528177	-0.0977795	60.7757	19677.1	0.331015	0.773877	0.742895	0.2926	0.933242	0.294974
0.235905	20382.2	-0.0869102	1.02552	0.0922356	0.0850057	9.70182	0.0528086	-0.0978304	60.7484	19693	0.331741	0.772918	0.743119	0.291983	0.933219	0.294616
0.236068	20396.3	-0.0857067	1.02426	0.0920696	0.0850828	9.70176	0.0528006	-0.0978754	60.7242	19707	0.332384	0.77207	0.743317	0.291435	0.933198	0.294298
0.236251	20412.1	-0.0846989	1.02371	0.0918834	0.0846832	9.70256	0.0527098	-0.0979349	60.722	19722.8	0.332923	0.771698	0.742289	0.290821	0.932965	0.293878
0.23641	20425.8	-0.0838272	1.02324	0.0917223	0.0843376	9.70325	0.0526313	-0.0979862	60.7202	19736.5	0.333389	0.771376	0.741399	0.29029	0.932763	0.293515
0.236593	20441.7	-0.0824734	1.02215	0.0906263	0.0839834	9.70265	0.0524874	-0.0980306	60.7238	19752.4	0.334112	0.770643	0.740487	0.286677	0.932393	0.293203
0.236766	20456.6	-0.0811999	1.02113	0.0895953	0.0836503	9.70207	0.0523521	-0.0980722	60.7271	19767.4	0.334793	0.769954	0.73963	0.283279	0.932045	0.292909
0.236948	20472.3	-0.0806839	1.01947	0.0908277	0.0832148	9.70129	0.0523044	-0.0981212	60.7453	19783	0.335069	0.768837	0.738509	0.287341	0.931922	0.292563
0.237117	20486.9	-0.0802028	1.01792	0.0919769	0.0828087	9.70056	0.0522599	-0.0981669	60.7624	19797.6	0.335326	0.767795	0.737464	0.29113	0.931807	0.292241
0.237303	20503	-0.0785854	1.01699	0.0912319	0.0824694	9.7017	0.0521303	-0.0982833	60.7697	19813.7	0.33619	0.767163	0.73659	0.288674	0.931474	0.291419
0.237461	20516.6	-0.0772093	1.01619	0.0905981	0.0821807	9.70267	0.0520201	-0.0983823	60.7759	19827.4	0.336926	0.766626	0.735847	0.286584	0.931191	0.29072
0.237649	20532.9	-0.0762512	1.01526	0.0909099	0.0819323	9.7022	0.0518726	-0.0983727	60.7654	19843.6	0.337438	0.766001	0.735208	0.287612	0.930811	0.290787
0.237807	20546.5	-0.0754495	1.01449	0.0911709	0.0817245	9.7018	0.0517491	-0.0983647	60.7565	19857.2	0.337866	0.765479	0.734673	0.288473	0.930494	0.290844
0.237996	20562.8	-0.0738729	1.01298	0.090981	0.0818183	9.70179	0.0517434	-0.0984207	60.7531	19873.6	0.338708	0.764459	0.734914	0.287847	0.930479	0.290449
0.238159	20576.9	-0.0725086	1.01167	0.0908166	0.0818995	9.70178	0.0517385	-0.0984691	60.7501	19887.7	0.339438	0.763577	0.735123	0.287305	0.930466	0.290107
0.238351	20593.5	-0.0717223	1.01093	0.0909995	0.0813333	9.70154	0.0517295	-0.0984966	60.7622	19904.3	0.339858	0.763078	0.733666	0.287908	0.930443	0.289913
0.238508	20607.1	-0.0710798	1.01033	0.091149	0.0808706	9.70134	0.0517222	-0.0985191	60.772	19917.8	0.340201	0.76267	0.732475	0.2884	0.930424	0.289754
0.238703	20623.9	-0.0692023	1.0097	0.090738	0.0808039	9.70268	0.0518633	-0.0986348	60.7562	19934.7	0.341204	0.762246	0.732303	0.287046	0.930787	0.288937
0.238854	20637	-0.0677491	1.00921	0.0904199	0.0807523	9.70371	0.0519726	-0.0987244	60.7439	19947.7	0.341981	0.761918	0.73217	0.285997	0.931068	0.288305
0.239052	20654.1	-0.0668635	1.00798	0.0905808	0.0801516	9.70393	0.0517989	-0.0987518	60.7385	19964.9	0.342454	0.761087	0.730624	0.286527	0.930622	0.288112
0.239199	20666.8	-0.0662097	1.00707	0.0906996	0.0797081	9.7041	0.0516706	-0.098772	60.7346	19977.5	0.342804	0.760474	0.729483	0.286919	0.930292	0.287969
0.239393	20683.6	-0.0644959	1.00635	0.0906983	0.0796766	9.70683	0.0519093	-0.0988427	60.7139	19994.3	0.34372	0.759992	0.729402	0.286915	0.930906	0.28747
0.239551	20697.2	-0.0631056	1.00577	0.0906973	0.079651	9.70904	0.052103	-0.0989001	60.6971	20008	0.344463	0.7596	0.729336	0.286911	0.931404	0.287065
0.239745	20713.9	-0.0621858	1.00446	0.0904973	0.0794163	9.7072	0.0521098	-0.0989744	60.6922	20024.7	0.344954	0.758715	0.728732	0.286252	0.931421	0.286541
0.239896	20727.1	-0.0614638	1.00343	0.0903404	0.079232	9.70575	0.0521152	-0.0990328	60.6884	20037.8	0.34534	0.758021	0.728257	0.285735	0.931435	0.286129
0.2401	20744.6	-0.0593977	1.00281	0.0900751	0.0791863	9.70769	0.0520914	-0.0990804	60.6885	20055.3	0.346444	0.757605	0.72814	0.28486	0.931374	0.285792
0.240244	20757	-0.0579325	1.00238	0.089887	0.0791539	9.70906	0.0520745	-0.0991143	60.6886	20067.8	0.347227	0.75731	0.728056	0.28424	0.931331	0.285553
0.240444	20774.3	-0.0563601	1.00168	0.0905813	0.0787343	9.70896	0.0521708	-0.0991511	60.6774	20085.1	0.348067	0.756844	0.726976	0.286529	0.931578	0.285293
0.24059	20787	-0.0552098	1.00118	0.0910892	0.0784273	9.70888	0.0522411	-0.0991781	60.6693	20097.7	0.348682	0.756504	0.726186	0.288203	0.931759	0.285103
0.240799	20805	-0.0544323	0.999542	0.0902028	0.0781355	9.70946	0.0522059	-0.0992394	60.6909	20115.8	0.349098	0.755399	0.725435	0.285281	0.931669	0.28467
0.240943	20817.5	-0.053896	0.998411	0.0895913	0.0779342	9.70986	0.0521817	-0.0992818	60.7059	20128.3	0.349384	0.754637	0.724917	0.283265	0.931606	0.284371
0.241143	20834.7	-0.0531559	0.997404	0.0898832	0.0778186	9.71071	0.052126	-0.0993673	60.6781	20145.5	0.34978	0.753957	0.724619	0.284228	0.931463	0.283767
0.241293	20847.7	-0.0525986	0.996645	0.0901031	0.0777315	9.71135	0.0520841	-0.0994317	60.657	20158.5	0.350078	0.753446	0.724395	0.284953	0.931355	0.283313
0.241491	20864.8	-0.0506527	0.99542	0.0899686	0.0775043	9.71266	0.0522391	-0.0995023	60.6432	20175.6	0.351117	0.75262	0.72381	0.284509	0.931754	0.282814
0.241638	20877.5	-0.0492127	0.994514	0.0898691	0.0773361	9.71363	0.0523537	-0.0995546	60.633	20188.2	0.351887	0.752009	0.723377	0.284181	0.932049	0.282445
0.24185	20895.8	-0.0477103	0.993957	0.0894317	0.076956	9.71308	0.0523606	-0.0996451	60.6279	20206.6	0.35269	0.751633	0.722399	0.282739	0.932066	0.281806
0.241979	20907	-0.046796	0.993618	0.0891655	0.0767247	9.71274	0.0523647	-0.0997002	60.6249	20217.7	0.353178	0.751405	0.721803	0.281862	0.932077	0.281417
0.242191	20925.3	-0.0458286	0.992581	0.0892974	0.0767327	9.71167	0.0523213	-0.0996842	60.6612	20236	0.353695	0.750705	0.721824	0.282297	0.931965	0.281531
0.242336	20937.9	-0.045165	0.99187	0.0893879	0.0767383	9.71094	0.0522914	-0.0996731	60.6861	20248.6	0.35405	0.750226	0.721838	0.282595	0.931889	0.281609
0.242545	20955.9	-0.0436882	0.990454	0.0895334	0.0762924	9.71129	0.052451	-0.0998093	60.6814	20266.6	0.354839	0.749271	0.720691	0.283074	0.932299	0.280648
0.242679	20967.5	-0.0427377	0.989542	0.089627	0.0760054	9.71152	0.0525537	-0.0998969	60.6783	20278.2	0.355347	0.748656	0.719952	0.283383	0.932563	0.280029
0.242898	20986.4	-0.0417747	0.988748	0.0891307	0.0759096	9.71209	0.0524935	-0.0999197	60.691	20297.1	0.355862	0.74812	0.719705	0.281747	0.932408	0.279868
0.243034	20998.2	-0.041177	0.988255	0.0888227	0.0758501	9.71244	0.0524561	-0.0999339	60.6989	20308.9	0.356181	0.747788	0.719552	0.280732	0.932312	0.279768
0.24324	21015.9	-0.0397528	0.987678	0.0886605	0.0754782	9.71261	0.0524687	-0.099914	60.6975	20326.7	0.356942	0.747399	0.718595	0.280197	0.932345	0.279908
0.243372	21027.4	-0.0388378	0.987307	0.0885563	0.0752393	9.71272	0.0524768	-0.0999012	60.6967	20338.1	0.357431	0.747149	0.71798	0.279853	0.932365	0.279999
0.243585	21045.8	-0.0376141	0.986175	0.0890472	0.0751607	9.71169	0.0526421	-0.100012	60.7127	20356.5	0.358085	0.746386	0.717778	0.281472	0.93279	0.279216
0.243738	21059	-0.0367365	0.985364	0.0893993	0.0751043	9.71094	0.0527606	-0.100092	60.7242	20369.7	0.358554	0.745838	0.717632	0.282633	0.933095	0.278655
0.243948	21077.1	-0.0352934	0.983634	0.0894526	0.0747253	9.71226	0.0526492	-0.100212	60.7286	20387.8	0.359325	0.744672	0.716657	0.282808	0.932809	0.277807
0.244088	21089.2	-0.0343273	0.982477	0.0894883	0.0744716	9.71315	0.0525747	-0.100292	60.7315	20399.9	0.359842	0.743892	0.716004	0.282926	0.932617	0.277239
0.244291	21106.8	-0.0333491	0.982312	0.0889736	0.0742333	9.71382	0.0527256	-0.100328	60.7027	20417.5	0.360364	0.743781	0.71539	0.281229	0.933005	0.276987
0.244432	21119	-0.0326729	0.982198	0.0886177	0.0740685	9.71428	0.05283	-0.100353	60.6828	20429.7	0.360726	0.743704	0.714966	0.280056	0.933274	0.276813
0.244658	21138.4	-0.0310881	0.981882	0.089021	0.0737724	9.7138	0.0528526	-0.100423	60.6952	20449.2	0.361573	0.743491	0.714204	0.281385	0.933332	0.276317
0.244789	21149.8	-0.0301653	0.981698	0.0892557	0.0736	9.71352	0.0528658	-0.100464	60.7025	20460.5	0.362066	0.743366	0.71376	0.282159	0.933366	0.276029
0.245002	21168.2	-0.0290432	0.980709	0.0888684	0.0737555	9.71346	0.0528577	-0.100518	60.6919	20478.9	0.362666	0.7427	0.714161	0.280883	0.933345	0.275645
0.245136	21179.7	-0.0283405	0.98009	0.0886259	0.0738528	9.71343	0.0528526	-0.100552	60.6852	20490.5	0.363041	0.742283	0.714411	0.280083	0.933332	0.275404
0.245358	21198.9	-0.0273037	0.978822	0.0875667	0.0734774	9.71338	0.0531037	-0.100622	60.6728	20509.6	0.363595	0.741427	0.713445	0.276591	0.933978	0.274909
0.2455	21211.2	-0.0266408	0.97801	0.0868895	0.0732373	9.71335	0.0532643	-0.100667	60.6648	20521.9	0.363949	0.74088	0.712827	0.274359	0.934391	0.274593
0.245703	21228.7	-0.0252047	0.976629	0.087526	0.0730905	9.71279	0.0531314	-0.100695	60.6748	20539.5	0.364717	0.739949	0.712449	0.276457	0.934049	0.274399
0.245857	21242	-0.0241167	0.975583	0.0880083	0.0729793	9.71236	0.0530308	-0.100715	60.6823	20552.8	0.365298	0.739243	0.712163	0.278047	0.93379	0.274253
0.246052	21258.9	-0.0235998	0.974356	0.0886527	0.0727553	9.71075	0.0530913	-0.100778	60.6829	20569.6	0.365575	0.738416	0.711586	0.280171	0.933946	0.273808
0.246201	21271.8	-0.023205	0.97342	0.0891448	0.0725843	9.70952	0.0531376	-0.100826	60.6834	20582.5	0.365785	0.737784	0.711146	0.281794	0.934065	0.273469
0.246401	21289	-0.02291	0.97279	0.0886996	0.0720683	9.70985	0.0529042	-0.100825	60.6937	20599.8	0.365943	0.73736	0.709818	0.280326	0.933465	0.273476
0.246552	21302.1	-0.0226851	0.97231	0.0883601	0.0716749	9.7101	0.0527262	-0.100825	60.7017	20612.9	0.366063	0.737036	0.708805	0.279207	0.933007	0.273481
0.24675	21319.2	-0.0222533	0.97031	0.0877288	0.0711517	9.70974	0.0523867	-0.100839	60.7076	20630	0.366294	0.735688	0.707458	0.277126	0.932134	0.27338
0.246899	21332.1	-0.0219296	0.968812	0.0872557	0.0707596	9.70947	0.0521322	-0.10085	60.712	20642.8	0.366467	0.734677	0.706449	0.275566	0.931479	0.273304
0.247092	21348.7	-0.0209157	0.968133	0.0876392	0.070707	9.70961	0.0520481	-0.100933	60.7284	20659.5	0.367009	0.734219	0.706314	0.27683	0.931263	0.272714
0.247245	21361.9	-0.0201127	0.967595	0.0879429	0.0706653	9.70971	0.0519816	-0.101	60.7414	20672.7	0.367438	0.733857	0.706206	0.277831	0.931092	0.272246
0.247451	21379.8	-0.0191141	0.966541	0.08863	0.0702255	9.70787	0.0521067	-0.101033	60.7583	20690.5	0.367972	0.733146	0.705074	0.280097	0.931413	0.272007
0.247602	21392.8	-0.0183866	0.965773	0.0891306	0.0699051	9.70653	0.0521979	-0.101058	60.7706	20703.5	0.36836	0.732628	0.704249	0.281747	0.931648	0.271832
0.247805	21410.4	-0.0177522	0.963774	0.0881409	0.0695775	9.70561	0.0522668	-0.101112	60.7818	20721.1	0.3687	0.73128	0.703406	0.278484	0.931825	0.271451
0.247947	21422.7	-0.0173088	0.962376	0.0874493	0.0693486	9.70496	0.052315	-0.10115	60.7896	20733.4	0.368936	0.730338	0.702817	0.276204	0.931949	0.271184
0.24815	21440.1	-0.0148157	0.961795	0.0882788	0.0693099	9.70596	0.0523654	-0.101199	60.8546	20750.9	0.370269	0.729945	0.702718	0.278939	0.932079	0.270839
0.248291	21452.4	-0.0130669	0.961387	0.0888607	0.0692828	9.70666	0.0524007	-0.101233	60.9002	20763.1	0.371203	0.72967	0.702648	0.280857	0.93217	0.270597
0.248498	21470.3	-0.0131731	0.961105	0.0882865	0.0686846	9.70662	0.0522625	-0.101308	60.9254	20781	0.371147	0.72948	0.701108	0.278964	0.931814	0.270069
0.248645	21482.9	-0.0132483	0.960905	0.0878797	0.0682609	9.70659	0.0521645	-0.101361	60.9432	20793.7	0.371106	0.729346	0.700017	0.277623	0.931562	0.269696
0.248846	21500.3	-0.0117829	0.959362	0.0884872	0.0682796	9.70506	0.0521075	-0.101418	60.9408	20811.1	0.371889	0.728305	0.700065	0.279626	0.931415	0.269294
0.24899	21512.8	-0.010734	0.958258	0.0889221	0.068293	9.70396	0.0520667	-0.101458	60.9392	20823.5	0.37245	0.72756	0.7001	0.281059	0.93131	0.269007
0.249189	21529.9	-0.00907573	0.95786	0.0881389	0.068052	9.70475	0.0523459	-0.101539	60.9508	20840.7	0.373336	0.727293	0.69948	0.278478	0.932029	0.268436
0.249338	21542.8	-0.00783274	0.957563	0.0875518	0.0678714	9.70534	0.0525551	-0.1016	60.9595	20853.5	0.374	0.727092	0.699015	0.276542	0.932567	0.268008
0.249545	21560.7	-0.00688618	0.955763	0.087777	0.0676987	9.70439	0.052303	-0.101656	60.9458	20871.4	0.374506	0.725878	0.69857	0.277285	0.931918	0.267611
0.249684	21572.7	-0.00625125	0.954556	0.087928	0.0675829	9.70375	0.0521338	-0.101694	60.9366	20883.4	0.374846	0.725064	0.698272	0.277782	0.931483	0.267344
0.24989	21590.5	-0.00488427	0.954472	0.087933	0.0675793	9.7043	0.052176	-0.101654	60.9486	20901.2	0.375576	0.725008	0.698263	0.277799	0.931592	0.267624
0.250052	21604.5	-0.00380726	0.954405	0.0879369	0.0675764	9.70474	0.0522093	-0.101623	60.9581	20915.3	0.376152	0.724963	0.698256	0.277812	0.931677	0.267844
0.250238	21620.6	-0.00217588	0.953013	0.0878563	0.0670931	9.70405	0.052401	-0.10172	60.9514	20931.3	0.377024	0.724024	0.697011	0.277546	0.93217	0.26716
0.250398	21634.4	-0.00077495	0.951817	0.087787	0.066678	9.70346	0.0525657	-0.101803	60.9456	20945.2	0.377772	0.723217	0.695943	0.277317	0.932594	0.266573
0.25059	21651	0.000294498	0.95105	0.0874979	0.0663044	9.70534	0.0526785	-0.101914	60.8988	20961.7	0.378344	0.7227	0.694981	0.276364	0.932884	0.265791
0.250746	21664.4	0.00116473	0.950425	0.0872627	0.0660005	9.70687	0.0527702	-0.102004	60.8607	20975.2	0.378809	0.722279	0.694199	0.275589	0.93312	0.265155
0.250937	21681	0.00179578	0.949463	0.0873509	0.0660156	9.70696	0.0527157	-0.101967	60.8353	20991.7	0.379146	0.72163	0.694238	0.27588	0.93298	0.26542
0.251099	21694.9	0.00233012	0.948648	0.0874256	0.0660284	9.70704	0.0526696	-0.101935	60.8138	21005.7	0.379432	0.721081	0.694271	0.276126	0.932861	0.265645
0.251291	21711.6	0.0029396	0.948014	0.0875847	0.0655856	9.70613	0.0527751	-0.102029	60.8061	21022.3	0.379757	0.720653	0.693131	0.276651	0.933133	0.264979
0.251442	21724.6	0.00341767	0.947516	0.0877095	0.0652383	9.70542	0.0528578	-0.102103	60.8001	21035.4	0.380013	0.720317	0.692237	0.277062	0.933345	0.264456
0.251639	21741.6	0.0052219	0.946407	0.0874472	0.0650416	9.70665	0.0529222	-0.102212	60.785	21052.3	0.380977	0.719569	0.691731	0.276197	0.933511	0.263687
0.251791	21754.7	0.00661501	0.94555	0.0872448	0.0648897	9.7076	0.0529719	-0.102296	60.7733	21065.5	0.381721	0.718991	0.69134	0.27553	0.933639	0.263094
0.251979	21771	0.00721964	0.944735	0.0867924	0.0647066	9.70615	0.0530995	-0.102318	60.7636	21081.7	0.382045	0.718441	0.690869	0.274039	0.933967	0.262942
0.252143	21785.1	0.00774544	0.944026	0.0863991	0.0645474	9.70489	0.0532105	-0.102336	60.7551	21095.9	0.382326	0.717963	0.690459	0.272742	0.934253	0.262811
0.252336	21801.8	0.00966621	0.942952	0.0868281	0.0643724	9.70588	0.0530912	-0.10235	60.7628	21112.6	0.383352	0.717239	0.690008	0.274157	0.933946	0.262716
0.25249	21815.1	0.0111939	0.942098	0.0871694	0.0642332	9.70666	0.0529964	-0.102361	60.769	21125.9	0.384168	0.716664	0.68965	0.275281	0.933702	0.26264
0.252678	21831.4	0.0118581	0.941526	0.0871457	0.064235	9.70665	0.0531107	-0.102468	60.747	21142.1	0.384523	0.716278	0.689655	0.275204	0.933996	0.261883
0.252841	21845.5	0.0124325	0.941031	0.0871253	0.0642365	9.70663	0.0532095	-0.10256	60.728	21156.2	0.38483	0.715944	0.689659	0.275136	0.93425	0.261229
0.253036	21862.3	0.0137628	0.939627	0.0859267	0.0642441	9.70644	0.0534202	-0.102599	60.7077	21173	0.385541	0.714997	0.689678	0.271185	0.934792	0.260958
0.253191	21875.7	0.0148249	0.938506	0.0849697	0.0642501	9.70628	0.0535885	-0.102629	60.6915	21186.5	0.386109	0.714242	0.689694	0.26803	0.935225	0.260742
0.253379	21892	0.0157629	0.93836	0.0859239	0.0639478	9.70695	0.0535658	-0.102686	60.6626	21202.7	0.38661	0.714143	0.688915	0.271176	0.935166	0.260343
0.253543	21906.1	0.0165802	0.938232	0.0867554	0.0636843	9.70753	0.053546	-0.102735	60.6374	21216.9	0.387047	0.714056	0.688237	0.273917	0.935116	0.259994
0.253731	21922.3	0.0172133	0.937105	0.0864985	0.063233	9.70961	0.0536789	-0.102802	60.6409	21233.1	0.387385	0.713297	0.687076	0.27307	0.935457	0.259521
0.253887	21935.8	0.0177405	0.936167	0.0862845	0.0628573	9.71135	0.0537896	-0.102858	60.6438	21246.6	0.387667	0.712664	0.686108	0.272364	0.935742	0.259126
0.254073	21951.9	0.0194668	0.935567	0.085966	0.0626829	9.71125	0.0538677	-0.102915	60.6465	21262.6	0.388589	0.712259	0.685659	0.271314	0.935943	0.258728
0.254234	21965.8	0.0209623	0.935047	0.0856901	0.0625318	9.71117	0.0539355	-0.102964	60.6489	21276.6	0.389389	0.711909	0.685271	0.270405	0.936117	0.258382
0.254426	21982.4	0.0222338	0.934201	0.0861253	0.0624863	9.71082	0.0541269	-0.103008	60.656	21293.1	0.390068	0.711339	0.685153	0.27184	0.93661	0.258069
0.254585	21996.1	0.023289	0.9335	0.0864865	0.0624486	9.71053	0.0542857	-0.103045	60.662	21306.9	0.390632	0.710865	0.685056	0.27303	0.937018	0.257809
0.254779	22012.9	0.0238924	0.933019	0.0859074	0.062095	9.71121	0.0543538	-0.10309	60.6731	21323.7	0.390954	0.710541	0.684146	0.271121	0.937193	0.257489
0.25493	22025.9	0.0243609	0.932645	0.0854578	0.0618205	9.71174	0.0544066	-0.103126	60.6817	21336.7	0.391205	0.710289	0.68344	0.269639	0.937329	0.25724
0.255119	22042.3	0.0250997	0.93132	0.086188	0.0616445	9.71183	0.0543028	-0.103164	60.6866	21353	0.3916	0.709396	0.682987	0.272046	0.937062	0.256967
0.255283	22056.5	0.0257417	0.930168	0.0868225	0.0614915	9.71191	0.0542126	-0.103198	60.6908	21367.2	0.391943	0.708619	0.682593	0.274138	0.93683	0.25673
0.255473	22072.8	0.0268827	0.930056	0.0870845	0.0614529	9.71206	0.0543766	-0.103211	60.6849	21383.6	0.392553	0.708543	0.682493	0.275002	0.937252	0.256635
0.255634	22086.8	0.0278525	0.929961	0.0873072	0.06142	9.71219	0.054516	-0.103223	60.6799	21397.5	0.393071	0.708479	0.682409	0.275736	0.937611	0.256554
0.255828	22103.5	0.0292731	0.92974	0.087072	0.0611403	9.71206	0.0545506	-0.10328	60.6838	21414.3	0.39383	0.708331	0.681689	0.27496	0.9377	0.256147
0.255974	22116.1	0.0303386	0.929575	0.0868956	0.0609304	9.71196	0.0545765	-0.103324	60.6868	21426.9	0.394399	0.708219	0.681149	0.274379	0.937766	0.255843
0.256169	22133	0.0311114	0.928396	0.0870325	0.0608454	9.71131	0.0547202	-0.10339	60.7088	21443.7	0.394812	0.707424	0.68093	0.27483	0.938136	0.255376
0.256331	22147	0.0317546	0.927415	0.0871465	0.0607747	9.71077	0.0548397	-0.103445	60.7272	21457.7	0.395156	0.706763	0.680748	0.275206	0.938443	0.254987
0.256527	22164	0.0330407	0.926644	0.0865854	0.0606323	9.7116	0.0548111	-0.103453	60.746	21474.7	0.395843	0.706243	0.680381	0.273356	0.93837	0.25493
0.256678	22177	0.0340274	0.926053	0.086155	0.0605231	9.71224	0.0547891	-0.103459	60.7604	21487.7	0.396371	0.705844	0.6801	0.271937	0.938313	0.254886
0.256868	22193.4	0.0333422	0.924936	0.0862768	0.0600555	9.71132	0.0548871	-0.103538	60.7691	21504.2	0.396004	0.705091	0.678897	0.272339	0.938565	0.254328
0.257023	22206.8	0.0327843	0.924026	0.086376	0.0596749	9.71057	0.054967	-0.103603	60.7763	21517.5	0.395706	0.704477	0.677917	0.272666	0.938771	0.253873
0.257228	22224.5	0.0342145	0.923165	0.0866077	0.0593491	9.71072	0.0547718	-0.103638	60.773	21535.3	0.396471	0.703897	0.677078	0.27343	0.938269	0.253623
0.257379	22237.6	0.035264	0.922533	0.0867778	0.05911	9.71082	0.0546286	-0.103664	60.7706	21548.3	0.397031	0.70347	0.676463	0.27399	0.9379	0.25344
0.257726	22267.5	0.0374839	0.922074	0.0860709	0.0590942	9.70899	0.055093	-0.103712	60.7878	21578.3	0.398218	0.703161	0.676422	0.27166	0.939095	0.253103
0.257918	22284.1	0.038499	0.920624	0.0854776	0.0589066	9.71102	0.0552895	-0.103773	60.7706	21594.9	0.39876	0.702183	0.675939	0.269705	0.9396	0.252669
0.258078	22298	0.0393455	0.919416	0.0849829	0.0587501	9.71271	0.0554533	-0.103824	60.7563	21608.7	0.399213	0.701368	0.675536	0.268074	0.940022	0.252308
0.258269	22314.4	0.0397386	0.91802	0.0859534	0.0589183	9.71216	0.0554854	-0.103852	60.7721	21625.2	0.399423	0.700427	0.675969	0.271273	0.940104	0.252112
0.258426	22328	0.0400634	0.916867	0.0867552	0.0590573	9.71171	0.055512	-0.103875	60.7851	21638.8	0.399596	0.69965	0.676327	0.273916	0.940173	0.251951
0.258617	22344.5	0.0411427	0.916834	0.0872508	0.0587131	9.71204	0.0556274	-0.103955	60.7775	21655.3	0.400173	0.699627	0.675441	0.27555	0.94047	0.251388
0.258767	22357.4	0.0419848	0.916807	0.0876375	0.0584446	9.7123	0.0557175	-0.104017	60.7715	21668.2	0.400623	0.69961	0.67475	0.276825	0.940701	0.25095
0.258961	22374.3	0.04289	0.915934	0.0864976	0.0581347	9.71258	0.0558969	-0.104056	60.7782	21685	0.401107	0.699021	0.673952	0.273067	0.941163	0.250674
0.259124	22388.3	0.0436456	0.915205	0.0855461	0.0578759	9.71281	0.0560467	-0.104088	60.7839	21699	0.401511	0.698529	0.673286	0.26993	0.941548	0.250444
0.259313	22404.6	0.0444248	0.914583	0.0857066	0.0578289	9.71491	0.0560645	-0.104119	60.786	21715.4	0.401927	0.69811	0.673165	0.270459	0.941594	0.250226
0.259468	22418	0.0450637	0.914072	0.0858382	0.0577903	9.71663	0.0560791	-0.104145	60.7878	21728.8	0.402268	0.697765	0.673066	0.270893	0.941631	0.250047
0.259665	22435.1	0.0458654	0.913551	0.0862681	0.0576265	9.71534	0.0561455	-0.104216	60.7983	21745.8	0.402697	0.697414	0.672644	0.27231	0.941802	0.249547
0.259827	22449.1	0.0465231	0.913123	0.0866208	0.0574921	9.71428	0.0562	-0.104274	60.8069	21759.8	0.403048	0.697125	0.672298	0.273473	0.941942	0.249136
0.260008	22464.7	0.0475545	0.912395	0.0865301	0.0575344	9.71468	0.0563977	-0.10425	60.799	21775.4	0.4036	0.696634	0.672407	0.273174	0.942451	0.249304
0.260179	22479.5	0.0485338	0.911705	0.0864439	0.0575745	9.71507	0.0565855	-0.104227	60.7914	21790.2	0.404123	0.696169	0.67251	0.27289	0.942934	0.249462
0.260366	22495.6	0.049534	0.912243	0.0862964	0.0574062	9.71581	0.056642	-0.104313	60.7772	21806.4	0.404657	0.696532	0.672077	0.272404	0.943079	0.248857
0.260525	22509.3	0.0503824	0.912699	0.0861713	0.0572634	9.71644	0.05669	-0.104386	60.765	21820.1	0.405111	0.69684	0.67171	0.271991	0.943203	0.248344
0.260726	22526.7	0.0512437	0.911128	0.0861592	0.0569148	9.71739	0.0569665	-0.104431	60.7544	21837.5	0.405571	0.69578	0.670812	0.271951	0.943914	0.248022
0.260866	22538.8	0.0518431	0.910034	0.0861508	0.0566722	9.71805	0.0571589	-0.104463	60.7471	21849.6	0.405891	0.695042	0.670188	0.271924	0.944409	0.247799
0.261072	22556.7	0.0519931	0.909673	0.0861456	0.0565015	9.71847	0.0572385	-0.104513	60.7548	21867.4	0.405972	0.694799	0.669748	0.271907	0.944614	0.247448
0.261225	22569.8	0.052104	0.909407	0.0861418	0.0563754	9.71878	0.0572973	-0.10455	60.7606	21880.6	0.406031	0.694619	0.669424	0.271894	0.944765	0.247189
0.261424	22587	0.0525151	0.907781	0.0857609	0.0561586	9.71908	0.0575157	-0.104607	60.778	21897.7	0.406251	0.693523	0.668866	0.270638	0.945327	0.24678
0.261571	22599.7	0.0528201	0.906575	0.0854784	0.0559978	9.7193	0.0576776	-0.10465	60.791	21910.5	0.406414	0.692709	0.668452	0.269707	0.945743	0.246478
0.261763	22616.3	0.0546601	0.906629	0.0853321	0.0559301	9.71911	0.0577773	-0.104684	60.7829	21927.1	0.407397	0.692746	0.668278	0.269225	0.945999	0.246237
0.261916	22629.6	0.0561266	0.906673	0.0852154	0.0558762	9.71895	0.0578567	-0.104712	60.7765	21940.3	0.40818	0.692775	0.668139	0.26884	0.946204	0.246045
0.262125	22647.6	0.0571594	0.905965	0.0857912	0.0555908	9.71876	0.0579065	-0.104755	60.7833	21958.3	0.408732	0.692298	0.667404	0.270738	0.946332	0.245737
0.262269	22660	0.0578746	0.905475	0.0861899	0.0553932	9.71863	0.057941	-0.104785	60.788	21970.8	0.409115	0.691968	0.666896	0.272053	0.946421	0.245524
0.262473	22677.7	0.058291	0.904479	0.0856974	0.0554753	9.71927	0.0582719	-0.104751	60.8392	21988.5	0.409337	0.691296	0.667107	0.270429	0.947272	0.245767
0.262616	22690	0.0585804	0.903787	0.0853553	0.0555324	9.71972	0.0585018	-0.104727	60.8748	22000.7	0.409492	0.690829	0.667254	0.269301	0.947863	0.245935
0.262829	22708.4	0.0599143	0.904609	0.0861865	0.0555294	9.72135	0.0584551	-0.10476	60.8859	22019.1	0.410205	0.691384	0.667246	0.272041	0.947743	0.245706
0.262968	22720.4	0.0607858	0.905147	0.0867296	0.0555275	9.72242	0.0584246	-0.104781	60.8932	22031.2	0.41067	0.691747	0.667241	0.273832	0.947665	0.245556
0.263171	22738	0.0601382	0.90284	0.0860814	0.0550171	9.72079	0.0586437	-0.104877	60.9039	22048.7	0.410324	0.690191	0.665928	0.271695	0.948228	0.244878
0.263319	22750.8	0.0596659	0.901157	0.0856087	0.0546449	9.7196	0.0588036	-0.104947	60.9117	22061.5	0.410072	0.689056	0.66497	0.270137	0.948639	0.244384
0.263525	22768.6	0.0605613	0.900594	0.0863774	0.0547629	9.71995	0.0588361	-0.104952	60.9031	22079.3	0.41055	0.688677	0.665273	0.272671	0.948723	0.244345
0.263662	22780.4	0.0611573	0.90022	0.0868891	0.0548414	9.72019	0.0588577	-0.104956	60.8973	22091.2	0.410869	0.688424	0.665475	0.274358	0.948779	0.244319
0.263867	22798.1	0.0635969	0.899387	0.0863619	0.0523327	9.72507	0.0570848	-0.104768	60.8911	22108.9	0.412173	0.687863	0.659018	0.27262	0.944218	0.245644
0.264032	22812.4	0.0655556	0.898718	0.0859386	0.0503185	9.72899	0.0556615	-0.104618	60.8862	22123.1	0.413219	0.687412	0.653833	0.271224	0.940557	0.246708
0.264225	22829.1	0.0652672	0.899663	0.0855107	0.0525138	9.72583	0.0579216	-0.104927	60.8872	22139.8	0.413065	0.688049	0.659484	0.269814	0.946371	0.244528
0.264373	22841.8	0.0650471	0.900385	0.0851842	0.0541893	9.72342	0.0596466	-0.105162	60.888	22152.6	0.412948	0.688536	0.663797	0.268737	0.950808	0.242864
0.264568	22858.7	0.0654779	0.899397	0.0856667	0.0541369	9.72482	0.0598038	-0.105174	60.8738	22169.4	0.413178	0.687869	0.663662	0.270328	0.951212	0.242784
0.264731	22872.7	0.0658383	0.89857	0.0860702	0.054093	9.72599	0.0599353	-0.105183	60.862	22183.5	0.41337	0.687312	0.663549	0.271658	0.95155	0.242718
0.264918	22888.9	0.0665657	0.897776	0.0863608	0.0538568	9.72516	0.0601055	-0.105204	60.8598	22199.7	0.413759	0.686776	0.662941	0.272616	0.951988	0.242567
0.265078	22902.7	0.0671842	0.897101	0.0866079	0.0536559	9.72446	0.0602503	-0.105222	60.8579	22213.5	0.41409	0.686321	0.662424	0.27343	0.952361	0.24244
0.265261	22918.6	0.0679686	0.896814	0.0865526	0.0537695	9.72435	0.0603654	-0.105281	60.8782	22229.3	0.414509	0.686127	0.662716	0.273248	0.952657	0.242026
0.265434	22933.5	0.0687048	0.896544	0.0865007	0.0538761	9.72425	0.0604735	-0.105336	60.8972	22244.2	0.414902	0.685946	0.662991	0.273077	0.952935	0.241638
0.265614	22949	0.0690629	0.896474	0.0859027	0.0536328	9.72438	0.0605704	-0.105333	60.8877	22259.8	0.415094	0.685898	0.662364	0.271106	0.953184	0.241662
0.265792	22964.4	0.0694174	0.896404	0.0853108	0.053392	9.7245	0.0606664	-0.105329	60.8783	22275.2	0.415283	0.685852	0.661744	0.269155	0.953431	0.241685
0.265969	22979.7	0.0698103	0.894751	0.0857904	0.0531656	9.7255	0.060741	-0.105369	60.8834	22290.5	0.415493	0.684736	0.661162	0.270736	0.953623	0.241403
0.266132	22993.8	0.070172	0.893228	0.0862318	0.0529573	9.72642	0.0608097	-0.105406	60.8882	22304.5	0.415686	0.68371	0.660626	0.272191	0.9538	0.241144
0.266317	23009.8	0.0699489	0.893182	0.0860913	0.0528038	9.72537	0.0608665	-0.105423	60.8865	22320.6	0.415567	0.683679	0.66023	0.271727	0.953946	0.241026
0.266492	23024.9	0.0697388	0.893139	0.0859589	0.0526592	9.72438	0.0609199	-0.105439	60.8849	22335.7	0.415455	0.68365	0.659858	0.271291	0.954083	0.240914
0.266663	23039.7	0.0702207	0.892443	0.0859304	0.0527113	9.72304	0.0610935	-0.105432	60.9059	22350.4	0.415712	0.68318	0.659992	0.271197	0.95453	0.240962
0.266837	23054.8	0.0707131	0.891732	0.0859012	0.0527645	9.72167	0.0612708	-0.105425	60.9274	22365.5	0.415976	0.682701	0.660129	0.271101	0.954986	0.241011
0.267006	23069.3	0.0715845	0.891656	0.0854885	0.0525056	9.72217	0.0612649	-0.105487	60.9413	22380.1	0.416441	0.68265	0.659463	0.26974	0.954971	0.240575
0.267197	23085.8	0.0725667	0.891571	0.0850233	0.0522138	9.72272	0.0612583	-0.105556	60.9569	22396.5	0.416966	0.682592	0.658712	0.268207	0.954954	0.240084
0.267361	23100	0.0733541	0.890722	0.0856365	0.0520289	9.7237	0.061342	-0.105592	60.9693	22410.7	0.417387	0.68202	0.658236	0.270228	0.955169	0.239828
0.267551	23116.4	0.0742686	0.889737	0.0863487	0.0518142	9.72484	0.0614391	-0.105635	60.9837	22427.2	0.417876	0.681356	0.657683	0.272576	0.955419	0.23953
0.267703	23129.6	0.074596	0.889646	0.08648	0.0518911	9.72405	0.0616943	-0.105673	60.9944	22440.3	0.418051	0.681294	0.657881	0.273009	0.956075	0.239262
0.267897	23146.3	0.075013	0.88953	0.0866472	0.0519891	9.72303	0.0620194	-0.105721	61.0081	22457	0.418273	0.681216	0.658134	0.27356	0.956911	0.238921
0.26806	23160.4	0.0750287	0.889374	0.0858399	0.051646	9.72306	0.0622017	-0.105726	61.0003	22471.1	0.418282	0.681111	0.65725	0.270899	0.95738	0.238882
0.268254	23177.2	0.0750474	0.889188	0.0848756	0.0512361	9.72309	0.0624195	-0.105733	60.991	22487.9	0.418292	0.680985	0.656195	0.26772	0.957941	0.238835
0.268411	23190.7	0.0758202	0.888535	0.0859475	0.0515078	9.72391	0.0624555	-0.10574	60.9937	22501.4	0.418705	0.680545	0.656895	0.271254	0.958033	0.238788
0.2686	23207	0.0767543	0.887747	0.087243	0.0518361	9.72489	0.062499	-0.105748	60.997	22517.8	0.419204	0.680013	0.65774	0.275524	0.958145	0.23873
0.268757	23220.6	0.0767077	0.887758	0.0868323	0.0515204	9.72491	0.0625161	-0.105742	60.9978	22531.3	0.419179	0.680021	0.656927	0.27417	0.958189	0.238769
0.268947	23237.1	0.0766509	0.887772	0.0863324	0.0511362	9.72494	0.0625369	-0.105736	60.9988	22547.8	0.419149	0.680031	0.655938	0.272522	0.958242	0.238818
0.269112	23251.3	0.0771235	0.886719	0.0873507	0.0512074	9.72532	0.0628441	-0.105735	60.9892	22562.1	0.419401	0.67932	0.656121	0.275879	0.959033	0.238823
0.2693	23267.6	0.0776616	0.88552	0.0885101	0.0512885	9.72575	0.063194	-0.105734	60.9783	22578.3	0.419689	0.678512	0.65633	0.279701	0.959933	0.23883
0.269458	23281.1	0.0780036	0.885172	0.0874098	0.0511275	9.72688	0.0633721	-0.105787	60.9743	22591.9	0.419872	0.678277	0.655916	0.276074	0.960391	0.238457
0.269646	23297.4	0.0784133	0.884755	0.0860914	0.0509344	9.72824	0.0635856	-0.10585	60.9696	22608.2	0.420091	0.677996	0.655419	0.271728	0.96094	0.238011
0.269807	23311.3	0.0784532	0.884406	0.08619	0.0508507	9.72799	0.0636251	-0.105842	60.941	22622	0.420112	0.677761	0.655203	0.272053	0.961042	0.238069
0.269993	23327.4	0.0784995	0.884	0.0863047	0.0507533	9.7277	0.0636711	-0.105832	60.9075	22638.1	0.420137	0.677487	0.654952	0.272431	0.96116	0.238136
0.270167	23342.4	0.0794317	0.884553	0.0866216	0.0506701	9.7302	0.0639988	-0.105876	60.8732	22653.1	0.420635	0.67786	0.654738	0.273476	0.962003	0.237826
0.270344	23357.7	0.0803849	0.885119	0.0869457	0.050585	9.73276	0.064334	-0.105921	60.8382	22668.5	0.421144	0.678241	0.654519	0.274544	0.962865	0.237509
0.270508	23371.9	0.0801373	0.883885	0.0870856	0.0505708	9.7334	0.0643474	-0.10593	60.8178	22682.7	0.421012	0.67741	0.654483	0.275005	0.9629	0.237448
0.270692	23387.8	0.0798596	0.882502	0.0872424	0.0505548	9.73411	0.0643624	-0.105939	60.795	22698.6	0.420863	0.676476	0.654442	0.275522	0.962938	0.237379
0.270867	23402.9	0.0805084	0.882783	0.0869024	0.0505014	9.73331	0.0645067	-0.105958	60.8116	22713.6	0.42121	0.676666	0.654304	0.274401	0.963309	0.237247
0.271058	23419.4	0.0812196	0.883091	0.0865297	0.0504428	9.73244	0.0646648	-0.105979	60.8298	22730.2	0.42159	0.676874	0.654153	0.273173	0.963716	0.237101
0.271214	23432.9	0.081428	0.883207	0.0869743	0.0504629	9.73275	0.064776	-0.10598	60.8619	22743.6	0.421702	0.676953	0.654205	0.274638	0.964002	0.237093
0.271414	23450.2	0.0816962	0.883358	0.0875466	0.0504887	9.73314	0.0649191	-0.105982	60.9033	22760.9	0.421845	0.677054	0.654272	0.276525	0.96437	0.237082
0.271556	23462.4	0.0816568	0.882413	0.0872785	0.0503071	9.73252	0.065051	-0.105975	60.9187	22773.2	0.421824	0.676417	0.653804	0.275641	0.964709	0.237127
0.271765	23480.5	0.0815985	0.881017	0.0868825	0.0500387	9.7316	0.0652458	-0.105965	60.9416	22791.3	0.421793	0.675476	0.653113	0.274336	0.965211	0.237195
0.271913	23493.2	0.0819818	0.881272	0.0865158	0.050086	9.73124	0.0653855	-0.105992	60.9434	22804	0.421998	0.675648	0.653235	0.273127	0.96557	0.237009
0.272115	23510.7	0.0825092	0.881623	0.0860112	0.0501512	9.73073	0.0655776	-0.106028	60.946	22821.5	0.422279	0.675884	0.653403	0.271463	0.966064	0.236754
0.272253	23522.7	0.0831552	0.880964	0.0865177	0.0500325	9.72992	0.0657627	-0.106017	60.957	22833.4	0.422625	0.675439	0.653097	0.273133	0.96654	0.236833
0.272468	23541.2	0.0841579	0.87994	0.0873039	0.0498483	9.72866	0.06605	-0.105999	60.974	22852	0.42316	0.674749	0.652623	0.275725	0.967279	0.236956
0.272606	23553.1	0.0840384	0.879492	0.0871268	0.0498454	9.72977	0.0660798	-0.106003	60.9856	22863.9	0.423097	0.674447	0.652616	0.275141	0.967356	0.236929
0.272817	23571.4	0.083855	0.878804	0.086855	0.049841	9.73146	0.0661254	-0.106009	61.0034	22882.1	0.422999	0.673983	0.652604	0.274245	0.967473	0.236888
0.272955	23583.3	0.0841786	0.879047	0.0871667	0.049768	9.7313	0.066306	-0.105975	60.9939	22894.1	0.423172	0.674147	0.652416	0.275272	0.967938	0.237126
0.273167	23601.6	0.084672	0.879418	0.0876419	0.0496568	9.73106	0.0665813	-0.105924	60.9793	22912.4	0.423435	0.674397	0.65213	0.276839	0.968646	0.23749
0.273304	23613.4	0.0844513	0.879392	0.0876126	0.04991	9.73002	0.0667699	-0.105908	60.9741	22924.2	0.423317	0.67438	0.652782	0.276743	0.969131	0.237604
0.273518	23631.9	0.0841063	0.879352	0.0875668	0.0503056	9.72838	0.0670647	-0.105882	60.966	22942.7	0.423133	0.674353	0.6538	0.276592	0.969889	0.237781
0.273645	23642.9	0.0844476	0.879313	0.0875488	0.0502006	9.73014	0.0671622	-0.105885	60.9407	22953.7	0.423315	0.674326	0.65353	0.276532	0.97014	0.237764
0.273864	23661.8	0.0850313	0.879246	0.087518	0.0500211	9.73314	0.067329	-0.105889	60.8973	22972.6	0.423627	0.674281	0.653068	0.276431	0.970569	0.237735
0.273997	23673.3	0.0845165	0.878752	0.0879358	0.0500275	9.73336	0.0674432	-0.10591	60.8879	22984	0.423352	0.673948	0.653084	0.277808	0.970863	0.237585
0.274209	23691.6	0.0836938	0.877963	0.0886036	0.0500377	9.7337	0.0676255	-0.105944	60.873	23002.4	0.422912	0.673416	0.653111	0.280009	0.971332	0.237345
0.27435	23703.8	0.0843417	0.878016	0.088803	0.050104	9.73405	0.0677834	-0.105898	60.8608	23014.5	0.423259	0.673452	0.653281	0.280667	0.971738	0.237668
0.274566	23722.5	0.0853399	0.878096	0.0891102	0.0502061	9.73459	0.0680265	-0.105828	60.842	23033.3	0.423792	0.673506	0.653544	0.281679	0.972363	0.238166
0.274689	23733.1	0.0850484	0.87803	0.0886257	0.050357	9.73477	0.0682216	-0.105832	60.8337	23043.9	0.423636	0.673461	0.653932	0.280082	0.972865	0.238134
0.274921	23753.1	0.0844989	0.877905	0.0877122	0.0506416	9.7351	0.0685896	-0.105841	60.8181	23063.9	0.423343	0.673377	0.654665	0.277071	0.973812	0.238075
0.275043	23763.7	0.084598	0.878404	0.0881368	0.0505391	9.73485	0.0686759	-0.105766	60.8181	23074.4	0.423396	0.673713	0.654401	0.278471	0.974034	0.238603
0.27528	23784.2	0.0847912	0.879375	0.0889637	0.0503397	9.73436	0.0688438	-0.10562	60.8184	23094.9	0.423499	0.674368	0.653888	0.281196	0.974466	0.23963
0.275384	23793.1	0.0845977	0.878957	0.0889636	0.0503392	9.73356	0.0688383	-0.105619	60.8079	23103.9	0.423396	0.674086	0.653887	0.281196	0.974451	0.239638
0.275635	23814.9	0.0841278	0.877941	0.0889634	0.0503378	9.73163	0.0688248	-0.105617	60.7822	23125.6	0.423144	0.673401	0.653883	0.281195	0.974417	0.239657
0.275736	23823.6	0.0841275	0.878054	0.0893705	0.0504837	9.73173	0.0689172	-0.105561	60.781	23134.4	0.423144	0.673478	0.654258	0.282538	0.974654	0.240053
0.275975	23844.2	0.084127	0.878322	0.0903322	0.0508283	9.73198	0.0691353	-0.105428	60.7783	23155	0.423144	0.673658	0.655146	0.285708	0.975215	0.24099
0.276079	23853.2	0.0839017	0.878173	0.0898808	0.050764	9.73249	0.0690916	-0.105404	60.7816	23164	0.423024	0.673558	0.65498	0.28422	0.975103	0.241156
0.276331	23875	0.0833572	0.877814	0.0887891	0.0506084	9.73372	0.0689861	-0.105347	60.7898	23185.7	0.422733	0.673315	0.654579	0.280621	0.974831	0.241559
0.276434	23883.9	0.0827588	0.877711	0.0895985	0.0507489	9.73326	0.0691107	-0.10529	60.7977	23194.7	0.422413	0.673246	0.654941	0.283289	0.975152	0.241959
0.276683	23905.4	0.0813275	0.877465	0.0915346	0.0510849	9.73215	0.0694089	-0.105155	60.8168	23216.1	0.421648	0.673081	0.655806	0.289671	0.975919	0.242917
0.27678	23913.8	0.0815635	0.877723	0.0915242	0.051121	9.73258	0.069469	-0.105087	60.7966	23224.5	0.421774	0.673254	0.655899	0.289637	0.976074	0.243399
0.277028	23935.2	0.0821673	0.878381	0.0914978	0.0512133	9.73369	0.0696228	-0.104912	60.745	23245.9	0.422097	0.673698	0.656137	0.28955	0.976469	0.244631
0.277135	23944.5	0.0819245	0.878265	0.0908667	0.0511696	9.73595	0.0695623	-0.104871	60.7122	23255.2	0.421967	0.67362	0.656024	0.28747	0.976314	0.244919
0.27738	23965.6	0.0813732	0.878001	0.0894338	0.0510704	9.74108	0.0694247	-0.104779	60.6375	23276.3	0.421672	0.673442	0.655769	0.282746	0.97596	0.245572
0.277477	23974	0.0811225	0.877799	0.0896318	0.0512571	9.74135	0.0694648	-0.104721	60.6122	23284.8	0.421538	0.673305	0.656249	0.283399	0.976063	0.245979
0.277731	23995.9	0.0804698	0.877271	0.0901475	0.0517435	9.74206	0.0695691	-0.104571	60.5462	23306.7	0.42119	0.672949	0.657501	0.285099	0.976331	0.24704
0.27783	24004.5	0.0803216	0.877866	0.0904765	0.0518345	9.74152	0.0694769	-0.104522	60.5443	23315.3	0.42111	0.67335	0.657735	0.286184	0.976094	0.247387
0.278086	24026.6	0.0799423	0.879387	0.0913185	0.0520673	9.74014	0.0692409	-0.104396	60.5398	23337.3	0.420908	0.674376	0.658335	0.288959	0.975487	0.248275
0.278169	24033.8	0.0792502	0.879298	0.091539	0.0520724	9.73941	0.069202	-0.104297	60.5522	23344.6	0.420538	0.674316	0.658348	0.289686	0.975387	0.248968
0.278437	24057	0.0770269	0.879009	0.0922474	0.0520889	9.73705	0.0690771	-0.103982	60.592	23367.7	0.41935	0.674122	0.65839	0.292021	0.975066	0.251196
0.278524	24064.5	0.07644	0.878763	0.0927042	0.0523407	9.73639	0.0688632	-0.103882	60.6095	23375.2	0.419036	0.673955	0.659039	0.293527	0.974516	0.251899
0.278783	24086.9	0.0746895	0.878028	0.0940666	0.0530917	9.73442	0.0682255	-0.103585	60.6619	23397.6	0.418101	0.67346	0.660972	0.298018	0.972875	0.253996
0.278872	24094.5	0.0736911	0.878319	0.0943402	0.0531572	9.73356	0.0681585	-0.103477	60.6835	23405.3	0.417567	0.673656	0.66114	0.29892	0.972703	0.254759
0.279138	24117.5	0.0707046	0.879189	0.0951588	0.0533533	9.73096	0.067958	-0.103154	60.7482	23428.2	0.415971	0.674243	0.661645	0.301619	0.972187	0.257041
0.279219	24124.5	0.0702922	0.879253	0.09528	0.0533741	9.73072	0.0677774	-0.103052	60.752	23435.2	0.415751	0.674286	0.661698	0.302018	0.971722	0.257759
0.279495	24148.3	0.0688922	0.879471	0.0956914	0.0534448	9.72992	0.0671643	-0.102706	60.7648	23459.1	0.415002	0.674433	0.66188	0.303374	0.970145	0.260198
0.279568	24154.6	0.0681718	0.879368	0.0958959	0.0537023	9.72976	0.0669601	-0.102574	60.7631	23465.4	0.414617	0.674364	0.662543	0.304049	0.96962	0.26113
0.279834	24177.6	0.0655412	0.878992	0.0966426	0.0546426	9.72918	0.0662148	-0.102092	60.7569	23488.4	0.413212	0.67411	0.664964	0.30651	0.967703	0.264533
0.279914	24184.6	0.0642516	0.879262	0.096665	0.0546924	9.72954	0.0659947	-0.10197	60.7495	23495.3	0.412523	0.674292	0.665092	0.306584	0.967137	0.265399
0.280198	24209.1	0.0597072	0.880215	0.0967441	0.0548679	9.73082	0.0652189	-0.101537	60.7231	23519.8	0.410094	0.674935	0.665544	0.306845	0.965141	0.26845
0.280265	24214.9	0.0589729	0.880582	0.0973159	0.0550833	9.73057	0.0650106	-0.101383	60.7158	23525.7	0.409702	0.675182	0.666098	0.30873	0.964605	0.26954
0.280544	24239	0.0559437	0.882096	0.0996749	0.0559717	9.72955	0.0641509	-0.100746	60.6858	23549.8	0.408083	0.676203	0.668385	0.316506	0.962394	0.274036
0.280604	24244.2	0.0551894	0.882597	0.0998614	0.0562568	9.72958	0.0639413	-0.100601	60.6857	23555	0.40768	0.676541	0.669119	0.317121	0.961855	0.275056
0.280894	24269.3	0.051562	0.885004	0.100759	0.057628	9.72974	0.0629329	-0.0999066	60.6852	23580	0.405741	0.678164	0.672648	0.320079	0.959261	0.279961
0.280958	24274.7	0.0504774	0.885295	0.101179	0.0579113	9.72992	0.0626499	-0.0997451	60.6919	23585.5	0.405162	0.67836	0.673377	0.321466	0.958533	0.281101
0.281241	24299.2	0.0456294	0.8866	0.103059	0.0591774	9.73074	0.0613846	-0.0990231	60.722	23610	0.402571	0.67924	0.676636	0.327663	0.955279	0.286197
0.281305	24304.8	0.0441356	0.88711	0.103406	0.0594503	9.7304	0.0610397	-0.0988032	60.7217	23615.5	0.401772	0.679584	0.677339	0.328804	0.954391	0.287749
0.281585	24328.9	0.037625	0.889333	0.104914	0.0606395	9.72891	0.0595364	-0.0978447	60.7202	23639.7	0.398293	0.681083	0.6804	0.333778	0.950524	0.294514
0.281661	24335.5	0.0356395	0.889849	0.105682	0.0610425	9.72918	0.0591126	-0.0976189	60.714	23646.2	0.397232	0.681431	0.681437	0.336309	0.949434	0.296108
0.281939	24359.6	0.0283222	0.891751	0.108512	0.0625279	9.73018	0.0575508	-0.0967865	60.6908	23670.3	0.393322	0.682714	0.68526	0.345637	0.945417	0.301984
0.282001	24364.9	0.0265967	0.892429	0.108964	0.0630421	9.72994	0.0571656	-0.0965282	60.6999	23675.7	0.3924	0.683171	0.686584	0.347128	0.944426	0.303807
0.282282	24389.2	0.0188086	0.89549	0.111006	0.0653633	9.72883	0.0554273	-0.0953621	60.7408	23699.9	0.388238	0.685235	0.692559	0.353858	0.939955	0.312037
0.282355	24395.4	0.0164093	0.896725	0.111754	0.0657076	9.72895	0.0550093	-0.0950769	60.7383	23706.2	0.386956	0.686067	0.693445	0.356327	0.938879	0.314051
0.282634	24419.6	0.00717396	0.901478	0.114637	0.0670328	9.7294	0.0534	-0.0939789	60.7287	23730.3	0.38202	0.689272	0.696856	0.365829	0.93474	0.321801
0.282711	24426.2	0.00443384	0.902496	0.115334	0.0677129	9.73017	0.052912	-0.0936437	60.7277	23737	0.380556	0.689959	0.698607	0.368126	0.933485	0.324167
0.282984	24449.9	-0.0052844	0.906107	0.117805	0.0701247	9.73292	0.0511811	-0.0924547	60.7241	23760.6	0.375362	0.692394	0.704815	0.376273	0.929033	0.332559
0.283054	24455.8	-0.00839096	0.907412	0.118695	0.070808	9.73271	0.0506302	-0.0921235	60.7191	23766.6	0.373702	0.693274	0.706574	0.379208	0.927616	0.334897
0.283333	24479.9	-0.020898	0.912662	0.12228	0.0735589	9.73189	0.0484124	-0.0907899	60.6991	23790.7	0.367018	0.696814	0.713655	0.391025	0.921911	0.34431
0.283402	24486	-0.0242812	0.914084	0.123338	0.0742363	9.73145	0.0479084	-0.0904328	60.6949	23796.7	0.36521	0.697773	0.715398	0.394513	0.920614	0.346831
0.283677	24509.7	-0.0375881	0.919677	0.127499	0.0769005	9.72975	0.0459261	-0.0890282	60.6783	23820.5	0.358099	0.701545	0.722256	0.408229	0.915515	0.356745
0.283757	24516.6	-0.0420101	0.9212	0.128646	0.0777997	9.72918	0.0453013	-0.0886102	60.683	23827.4	0.355736	0.702572	0.72457	0.412012	0.913908	0.359695
0.28404	24541	-0.0576753	0.926596	0.132712	0.0809851	9.72718	0.0430877	-0.0871291	60.6999	23851.8	0.347365	0.706211	0.73277	0.425414	0.908214	0.370149
0.284103	24546.5	-0.0614198	0.928497	0.133451	0.0817791	9.72663	0.042616	-0.0867726	60.7134	23857.3	0.345363	0.707492	0.734814	0.427849	0.907001	0.372666
0.284384	24570.8	-0.0779889	0.936909	0.136719	0.0852924	9.7242	0.0405287	-0.085195	60.7736	23881.5	0.336509	0.713165	0.743857	0.438624	0.901632	0.383801
0.28446	24577.3	-0.0822904	0.939305	0.137231	0.0862728	9.72388	0.0400246	-0.0847896	60.782	23888.1	0.33421	0.71478	0.74638	0.440312	0.900335	0.386662
0.28474	24601.5	-0.0981681	0.948146	0.139121	0.0898914	9.7227	0.0381639	-0.0832934	60.8128	23912.3	0.325725	0.720742	0.755695	0.446542	0.895549	0.397223
0.284801	24606.8	-0.102517	0.94999	0.140339	0.0907828	9.72199	0.0377632	-0.0829433	60.8175	23917.6	0.323401	0.721985	0.757989	0.450558	0.894518	0.399695
0.285084	24631.3	-0.122505	0.958465	0.145939	0.0948799	9.71874	0.0359214	-0.081334	60.8395	23942	0.312719	0.7277	0.768535	0.469017	0.889781	0.411053
0.285157	24637.6	-0.127641	0.96136	0.146999	0.0959741	9.7186	0.0355034	-0.0809404	60.8546	23948.3	0.309974	0.729653	0.771352	0.472511	0.888705	0.413832
0.285433	24661.4	-0.147115	0.97234	0.151017	0.100123	9.71807	0.0339182	-0.079448	60.9121	23972.2	0.299568	0.737056	0.782031	0.485756	0.884628	0.424366
0.28551	24668.1	-0.152757	0.97544	0.152508	0.101191	9.71781	0.0335922	-0.0790566	60.9138	23978.8	0.296553	0.739147	0.784781	0.490671	0.883789	0.427128
0.285778	24691.2	-0.172546	0.986315	0.157736	0.104939	9.7169	0.0324488	-0.0776839	60.9196	24002	0.285978	0.74648	0.794428	0.507908	0.880848	0.436817
0.285863	24698.6	-0.178327	0.989949	0.158801	0.10617	9.71687	0.0320157	-0.0773139	60.9198	24009.3	0.282888	0.74893	0.797596	0.511417	0.879734	0.439429
0.286127	24721.4	-0.19631	1.00125	0.162112	0.109998	9.71677	0.0306685	-0.0761631	60.9202	24032.1	0.273278	0.756552	0.807449	0.522333	0.876269	0.447552
0.28621	24728.5	-0.20244	1.00488	0.162898	0.111292	9.71599	0.0304419	-0.0757584	60.9148	24039.2	0.270002	0.758999	0.810779	0.524924	0.875686	0.450408
0.286473	24751.2	-0.222013	1.01647	0.165408	0.115423	9.71349	0.0297184	-0.0744662	60.8973	24062	0.259542	0.766812	0.821413	0.533198	0.873825	0.459529
0.286554	24758.3	-0.227528	1.02023	0.166053	0.116498	9.713	0.0295907	-0.0741655	60.8904	24069	0.256595	0.769347	0.824181	0.535323	0.873496	0.461651
0.286825	24781.7	-0.245936	1.03277	0.168204	0.120087	9.71138	0.0291644	-0.0731622	60.8676	24092.5	0.246758	0.777808	0.833419	0.542414	0.8724	0.468733
0.286904	24788.5	-0.251223	1.03641	0.169203	0.121225	9.71053	0.0290886	-0.0728901	60.8757	24099.3	0.243932	0.780262	0.836349	0.545706	0.872205	0.470654
0.287172	24811.6	-0.2692	1.04879	0.172599	0.125096	9.70763	0.0288311	-0.0719647	60.9035	24122.4	0.234325	0.788608	0.846312	0.556903	0.871542	0.477186
0.287255	24818.8	-0.274472	1.05267	0.173116	0.126008	9.70685	0.0287977	-0.0716919	60.9094	24129.6	0.231508	0.791227	0.84866	0.558606	0.871457	0.479112
0.287523	24842	-0.291533	1.06524	0.174789	0.128961	9.70433	0.0286897	-0.0708087	60.9287	24152.8	0.22239	0.799702	0.85626	0.564121	0.871179	0.485345
0.287595	24848.2	-0.296303	1.06822	0.17501	0.129824	9.70377	0.0286457	-0.0706409	60.9291	24159	0.219841	0.801712	0.858482	0.564852	0.871066	0.48653
0.287869	24871.9	-0.314526	1.07961	0.175858	0.133122	9.70161	0.0284777	-0.07	60.9305	24182.7	0.210103	0.809388	0.86697	0.567646	0.870634	0.491053
0.287947	24878.6	-0.318576	1.08311	0.176363	0.133904	9.70113	0.0285196	-0.0698166	60.9161	24189.3	0.207939	0.811751	0.868983	0.56931	0.870741	0.492348
0.288227	24902.8	-0.333243	1.0958	0.17819	0.136736	9.69938	0.0286713	-0.0691525	60.8634	24213.5	0.2001	0.820308	0.876274	0.575335	0.871131	0.497035
0.288294	24908.6	-0.337041	1.09887	0.178156	0.13741	9.69889	0.0288557	-0.0690692	60.8586	24219.3	0.198071	0.822377	0.878008	0.57522	0.871606	0.497623
0.28857	24932.4	-0.352638	1.11147	0.178012	0.140178	9.6969	0.0296135	-0.0687272	60.8396	24243.2	0.189736	0.830872	0.885133	0.574748	0.873555	0.500037
0.288651	24939.5	-0.356163	1.11469	0.178393	0.14084	9.69674	0.0298772	-0.0686175	60.8309	24250.2	0.187852	0.833048	0.886837	0.576004	0.874233	0.500812
0.288921	24962.8	-0.367855	1.1254	0.179657	0.143037	9.69619	0.0307523	-0.0682534	60.8017	24273.5	0.181604	0.840266	0.892493	0.580171	0.876484	0.503382
0.288996	24969.2	-0.371245	1.12858	0.179416	0.143668	9.69547	0.0309801	-0.0681878	60.7933	24280	0.179792	0.842409	0.894117	0.579375	0.87707	0.503844
0.289272	24993.1	-0.383769	1.14032	0.178524	0.145998	9.69282	0.0318216	-0.0679457	60.7622	24303.9	0.173099	0.850325	0.900114	0.576434	0.879235	0.505553
0.28934	24999	-0.38633	1.1431	0.178445	0.146435	9.69221	0.032081	-0.0679201	60.7653	24309.7	0.171731	0.852201	0.901238	0.576173	0.879902	0.505734
0.289624	25023.5	-0.397061	1.15475	0.178112	0.148263	9.6897	0.0331678	-0.0678129	60.7783	24334.3	0.165996	0.860062	0.905944	0.575078	0.882698	0.506491
0.289692	25029.4	-0.399396	1.15708	0.177759	0.148667	9.68951	0.0333532	-0.0678082	60.788	24340.2	0.164748	0.86163	0.906985	0.573911	0.883175	0.506524
0.289971	25053.5	-0.408919	1.16656	0.176315	0.150316	9.68876	0.0341092	-0.067789	60.8277	24364.2	0.159659	0.868023	0.911228	0.569153	0.885119	0.506659
0.290039	25059.4	-0.411141	1.16905	0.176317	0.150602	9.68915	0.0344338	-0.0677967	60.8155	24370.1	0.158472	0.8697	0.911966	0.56916	0.885954	0.506605
0.290327	25084.2	-0.420557	1.17958	0.176325	0.151818	9.69083	0.0358099	-0.0678292	60.7636	24395	0.15344	0.876806	0.915095	0.569187	0.889494	0.506376
0.290394	25090.1	-0.42219	1.18151	0.175502	0.152221	9.6906	0.0360086	-0.0678522	60.7505	24400.8	0.152567	0.878102	0.916132	0.566474	0.890005	0.506213
0.290672	25114	-0.428902	1.18941	0.17212	0.153877	9.68966	0.0368251	-0.0679465	60.6967	24424.8	0.14898	0.883431	0.920396	0.555324	0.892105	0.505547
0.290741	25120	-0.430645	1.19166	0.172077	0.154138	9.68945	0.0371548	-0.0679703	60.7021	24430.8	0.148048	0.884951	0.921067	0.555183	0.892953	0.50538
0.291019	25144	-0.43759	1.20064	0.171908	0.155178	9.6886	0.0384679	-0.0680647	60.7237	24454.7	0.144337	0.891007	0.923743	0.554624	0.896331	0.504713
0.291088	25150	-0.438812	1.20232	0.171558	0.155384	9.68804	0.038751	-0.0681145	60.7266	24460.8	0.143684	0.892137	0.924275	0.553471	0.897059	0.504362
0.291371	25174.5	-0.443777	1.20913	0.170136	0.156224	9.68573	0.0399009	-0.068317	60.7388	24485.2	0.141031	0.89673	0.926436	0.548785	0.900017	0.502933
0.291439	25180.4	-0.445011	1.21109	0.169762	0.156462	9.68578	0.0402271	-0.0683662	60.7234	24491.1	0.140371	0.898051	0.927047	0.547551	0.900856	0.502585
0.29172	25204.6	-0.450112	1.21919	0.168216	0.157444	9.68595	0.0415755	-0.06857	60.6592	24515.4	0.137645	0.903511	0.929576	0.542454	0.904324	0.501147
0.291784	25210.1	-0.45104	1.22038	0.167702	0.15756	9.68608	0.0418618	-0.0686489	60.6592	24520.8	0.13715	0.904313	0.929874	0.540761	0.905061	0.50059
0.292064	25234.4	-0.455143	1.22564	0.165428	0.158074	9.68665	0.0431291	-0.068998	60.6596	24545.1	0.134957	0.907861	0.931197	0.533265	0.908321	0.498126
0.292135	25240.4	-0.455989	1.22734	0.16527	0.15827	9.68582	0.0435075	-0.0690472	60.6539	24551.2	0.134505	0.909006	0.931701	0.532741	0.909294	0.497779
0.29242	25265	-0.459401	1.23419	0.164628	0.159061	9.68246	0.0450346	-0.0692459	60.6311	24575.8	0.132681	0.91363	0.933738	0.530627	0.913222	0.496376
0.292476	25269.9	-0.459967	1.23524	0.164368	0.159156	9.68274	0.0452725	-0.0693063	60.6307	24580.6	0.132379	0.914336	0.933982	0.529768	0.913834	0.49595
0.292764	25294.8	-0.462878	1.24063	0.163027	0.159644	9.68418	0.0464966	-0.069617	60.6287	24605.6	0.130824	0.917967	0.935238	0.52535	0.916983	0.493756
0.292828	25300.4	-0.46354	1.24167	0.162566	0.159822	9.6838	0.0467739	-0.0696927	60.6246	24611.1	0.13047	0.918668	0.935697	0.523829	0.917696	0.493222
0.293123	25325.9	-0.466572	1.24642	0.160453	0.160639	9.68203	0.0480437	-0.0700392	60.6057	24636.6	0.128849	0.921877	0.937799	0.516863	0.920962	0.490777
0.293176	25330.4	-0.466974	1.2471	0.16031	0.1606	9.68196	0.0482685	-0.0701014	60.5991	24641.1	0.128635	0.922333	0.9377	0.516391	0.921541	0.490337
0.293474	25356.2	-0.469269	1.25097	0.159491	0.160381	9.68154	0.0495531	-0.0704571	60.5614	24666.9	0.127408	0.924939	0.937136	0.513693	0.924845	0.487827
0.293519	25360	-0.469432	1.25167	0.159273	0.160475	9.68137	0.0497116	-0.070508	60.5641	24670.7	0.127321	0.925411	0.937379	0.512973	0.925253	0.487468
0.293828	25386.8	-0.470573	1.25659	0.157735	0.161139	9.68012	0.0508265	-0.0708658	60.5834	24697.5	0.126711	0.928733	0.939086	0.507903	0.92812	0.484942
0.293871	25390.5	-0.470812	1.25711	0.157397	0.161159	9.67979	0.0510284	-0.0709197	60.5893	24701.2	0.126583	0.929079	0.93914	0.50679	0.92864	0.484562
0.294179	25417.1	-0.47252	1.26078	0.154986	0.161308	9.67743	0.0524709	-0.0713049	60.6317	24727.8	0.12567	0.931554	0.939522	0.49884	0.93235	0.481843
0.294221	25420.7	-0.47272	1.26116	0.154807	0.161348	9.67741	0.052567	-0.0713581	60.6328	24731.4	0.125564	0.931816	0.939626	0.498251	0.932597	0.481467
0.294536	25447.9	-0.474234	1.26411	0.153449	0.161655	9.67731	0.0532968	-0.0717627	60.641	24758.7	0.124754	0.933805	0.940417	0.493774	0.934475	0.478611
0.294562	25450.2	-0.474213	1.26439	0.153194	0.161624	9.6775	0.0533691	-0.0717905	60.6374	24760.9	0.124766	0.933991	0.940336	0.492932	0.934661	0.478415
0.294884	25478	-0.473941	1.26779	0.150031	0.161237	9.67989	0.0542631	-0.0721343	60.5918	24788.7	0.124911	0.936285	0.939339	0.482508	0.93696	0.475988
0.294922	25481.2	-0.473959	1.26817	0.149934	0.161221	9.67975	0.0543925	-0.0721863	60.5938	24792	0.124902	0.936542	0.939298	0.482187	0.937293	0.475622
0.295234	25508.2	-0.474106	1.27134	0.149124	0.16109	9.67857	0.0554696	-0.0726186	60.6103	24819	0.124823	0.938677	0.93896	0.479515	0.940064	0.47257
0.295266	25511	-0.474136	1.27137	0.148889	0.161078	9.67833	0.0555838	-0.0726448	60.6104	24821.7	0.124807	0.938695	0.93893	0.478743	0.940357	0.472385
0.295585	25538.5	-0.474436	1.27163	0.146555	0.16096	9.67599	0.0567213	-0.072906	60.6112	24849.3	0.124646	0.938874	0.938626	0.471049	0.943283	0.470542
0.295615	25541.2	-0.47438	1.27178	0.146484	0.160947	9.67613	0.0567876	-0.0729449	60.6105	24851.9	0.124677	0.938973	0.938592	0.470815	0.943454	0.470267
0.295934	25568.7	-0.47378	1.27334	0.145737	0.160809	9.67768	0.057485	-0.0733544	60.6029	24879.4	0.124997	0.940023	0.938237	0.468351	0.945248	0.467377
0.295963	25571.2	-0.473908	1.27357	0.145622	0.160765	9.67766	0.0575929	-0.0733967	60.6033	24881.9	0.124929	0.940183	0.938125	0.467971	0.945525	0.467078
0.296286	25599.1	-0.475317	1.27618	0.144352	0.160286	9.67744	0.05878	-0.0738626	60.6073	24909.8	0.124176	0.94194	0.936893	0.463785	0.948579	0.46379
0.296304	25600.7	-0.475137	1.27627	0.144282	0.160278	9.67758	0.0588369	-0.0738826	60.6075	24911.4	0.124272	0.942005	0.93687	0.463554	0.948725	0.463648
0.296634	25629.2	-0.471917	1.278	0.143027	0.160122	9.68	0.0598581	-0.0742414	60.6098	24939.9	0.125993	0.943166	0.936469	0.459419	0.951352	0.461116
0.29666	25631.4	-0.471869	1.27798	0.14292	0.160112	9.68001	0.0599228	-0.0742746	60.6089	24942.2	0.126019	0.943158	0.936444	0.459064	0.951518	0.460882
0.296978	25658.9	-0.471272	1.27783	0.141595	0.159994	9.68012	0.06072	-0.0746829	60.5983	24969.6	0.126337	0.943053	0.936141	0.454698	0.953569	0.458
0.297002	25660.9	-0.471217	1.27798	0.141596	0.159967	9.68031	0.0607939	-0.0747056	60.5971	24971.7	0.126367	0.943155	0.93607	0.454699	0.953759	0.45784
0.297332	25689.5	-0.470444	1.28007	0.141602	0.159582	9.68298	0.0618203	-0.0750209	60.5805	25000.2	0.12678	0.944566	0.935081	0.454722	0.956399	0.455614
0.297353	25691.3	-0.470372	1.28016	0.141454	0.159591	9.6829	0.0618855	-0.075045	60.5806	25002	0.126818	0.944624	0.935102	0.454232	0.956567	0.455444
0.297689	25720.3	-0.469213	1.28155	0.139062	0.159724	9.68165	0.0629328	-0.0754317	60.5811	25031	0.127438	0.945561	0.935446	0.446347	0.959261	0.452714
0.297706	25721.8	-0.469009	1.28152	0.139011	0.159693	9.68168	0.0629689	-0.0754563	60.5806	25032.6	0.127547	0.945546	0.935365	0.446178	0.959354	0.452541
0.298042	25750.8	-0.465168	1.2811	0.13805	0.159101	9.68234	0.0636484	-0.0759179	60.5695	25061.6	0.129599	0.945259	0.93384	0.44301	0.961102	0.449282
0.298054	25751.9	-0.465148	1.28117	0.138016	0.159099	9.68245	0.0636834	-0.0759315	60.5679	25062.6	0.12961	0.945308	0.933836	0.4429	0.961192	0.449187
0.298387	25780.6	-0.464578	1.28319	0.137092	0.159046	9.68531	0.0646538	-0.0763078	60.5209	25091.4	0.129915	0.946669	0.933701	0.439853	0.963688	0.44653
0.298395	25781.3	-0.46451	1.28317	0.137034	0.159041	9.68532	0.0646697	-0.0763129	60.5205	25092.1	0.129951	0.946655	0.933686	0.43966	0.963729	0.446495
0.298746	25811.7	-0.461584	1.28234	0.134537	0.158787	9.68585	0.0653455	-0.0765267	60.5042	25122.4	0.131515	0.946092	0.933033	0.431429	0.965467	0.444986
0.2991	25842.3	-0.458259	1.28229	0.134011	0.158377	9.68631	0.0662421	-0.0769552	60.4821	25153	0.133292	0.946064	0.931978	0.429695	0.967773	0.441961
0.299443	25871.9	-0.456599	1.28098	0.135761	0.158178	9.687	0.0668699	-0.0773745	60.475	25182.7	0.134179	0.945181	0.931465	0.435465	0.969388	0.439001
0.299457	25873.1	-0.456533	1.28093	0.135833	0.15817	9.68703	0.0668951	-0.0773914	60.4747	25183.9	0.134214	0.945144	0.931445	0.435702	0.969453	0.438882
0.299799	25902.7	-0.453939	1.28093	0.133004	0.156773	9.68684	0.0672987	-0.0777055	60.4938	25213.4	0.1356	0.945141	0.92785	0.426375	0.970491	0.436665
0.299807	25903.3	-0.453884	1.28093	0.132944	0.156744	9.68683	0.0673072	-0.0777121	60.4942	25214	0.13563	0.945141	0.927774	0.426179	0.970513	0.436618
0.300142	25932.3	-0.451351	1.28144	0.13194	0.1566	9.6862	0.0681664	-0.0779903	60.5231	25243	0.136984	0.945487	0.927404	0.422868	0.972723	0.434655
0.300151	25933.1	-0.451279	1.28145	0.131911	0.156596	9.68619	0.0681906	-0.0779982	60.5239	25243.8	0.137022	0.945496	0.927394	0.422774	0.972785	0.434599
0.300499	25963.1	-0.448377	1.27941	0.130354	0.156594	9.68843	0.0682536	-0.0783949	60.5336	25273.9	0.138572	0.94412	0.927387	0.417642	0.972947	0.431799
0.300506	25963.7	-0.448326	1.27938	0.130328	0.156592	9.68847	0.0682558	-0.0784021	60.5338	25274.4	0.1386	0.944096	0.927382	0.417557	0.972953	0.431748
0.30084	25992.6	-0.445918	1.27826	0.130141	0.155521	9.6888	0.0689376	-0.0788073	60.5102	25303.3	0.139887	0.943345	0.924626	0.416938	0.974707	0.428888
0.300859	25994.3	-0.445778	1.2782	0.13013	0.155459	9.68882	0.0689772	-0.0788309	60.5088	25305	0.139962	0.943301	0.924466	0.416902	0.974809	0.428722
0.301191	26022.9	-0.443284	1.27681	0.129395	0.155214	9.69032	0.0694194	-0.0791214	60.5343	25333.7	0.141294	0.942364	0.923836	0.41448	0.975946	0.426671
0.301206	26024.2	-0.443175	1.27675	0.129363	0.155203	9.69039	0.0694388	-0.0791342	60.5354	25334.9	0.141353	0.942323	0.923808	0.414373	0.975996	0.42658
0.301536	26052.7	-0.440099	1.27651	0.128027	0.154404	9.69192	0.0699115	-0.0794939	60.5092	25363.4	0.142997	0.942163	0.921751	0.40997	0.977212	0.424042
0.301556	26054.5	-0.439908	1.27649	0.127944	0.154355	9.69201	0.0699407	-0.0795161	60.5076	25365.2	0.143098	0.942153	0.921624	0.409698	0.977287	0.423885
0.301887	26083	-0.436096	1.27449	0.12704	0.154014	9.69144	0.0704848	-0.0798542	60.5484	25393.8	0.145136	0.940802	0.920748	0.406716	0.978686	0.421498
0.30191	26085	-0.435828	1.27435	0.126977	0.15399	9.6914	0.070523	-0.079878	60.5513	25395.8	0.145279	0.940707	0.920687	0.406507	0.978785	0.421331
0.30223	26112.7	-0.43387	1.27477	0.127487	0.153654	9.69027	0.0709295	-0.0801152	60.555	25423.4	0.146325	0.940993	0.91982	0.408189	0.97983	0.419657
0.302257	26115	-0.433705	1.27481	0.12753	0.153625	9.69017	0.0709637	-0.0801351	60.5553	25425.8	0.146413	0.941017	0.919747	0.40833	0.979918	0.419516
0.30259	26143.8	-0.432242	1.27364	0.125901	0.152702	9.69011	0.0716899	-0.0803459	60.5083	25454.5	0.147195	0.940227	0.917369	0.40296	0.981786	0.418028
0.302606	26145.2	-0.432169	1.27358	0.125819	0.152655	9.69011	0.0717262	-0.0803564	60.506	25455.9	0.147234	0.940187	0.91725	0.402691	0.98188	0.417953
0.302933	26173.4	-0.427907	1.27086	0.12457	0.152622	9.69326	0.0719744	-0.0806759	60.4917	25484.1	0.149512	0.938353	0.917163	0.398573	0.982518	0.415698
0.302958	26175.6	-0.427579	1.27065	0.124473	0.152619	9.6935	0.0719936	-0.0807006	60.4906	25486.3	0.149687	0.938211	0.917157	0.398255	0.982568	0.415524
0.303292	26204.5	-0.425826	1.27119	0.123847	0.151706	9.6928	0.0723453	-0.0809266	60.4827	25515.2	0.150624	0.938576	0.914807	0.396192	0.983472	0.413929
0.303304	26205.5	-0.425763	1.27121	0.123825	0.151674	9.69278	0.0723579	-0.0809347	60.4824	25516.2	0.150657	0.938589	0.914723	0.396118	0.983505	0.413872
0.30364	26234.5	-0.421152	1.26836	0.123461	0.150868	9.69031	0.0723186	-0.0812266	60.4994	25545.3	0.153122	0.936671	0.912649	0.39492	0.983404	0.411812
0.30365	26235.4	-0.421014	1.26828	0.123451	0.150844	9.69024	0.0723174	-0.0812353	60.4999	25546.1	0.153195	0.936614	0.912587	0.394884	0.983401	0.41175
0.303988	26264.6	-0.418017	1.26679	0.123439	0.150146	9.69147	0.0730267	-0.0815661	60.5055	25575.3	0.154797	0.935612	0.91079	0.394845	0.985225	0.409415
0.304002	26265.8	-0.417895	1.26673	0.123438	0.150117	9.69152	0.0730558	-0.0815797	60.5058	25576.5	0.154863	0.935571	0.910717	0.394843	0.9853	0.40932
0.304331	26294.2	-0.413947	1.26501	0.122324	0.149831	9.69336	0.0731051	-0.0818387	60.483	25605	0.156972	0.934407	0.90998	0.39117	0.985427	0.407491
0.30435	26295.8	-0.413727	1.26491	0.122262	0.149815	9.69347	0.0731079	-0.0818532	60.4818	25606.5	0.15709	0.934342	0.909939	0.390966	0.985434	0.407389
0.304682	26324.5	-0.411409	1.2629	0.122596	0.150084	9.69099	0.0734599	-0.0820782	60.4904	25635.3	0.158329	0.932986	0.910632	0.392068	0.986339	0.405801
0.304699	26326	-0.411288	1.26279	0.122614	0.150098	9.69086	0.0734782	-0.0820899	60.4908	25636.8	0.158393	0.932915	0.910668	0.392125	0.986386	0.405718
0.305033	26354.8	-0.407471	1.26228	0.120533	0.148618	9.69156	0.0734944	-0.0823676	60.5009	25665.6	0.160433	0.932571	0.906857	0.385264	0.986428	0.403758
0.305045	26355.9	-0.407327	1.26226	0.120454	0.148562	9.69159	0.073495	-0.082378	60.5013	25666.7	0.16051	0.932558	0.906714	0.385007	0.98643	0.403685
0.305376	26384.5	-0.405316	1.26057	0.121228	0.148093	9.69155	0.0738613	-0.0825281	60.4723	25695.2	0.161584	0.931416	0.905507	0.387557	0.987372	0.402625
0.305406	26387.1	-0.405134	1.26042	0.121298	0.148051	9.69155	0.0738945	-0.0825417	60.4697	25697.8	0.161682	0.931312	0.905398	0.387788	0.987457	0.402529
0.305731	26415.2	-0.401278	1.25862	0.120363	0.147712	9.69248	0.0743037	-0.0827517	60.4618	25725.9	0.163742	0.930103	0.904527	0.384705	0.98851	0.401047
0.305771	26418.6	-0.400811	1.25841	0.12025	0.147672	9.69259	0.0743533	-0.0827771	60.4608	25729.3	0.163992	0.929957	0.904422	0.384332	0.988637	0.400868
0.306073	26444.7	-0.397982	1.25555	0.11841	0.146889	9.6902	0.0742798	-0.0829913	60.4608	25755.4	0.165504	0.928027	0.902408	0.378266	0.988448	0.399356
0.306117	26448.5	-0.39757	1.25513	0.118142	0.146775	9.68985	0.0742691	-0.0830225	60.4608	25759.2	0.165724	0.927746	0.902114	0.377382	0.988421	0.399136
0.306425	26475.1	-0.394087	1.2545	0.118316	0.146282	9.6916	0.0747192	-0.0832411	60.4637	25785.9	0.167586	0.927325	0.900845	0.377957	0.989579	0.397593
0.306465	26478.6	-0.393634	1.25442	0.118339	0.146218	9.69183	0.0747777	-0.0832695	60.464	25789.3	0.167828	0.92727	0.90068	0.378032	0.989729	0.397392
0.306774	26505.2	-0.391514	1.25374	0.118867	0.145836	9.69145	0.0746505	-0.0834773	60.4272	25816	0.16896	0.92681	0.899698	0.379774	0.989402	0.395926
0.306815	26508.8	-0.391231	1.25365	0.118938	0.145785	9.6914	0.0746335	-0.0835051	60.4223	25819.6	0.169112	0.926748	0.899567	0.380007	0.989358	0.395729
0.307121	26535.3	-0.388522	1.24995	0.118042	0.145225	9.69037	0.0746677	-0.0837348	60.4377	25846	0.17056	0.924257	0.898124	0.377053	0.989446	0.394108
0.307164	26539	-0.388139	1.24943	0.117915	0.145146	9.69022	0.0746725	-0.0837672	60.4398	25849.7	0.170764	0.923906	0.897921	0.376636	0.989458	0.393879
0.307474	26565.7	-0.384668	1.24777	0.116639	0.144599	9.68871	0.0747432	-0.0838813	60.4407	25876.5	0.172619	0.922786	0.896514	0.372429	0.98964	0.393073
0.307508	26568.7	-0.384278	1.24759	0.116496	0.144538	9.68854	0.0747511	-0.0838942	60.4408	25879.5	0.172827	0.92266	0.896356	0.371956	0.989661	0.392983
0.307815	26595.2	-0.380544	1.24549	0.115254	0.143727	9.69089	0.0749331	-0.0841415	60.436	25906	0.174823	0.921244	0.894268	0.367862	0.990129	0.391237
0.307878	26600.6	-0.379785	1.24506	0.115001	0.143562	9.69136	0.0749701	-0.0841918	60.435	25911.4	0.175228	0.920956	0.893843	0.36703	0.990224	0.390882
0.308167	26625.6	-0.376705	1.24376	0.116859	0.143166	9.69068	0.0752733	-0.0843798	60.4436	25936.3	0.176874	0.920083	0.892825	0.373154	0.991004	0.389555
0.308223	26630.5	-0.376103	1.24351	0.117222	0.143089	9.69055	0.0753325	-0.0844166	60.4453	25941.2	0.177196	0.919912	0.892626	0.374351	0.991156	0.389295
0.308521	26656.2	-0.373136	1.24061	0.115936	0.14272	9.69027	0.0753239	-0.0847204	60.424	25967	0.178782	0.917959	0.891675	0.370111	0.991134	0.387151
0.308573	26660.7	-0.372624	1.24011	0.115714	0.142656	9.69022	0.0753224	-0.0847729	60.4203	25971.4	0.179055	0.917621	0.891511	0.369379	0.99113	0.38678
0.308864	26685.9	-0.370339	1.23789	0.11488	0.14243	9.68929	0.0750941	-0.0848859	60.4305	25996.6	0.180276	0.916121	0.890931	0.366629	0.990543	0.385983
0.308927	26691.3	-0.369847	1.23741	0.1147	0.142382	9.68909	0.0750448	-0.0849103	60.4328	26002	0.180539	0.915797	0.890806	0.366036	0.990416	0.385811
0.309218	26716.4	-0.366357	1.23529	0.114082	0.141399	9.68852	0.0744501	-0.0850752	60.3951	26027.1	0.182405	0.914372	0.888277	0.364	0.988886	0.384647
0.309267	26720.7	-0.365763	1.23494	0.113977	0.141232	9.68842	0.0743489	-0.0851033	60.3886	26031.4	0.182722	0.914129	0.887847	0.363654	0.988626	0.384449
0.309564	26746.3	-0.362247	1.23333	0.114492	0.140387	9.68912	0.0744042	-0.0853794	60.38	26057.1	0.184601	0.913049	0.885671	0.365351	0.988768	0.3825
0.309626	26751.7	-0.361517	1.233	0.114599	0.140211	9.68927	0.0744157	-0.0854367	60.3782	26062.4	0.184991	0.912825	0.885219	0.365704	0.988798	0.382095
0.309921	26777.2	-0.357379	1.23102	0.114265	0.139385	9.69102	0.074568	-0.085597	60.3558	26087.9	0.187202	0.911487	0.883093	0.364602	0.98919	0.380964
0.309976	26782	-0.356598	1.23064	0.114202	0.13923	9.69135	0.0745968	-0.0856272	60.3515	26092.7	0.18762	0.911235	0.882692	0.364394	0.989264	0.38075
0.310263	26806.7	-0.354973	1.22713	0.112532	0.138604	9.69203	0.0742879	-0.0858452	60.345	26117.4	0.188488	0.908865	0.881081	0.358889	0.988469	0.379211
0.310321	26811.7	-0.354641	1.22641	0.112191	0.138476	9.69217	0.0742249	-0.0858897	60.3437	26122.5	0.188665	0.908382	0.880753	0.357767	0.988307	0.378898
0.310617	26837.3	-0.351478	1.22397	0.113203	0.137828	9.6907	0.0743422	-0.0860004	60.3495	26148.1	0.190356	0.906736	0.879083	0.361103	0.988609	0.378116
0.310672	26842	-0.350896	1.22352	0.113389	0.137708	9.69043	0.0743638	-0.0860207	60.3505	26152.8	0.190667	0.906434	0.878776	0.361716	0.988664	0.377973
0.310963	26867.2	-0.346589	1.22234	0.111114	0.137201	9.69039	0.0742068	-0.0862338	60.3589	26178	0.192968	0.905637	0.877471	0.354216	0.988261	0.376469
0.311022	26872.3	-0.345715	1.2221	0.110652	0.137099	9.69038	0.074175	-0.086277	60.3606	26183.1	0.193435	0.905475	0.877207	0.352694	0.988179	0.376164
0.311316	26897.7	-0.343102	1.22019	0.112098	0.136493	9.68972	0.073997	-0.0864601	60.3694	26208.5	0.194832	0.904184	0.875647	0.357461	0.987721	0.374871
0.311379	26903.1	-0.342544	1.21978	0.112407	0.136363	9.68958	0.073959	-0.0864992	60.3713	26213.9	0.19513	0.903909	0.875315	0.358478	0.987623	0.374595
0.311657	26927.1	-0.339086	1.21785	0.112059	0.135518	9.68818	0.0739427	-0.0866736	60.3671	26237.9	0.196978	0.902608	0.873139	0.357329	0.987581	0.373364
0.311725	26933.1	-0.338228	1.21737	0.111972	0.135308	9.68783	0.0739386	-0.0867169	60.3661	26243.8	0.197437	0.902285	0.872599	0.357044	0.987571	0.373059
0.312017	26958.3	-0.334623	1.21428	0.111519	0.134734	9.68828	0.0736436	-0.0868526	60.3856	26269	0.199363	0.900203	0.871121	0.355551	0.986812	0.372101
0.312077	26963.5	-0.333881	1.21365	0.111426	0.134616	9.68838	0.0735828	-0.0868806	60.3896	26274.2	0.19976	0.899774	0.870816	0.355243	0.986655	0.371903
0.312369	26988.6	-0.331355	1.21183	0.110576	0.133685	9.69113	0.0734148	-0.0870745	60.4002	26299.4	0.201109	0.898546	0.868419	0.352441	0.986223	0.370535
0.312427	26993.7	-0.330851	1.21146	0.110406	0.133499	9.69168	0.0733812	-0.0871132	60.4023	26304.4	0.201379	0.898301	0.867941	0.351882	0.986137	0.370262
0.31272	27019	-0.327203	1.20942	0.110472	0.133166	9.69213	0.0730675	-0.087233	60.3973	26329.7	0.203328	0.896927	0.867084	0.352098	0.98533	0.369416
0.31278	27024.2	-0.32645	1.209	0.110485	0.133097	9.69222	0.0730027	-0.0872577	60.3963	26334.9	0.203731	0.896643	0.866907	0.352143	0.985163	0.369241
0.313066	27048.9	-0.323013	1.20646	0.108729	0.132095	9.69073	0.0727888	-0.0874707	60.4299	26359.6	0.205568	0.894925	0.864328	0.346355	0.984613	0.367738
0.31313	27054.4	-0.322243	1.20588	0.108337	0.131871	9.6904	0.072741	-0.0875184	60.4374	26365.2	0.205979	0.89454	0.863751	0.34506	0.98449	0.367401
0.313416	27079.1	-0.320106	1.20258	0.109767	0.1317	9.68882	0.0724809	-0.0876909	60.4469	26389.8	0.207121	0.892315	0.86331	0.349774	0.983821	0.366184
0.313477	27084.4	-0.319644	1.20187	0.110076	0.131663	9.68848	0.0724247	-0.0877282	60.4489	26395.2	0.207368	0.891834	0.863215	0.350793	0.983676	0.365921
0.313763	27109.1	-0.315989	1.20039	0.108639	0.13103	9.69062	0.0724305	-0.0879049	60.4728	26419.8	0.209321	0.890838	0.861586	0.346058	0.983691	0.364674
0.313821	27114.1	-0.315241	1.20009	0.108346	0.130901	9.69105	0.0724316	-0.087941	60.4777	26424.9	0.209721	0.890634	0.861253	0.34509	0.983694	0.364419
0.314116	27139.6	-0.311339	1.19781	0.108431	0.130005	9.69102	0.0721104	-0.0881425	60.4933	26450.4	0.211806	0.889095	0.858948	0.345371	0.982868	0.362997
0.314176	27144.8	-0.310548	1.19735	0.108448	0.129824	9.69102	0.0720454	-0.0881833	60.4965	26455.5	0.212229	0.888783	0.858482	0.345428	0.982701	0.362709
0.314461	27169.4	-0.30819	1.19575	0.108792	0.129199	9.69098	0.0718615	-0.0883143	60.5273	26480.2	0.213489	0.887707	0.856873	0.34656	0.982228	0.361784
0.314528	27175.2	-0.307635	1.19538	0.108872	0.129052	9.69097	0.0718183	-0.0883451	60.5345	26486	0.213785	0.887454	0.856494	0.346826	0.982117	0.361566
0.31481	27199.6	-0.304522	1.19238	0.108437	0.128787	9.69197	0.0717251	-0.0884552	60.5094	26510.3	0.215449	0.885434	0.855812	0.345392	0.981877	0.36079
0.314882	27205.8	-0.303729	1.19162	0.108326	0.12872	9.69222	0.0717014	-0.0884832	60.5029	26516.6	0.215873	0.884919	0.855639	0.345026	0.981816	0.360592
0.315157	27229.6	-0.299732	1.19036	0.107439	0.128278	9.69501	0.0716028	-0.0886556	60.4793	26540.3	0.218009	0.884069	0.854502	0.342101	0.981562	0.359375
0.315224	27235.4	-0.298757	1.19005	0.107223	0.12817	9.69569	0.0715788	-0.0886976	60.4735	26546.1	0.21853	0.883862	0.854224	0.341388	0.981501	0.359078
0.315505	27259.7	-0.29581	1.18747	0.106768	0.127634	9.69512	0.0712727	-0.0887973	60.4684	26570.4	0.220105	0.882122	0.852845	0.33989	0.980713	0.358375
0.315569	27265.1	-0.295146	1.18689	0.106666	0.127513	9.69499	0.0712038	-0.0888197	60.4673	26575.9	0.220459	0.88173	0.852534	0.339552	0.980536	0.358217
0.315853	27289.7	-0.291575	1.18447	0.107163	0.127012	9.69392	0.0709823	-0.0889369	60.4773	26600.4	0.222368	0.880099	0.851243	0.34119	0.979966	0.357389
0.315926	27296	-0.290655	1.18385	0.107291	0.126882	9.69364	0.0709252	-0.0889671	60.4799	26606.8	0.222859	0.879679	0.85091	0.341612	0.979819	0.357176
0.316203	27319.9	-0.287964	1.18228	0.106368	0.126416	9.69533	0.0707158	-0.0892236	60.4575	26630.7	0.224297	0.878622	0.849708	0.338569	0.979281	0.355366
0.316271	27325.8	-0.287297	1.18189	0.106139	0.1263	9.69574	0.0706639	-0.0892872	60.4519	26636.6	0.224654	0.87836	0.84941	0.337814	0.979147	0.354917
0.31655	27349.9	-0.284141	1.17883	0.106472	0.124762	9.69775	0.0700366	-0.0893959	60.4553	26660.6	0.226341	0.876295	0.845453	0.338913	0.977534	0.354149
0.316619	27355.9	-0.283357	1.17807	0.106555	0.12438	9.69825	0.0698808	-0.0894229	60.4562	26666.6	0.22676	0.875782	0.84447	0.339186	0.977133	0.353959
0.316896	27379.8	-0.280983	1.17596	0.10625	0.124081	9.69772	0.0694721	-0.0894553	60.4331	26690.6	0.228028	0.874358	0.8437	0.338182	0.976082	0.35373
0.31697	27386.2	-0.28035	1.17539	0.106169	0.124001	9.69758	0.0693631	-0.0894639	60.427	26697	0.228367	0.873979	0.843494	0.337914	0.975801	0.353669
0.317239	27409.5	-0.277843	1.1737	0.105608	0.123313	9.69826	0.0692002	-0.0896161	60.394	26720.2	0.229706	0.872839	0.841721	0.336064	0.975382	0.352595
0.317317	27416.2	-0.277117	1.17321	0.105445	0.123113	9.69846	0.069153	-0.0896601	60.3844	26726.9	0.230095	0.872509	0.841208	0.335528	0.975261	0.352284
0.317589	27439.7	-0.273827	1.17016	0.104566	0.122825	9.69929	0.0688618	-0.0897631	60.3817	26750.4	0.231853	0.870448	0.840465	0.332629	0.974512	0.351558
0.317662	27446	-0.272943	1.16934	0.104329	0.122747	9.69952	0.0687836	-0.0897907	60.381	26756.7	0.232325	0.869894	0.840266	0.33185	0.974311	0.351363
0.317937	27469.7	-0.270594	1.1663	0.105192	0.121856	9.70059	0.0685973	-0.089987	60.3628	26780.5	0.23358	0.86785	0.837973	0.334694	0.973832	0.349978
0.318015	27476.5	-0.269924	1.16544	0.105439	0.121602	9.70089	0.0685442	-0.090043	60.3576	26787.2	0.233938	0.867266	0.837318	0.335506	0.973695	0.349582
0.318291	27500.3	-0.267126	1.16501	0.10431	0.121311	9.70044	0.0682662	-0.0901274	60.3576	26811	0.235434	0.86698	0.83657	0.331788	0.97298	0.348986
0.318366	27506.8	-0.266363	1.1649	0.104003	0.121232	9.70032	0.0681904	-0.0901505	60.3576	26817.5	0.235841	0.866902	0.836366	0.330775	0.972785	0.348823
0.318637	27530.2	-0.262896	1.16316	0.104204	0.120686	9.70205	0.0681886	-0.0902981	60.3552	26841	0.237694	0.865728	0.83496	0.331438	0.97278	0.347781
0.318711	27536.6	-0.261948	1.16268	0.104259	0.120536	9.70252	0.0681882	-0.0903384	60.3546	26847.4	0.238201	0.865408	0.834576	0.331619	0.972779	0.347497
0.318985	27560.3	-0.259058	1.16036	0.104448	0.120272	9.70448	0.0678869	-0.0904885	60.3722	26871	0.239745	0.863839	0.833896	0.332241	0.972004	0.346437
0.319058	27566.6	-0.258288	1.15974	0.104498	0.120202	9.705	0.0678067	-0.0905285	60.3769	26877.3	0.240156	0.863421	0.833715	0.332406	0.971798	0.346155
0.319327	27589.9	-0.256862	1.15685	0.103506	0.118946	9.70482	0.0674791	-0.0905867	60.4068	26900.6	0.240919	0.861472	0.830483	0.329134	0.970955	0.345745
0.31941	27597	-0.256422	1.15596	0.1032	0.11856	9.70477	0.0673782	-0.0906046	60.416	26907.8	0.241154	0.860872	0.829488	0.328127	0.970696	0.345618
0.319686	27620.9	-0.252737	1.15368	0.104442	0.118096	9.70322	0.0664422	-0.0907397	60.4138	26931.6	0.243123	0.859334	0.828294	0.332222	0.968288	0.344664
0.319759	27627.2	-0.25176	1.15307	0.104772	0.117973	9.70281	0.066194	-0.0907756	60.4132	26937.9	0.243645	0.858927	0.827977	0.333308	0.967649	0.344411
0.320027	27650.3	-0.249385	1.15038	0.102883	0.117016	9.70408	0.0660151	-0.0908713	60.4309	26961	0.244914	0.85711	0.825515	0.327082	0.967189	0.343736
0.320106	27657.1	-0.248683	1.14958	0.102324	0.116734	9.70446	0.0659623	-0.0908996	60.4362	26967.9	0.24529	0.856573	0.824787	0.325241	0.967053	0.343536
0.320385	27681.3	-0.245258	1.14962	0.102276	0.116746	9.70455	0.06562	-0.090998	60.4176	26992	0.24712	0.8566	0.824818	0.325081	0.966173	0.342841
0.320459	27687.6	-0.24436	1.14963	0.102264	0.116749	9.70457	0.0655303	-0.0910238	60.4127	26998.4	0.2476	0.856607	0.824826	0.32504	0.965942	0.342659
0.32073	27711.1	-0.242071	1.14676	0.102339	0.115863	9.70674	0.0654924	-0.0911671	60.4524	27021.8	0.248823	0.854674	0.822547	0.32529	0.965845	0.341648
0.320804	27717.4	-0.241452	1.14599	0.10236	0.115624	9.70733	0.0654821	-0.0912059	60.4632	27028.2	0.249154	0.854151	0.821931	0.325358	0.965818	0.341374
0.321097	27742.8	-0.238084	1.1425	0.102864	0.115276	9.70791	0.0650181	-0.0913029	60.456	27053.5	0.250953	0.851797	0.821034	0.327018	0.964625	0.340689
0.321157	27747.9	-0.237396	1.14178	0.102967	0.115204	9.70803	0.0649232	-0.0913227	60.4546	27058.7	0.251321	0.851316	0.82085	0.327358	0.964381	0.340549
0.321455	27773.7	-0.236035	1.1397	0.101146	0.114486	9.7076	0.0646638	-0.0914342	60.4485	27084.5	0.252049	0.84991	0.819002	0.321356	0.963713	0.339762
0.321511	27778.5	-0.23578	1.13931	0.100804	0.114351	9.70752	0.0646151	-0.0914551	60.4473	27089.3	0.252185	0.849646	0.818655	0.32023	0.963588	0.339615
0.321802	27803.7	-0.232702	1.13594	0.101938	0.11389	9.7086	0.0642405	-0.0915751	60.4671	27114.4	0.25383	0.847378	0.817468	0.323968	0.962625	0.338768
0.321854	27808.2	-0.232146	1.13534	0.102143	0.113807	9.70879	0.0641728	-0.0915967	60.4707	27118.9	0.254127	0.846969	0.817254	0.324643	0.96245	0.338615
0.322148	27833.6	-0.22969	1.13345	0.101392	0.113114	9.70752	0.0638313	-0.0917402	60.4862	27144.3	0.25544	0.845698	0.815471	0.322166	0.961572	0.337602
0.322204	27838.5	-0.229217	1.13309	0.101247	0.112981	9.70727	0.0637655	-0.0917678	60.4892	27149.2	0.255692	0.845453	0.815127	0.321689	0.961403	0.337407
0.322492	27863.3	-0.224815	1.13228	0.102075	0.112514	9.70745	0.0635943	-0.091943	60.4839	27174	0.258045	0.844904	0.813926	0.32442	0.960962	0.336171
0.32255	27868.3	-0.223929	1.13211	0.102242	0.11242	9.70749	0.0635598	-0.0919782	60.4828	27179	0.258518	0.844793	0.813684	0.32497	0.960874	0.335922
0.322853	27894.5	-0.221653	1.12908	0.100901	0.111222	9.70771	0.0630198	-0.092098	60.4661	27205.2	0.259734	0.842752	0.810599	0.320549	0.959485	0.335077
0.322904	27898.9	-0.221267	1.12857	0.100674	0.111018	9.70775	0.0629281	-0.0921183	60.4632	27209.7	0.259941	0.842406	0.810075	0.319798	0.959249	0.334934
0.323195	27924	-0.219227	1.12663	0.099779	0.11111	9.70644	0.0626269	-0.0921686	60.5061	27234.8	0.261031	0.841094	0.810311	0.31685	0.958474	0.334578
0.323247	27928.5	-0.218859	1.12627	0.0996176	0.111126	9.70621	0.0625726	-0.0921777	60.5138	27239.3	0.261228	0.840857	0.810353	0.316317	0.958334	0.334514
0.323552	27954.9	-0.214847	1.12409	0.099722	0.110726	9.70867	0.0625958	-0.0923043	60.5256	27265.7	0.263371	0.839385	0.809323	0.316662	0.958394	0.333621
0.323603	27959.3	-0.214186	1.12373	0.0997392	0.11066	9.70908	0.0625996	-0.0923252	60.5275	27270	0.263725	0.839142	0.809154	0.316718	0.958404	0.333473
0.3239	27985	-0.212039	1.12081	0.0996702	0.109542	9.70789	0.0621144	-0.0925095	60.5525	27295.7	0.264872	0.837176	0.806276	0.316491	0.957156	0.332173
0.323954	27989.6	-0.211652	1.12029	0.0996578	0.109341	9.70767	0.0620269	-0.0925427	60.5569	27300.4	0.265079	0.836821	0.805757	0.31645	0.956931	0.331938
0.324247	28015	-0.20976	1.11945	0.100692	0.108911	9.70712	0.0614004	-0.0925949	60.5446	27325.7	0.26609	0.836257	0.80465	0.319859	0.955319	0.33157
0.324297	28019.3	-0.209436	1.11931	0.100869	0.108837	9.70703	0.0612928	-0.0926039	60.5425	27330	0.266263	0.83616	0.80446	0.320444	0.955042	0.331506
0.324595	28045	-0.207093	1.11712	0.0999093	0.108049	9.70831	0.0613167	-0.0927614	60.5549	27355.7	0.267515	0.834685	0.802433	0.317279	0.955104	0.330395
0.324646	28049.5	-0.206684	1.11674	0.0997414	0.107911	9.70854	0.0613208	-0.0927889	60.5571	27360.2	0.267734	0.834427	0.802079	0.316725	0.955114	0.3302
0.324949	28075.6	-0.20329	1.114	0.100116	0.107195	9.70998	0.0611019	-0.092952	60.5455	27386.4	0.269548	0.832578	0.800234	0.317959	0.954551	0.329049
0.324992	28079.3	-0.202812	1.11361	0.100168	0.107094	9.71018	0.061071	-0.092975	60.5439	27390.1	0.269803	0.832318	0.799974	0.318133	0.954472	0.328887
0.325293	28105.3	-0.199735	1.11241	0.0984263	0.106928	9.70975	0.0607248	-0.0929861	60.5624	27416.1	0.271448	0.831507	0.799547	0.31239	0.953581	0.328809
0.325351	28110.4	-0.199138	1.11217	0.0980886	0.106896	9.70967	0.0606577	-0.0929882	60.566	27421.1	0.271766	0.831349	0.799464	0.311277	0.953409	0.328794
0.325642	28135.5	-0.196556	1.10923	0.099327	0.105732	9.71312	0.0605412	-0.0930996	60.6375	27446.2	0.273146	0.829362	0.796468	0.315359	0.953109	0.328008
0.325703	28140.7	-0.196019	1.10862	0.0995842	0.10549	9.71383	0.060517	-0.0931227	60.6523	27451.5	0.273433	0.82895	0.795846	0.316207	0.953047	0.327844
0.326	28166.4	-0.192783	1.10655	0.0987932	0.105524	9.71206	0.0601222	-0.0932772	60.6106	27477.1	0.275162	0.827554	0.795932	0.3136	0.952031	0.326753
0.32605	28170.7	-0.192238	1.1062	0.0986599	0.105529	9.71176	0.0600557	-0.0933033	60.6036	27481.5	0.275454	0.827318	0.795946	0.31316	0.95186	0.32657
0.326347	28196.4	-0.190597	1.1044	0.0982138	0.105075	9.71469	0.0600479	-0.0934204	60.5787	27507.1	0.276331	0.826107	0.794778	0.31169	0.95184	0.325743
0.326402	28201.1	-0.190297	1.10407	0.0981321	0.104992	9.71523	0.0600465	-0.0934419	60.5741	27511.8	0.276491	0.825886	0.794564	0.31142	0.951837	0.325591
0.326713	28228	-0.187526	1.10229	0.0983034	0.104447	9.71606	0.0599016	-0.0934763	60.5488	27538.8	0.277972	0.824686	0.793161	0.311985	0.951464	0.325348
0.326747	28231	-0.187226	1.1021	0.0983219	0.104388	9.71615	0.0598859	-0.09348	60.5461	27541.7	0.278132	0.824556	0.793009	0.312046	0.951423	0.325322
0.327056	28257.6	-0.184232	1.09975	0.0984896	0.10357	9.71901	0.0590913	-0.0937263	60.5913	27568.4	0.279732	0.822971	0.790904	0.312599	0.949379	0.323584
0.327092	28260.8	-0.18388	1.09947	0.0985093	0.103474	9.71935	0.0589978	-0.0937552	60.5966	27571.5	0.279921	0.822784	0.790656	0.312664	0.949139	0.32338
0.327416	28288.8	-0.180607	1.09767	0.0987146	0.102819	9.72025	0.0590897	-0.0938741	60.5831	27599.5	0.28167	0.821567	0.78897	0.313341	0.949375	0.322541
0.327447	28291.4	-0.180296	1.0975	0.0987341	0.102757	9.72033	0.0590985	-0.0938854	60.5818	27602.2	0.281836	0.821451	0.78881	0.313405	0.949398	0.322461
0.327758	28318.3	-0.178041	1.09481	0.0978323	0.102379	9.7222	0.0590415	-0.0939928	60.5041	27629.1	0.283041	0.819642	0.787838	0.310432	0.949251	0.321702
0.327797	28321.7	-0.177757	1.09448	0.0977188	0.102332	9.72244	0.0590343	-0.0940064	60.4943	27632.4	0.283193	0.819415	0.787716	0.310058	0.949233	0.321607
0.328117	28349.3	-0.174352	1.09296	0.0975752	0.101978	9.72314	0.0587726	-0.0940513	60.4255	27660.1	0.285012	0.818391	0.786807	0.309585	0.94856	0.32129
0.328143	28351.5	-0.174084	1.09284	0.0975639	0.101951	9.72319	0.058752	-0.0940548	60.4201	27662.3	0.285155	0.81831	0.786735	0.309547	0.948507	0.321265
0.328466	28379.4	-0.171211	1.08981	0.0965392	0.101156	9.72499	0.0585185	-0.0941826	60.3972	27690.2	0.286691	0.816267	0.784689	0.306169	0.947906	0.320363
0.328492	28381.7	-0.170974	1.08956	0.0964546	0.10109	9.72514	0.0584993	-0.0941932	60.3953	27692.5	0.286817	0.816099	0.78452	0.30589	0.947857	0.320288
0.328813	28409.4	-0.168218	1.08849	0.0960206	0.100514	9.72642	0.05828	-0.0943065	60.3746	27720.2	0.28829	0.81538	0.783037	0.30446	0.947293	0.319489
0.328839	28411.7	-0.167993	1.0884	0.095985	0.100467	9.72653	0.058262	-0.0943157	60.3729	27722.4	0.288411	0.815321	0.782916	0.304343	0.947246	0.319423
0.32916	28439.4	-0.166157	1.08533	0.0966718	0.099955	9.72525	0.0581671	-0.0944977	60.3662	27750.1	0.289392	0.813247	0.781598	0.306606	0.947002	0.318139
0.329184	28441.5	-0.166015	1.08509	0.0967246	0.0999156	9.72515	0.0581598	-0.0945117	60.3657	27752.3	0.289467	0.813087	0.781497	0.306781	0.946983	0.31804
0.329511	28469.8	-0.162221	1.08349	0.0950656	0.0994772	9.7253	0.0581416	-0.0945838	60.3677	27780.5	0.291495	0.812004	0.780369	0.301312	0.946937	0.317531
0.329547	28472.8	-0.161811	1.08331	0.0948865	0.0994299	9.72531	0.0581396	-0.0945916	60.3679	27783.6	0.291714	0.811888	0.780247	0.300721	0.946932	0.317476
0.329859	28499.9	-0.159894	1.08111	0.0961289	0.0984986	9.72555	0.0579107	-0.0945943	60.4219	27810.6	0.292739	0.810401	0.77785	0.304817	0.946343	0.317457
0.329902	28503.5	-0.159632	1.08081	0.096299	0.0983711	9.72558	0.0578794	-0.0945946	60.4293	27814.3	0.292879	0.810198	0.777522	0.305377	0.946262	0.317455
0.330217	28530.7	-0.156009	1.07846	0.0966503	0.0981219	9.7259	0.0576621	-0.0947939	60.4197	27841.5	0.294815	0.808616	0.77688	0.306536	0.945703	0.316048
0.330248	28533.4	-0.15565	1.07823	0.0966851	0.0980972	9.72594	0.0576406	-0.0948136	60.4187	27844.1	0.295007	0.808459	0.776817	0.30665	0.945648	0.315909
0.330569	28561.1	-0.153348	1.07715	0.0968956	0.0975171	9.726	0.0574316	-0.0948766	60.4589	27871.9	0.296237	0.807731	0.775323	0.307344	0.94511	0.315465
0.330595	28563.4	-0.153159	1.07706	0.0969129	0.0974695	9.726	0.0574144	-0.0948818	60.4622	27874.2	0.296338	0.807672	0.775201	0.307401	0.945066	0.315428
0.330924	28591.8	-0.151177	1.07368	0.0956841	0.0967056	9.72721	0.0569099	-0.0951596	60.4544	27902.6	0.297397	0.80539	0.773234	0.303351	0.943768	0.313467
0.330952	28594.3	-0.151005	1.07339	0.0955779	0.0966395	9.72731	0.0568663	-0.0951836	60.4537	27905	0.297489	0.805193	0.773064	0.303	0.943656	0.313298
0.331271	28621.9	-0.147374	1.07062	0.096388	0.0960162	9.73058	0.0564094	-0.0951843	60.4709	27932.6	0.299429	0.803331	0.77146	0.305671	0.942481	0.313293
0.331301	28624.4	-0.147036	1.07037	0.0964634	0.0959582	9.73088	0.0563668	-0.0951844	60.4725	27935.2	0.29961	0.803158	0.771311	0.30592	0.942372	0.313292
0.331618	28651.8	-0.144735	1.06967	0.0964463	0.0955918	9.73015	0.056555	-0.0952693	60.4786	27962.6	0.30084	0.802691	0.770367	0.305863	0.942855	0.312693
0.331644	28654.1	-0.144546	1.06962	0.0964449	0.0955617	9.73009	0.0565704	-0.0952762	60.4791	27964.8	0.300941	0.802652	0.77029	0.305859	0.942895	0.312644
0.331967	28681.9	-0.142925	1.06694	0.0961768	0.0953567	9.72775	0.0559053	-0.0954124	60.4701	27992.7	0.301807	0.800844	0.769762	0.304975	0.941184	0.311683
0.332001	28684.9	-0.14275	1.06665	0.0961479	0.0953346	9.7275	0.0558336	-0.0954271	60.4691	27995.7	0.3019	0.800649	0.769706	0.30488	0.941	0.311579
0.332307	28711.4	-0.139519	1.0643	0.0953277	0.0949572	9.72939	0.056126	-0.0956001	60.4989	28022.1	0.303627	0.79907	0.768734	0.302176	0.941752	0.310358
0.332353	28715.3	-0.139035	1.06395	0.0952047	0.0949006	9.72968	0.0561698	-0.0956261	60.5033	28026.1	0.303886	0.798833	0.768588	0.30177	0.941865	0.310174
0.332666	28742.4	-0.136973	1.06099	0.094099	0.0937505	9.72693	0.0558428	-0.0956165	60.561	28053.1	0.304988	0.796835	0.765628	0.298125	0.941024	0.310242
0.332705	28745.7	-0.13672	1.06063	0.0939634	0.0936095	9.72659	0.0558027	-0.0956153	60.568	28056.4	0.305123	0.79659	0.765265	0.297678	0.940921	0.31025
0.333008	28771.9	-0.133267	1.05972	0.0947129	0.0933433	9.72304	0.0552868	-0.0957525	60.5989	28082.6	0.306968	0.795981	0.76458	0.300149	0.939593	0.309282
0.333057	28776.1	-0.132706	1.05958	0.0948348	0.0933	9.72247	0.0552029	-0.0957748	60.6039	28086.9	0.307268	0.795882	0.764468	0.300551	0.939378	0.309124
0.333365	28802.7	-0.131256	1.05825	0.0942006	0.0924736	9.72325	0.0552378	-0.0958802	60.6189	28113.5	0.308043	0.794986	0.762341	0.29846	0.939467	0.308381
0.333418	28807.3	-0.131006	1.05802	0.0940915	0.0923315	9.72338	0.0552438	-0.0958983	60.6215	28118.1	0.308176	0.794832	0.761975	0.298101	0.939483	0.308253
0.333711	28832.6	-0.128954	1.05626	0.0944128	0.0924163	9.72342	0.0552226	-0.0959383	60.6094	28143.4	0.309273	0.793645	0.762194	0.29916	0.939428	0.30797
0.333794	28839.8	-0.128371	1.05576	0.094504	0.0924404	9.72343	0.0552166	-0.0959497	60.606	28150.6	0.309584	0.793308	0.762256	0.29946	0.939413	0.30789
0.334066	28863.3	-0.126216	1.05406	0.095054	0.0920505	9.7257	0.0551674	-0.0960882	60.5831	28174	0.310736	0.792163	0.761252	0.301273	0.939286	0.306912
0.33415	28870.6	-0.125544	1.05353	0.0952253	0.0919291	9.7264	0.0551521	-0.0961313	60.5759	28181.3	0.311095	0.791807	0.76094	0.301838	0.939247	0.306608
0.334408	28892.9	-0.123191	1.05227	0.0943312	0.0913737	9.72736	0.055399	-0.0962676	60.5497	28203.6	0.312353	0.790953	0.75951	0.298891	0.939882	0.305646
0.334502	28901	-0.122337	1.05181	0.0940066	0.0911721	9.72771	0.0554886	-0.0963171	60.5402	28211.7	0.312809	0.790643	0.758991	0.297821	0.940113	0.305297
0.33476	28923.3	-0.120052	1.04982	0.0940124	0.0912017	9.72795	0.0551842	-0.096407	60.5693	28234	0.31403	0.789303	0.759067	0.29784	0.939329	0.304662
0.334848	28930.9	-0.119269	1.04914	0.0940143	0.0912118	9.72804	0.0550797	-0.0964379	60.5793	28241.6	0.314449	0.788844	0.759093	0.297846	0.939061	0.304444
0.335106	28953.1	-0.117479	1.04861	0.0940293	0.0905423	9.72823	0.0551978	-0.0964729	60.5849	28263.9	0.315405	0.788485	0.75737	0.297896	0.939364	0.304198
0.335194	28960.8	-0.116866	1.04843	0.0940345	0.090313	9.7283	0.0552382	-0.0964848	60.5868	28271.5	0.315733	0.788362	0.75678	0.297912	0.939468	0.304113
0.33545	28982.9	-0.115158	1.04559	0.094038	0.0902757	9.72775	0.0551093	-0.0965867	60.5869	28293.6	0.316646	0.786452	0.756684	0.297924	0.939137	0.303394
0.335548	28991.4	-0.114503	1.04451	0.0940393	0.0902614	9.72754	0.05506	-0.0966256	60.587	28302.1	0.316995	0.785721	0.756647	0.297928	0.93901	0.303119
0.335804	29013.5	-0.112191	1.04381	0.0938786	0.0896104	9.72677	0.0551934	-0.0966773	60.6044	28324.2	0.318231	0.785251	0.754971	0.297398	0.939353	0.302755
0.335894	29021.2	-0.111377	1.04357	0.093822	0.0893815	9.7265	0.0552403	-0.0966954	60.6105	28332	0.318666	0.785085	0.754382	0.297212	0.939474	0.302627
0.336151	29043.4	-0.110096	1.04213	0.0932928	0.0889589	9.72677	0.0550011	-0.0968122	60.6147	28354.2	0.319351	0.784119	0.753294	0.295467	0.938858	0.301802
0.336246	29051.6	-0.109622	1.0416	0.0930969	0.0888026	9.72687	0.0549126	-0.0968555	60.6162	28362.4	0.319604	0.783762	0.752892	0.294822	0.938631	0.301497
0.336499	29073.5	-0.107902	1.04055	0.0925101	0.088254	9.7255	0.0548698	-0.0968658	60.6142	28384.2	0.320523	0.783052	0.75148	0.292887	0.938521	0.301424
0.336597	29082	-0.107233	1.04014	0.092282	0.0880407	9.72496	0.0548532	-0.0968698	60.6134	28392.7	0.320881	0.782776	0.750931	0.292135	0.938478	0.301396
0.336846	29103.5	-0.105962	1.03768	0.0927176	0.0877448	9.724	0.0549776	-0.0970005	60.619	28414.2	0.32156	0.781114	0.750169	0.293571	0.938798	0.300473
0.336956	29113	-0.105398	1.03658	0.0929111	0.0876133	9.72358	0.0550328	-0.0970585	60.6215	28423.7	0.321861	0.780376	0.749831	0.294209	0.93894	0.300064
0.337203	29134.4	-0.102838	1.03548	0.092768	0.0874139	9.72346	0.0549006	-0.0971743	60.6272	28445.1	0.323229	0.779633	0.749317	0.293738	0.9386	0.299246
0.337297	29142.4	-0.10187	1.03506	0.0927139	0.0873385	9.72342	0.0548506	-0.0972181	60.6293	28453.2	0.323747	0.779352	0.749123	0.293559	0.938471	0.298937
0.337544	29163.8	-0.100033	1.03349	0.0929482	0.0871633	9.72431	0.0547486	-0.0971913	60.6309	28474.5	0.324729	0.778292	0.748673	0.294332	0.938209	0.299127
0.337654	29173.3	-0.0992104	1.03279	0.0930531	0.0870849	9.72471	0.0547029	-0.0971793	60.6315	28484.1	0.325168	0.777817	0.748471	0.294677	0.938092	0.299211
0.337903	29194.8	-0.0979485	1.0312	0.091481	0.086531	9.72293	0.0546391	-0.0973333	60.6601	28505.6	0.325842	0.776745	0.747045	0.289495	0.937927	0.298124
0.338005	29203.6	-0.0974306	1.03055	0.0908359	0.0863037	9.72219	0.0546129	-0.0973965	60.6719	28514.4	0.326119	0.776305	0.74646	0.287368	0.93786	0.297678
0.338253	29225.1	-0.0966767	1.02925	0.0917156	0.0858453	9.72009	0.0542388	-0.0973833	60.7107	28535.8	0.326522	0.775432	0.74528	0.290268	0.936898	0.297772
0.338359	29234.2	-0.096356	1.0287	0.0920898	0.0856503	9.7192	0.0540796	-0.0973776	60.7272	28545	0.326693	0.775061	0.744778	0.291502	0.936488	0.297811
0.338594	29254.5	-0.0946338	1.02692	0.0922899	0.0854057	9.71825	0.0539548	-0.0975301	60.7446	28565.3	0.327614	0.773864	0.744148	0.292162	0.936167	0.296735
0.338715	29265	-0.0937473	1.02601	0.092393	0.0852798	9.71776	0.0538905	-0.0976086	60.7535	28575.8	0.328088	0.773248	0.743824	0.292501	0.936002	0.296181
0.338954	29285.6	-0.0906356	1.02534	0.0932201	0.0848468	9.71899	0.0538062	-0.0976798	60.7184	28596.3	0.32975	0.772795	0.74271	0.295228	0.935785	0.295679
0.339066	29295.3	-0.0891674	1.02502	0.0936104	0.0846425	9.71957	0.0537665	-0.0977134	60.7018	28606.1	0.330535	0.772582	0.742184	0.296514	0.935683	0.295442
0.339302	29315.7	-0.0883598	1.02381	0.0924608	0.0846275	9.72029	0.0539969	-0.0978024	60.7096	28626.4	0.330967	0.771766	0.742145	0.292725	0.936276	0.294813
0.339406	29324.7	-0.0880022	1.02328	0.0919519	0.0846209	9.72061	0.054099	-0.0978418	60.7132	28635.4	0.331158	0.771405	0.742128	0.291047	0.936538	0.294535
0.339646	29345.4	-0.0868243	1.02087	0.0921583	0.0839526	9.72087	0.0539015	-0.0978819	60.7087	28656.1	0.331787	0.76978	0.740408	0.291728	0.93603	0.294252
0.339762	29355.5	-0.0862526	1.0197	0.0922585	0.0836283	9.72099	0.0538057	-0.0979013	60.7065	28666.2	0.332093	0.768992	0.739573	0.292058	0.935784	0.294115
0.339996	29375.7	-0.0841118	1.01869	0.0920774	0.0835468	9.7211	0.0537428	-0.0980189	60.6968	28686.4	0.333237	0.76831	0.739364	0.291461	0.935622	0.293285
0.340109	29385.4	-0.0830744	1.0182	0.0919896	0.0835073	9.72116	0.0537123	-0.0980759	60.692	28696.2	0.333791	0.767979	0.739262	0.291172	0.935543	0.292883
0.340344	29405.7	-0.0819143	1.01625	0.0914954	0.0829666	9.72099	0.0535943	-0.0981123	60.7031	28716.4	0.334411	0.766667	0.73787	0.289542	0.93524	0.292625
0.340463	29416	-0.0813263	1.01527	0.0912448	0.0826925	9.72091	0.0535344	-0.0981308	60.7087	28726.7	0.334725	0.766002	0.737164	0.288716	0.935086	0.292495
0.340694	29436	-0.078899	1.01459	0.0910813	0.082424	9.71839	0.0535312	-0.0982093	60.7391	28746.7	0.336023	0.765546	0.736473	0.288177	0.935078	0.291941
0.340817	29446.6	-0.0776102	1.01423	0.0909944	0.0822814	9.71705	0.0535295	-0.098251	60.7553	28757.4	0.336711	0.765305	0.736106	0.287891	0.935073	0.291647
0.341042	29466	-0.0769596	1.01222	0.0908654	0.0819522	9.71582	0.0534373	-0.0983564	60.7643	28776.8	0.337059	0.763946	0.735259	0.287465	0.934836	0.290903
0.341176	29477.6	-0.076573	1.01102	0.0907887	0.0817565	9.71509	0.0533825	-0.098419	60.7696	28788.3	0.337266	0.763138	0.734755	0.287213	0.934695	0.290461
0.341388	29495.9	-0.0743952	1.01055	0.09102	0.0813957	9.71548	0.0533207	-0.0984809	60.7578	28806.7	0.338429	0.762819	0.733827	0.287975	0.934536	0.290024
0.341527	29507.9	-0.0729758	1.01024	0.0911707	0.0811605	9.71574	0.0532804	-0.0985212	60.7501	28818.7	0.339188	0.762612	0.733221	0.288472	0.934433	0.289739
0.341737	29526.1	-0.0707167	1.00891	0.0915322	0.0808887	9.71639	0.053358	-0.0986521	60.7465	28836.8	0.340395	0.761719	0.732522	0.289664	0.934632	0.288816
0.341874	29537.9	-0.0692443	1.00805	0.0917679	0.0807116	9.71681	0.0534086	-0.0987374	60.7442	28848.7	0.341182	0.761137	0.732066	0.290441	0.934762	0.288214
0.342078	29555.6	-0.0679384	1.00649	0.0911747	0.0804595	9.71776	0.0533955	-0.0987292	60.748	28866.3	0.34188	0.760083	0.731417	0.288485	0.934729	0.288271
0.34222	29567.8	-0.0670363	1.00541	0.0907648	0.0802854	9.71842	0.0533865	-0.0987236	60.7507	28878.5	0.342362	0.759355	0.730969	0.287134	0.934705	0.288311
0.342437	29586.6	-0.065742	1.00341	0.090618	0.080202	9.71962	0.0531407	-0.098837	60.7358	28897.3	0.343054	0.758005	0.730754	0.28665	0.934073	0.287511
0.342565	29597.6	-0.0649805	1.00223	0.0905316	0.0801529	9.72032	0.0529961	-0.0989037	60.7271	28908.4	0.343461	0.757211	0.730627	0.286365	0.933701	0.28704
0.342778	29616	-0.06414	1.00167	0.0904224	0.0797976	9.72172	0.0532919	-0.098945	60.6899	28926.8	0.34391	0.756834	0.729713	0.286005	0.934462	0.286748
0.34292	29628.3	-0.0635789	1.0013	0.0903494	0.0795605	9.72265	0.0534894	-0.0989726	60.665	28939.1	0.34421	0.756582	0.729103	0.285765	0.93497	0.286553
0.343137	29647.1	-0.0611424	1.00107	0.0906631	0.0791611	9.72353	0.0534553	-0.0990764	60.6555	28957.8	0.345512	0.756428	0.728075	0.286799	0.934882	0.28582
0.343264	29658	-0.0597203	1.00093	0.0908462	0.078928	9.72405	0.0534353	-0.099137	60.6499	28968.8	0.346272	0.756338	0.727475	0.287402	0.934831	0.285393
0.343495	29678	-0.0580445	0.999489	0.0908704	0.0787913	9.72546	0.0534492	-0.0991826	60.6533	28988.7	0.347167	0.755364	0.727123	0.287482	0.934867	0.285071
0.343615	29688.3	-0.0571777	0.998742	0.0908829	0.0787205	9.72619	0.0534564	-0.0992062	60.6551	28999	0.34763	0.75486	0.726941	0.287523	0.934885	0.284905
0.343841	29707.9	-0.0568216	0.997657	0.0898643	0.0786876	9.72579	0.0532928	-0.0992884	60.6435	29018.6	0.347821	0.754128	0.726856	0.284165	0.934464	0.284324
0.343974	29719.3	-0.0566139	0.997024	0.0892699	0.0786683	9.72555	0.0531973	-0.0993365	60.6368	29030.1	0.347932	0.753701	0.726806	0.282206	0.934219	0.283985
0.344192	29738.2	-0.0547379	0.994899	0.0904554	0.0775502	9.72414	0.0530072	-0.099402	60.6267	29049	0.348934	0.752268	0.723928	0.286114	0.93373	0.283522
0.344321	29749.4	-0.0536295	0.993643	0.0911559	0.0768895	9.7233	0.0528949	-0.0994408	60.6207	29060.1	0.349527	0.751421	0.722228	0.288423	0.933441	0.283249
0.344538	29768.1	-0.0529688	0.992206	0.0903551	0.0763745	9.72298	0.0527396	-0.0994561	60.6303	29078.9	0.34988	0.750453	0.720902	0.285783	0.933041	0.28314
0.34467	29779.5	-0.0525691	0.991337	0.0898705	0.076063	9.72279	0.0526457	-0.0994654	60.6362	29090.2	0.350093	0.749867	0.7201	0.284186	0.9328	0.283075
0.344888	29798.3	-0.0516387	0.989978	0.090077	0.0761598	9.72205	0.0523505	-0.0995893	60.6464	29109.1	0.35059	0.74895	0.720349	0.284866	0.932041	0.2822
0.345015	29809.3	-0.0510977	0.989187	0.090197	0.0762162	9.72161	0.0521789	-0.0996614	60.6523	29120	0.35088	0.748417	0.720494	0.285262	0.931599	0.281692
0.345241	29828.8	-0.0492021	0.988696	0.0899274	0.0758805	9.72078	0.0521717	-0.09966	60.638	29139.5	0.351893	0.748085	0.71963	0.284373	0.931581	0.281702
0.345368	29839.8	-0.0481312	0.988418	0.089775	0.0756909	9.72031	0.0521677	-0.0996592	60.6299	29150.6	0.352465	0.747898	0.719142	0.283871	0.93157	0.281707
0.345582	29858.3	-0.0469325	0.986644	0.0908165	0.075255	9.721	0.0523192	-0.0997485	60.6302	29169	0.353105	0.746702	0.71802	0.287304	0.93196	0.281077
0.34572	29870.2	-0.0461562	0.985495	0.091491	0.0749727	9.72146	0.0524174	-0.0998064	60.6303	29180.9	0.35352	0.745927	0.717294	0.289528	0.932212	0.280668
0.345946	29889.7	-0.0443187	0.984745	0.0903964	0.0749912	9.72138	0.0525192	-0.0998475	60.6308	29200.5	0.354502	0.745421	0.717341	0.285919	0.932475	0.280378
0.346078	29901.2	-0.0432425	0.984306	0.0897553	0.075002	9.72134	0.0525789	-0.0998716	60.6311	29211.9	0.355077	0.745125	0.717369	0.283806	0.932628	0.280208
0.346287	29919.2	-0.0421374	0.983233	0.0894261	0.0745596	9.72028	0.052442	-0.0999169	60.6483	29229.9	0.355668	0.744402	0.71623	0.282721	0.932276	0.279888
0.346433	29931.8	-0.0413619	0.982481	0.089195	0.0742491	9.71954	0.052346	-0.0999488	60.6604	29242.6	0.356082	0.743894	0.715431	0.281959	0.932029	0.279663
0.346641	29949.8	-0.0399119	0.981396	0.0899859	0.0741429	9.72163	0.0523147	-0.100064	60.6509	29260.5	0.356857	0.743163	0.715158	0.284566	0.931948	0.278847
0.346789	29962.5	-0.0388845	0.980628	0.0905463	0.0740677	9.72311	0.0522926	-0.100146	60.6443	29273.3	0.357406	0.742645	0.714964	0.286413	0.931891	0.278269
0.346981	29979.2	-0.0373227	0.979604	0.0899151	0.07378	9.72242	0.0523943	-0.10022	60.6423	29289.9	0.358241	0.741954	0.714224	0.284333	0.932153	0.277751
0.347126	29991.7	-0.0361472	0.978833	0.08944	0.0735635	9.72191	0.0524709	-0.100275	60.6408	29302.5	0.358869	0.741435	0.713666	0.282767	0.93235	0.277362
0.347342	30010.4	-0.0351476	0.978118	0.0887343	0.0735109	9.72353	0.0526362	-0.100326	60.6337	29321.1	0.359403	0.740953	0.713531	0.28044	0.932775	0.277003
0.347486	30022.8	-0.0344853	0.977645	0.0882667	0.073476	9.7246	0.0527457	-0.100359	60.6289	29333.5	0.359757	0.740633	0.713441	0.278899	0.933057	0.276765
0.347697	30041	-0.0320955	0.975959	0.0895164	0.0727243	9.72452	0.0526073	-0.100489	60.6242	29351.8	0.361034	0.739497	0.711506	0.283018	0.932701	0.275853
0.347832	30052.7	-0.0305756	0.974887	0.0903112	0.0722462	9.72447	0.0525193	-0.100571	60.6213	29363.4	0.361847	0.738774	0.710276	0.285638	0.932475	0.275273
0.348044	30071	-0.0300767	0.973982	0.0887508	0.0723635	9.72583	0.0526584	-0.100569	60.6278	29381.7	0.362113	0.738164	0.710578	0.280495	0.932832	0.275282
0.348186	30083.2	-0.0297432	0.973378	0.0877076	0.072442	9.72674	0.0527514	-0.100569	60.6321	29394	0.362291	0.737756	0.71078	0.277056	0.933072	0.275288
0.348384	30100.4	-0.0289372	0.97254	0.0885529	0.0720082	9.7253	0.0527522	-0.100609	60.6197	29411.1	0.362722	0.737191	0.709663	0.279842	0.933074	0.275
0.348529	30112.9	-0.0283499	0.97193	0.0891689	0.0716921	9.72424	0.0527528	-0.100639	60.6106	29423.6	0.363036	0.73678	0.708849	0.281873	0.933075	0.274791
0.348744	30131.5	-0.0259277	0.971163	0.0894625	0.0715706	9.72688	0.0528725	-0.100735	60.5924	29442.3	0.364331	0.736263	0.708537	0.282841	0.933383	0.274111
0.348884	30143.6	-0.0243567	0.970665	0.089653	0.0714918	9.72859	0.0529502	-0.100798	60.5806	29454.4	0.36517	0.735927	0.708334	0.283469	0.933583	0.27367
0.349091	30161.4	-0.0231236	0.968637	0.089877	0.0713721	9.72815	0.0530779	-0.100868	60.5754	29472.2	0.365829	0.734559	0.708026	0.284207	0.933912	0.273178
0.349229	30173.4	-0.0222956	0.967275	0.0900275	0.0712917	9.72785	0.0531637	-0.100914	60.5719	29484.2	0.366271	0.733641	0.707819	0.284703	0.934132	0.272847
0.349433	30191	-0.0218804	0.966863	0.0891593	0.0712216	9.72881	0.053039	-0.100969	60.5908	29501.8	0.366493	0.733363	0.707638	0.281841	0.933811	0.272461
0.349577	30203.4	-0.0215884	0.966573	0.088549	0.0711723	9.72948	0.0529513	-0.101008	60.6041	29514.2	0.366649	0.733167	0.707511	0.279829	0.933586	0.27219
0.349787	30221.6	-0.019833	0.966185	0.0894553	0.0708146	9.73004	0.0531696	-0.10105	60.6045	29532.3	0.367588	0.732906	0.706591	0.282817	0.934147	0.271887
0.349928	30233.7	-0.0186572	0.965925	0.0900624	0.0705749	9.73041	0.0533158	-0.101079	60.6047	29544.5	0.368216	0.732731	0.705974	0.284818	0.934524	0.271684
0.350135	30251.7	-0.017098	0.965212	0.088658	0.070233	9.73194	0.0534338	-0.101132	60.5738	29562.4	0.369049	0.73225	0.705094	0.280189	0.934827	0.271309
0.350274	30263.7	-0.0160608	0.964737	0.0877238	0.0700056	9.73296	0.0535123	-0.101168	60.5532	29574.4	0.369603	0.73193	0.704508	0.277109	0.935029	0.271059
0.350484	30281.8	-0.0150973	0.963735	0.0887109	0.0695131	9.73213	0.0532658	-0.101189	60.5434	29592.6	0.370118	0.731254	0.703241	0.280363	0.934395	0.270912
0.350628	30294.3	-0.014438	0.96305	0.0893864	0.0691761	9.73156	0.0530971	-0.101203	60.5368	29605	0.370471	0.730792	0.702373	0.28259	0.933961	0.270812
0.350826	30311.4	-0.0133894	0.961607	0.089259	0.0690339	9.73379	0.0533648	-0.101275	60.5211	29622.1	0.371031	0.729819	0.702007	0.28217	0.93465	0.2703
0.350974	30324.1	-0.0126031	0.960526	0.0891635	0.0689272	9.73546	0.0535656	-0.10133	60.5094	29634.9	0.371451	0.72909	0.701732	0.281855	0.935166	0.269916
0.351187	30342.5	-0.0112179	0.959727	0.0887235	0.0687522	9.73521	0.0535582	-0.101331	60.5107	29653.3	0.372191	0.728551	0.701282	0.280405	0.935147	0.269905
0.351321	30354.1	-0.0103456	0.959224	0.0884464	0.0686421	9.73505	0.0535536	-0.101332	60.5116	29664.8	0.372658	0.728212	0.700998	0.279491	0.935135	0.269898
0.351532	30372.4	-0.0093289	0.958252	0.0890961	0.0686428	9.73542	0.0534715	-0.101405	60.5051	29683.1	0.373201	0.727557	0.701	0.281633	0.934924	0.269383
0.351675	30384.7	-0.00864476	0.957599	0.0895332	0.0686433	9.73568	0.0534163	-0.101454	60.5007	29695.4	0.373567	0.727116	0.701002	0.283074	0.934782	0.269036
0.351883	30402.7	-0.0073361	0.957088	0.0893005	0.0684425	9.73603	0.0534826	-0.101556	60.4889	29713.4	0.374266	0.726772	0.700485	0.282307	0.934952	0.268321
0.352028	30415.2	-0.00642104	0.956731	0.0891378	0.0683021	9.73628	0.0535289	-0.101627	60.4806	29726	0.374755	0.726531	0.700123	0.28177	0.935072	0.267821
0.352224	30432.2	-0.00566064	0.955828	0.0886999	0.0679897	9.73718	0.0536032	-0.101669	60.4986	29742.9	0.375161	0.725922	0.699319	0.280327	0.935263	0.267521
0.352374	30445.1	-0.00507874	0.955137	0.0883649	0.0677506	9.73788	0.05366	-0.101702	60.5124	29755.9	0.375472	0.725456	0.698704	0.279222	0.935409	0.267291
0.352585	30463.4	-0.0037515	0.953485	0.0887386	0.0674548	9.73721	0.0537069	-0.101751	60.5157	29774.1	0.376182	0.724342	0.697943	0.280455	0.935529	0.266945
0.35272	30475	-0.0029027	0.952428	0.0889777	0.0672657	9.73679	0.0537369	-0.101782	60.5178	29785.8	0.376635	0.723629	0.697456	0.281243	0.935607	0.266724
0.352932	30493.3	-0.000914339	0.952426	0.0889701	0.0672036	9.73825	0.0541782	-0.101866	60.4982	29804.1	0.377698	0.723628	0.697296	0.281218	0.936742	0.266134
0.353072	30505.5	0.000404208	0.952425	0.0889651	0.0671623	9.73922	0.0544708	-0.101921	60.4852	29816.2	0.378402	0.723627	0.69719	0.281201	0.937494	0.265742
0.35328	30523.4	0.00100243	0.95185	0.0881653	0.0668751	9.73795	0.054191	-0.101964	60.5486	29834.1	0.378722	0.723239	0.69645	0.278564	0.936775	0.265439
0.353423	30535.7	0.00141521	0.951453	0.0876134	0.066677	9.73707	0.053998	-0.101994	60.5924	29846.5	0.378943	0.722972	0.69594	0.276745	0.936278	0.26523
0.353626	30553.3	0.00185585	0.950025	0.0881484	0.0666227	9.73754	0.0542069	-0.102036	60.6263	29864.1	0.379178	0.722009	0.695801	0.278509	0.936816	0.264933
0.353793	30567.7	0.00221656	0.948856	0.0885863	0.0665783	9.73792	0.0543779	-0.10207	60.6539	29878.5	0.379371	0.72122	0.695686	0.279952	0.937255	0.264689
0.353976	30583.6	0.00301054	0.947913	0.0882077	0.0663224	9.73759	0.0544199	-0.102112	60.6736	29894.3	0.379795	0.720585	0.695028	0.278704	0.937363	0.264394
0.354162	30599.6	0.00381345	0.94696	0.0878249	0.0660636	9.73726	0.0544623	-0.102154	60.6936	29910.3	0.380224	0.719942	0.694362	0.277442	0.937473	0.264096
0.354321	30613.4	0.00549905	0.946553	0.087919	0.0657694	9.73785	0.0546805	-0.102188	60.6919	29924.1	0.381125	0.719668	0.693604	0.277753	0.938034	0.263854
0.354527	30631.1	0.00766498	0.946029	0.08804	0.0653913	9.73861	0.0549608	-0.102232	60.6896	29941.8	0.382283	0.719315	0.692631	0.278151	0.938755	0.263544
0.354673	30643.7	0.00769347	0.945093	0.0884045	0.0653122	9.73943	0.0549002	-0.102319	60.6717	29954.5	0.382298	0.718683	0.692427	0.279353	0.938599	0.262936
0.354879	30661.6	0.00773382	0.943767	0.0889208	0.0652002	9.7406	0.0548144	-0.102441	60.6463	29972.3	0.382319	0.717789	0.692139	0.281055	0.938378	0.262075
0.355012	30673.1	0.008612	0.943523	0.0889916	0.065041	9.74142	0.0547959	-0.102459	60.6377	29983.8	0.382789	0.717624	0.691729	0.281288	0.938331	0.261948
0.355244	30693	0.0101385	0.943099	0.0891146	0.0647644	9.74285	0.0547637	-0.10249	60.6227	30003.8	0.383604	0.717338	0.691017	0.281694	0.938248	0.261728
0.355373	30704.2	0.0109553	0.942409	0.0884604	0.0645793	9.74189	0.0549198	-0.102525	60.6376	30014.9	0.384041	0.716874	0.690541	0.279537	0.938649	0.261481
0.355604	30724.2	0.01242	0.941173	0.0872872	0.0642473	9.74016	0.0551995	-0.102588	60.6644	30034.9	0.384824	0.71604	0.689686	0.27567	0.939369	0.261038
0.355713	30733.6	0.0128818	0.940949	0.0876266	0.0643532	9.74122	0.0552175	-0.102629	60.6639	30044.3	0.38507	0.715889	0.689959	0.276789	0.939415	0.260742
0.355971	30755.9	0.0139779	0.940419	0.0884322	0.0646045	9.74372	0.0552603	-0.102729	60.6626	30066.6	0.385656	0.715531	0.690606	0.279444	0.939525	0.260041
0.356072	30764.6	0.014686	0.939966	0.0883127	0.0644186	9.74455	0.055407	-0.102723	60.6601	30075.3	0.386035	0.715226	0.690127	0.279051	0.939903	0.260084
0.356323	30786.3	0.016445	0.938843	0.0880159	0.0639568	9.74661	0.0557715	-0.102707	60.6539	30097	0.386975	0.714469	0.688938	0.278072	0.94084	0.260191
0.356418	30794.5	0.0168863	0.938371	0.0882084	0.063808	9.7465	0.0557505	-0.102755	60.6532	30105.2	0.38721	0.71415	0.688556	0.278707	0.940786	0.259855
0.35669	30818.1	0.0181533	0.937014	0.088761	0.0633809	9.74619	0.0556901	-0.102892	60.6511	30128.8	0.387887	0.713235	0.687456	0.280528	0.940631	0.258889
0.356769	30824.8	0.0184843	0.93674	0.0887615	0.0634033	9.74669	0.0557322	-0.102902	60.648	30135.5	0.388064	0.71305	0.687514	0.28053	0.940739	0.25882
0.357045	30848.7	0.0196571	0.935769	0.0887634	0.0634825	9.74849	0.0558813	-0.102936	60.6368	30159.4	0.388691	0.712396	0.687718	0.280536	0.941123	0.258575
0.357111	30854.4	0.0200628	0.935636	0.0888899	0.0633914	9.74867	0.0559222	-0.102954	60.628	30165.1	0.388908	0.712306	0.687483	0.280953	0.941228	0.258448
0.357417	30880.8	0.0219485	0.935017	0.0894777	0.0629681	9.74954	0.0561124	-0.103038	60.5868	30191.6	0.389916	0.711889	0.686394	0.282891	0.941717	0.257855
0.35747	30885.4	0.0222663	0.935018	0.0892663	0.062941	9.74974	0.0561821	-0.10306	60.5761	30196.2	0.390085	0.711889	0.686324	0.282194	0.941896	0.2577
0.357772	30911.5	0.0240847	0.935023	0.0880571	0.0627858	9.7509	0.0565807	-0.103186	60.5148	30222.3	0.391057	0.711893	0.685924	0.278208	0.942922	0.256814
0.357814	30915.2	0.0243712	0.934746	0.0881141	0.0627908	9.7509	0.0565812	-0.103188	60.5202	30225.9	0.39121	0.711706	0.685937	0.278396	0.942923	0.256797
0.358128	30942.3	0.0264965	0.932689	0.0885371	0.0628282	9.75095	0.0565852	-0.103206	60.5603	30253	0.392346	0.710319	0.686034	0.27979	0.942933	0.256673
0.358166	30945.6	0.0264847	0.93248	0.0884139	0.0627214	9.75082	0.0565712	-0.103213	60.5617	30256.3	0.39234	0.710178	0.685759	0.279384	0.942897	0.256622
0.358483	30973	0.0263854	0.93072	0.0873787	0.061825	9.74968	0.0564539	-0.103274	60.5729	30283.7	0.392287	0.708991	0.683451	0.275972	0.942596	0.256194
0.358511	30975.3	0.0265761	0.930637	0.0873532	0.0617713	9.74967	0.0564873	-0.103283	60.5751	30286.1	0.392389	0.708935	0.683313	0.275887	0.942681	0.256129
0.358845	31004.2	0.028913	0.929626	0.0870402	0.061114	9.74945	0.0568959	-0.103395	60.6023	30315	0.393638	0.708253	0.681621	0.274856	0.943732	0.255339
0.358867	31006.1	0.0289241	0.929465	0.0870505	0.0610953	9.74944	0.0568934	-0.103393	60.6015	30316.9	0.393643	0.708145	0.681573	0.274889	0.943726	0.255353
0.359212	31035.9	0.0290947	0.926987	0.0872084	0.0608077	9.74928	0.0568549	-0.103362	60.5886	30346.7	0.393735	0.706474	0.680833	0.27541	0.943627	0.25557
0.359563	31066.3	0.0299119	0.926271	0.0875161	0.0604545	9.7501	0.0568231	-0.103536	60.5985	30377	0.394171	0.705991	0.679924	0.276424	0.943545	0.254342
0.359908	31096.1	0.0315235	0.923773	0.0878417	0.0603191	9.74877	0.0569643	-0.103562	60.6168	30406.8	0.395033	0.704307	0.679575	0.277498	0.943908	0.254156
0.359915	31096.7	0.0315223	0.923775	0.0878526	0.0603104	9.7488	0.056965	-0.103564	60.6168	30407.4	0.395032	0.704308	0.679553	0.277534	0.94391	0.254149
0.360262	31126.7	0.0314605	0.923885	0.0883987	0.0598745	9.75011	0.0570005	-0.103617	60.6148	30437.4	0.394999	0.704382	0.678431	0.279334	0.944001	0.253771
0.360604	31156.2	0.0337874	0.922537	0.0887078	0.0600426	9.74973	0.0572882	-0.103673	60.6087	30466.9	0.396242	0.703473	0.678863	0.280353	0.944741	0.253373
0.36095	31186.1	0.0353826	0.919489	0.0882767	0.0594004	9.75118	0.0571844	-0.103733	60.6202	30496.9	0.397095	0.701418	0.67721	0.278932	0.944474	0.252955
0.360963	31187.2	0.035426	0.91945	0.0883034	0.0593957	9.75119	0.0571916	-0.103739	60.6188	30498	0.397118	0.701391	0.677198	0.27902	0.944493	0.252912
[truncated: 3,581 more rows]

## Sheet: d
DateTime	time_seconds	peak_1695	peak_1641	peak_2336	peak_784	peak_1308	peak_1275	Temp	Events	time_corrected	peak_1695_normalized	peak_1641_normalized	peak_784_normalized	peak_2336_normalized	peak_1308_normalized	peak_1275_normalized
00:31.0	30.95	0.0146915	0.0112303	0.0135365	-0.000891816	-0.00202818	0.00212446			-688.13	0.338255	0.0718563	0.528116	0.00668596	0.792302	0.999464
01:03.9	63.93	0.0159806	0.0112298	0.0123533	-0.000683988	-0.00252767	0.00219622	44.1451		-655.15	0.338983	0.0718558	0.528692	0.00190172	0.791048	1
01:15.3	75.32	0.0141221	0.0122269	0.0121843	-0.000745989	-0.00316154	0.00211042	44.1441	Filling started (12 ml/h)	-643.76	0.337933	0.0726885	0.52852	0.00121802	0.789458	0.999359
01:35.6	95.6	0.0108113	0.0140033	0.011883	-0.000856446	-0.00429081	0.00195757	44.1423		-623.48	0.336063	0.0741719	0.528214	0	0.786624	0.998218
02:08.7	128.68	-0.159378	0.118537	0.0200149	-0.0124565	-0.0482956	-0.00787403	43.9113		-590.4	0.239928	0.161464	0.496075	0.0328816	0.676199	0.924794
02:41.4	161.36	-0.375926	0.196029	0.0280837	-0.0365225	-0.106259	-0.0267018	43.7306		-557.72	0.117606	0.226175	0.429397	0.065508	0.530747	0.784186
03:15.8	195.76	-0.497215	0.208668	0.0327258	-0.0569353	-0.135027	-0.0410403	43.6075		-523.32	0.0490938	0.236729	0.372841	0.0842785	0.458557	0.677104
03:47.4	227.35	-0.561422	0.203968	0.034999	-0.0734666	-0.148262	-0.0513175	43.4956		-491.73	0.0128254	0.232804	0.327039	0.0934701	0.425347	0.600353
04:20.0	259.98	-0.567087	0.190423	0.035994	-0.0864438	-0.152675	-0.0567681	43.4026		-459.1	0.00962559	0.221494	0.291084	0.0974935	0.414273	0.559647
04:54.1	294.14	-0.575114	0.174965	0.0387717	-0.101364	-0.156784	-0.0614069	43.3852		-424.94	0.00509136	0.208585	0.249744	0.108725	0.403963	0.525004
05:28.3	328.33	-0.584127	0.15621	0.0423463	-0.107109	-0.163299	-0.066223	43.4375		-390.75	0	0.192923	0.233829	0.123179	0.387613	0.489036
06:01.4	361.44	0.59073	-0.036626	0.0500211	-0.179834	-0.290794	-0.12253	44.922		-357.64	0.663642	0.0318932	0.0323338	0.154212	0.0676803	0.0685266
06:34.1	394.09	0.832128	-0.0748186	0.0553035	-0.191504	-0.316297	-0.131706	47.1049		-324.99	0.8	0	0	0.175572	0.00368347	0
07:06.9	426.93	0.823017	-0.074535	0.0558752	-0.190477	-0.316271	-0.131018	48.6658		-292.15	0.794854	0.000236842	0.00284577	0.177884	0.00375078	0.00514033
07:39.7	459.65	0.822975	-0.0743364	0.0559724	-0.190288	-0.317765	-0.131125	49.9316		-259.43	0.79483	0.000402695	0.00336935	0.178276	0	0.00433984
08:13.0	493.05	0.820609	-0.0722506	0.0581112	-0.18995	-0.317708	-0.130905	51.0091		-226.03	0.793493	0.00214445	0.00430738	0.186925	0.000143579	0.00597974
08:45.9	525.88	0.814283	-0.0707969	0.0576591	-0.188743	-0.317063	-0.130696	51.8987		-193.2	0.78992	0.00335835	0.0076509	0.185097	0.00176235	0.00754385
09:20.1	560.08	0.806232	-0.0673616	0.0597393	-0.18788	-0.315838	-0.13024	52.6996		-159	0.785372	0.00622709	0.0100426	0.193508	0.00483675	0.0109496
09:53.2	593.19	0.803658	-0.0649647	0.0594976	-0.187277	-0.315911	-0.130201	53.4159		-125.89	0.783918	0.0082286	0.0117129	0.192531	0.00465202	0.01124
10:26.4	626.42	0.804733	-0.0645138	0.0614776	-0.187004	-0.316808	-0.130271	54.0869		-92.66	0.784525	0.00860519	0.012468	0.200537	0.00240157	0.0107171
11:00.7	660.68	0.801402	-0.0617813	0.0620788	-0.186227	-0.316309	-0.130102	54.7023		-58.4	0.782644	0.010887	0.0146217	0.202968	0.00365386	0.0119797
11:16.5	676.55	0.799361	-0.0599938	0.0627421	-0.185826	-0.316226	-0.130058	54.9913	Flow stopped	-42.53	0.781491	0.0123797	0.0157333	0.20565	0.00386179	0.0123055
11:33.3	693.28	0.797209	-0.0581087	0.0634416	-0.185403	-0.316139	-0.130012	55.2962		-25.8	0.780276	0.0139539	0.0169056	0.208478	0.00408108	0.0126491
11:59.1	719.08	0.792205	-0.0553755	0.0637606	-0.184352	-0.315847	-0.129558	56.0216	Normal flow started (0.720 ml/h)	0	0.777449	0.0162362	0.0198174	0.209769	0.00481456	0.0160461
12:06.2	726.2	0.790822	-0.0546205	0.0638487	-0.184061	-0.315766	-0.129432	56.2222		7.12	0.776668	0.0168667	0.0206218	0.210125	0.00501718	0.0169845
12:38.9	758.92	0.782065	-0.0484122	0.0650523	-0.183068	-0.314737	-0.129305	56.9093		39.84	0.771721	0.022051	0.0233734	0.214992	0.00759969	0.0179288
13:14.9	794.89	0.777959	-0.0442064	0.0689706	-0.182529	-0.313314	-0.129441	56.8102		75.81	0.769402	0.0255631	0.0248665	0.230835	0.0111705	0.0169164
13:47.8	827.78	0.77342	-0.0380767	0.071733	-0.181599	-0.312713	-0.129267	57.0397		108.7	0.766838	0.0306818	0.0274438	0.242005	0.0126769	0.018219
14:20.5	860.55	0.768022	-0.0324182	0.0716672	-0.181374	-0.311344	-0.128816	57.3884		141.47	0.763788	0.035407	0.0280675	0.241739	0.0161128	0.0215813
14:53.5	893.55	0.763165	-0.0281661	0.0724659	-0.180607	-0.310469	-0.128737	57.6892		174.47	0.761045	0.0389578	0.0301929	0.244969	0.0183099	0.0221761
15:26.4	926.37	0.757657	-0.0233888	0.0741053	-0.178945	-0.308428	-0.128572	57.9783		207.29	0.757934	0.0429471	0.0347971	0.251598	0.0234317	0.0234066
15:59.2	959.18	0.754259	-0.018156	0.0740582	-0.177926	-0.306546	-0.12831	58.1949		240.1	0.756014	0.0473169	0.0376199	0.251407	0.0281523	0.0253603
16:32.3	992.29	0.750181	-0.0136886	0.0746533	-0.177092	-0.304056	-0.128306	58.3131		273.21	0.753711	0.0510474	0.0399311	0.253814	0.0344025	0.0253951
17:05.4	1025.37	0.747555	-0.00832701	0.0767887	-0.175867	-0.30118	-0.128263	58.3204		306.29	0.752228	0.0555247	0.0433258	0.262448	0.0416194	0.0257104
17:38.2	1058.18	0.743491	-0.00359142	0.0761751	-0.174936	-0.298298	-0.12818	58.3049		339.1	0.749932	0.0594792	0.0459054	0.259967	0.0488516	0.0263323
18:11.6	1091.59	0.739996	0.000703115	0.0777738	-0.173697	-0.295324	-0.128162	58.2865		372.51	0.747957	0.0630654	0.0493391	0.266431	0.0563141	0.0264712
18:44.2	1124.24	0.736017	0.00521488	0.0781308	-0.172613	-0.292552	-0.128068	58.3119		405.16	0.74571	0.066833	0.0523412	0.267875	0.0632697	0.0271682
19:17.2	1157.17	0.732027	0.0104148	0.077286	-0.172135	-0.289511	-0.128043	58.3447		438.09	0.743456	0.0711753	0.0536649	0.264459	0.0708997	0.0273596
19:50.1	1190.1	0.729295	0.0148535	0.0783801	-0.170819	-0.286658	-0.127987	58.3637		471.02	0.741913	0.0748819	0.0573109	0.268883	0.0780586	0.0277736
20:23.0	1223	0.726526	0.0186951	0.0804586	-0.169511	-0.283954	-0.12801	58.4168		503.92	0.740349	0.0780898	0.0609362	0.277287	0.0848461	0.0276004
20:56.0	1256.05	0.722176	0.0221475	0.0803036	-0.169101	-0.281123	-0.12795	58.4916		536.97	0.737891	0.0809728	0.0620706	0.27666	0.0919479	0.0280509
21:28.9	1288.88	0.718832	0.0273764	0.0812651	-0.168321	-0.278192	-0.127916	58.4774		569.8	0.736002	0.0853393	0.0642335	0.280549	0.0993029	0.0283067
22:01.9	1321.93	0.715485	0.0314303	0.0820377	-0.167727	-0.275657	-0.127886	58.4712		602.85	0.734112	0.0887245	0.0658795	0.283672	0.105665	0.0285279
22:34.8	1354.84	0.713757	0.0357442	0.0814311	-0.166326	-0.27279	-0.12785	58.4508		635.76	0.733136	0.0923269	0.069761	0.28122	0.112859	0.0287961
23:08.0	1388.03	0.710315	0.0402373	0.0818569	-0.165345	-0.270137	-0.127853	58.4446		668.95	0.731192	0.0960789	0.0724776	0.282941	0.119516	0.0287788
23:40.8	1420.79	0.707611	0.0454045	0.0828455	-0.164657	-0.267378	-0.127743	58.4665		701.71	0.729664	0.100394	0.0743844	0.286939	0.126441	0.0295979
24:14.1	1454.14	0.704478	0.0486316	0.0827887	-0.163089	-0.264574	-0.127643	58.4718		735.06	0.727894	0.103089	0.078729	0.286709	0.133476	0.0303458
24:47.0	1487.04	0.701596	0.052808	0.0837176	-0.162542	-0.262023	-0.127768	58.448		767.96	0.726266	0.106576	0.0802449	0.290465	0.139877	0.0294097
25:19.9	1519.94	0.698958	0.0571467	0.0822266	-0.161232	-0.259441	-0.127686	58.4579		800.86	0.724777	0.110199	0.0838725	0.284436	0.146358	0.0300204
25:52.8	1552.83	0.696385	0.0602164	0.08325	-0.160418	-0.256446	-0.12767	58.473		833.75	0.723323	0.112763	0.0861302	0.288574	0.153873	0.030144
26:26.6	1586.63	0.692905	0.0638798	0.084105	-0.159702	-0.25444	-0.127771	58.4931		867.55	0.721357	0.115822	0.0881138	0.292032	0.158906	0.0293855
26:58.6	1618.57	0.690876	0.0688473	0.084781	-0.158982	-0.251754	-0.12762	58.4939		899.49	0.720211	0.11997	0.0901086	0.294765	0.165648	0.0305158
27:31.3	1651.33	0.687602	0.0722335	0.0849224	-0.158105	-0.24921	-0.127639	58.5056		932.25	0.718362	0.122798	0.0925387	0.295337	0.172031	0.0303729
28:04.7	1684.65	0.684763	0.0759118	0.0860396	-0.157496	-0.246606	-0.127593	58.5322		965.57	0.716758	0.125869	0.0942246	0.299854	0.178565	0.0307189
28:38.0	1718.02	0.681746	0.0798504	0.0868276	-0.156427	-0.244209	-0.127693	58.5159		998.94	0.715054	0.129158	0.0971854	0.303041	0.184581	0.0299739
29:12.4	1752.42	0.678809	0.0837661	0.0860368	-0.15563	-0.24156	-0.127709	58.5272		1033.34	0.713395	0.132428	0.0993958	0.299843	0.191228	0.029855
29:46.6	1786.59	0.67665	0.0868101	0.0861922	-0.154937	-0.239409	-0.127665	58.5779		1067.51	0.712175	0.13497	0.101316	0.300471	0.196625	0.0301816
30:22.3	1822.33	0.673588	0.0917483	0.0872854	-0.153734	-0.236952	-0.127631	58.5804		1103.25	0.710446	0.139094	0.104646	0.304892	0.202789	0.0304341
30:55.0	1854.99	0.671934	0.0957436	0.0870124	-0.153159	-0.23433	-0.12761	58.574		1135.91	0.709511	0.14243	0.10624	0.303788	0.20937	0.0305912
31:27.7	1887.74	0.668054	0.0982277	0.0869309	-0.1527	-0.232103	-0.127735	58.5649		1168.66	0.70732	0.144505	0.107513	0.303458	0.214958	0.0296547
32:00.7	1920.69	0.666017	0.102085	0.0878164	-0.15166	-0.229587	-0.127622	58.5574		1201.61	0.706169	0.147725	0.110395	0.307039	0.221271	0.0305006
32:33.5	1953.48	0.663282	0.106159	0.0878985	-0.15107	-0.227002	-0.127671	58.5423		1234.4	0.704624	0.151128	0.112028	0.307371	0.227759	0.0301331
33:06.3	1986.26	0.660699	0.109752	0.0876064	-0.150358	-0.224685	-0.127649	58.5425		1267.18	0.703165	0.154128	0.114	0.30619	0.233572	0.0302999
33:39.1	2019.1	0.659499	0.113337	0.0884962	-0.148732	-0.222628	-0.127644	58.5178		1300.02	0.702487	0.157122	0.118508	0.309788	0.238735	0.0303386
34:12.3	2052.28	0.656766	0.116285	0.0880394	-0.148429	-0.220033	-0.127726	58.5199		1333.2	0.700943	0.159584	0.119345	0.307941	0.245247	0.0297234
34:45.0	2084.97	0.655083	0.121365	0.0889435	-0.147864	-0.21752	-0.127716	58.5292		1365.89	0.699993	0.163826	0.120911	0.311596	0.251554	0.0297995
35:18.5	2118.47	0.650987	0.124844	0.0881385	-0.147131	-0.215211	-0.127708	58.5175		1399.39	0.697679	0.166731	0.122941	0.308341	0.257347	0.0298601
35:51.2	2151.18	0.648884	0.127786	0.0880957	-0.146268	-0.212649	-0.127629	58.5107		1432.1	0.696491	0.169188	0.125333	0.308168	0.263777	0.0304474
36:23.8	2183.8	0.645732	0.13081	0.0886094	-0.144984	-0.210087	-0.127651	58.5028		1464.72	0.694711	0.171713	0.128892	0.310245	0.270205	0.0302831
36:56.7	2216.73	0.642039	0.135072	0.0892573	-0.144546	-0.207708	-0.127603	58.5103		1497.65	0.692624	0.175272	0.130105	0.312865	0.276173	0.0306427
37:29.6	2249.56	0.639874	0.137979	0.0898638	-0.143179	-0.205315	-0.127552	58.5034		1530.48	0.691401	0.177699	0.133893	0.315318	0.28218	0.0310252
38:02.7	2282.66	0.637216	0.141725	0.0897381	-0.142849	-0.203235	-0.127529	58.4816		1563.58	0.6899	0.180827	0.134806	0.314809	0.2874	0.0311991
38:35.4	2315.39	0.633616	0.145168	0.089913	-0.141328	-0.200316	-0.127458	58.4716		1596.31	0.687866	0.183703	0.13902	0.315517	0.294723	0.0317257
39:08.0	2347.98	0.628103	0.148664	0.0893734	-0.140779	-0.197902	-0.127444	58.4528		1628.9	0.684752	0.186622	0.140541	0.313335	0.30078	0.0318286
39:40.8	2380.78	0.627013	0.152738	0.0913234	-0.140229	-0.195552	-0.127299	58.4643		1661.7	0.684137	0.190024	0.142065	0.32122	0.306677	0.0329142
40:16.7	2416.72	0.623684	0.15552	0.0908736	-0.139244	-0.192947	-0.127312	58.4792		1697.64	0.682256	0.192347	0.144794	0.319401	0.313216	0.0328138
40:49.5	2449.53	0.620074	0.159131	0.090324	-0.138427	-0.190724	-0.127319	58.4935		1730.45	0.680217	0.195363	0.147057	0.317178	0.318793	0.0327642
41:23.5	2483.5	0.616136	0.161112	0.091637	-0.137544	-0.188221	-0.127313	58.4873		1764.42	0.677993	0.197017	0.149505	0.322488	0.325075	0.0328117
41:56.1	2516.05	0.61399	0.16656	0.0910839	-0.136853	-0.186256	-0.127247	58.4929		1796.97	0.67678	0.201566	0.15142	0.320251	0.330006	0.033298
42:28.6	2548.61	0.612081	0.167458	0.0912627	-0.136125	-0.183745	-0.127257	58.4951		1829.53	0.675702	0.202317	0.153435	0.320974	0.336308	0.0332259
43:01.7	2581.71	0.607871	0.172254	0.0927303	-0.135363	-0.181538	-0.12726	58.5499		1862.63	0.673324	0.206321	0.155546	0.326909	0.341844	0.0332067
43:34.6	2614.56	0.604679	0.176216	0.0921775	-0.134244	-0.17929	-0.127252	58.6104		1895.48	0.671521	0.20963	0.158647	0.324673	0.347487	0.0332608
[truncated: 2,109 more rows]

## Sheet: e
DateTime	time_seconds	peak_1695	peak_1641	peak_2336	peak_784	peak_1308	peak_1275	Temp	Events	time_corrected	peak_1695_normalized	peak_1641_normalized	peak_784_normalized	peak_2336_normalized	peak_1308_normalized	peak_1275_normalized
[truncated: 2,588 more rows]

[truncated: 3 more sheets: f, g, h]
