# Supplementary material for: A catalytically active oscillator made from small organic molecules
Source: Nature. 2023 Sep 6;621(7977):87–93. doi: 10.1038/s41586-023-06310-2 (PMC10482680; doi:10.1038/s41586-023-06310-2)
Supplement: Supplementary file 7 — Source Data Fig. 4 [file 41586_2023_6310_MOESM7_ESM.xlsx]

## Sheet: b
FP_start	NMePip_start	NO2PhOAC_start	PhOAc_start	spacevelocity	n_oscillations	output	period	amplitude
0.0004	0.005	0.03	0.004	0.0001	1	No	0	0
0.0008	0.005	0.03	0.004	0.0001	1	No	0	0
0.0012	0.005	0.03	0.004	0.0001	1	No	0	0
0.0016	0.005	0.03	0.004	0.0001	1	No	0	0
0.002	0.005	0.03	0.004	0.0001	1	No	0	0
0.0024	0.005	0.03	0.004	0.0001	1	No	0	0
0.0028	0.005	0.03	0.004	0.0001	1	No	0	0
0.0032	0.005	0.03	0.004	0.0001	1	No	0	0
0.0036	0.005	0.03	0.004	0.0001	1	No	0	0
0.004	0.005	0.03	0.004	0.0001	1	No	0	0
0.0044	0.005	0.03	0.004	0.0001	1	No	0	0
0.0048	0.005	0.03	0.004	0.0001	1	No	0	0
0.0052	0.005	0.03	0.004	0.0001	1	No	0	0
0.0056	0.005	0.03	0.004	0.0001	1	No	0	0
0.006	0.005	0.03	0.004	0.0001	1	No	0	0
0.0064	0.005	0.03	0.004	0.0001	1	No	0	0
0.0068	0.005	0.03	0.004	0.0001	1	No	0	0
0.0072	0.005	0.03	0.004	0.0001	1	No	0	0
0.0076	0.005	0.03	0.004	0.0001	1	No	0	0
0.008	0.005	0.03	0.004	0.0001	1	No	0	0
0.0084	0.005	0.03	0.004	0.0001	1	No	0	0
0.0088	0.005	0.03	0.004	0.0001	1	No	0	0
0.0092	0.005	0.03	0.004	0.0001	1	No	0	0
0.0096	0.005	0.03	0.004	0.0001	1	No	0	0
0.01	0.005	0.03	0.004	0.0001	1	No	0	0
0.0104	0.005	0.03	0.004	0.0001	1	No	0	0
0.0108	0.005	0.03	0.004	0.0001	1	No	0	0
0.0112	0.005	0.03	0.004	0.0001	1	No	0	0
0.0116	0.005	0.03	0.004	0.0001	1	No	0	0
0.012	0.005	0.03	0.004	0.0001	1	No	0	0
0.0124	0.005	0.03	0.004	0.0001	1	No	0	0
0.0128	0.005	0.03	0.004	0.0001	1	No	0	0
0.0132	0.005	0.03	0.004	0.0001	1	No	0	0
0.0136	0.005	0.03	0.004	0.0001	1	No	0	0
0.014	0.005	0.03	0.004	0.0001	1	No	0	0
0.0144	0.005	0.03	0.004	0.0001	1	No	0	0
0.0148	0.005	0.03	0.004	0.0001	1	No	0	0
0.0152	0.005	0.03	0.004	0.0001	1	No	0	0
0.0156	0.005	0.03	0.004	0.0001	1	No	0	0
0.016	0.005	0.03	0.004	0.0001	1	No	0	0
0.0164	0.005	0.03	0.004	0.0001	1	No	0	0
0.0168	0.005	0.03	0.004	0.0001	1	No	0	0
0.0172	0.005	0.03	0.004	0.0001	1	No	0	0
0.0176	0.005	0.03	0.004	0.0001	1	No	0	0
0.018	0.005	0.03	0.004	0.0001	1	No	0	0
0.0184	0.005	0.03	0.004	0.0001	1	No	0	0
0.0188	0.005	0.03	0.004	0.0001	1	No	0	0
0.0192	0.005	0.03	0.004	0.0001	1	No	0	0
0.0196	0.005	0.03	0.004	0.0001	1	No	0	0
0.02	0.005	0.03	0.004	0.0001	1	No	0	0
0.0204	0.005	0.03	0.004	0.0001	1	No	0	0
0.0208	0.005	0.03	0.004	0.0001	1	No	0	0
0.0212	0.005	0.03	0.004	0.0001	1	No	0	0
0.0216	0.005	0.03	0.004	0.0001	1	No	0	0
0.022	0.005	0.03	0.004	0.0001	1	No	0	0
0.0224	0.005	0.03	0.004	0.0001	1	No	0	0
0.0228	0.005	0.03	0.004	0.0001	1	No	0	0
0.0232	0.005	0.03	0.004	0.0001	1	No	0	0
0.0236	0.005	0.03	0.004	0.0001	1	No	0	0
0.024	0.005	0.03	0.004	0.0001	1	No	0	0
0.0244	0.005	0.03	0.004	0.0001	1	No	0	0
0.0248	0.005	0.03	0.004	0.0001	1	No	0	0
0.0252	0.005	0.03	0.004	0.0001	1	No	0	0
0.0256	0.005	0.03	0.004	0.0001	1	No	0	0
0.026	0.005	0.03	0.004	0.0001	1	No	0	0
0.0264	0.005	0.03	0.004	0.0001	1	No	0	0
0.0268	0.005	0.03	0.004	0.0001	1	No	0	0
0.0272	0.005	0.03	0.004	0.0001	1	No	0	0
0.0276	0.005	0.03	0.004	0.0001	1	No	0	0
0.028	0.005	0.03	0.004	0.0001	1	No	0	0
0.0284	0.005	0.03	0.004	0.0001	1	No	0	0
0.0288	0.005	0.03	0.004	0.0001	1	No	0	0
0.0292	0.005	0.03	0.004	0.0001	1	No	0	0
0.0296	0.005	0.03	0.004	0.0001	1	No	0	0
0.03	0.005	0.03	0.004	0.0001	1	No	0	0
0.0304	0.005	0.03	0.004	0.0001	1	No	0	0
0.0308	0.005	0.03	0.004	0.0001	1	No	0	0
0.0312	0.005	0.03	0.004	0.0001	1	No	0	0
0.0316	0.005	0.03	0.004	0.0001	1	No	0	0
0.032	0.005	0.03	0.004	0.0001	1	No	0	0
0.0324	0.005	0.03	0.004	0.0001	1	No	0	0
0.0328	0.005	0.03	0.004	0.0001	1	No	0	0
0.0332	0.005	0.03	0.004	0.0001	1	No	0	0
0.0336	0.005	0.03	0.004	0.0001	1	No	0	0
0.034	0.005	0.03	0.004	0.0001	1	No	0	0
0.0344	0.005	0.03	0.004	0.0001	1	No	0	0
0.0348	0.005	0.03	0.004	0.0001	1	No	0	0
0.0352	0.005	0.03	0.004	0.0001	1	No	0	0
0.0356	0.005	0.03	0.004	0.0001	1	No	0	0
0.036	0.005	0.03	0.004	0.0001	1	No	0	0
0.0364	0.005	0.03	0.004	0.0001	1	No	0	0
0.0368	0.005	0.03	0.004	0.0001	1	No	0	0
0.0372	0.005	0.03	0.004	0.0001	1	No	0	0
0.0376	0.005	0.03	0.004	0.0001	1	No	0	0
0.038	0.005	0.03	0.004	0.0001	1	No	0	0
0.0384	0.005	0.03	0.004	0.0001	1	No	0	0
0.0388	0.005	0.03	0.004	0.0001	1	No	0	0
0.0392	0.005	0.03	0.004	0.0001	1	No	0	0
0.0396	0.005	0.03	0.004	0.0001	1	No	0	0
0.04	0.005	0.03	0.004	0.0001	1	No	0	0
0.0404	0.005	0.03	0.004	0.0001	1	No	0	0
0.0408	0.005	0.03	0.004	0.0001	1	No	0	0
0.0412	0.005	0.03	0.004	0.0001	1	No	0	0
0.0416	0.005	0.03	0.004	0.0001	1	No	0	0
0.042	0.005	0.03	0.004	0.0001	1	No	0	0
0.0424	0.005	0.03	0.004	0.0001	1	No	0	0
0.0428	0.005	0.03	0.004	0.0001	1	No	0	0
0.0432	0.005	0.03	0.004	0.0001	1	No	0	0
0.0436	0.005	0.03	0.004	0.0001	1	No	0	0
0.044	0.005	0.03	0.004	0.0001	1	No	0	0
0.0444	0.005	0.03	0.004	0.0001	1	No	0	0
0.0448	0.005	0.03	0.004	0.0001	1	No	0	0
0.0452	0.005	0.03	0.004	0.0001	1	No	0	0
0.0456	0.005	0.03	0.004	0.0001	1	No	0	0
0.046	0.005	0.03	0.004	0.0001	1	No	0	0
0.0464	0.005	0.03	0.004	0.0001	1	No	0	0
0.0468	0.005	0.03	0.004	0.0001	1	No	0	0
0.0472	0.005	0.03	0.004	0.0001	1	No	0	0
0.0476	0.005	0.03	0.004	0.0001	1	No	0	0
0.048	0.005	0.03	0.004	0.0001	1	No	0	0
0.0484	0.005	0.03	0.004	0.0001	1	No	0	0
0.0488	0.005	0.03	0.004	0.0001	1	No	0	0
0.0492	0.005	0.03	0.004	0.0001	1	No	0	0
0.0496	0.005	0.03	0.004	0.0001	1	No	0	0
0.05	0.005	0.03	0.004	0.0001	1	No	0	0
0.0504	0.005	0.03	0.004	0.0001	1	No	0	0
0.0508	0.005	0.03	0.004	0.0001	1	No	0	0
0.0512	0.005	0.03	0.004	0.0001	1	No	0	0
0.0516	0.005	0.03	0.004	0.0001	1	No	0	0
0.052	0.005	0.03	0.004	0.0001	1	No	0	0
0.0524	0.005	0.03	0.004	0.0001	1	No	0	0
0.0528	0.005	0.03	0.004	0.0001	1	No	0	0
0.0532	0.005	0.03	0.004	0.0001	1	No	0	0
0.0536	0.005	0.03	0.004	0.0001	1	No	0	0
0.054	0.005	0.03	0.004	0.0001	1	No	0	0
0.0544	0.005	0.03	0.004	0.0001	1	No	0	0
0.0548	0.005	0.03	0.004	0.0001	1	No	0	0
0.0552	0.005	0.03	0.004	0.0001	1	No	0	0
0.0556	0.005	0.03	0.004	0.0001	1	No	0	0
0.056	0.005	0.03	0.004	0.0001	1	No	0	0
0.0564	0.005	0.03	0.004	0.0001	1	No	0	0
0.0568	0.005	0.03	0.004	0.0001	1	No	0	0
0.0572	0.005	0.03	0.004	0.0001	1	No	0	0
0.0576	0.005	0.03	0.004	0.0001	1	No	0	0
0.058	0.005	0.03	0.004	0.0001	1	No	0	0
0.0584	0.005	0.03	0.004	0.0001	1	No	0	0
0.0588	0.005	0.03	0.004	0.0001	1	No	0	0
0.0592	0.005	0.03	0.004	0.0001	1	No	0	0
0.0596	0.005	0.03	0.004	0.0001	1	No	0	0
0.06	0.005	0.03	0.004	0.0001	1	No	0	0
0.0604	0.005	0.03	0.004	0.0001	1	No	0	0
0.0608	0.005	0.03	0.004	0.0001	1	No	0	0
0.0612	0.005	0.03	0.004	0.0001	1	No	0	0
0.0616	0.005	0.03	0.004	0.0001	1	No	0	0
0.062	0.005	0.03	0.004	0.0001	1	No	0	0
0.0624	0.005	0.03	0.004	0.0001	1	No	0	0
0.0628	0.005	0.03	0.004	0.0001	1	No	0	0
0.0632	0.005	0.03	0.004	0.0001	1	No	0	0
0.0636	0.005	0.03	0.004	0.0001	1	No	0	0
0.064	0.005	0.03	0.004	0.0001	1	No	0	0
0.0644	0.005	0.03	0.004	0.0001	1	No	0	0
0.0648	0.005	0.03	0.004	0.0001	1	No	0	0
0.0652	0.005	0.03	0.004	0.0001	1	No	0	0
0.0656	0.005	0.03	0.004	0.0001	1	No	0	0
0.066	0.005	0.03	0.004	0.0001	1	No	0	0
0.0664	0.005	0.03	0.004	0.0001	1	No	0	0
0.0668	0.005	0.03	0.004	0.0001	1	No	0	0
0.0672	0.005	0.03	0.004	0.0001	1	No	0	0
0.0676	0.005	0.03	0.004	0.0001	1	No	0	0
0.068	0.005	0.03	0.004	0.0001	1	No	0	0
0.0684	0.005	0.03	0.004	0.0001	1	No	0	0
0.0688	0.005	0.03	0.004	0.0001	1	No	0	0
0.0692	0.005	0.03	0.004	0.0001	1	No	0	0
0.0696	0.005	0.03	0.004	0.0001	1	No	0	0
0.07	0.005	0.03	0.004	0.0001	1	No	0	0
0.0704	0.005	0.03	0.004	0.0001	1	No	0	0
0.0708	0.005	0.03	0.004	0.0001	1	No	0	0
0.0712	0.005	0.03	0.004	0.0001	1	No	0	0
0.0716	0.005	0.03	0.004	0.0001	1	No	0	0
0.072	0.005	0.03	0.004	0.0001	1	No	0	0
0.0724	0.005	0.03	0.004	0.0001	1	No	0	0
0.0728	0.005	0.03	0.004	0.0001	1	No	0	0
0.0732	0.005	0.03	0.004	0.0001	1	No	0	0
0.0736	0.005	0.03	0.004	0.0001	1	No	0	0
0.074	0.005	0.03	0.004	0.0001	1	No	0	0
0.0744	0.005	0.03	0.004	0.0001	1	No	0	0
0.0748	0.005	0.03	0.004	0.0001	1	No	0	0
0.0752	0.005	0.03	0.004	0.0001	1	No	0	0
0.0756	0.005	0.03	0.004	0.0001	1	No	0	0
0.076	0.005	0.03	0.004	0.0001	1	No	0	0
0.0764	0.005	0.03	0.004	0.0001	1	No	0	0
0.0768	0.005	0.03	0.004	0.0001	1	No	0	0
0.0772	0.005	0.03	0.004	0.0001	1	No	0	0
0.0776	0.005	0.03	0.004	0.0001	1	No	0	0
0.078	0.005	0.03	0.004	0.0001	1	No	0	0
0.0784	0.005	0.03	0.004	0.0001	1	No	0	0
0.0788	0.005	0.03	0.004	0.0001	1	No	0	0
0.0792	0.005	0.03	0.004	0.0001	1	No	0	0
0.0796	0.005	0.03	0.004	0.0001	1	No	0	0
0.08	0.005	0.03	0.004	0.0001	1	No	0	0
0.0804	0.005	0.03	0.004	0.0001	1	No	0	0
0.0808	0.005	0.03	0.004	0.0001	1	No	0	0
0.0812	0.005	0.03	0.004	0.0001	1	No	0	0
0.0816	0.005	0.03	0.004	0.0001	1	No	0	0
0.082	0.005	0.03	0.004	0.0001	1	No	0	0
0.0824	0.005	0.03	0.004	0.0001	1	No	0	0
0.0828	0.005	0.03	0.004	0.0001	1	No	0	0
0.0832	0.005	0.03	0.004	0.0001	1	No	0	0
0.0836	0.005	0.03	0.004	0.0001	1	No	0	0
0.084	0.005	0.03	0.004	0.0001	1	No	0	0
0.0844	0.005	0.03	0.004	0.0001	1	No	0	0
0.0848	0.005	0.03	0.004	0.0001	1	No	0	0
0.0852	0.005	0.03	0.004	0.0001	1	No	0	0
0.0856	0.005	0.03	0.004	0.0001	1	No	0	0
0.086	0.005	0.03	0.004	0.0001	1	No	0	0
0.0864	0.005	0.03	0.004	0.0001	1	No	0	0
0.0868	0.005	0.03	0.004	0.0001	1	No	0	0
0.0872	0.005	0.03	0.004	0.0001	1	No	0	0
0.0876	0.005	0.03	0.004	0.0001	1	No	0	0
0.088	0.005	0.03	0.004	0.0001	1	No	0	0
0.0884	0.005	0.03	0.004	0.0001	1	No	0	0
0.0888	0.005	0.03	0.004	0.0001	1	No	0	0
0.0892	0.005	0.03	0.004	0.0001	1	No	0	0
0.0896	0.005	0.03	0.004	0.0001	1	No	0	0
0.09	0.005	0.03	0.004	0.0001	1	No	0	0
0.0904	0.005	0.03	0.004	0.0001	1	No	0	0
0.0908	0.005	0.03	0.004	0.0001	1	No	0	0
0.0912	0.005	0.03	0.004	0.0001	1	No	0	0
0.0916	0.005	0.03	0.004	0.0001	1	No	0	0
0.092	0.005	0.03	0.004	0.0001	1	No	0	0
0.0924	0.005	0.03	0.004	0.0001	1	No	0	0
0.0928	0.005	0.03	0.004	0.0001	1	No	0	0
0.0932	0.005	0.03	0.004	0.0001	1	No	0	0
0.0936	0.005	0.03	0.004	0.0001	1	No	0	0
0.094	0.005	0.03	0.004	0.0001	1	No	0	0
0.0944	0.005	0.03	0.004	0.0001	1	No	0	0
0.0948	0.005	0.03	0.004	0.0001	1	No	0	0
0.0952	0.005	0.03	0.004	0.0001	1	No	0	0
0.0956	0.005	0.03	0.004	0.0001	1	No	0	0
0.096	0.005	0.03	0.004	0.0001	1	No	0	0
0.0964	0.005	0.03	0.004	0.0001	1	No	0	0
0.0968	0.005	0.03	0.004	0.0001	1	No	0	0
0.0972	0.005	0.03	0.004	0.0001	1	No	0	0
0.0976	0.005	0.03	0.004	0.0001	1	No	0	0
0.098	0.005	0.03	0.004	0.0001	1	No	0	0
0.0984	0.005	0.03	0.004	0.0001	1	No	0	0
0.0988	0.005	0.03	0.004	0.0001	1	No	0	0
0.0992	0.005	0.03	0.004	0.0001	1	No	0	0
0.0996	0.005	0.03	0.004	0.0001	1	No	0	0
0.1	0.005	0.03	0.004	0.0001	1	No	0	0
0.1004	0.005	0.03	0.004	0.0001	1	No	0	0
0.1008	0.005	0.03	0.004	0.0001	1	No	0	0
0.1012	0.005	0.03	0.004	0.0001	1	No	0	0
0.1016	0.005	0.03	0.004	0.0001	1	No	0	0
0.102	0.005	0.03	0.004	0.0001	1	No	0	0
0.1024	0.005	0.03	0.004	0.0001	1	No	0	0
0.1028	0.005	0.03	0.004	0.0001	1	No	0	0
0.1032	0.005	0.03	0.004	0.0001	1	No	0	0
0.1036	0.005	0.03	0.004	0.0001	1	No	0	0
0.104	0.005	0.03	0.004	0.0001	1	No	0	0
0.1044	0.005	0.03	0.004	0.0001	1	No	0	0
0.1048	0.005	0.03	0.004	0.0001	1	No	0	0
0.1052	0.005	0.03	0.004	0.0001	1	No	0	0
0.1056	0.005	0.03	0.004	0.0001	1	No	0	0
0.106	0.005	0.03	0.004	0.0001	1	No	0	0
0.1064	0.005	0.03	0.004	0.0001	1	No	0	0
0.1068	0.005	0.03	0.004	0.0001	1	No	0	0
0.1072	0.005	0.03	0.004	0.0001	1	No	0	0
0.1076	0.005	0.03	0.004	0.0001	1	No	0	0
0.108	0.005	0.03	0.004	0.0001	1	No	0	0
0.1084	0.005	0.03	0.004	0.0001	1	No	0	0
0.1088	0.005	0.03	0.004	0.0001	1	No	0	0
0.1092	0.005	0.03	0.004	0.0001	1	No	0	0
0.1096	0.005	0.03	0.004	0.0001	1	No	0	0
0.11	0.005	0.03	0.004	0.0001	1	No	0	0
0.1104	0.005	0.03	0.004	0.0001	1	No	0	0
0.1108	0.005	0.03	0.004	0.0001	1	No	0	0
0.1112	0.005	0.03	0.004	0.0001	1	No	0	0
0.1116	0.005	0.03	0.004	0.0001	1	No	0	0
0.112	0.005	0.03	0.004	0.0001	1	No	0	0
0.1124	0.005	0.03	0.004	0.0001	1	No	0	0
0.1128	0.005	0.03	0.004	0.0001	1	No	0	0
0.1132	0.005	0.03	0.004	0.0001	1	No	0	0
0.1136	0.005	0.03	0.004	0.0001	1	No	0	0
0.114	0.005	0.03	0.004	0.0001	1	No	0	0
0.1144	0.005	0.03	0.004	0.0001	1	No	0	0
0.1148	0.005	0.03	0.004	0.0001	1	No	0	0
0.1152	0.005	0.03	0.004	0.0001	1	No	0	0
0.1156	0.005	0.03	0.004	0.0001	1	No	0	0
0.116	0.005	0.03	0.004	0.0001	1	No	0	0
0.1164	0.005	0.03	0.004	0.0001	1	No	0	0
0.1168	0.005	0.03	0.004	0.0001	1	No	0	0
0.1172	0.005	0.03	0.004	0.0001	1	No	0	0
0.1176	0.005	0.03	0.004	0.0001	1	No	0	0
0.118	0.005	0.03	0.004	0.0001	1	No	0	0
0.1184	0.005	0.03	0.004	0.0001	1	No	0	0
0.1188	0.005	0.03	0.004	0.0001	1	No	0	0
0.1192	0.005	0.03	0.004	0.0001	1	No	0	0
0.1196	0.005	0.03	0.004	0.0001	1	No	0	0
0.12	0.005	0.03	0.004	0.0001	1	No	0	0
0.1204	0.005	0.03	0.004	0.0001	1	No	0	0
0.1208	0.005	0.03	0.004	0.0001	1	No	0	0
0.1212	0.005	0.03	0.004	0.0001	1	No	0	0
0.1216	0.005	0.03	0.004	0.0001	1	No	0	0
0.122	0.005	0.03	0.004	0.0001	1	No	0	0
0.1224	0.005	0.03	0.004	0.0001	1	No	0	0
0.1228	0.005	0.03	0.004	0.0001	1	No	0	0
0.1232	0.005	0.03	0.004	0.0001	1	No	0	0
0.1236	0.005	0.03	0.004	0.0001	1	No	0	0
0.124	0.005	0.03	0.004	0.0001	1	No	0	0
0.1244	0.005	0.03	0.004	0.0001	1	No	0	0
0.1248	0.005	0.03	0.004	0.0001	1	No	0	0
0.1252	0.005	0.03	0.004	0.0001	1	No	0	0
0.1256	0.005	0.03	0.004	0.0001	1	No	0	0
0.126	0.005	0.03	0.004	0.0001	1	No	0	0
0.1264	0.005	0.03	0.004	0.0001	1	No	0	0
0.1268	0.005	0.03	0.004	0.0001	1	No	0	0
0.1272	0.005	0.03	0.004	0.0001	1	No	0	0
0.1276	0.005	0.03	0.004	0.0001	1	No	0	0
0.128	0.005	0.03	0.004	0.0001	1	No	0	0
0.1284	0.005	0.03	0.004	0.0001	1	No	0	0
0.1288	0.005	0.03	0.004	0.0001	1	No	0	0
0.1292	0.005	0.03	0.004	0.0001	1	No	0	0
0.1296	0.005	0.03	0.004	0.0001	1	No	0	0
0.13	0.005	0.03	0.004	0.0001	1	No	0	0
0.1304	0.005	0.03	0.004	0.0001	1	No	0	0
0.1308	0.005	0.03	0.004	0.0001	1	No	0	0
0.1312	0.005	0.03	0.004	0.0001	1	No	0	0
0.1316	0.005	0.03	0.004	0.0001	1	No	0	0
0.132	0.005	0.03	0.004	0.0001	1	No	0	0
0.1324	0.005	0.03	0.004	0.0001	1	No	0	0
0.1328	0.005	0.03	0.004	0.0001	1	No	0	0
0.1332	0.005	0.03	0.004	0.0001	1	No	0	0
0.1336	0.005	0.03	0.004	0.0001	1	No	0	0
0.134	0.005	0.03	0.004	0.0001	1	No	0	0
0.1344	0.005	0.03	0.004	0.0001	1	No	0	0
0.1348	0.005	0.03	0.004	0.0001	1	No	0	0
0.1352	0.005	0.03	0.004	0.0001	1	No	0	0
0.1356	0.005	0.03	0.004	0.0001	1	No	0	0
0.136	0.005	0.03	0.004	0.0001	1	No	0	0
0.1364	0.005	0.03	0.004	0.0001	1	No	0	0
0.1368	0.005	0.03	0.004	0.0001	1	No	0	0
0.1372	0.005	0.03	0.004	0.0001	1	No	0	0
0.1376	0.005	0.03	0.004	0.0001	1	No	0	0
0.138	0.005	0.03	0.004	0.0001	1	No	0	0
0.1384	0.005	0.03	0.004	0.0001	1	No	0	0
0.1388	0.005	0.03	0.004	0.0001	1	No	0	0
0.1392	0.005	0.03	0.004	0.0001	1	No	0	0
0.1396	0.005	0.03	0.004	0.0001	1	No	0	0
0.14	0.005	0.03	0.004	0.0001	1	No	0	0
0.1404	0.005	0.03	0.004	0.0001	1	No	0	0
0.1408	0.005	0.03	0.004	0.0001	1	No	0	0
0.1412	0.005	0.03	0.004	0.0001	1	No	0	0
0.1416	0.005	0.03	0.004	0.0001	1	No	0	0
0.142	0.005	0.03	0.004	0.0001	1	No	0	0
0.1424	0.005	0.03	0.004	0.0001	1	No	0	0
0.1428	0.005	0.03	0.004	0.0001	1	No	0	0
0.1432	0.005	0.03	0.004	0.0001	1	No	0	0
0.1436	0.005	0.03	0.004	0.0001	1	No	0	0
0.144	0.005	0.03	0.004	0.0001	1	No	0	0
0.1444	0.005	0.03	0.004	0.0001	1	No	0	0
0.1448	0.005	0.03	0.004	0.0001	1	No	0	0
0.1452	0.005	0.03	0.004	0.0001	1	No	0	0
0.1456	0.005	0.03	0.004	0.0001	1	No	0	0
0.146	0.005	0.03	0.004	0.0001	1	No	0	0
0.1464	0.005	0.03	0.004	0.0001	1	No	0	0
0.1468	0.005	0.03	0.004	0.0001	1	No	0	0
0.1472	0.005	0.03	0.004	0.0001	1	No	0	0
0.1476	0.005	0.03	0.004	0.0001	1	No	0	0
0.148	0.005	0.03	0.004	0.0001	1	No	0	0
0.1484	0.005	0.03	0.004	0.0001	1	No	0	0
0.1488	0.005	0.03	0.004	0.0001	1	No	0	0
0.1492	0.005	0.03	0.004	0.0001	1	No	0	0
0.1496	0.005	0.03	0.004	0.0001	1	No	0	0
0.15	0.005	0.03	0.004	0.0001	1	No	0	0
0.1504	0.005	0.03	0.004	0.0001	1	No	0	0
0.1508	0.005	0.03	0.004	0.0001	1	No	0	0
0.1512	0.005	0.03	0.004	0.0001	1	No	0	0
0.1516	0.005	0.03	0.004	0.0001	1	No	0	0
0.152	0.005	0.03	0.004	0.0001	1	No	0	0
0.1524	0.005	0.03	0.004	0.0001	1	No	0	0
0.1528	0.005	0.03	0.004	0.0001	1	No	0	0
0.1532	0.005	0.03	0.004	0.0001	1	No	0	0
0.1536	0.005	0.03	0.004	0.0001	1	No	0	0
0.154	0.005	0.03	0.004	0.0001	1	No	0	0
0.1544	0.005	0.03	0.004	0.0001	1	No	0	0
0.1548	0.005	0.03	0.004	0.0001	1	No	0	0
0.1552	0.005	0.03	0.004	0.0001	1	No	0	0
0.1556	0.005	0.03	0.004	0.0001	1	No	0	0
0.156	0.005	0.03	0.004	0.0001	1	No	0	0
0.1564	0.005	0.03	0.004	0.0001	1	No	0	0
0.1568	0.005	0.03	0.004	0.0001	1	No	0	0
0.1572	0.005	0.03	0.004	0.0001	1	No	0	0
0.1576	0.005	0.03	0.004	0.0001	1	No	0	0
0.158	0.005	0.03	0.004	0.0001	1	No	0	0
0.1584	0.005	0.03	0.004	0.0001	1	No	0	0
0.1588	0.005	0.03	0.004	0.0001	1	No	0	0
0.1592	0.005	0.03	0.004	0.0001	1	No	0	0
0.1596	0.005	0.03	0.004	0.0001	1	No	0	0
0.16	0.005	0.03	0.004	0.0001	1	No	0	0
0.1604	0.005	0.03	0.004	0.0001	1	No	0	0
0.1608	0.005	0.03	0.004	0.0001	1	No	0	0
0.1612	0.005	0.03	0.004	0.0001	1	No	0	0
0.1616	0.005	0.03	0.004	0.0001	1	No	0	0
0.162	0.005	0.03	0.004	0.0001	1	No	0	0
0.1624	0.005	0.03	0.004	0.0001	1	No	0	0
0.1628	0.005	0.03	0.004	0.0001	1	No	0	0
0.1632	0.005	0.03	0.004	0.0001	1	No	0	0
0.1636	0.005	0.03	0.004	0.0001	1	No	0	0
0.164	0.005	0.03	0.004	0.0001	1	No	0	0
0.1644	0.005	0.03	0.004	0.0001	1	No	0	0
0.1648	0.005	0.03	0.004	0.0001	1	No	0	0
0.1652	0.005	0.03	0.004	0.0001	1	No	0	0
0.1656	0.005	0.03	0.004	0.0001	1	No	0	0
0.166	0.005	0.03	0.004	0.0001	1	No	0	0
0.1664	0.005	0.03	0.004	0.0001	1	No	0	0
0.1668	0.005	0.03	0.004	0.0001	1	No	0	0
0.1672	0.005	0.03	0.004	0.0001	1	No	0	0
0.1676	0.005	0.03	0.004	0.0001	1	No	0	0
0.168	0.005	0.03	0.004	0.0001	1	No	0	0
0.1684	0.005	0.03	0.004	0.0001	1	No	0	0
0.1688	0.005	0.03	0.004	0.0001	1	No	0	0
0.1692	0.005	0.03	0.004	0.0001	1	No	0	0
0.1696	0.005	0.03	0.004	0.0001	1	No	0	0
0.17	0.005	0.03	0.004	0.0001	1	No	0	0
0.1704	0.005	0.03	0.004	0.0001	1	No	0	0
0.1708	0.005	0.03	0.004	0.0001	1	No	0	0
0.1712	0.005	0.03	0.004	0.0001	1	No	0	0
0.1716	0.005	0.03	0.004	0.0001	1	No	0	0
0.172	0.005	0.03	0.004	0.0001	1	No	0	0
0.1724	0.005	0.03	0.004	0.0001	1	No	0	0
0.1728	0.005	0.03	0.004	0.0001	1	No	0	0
0.1732	0.005	0.03	0.004	0.0001	1	No	0	0
0.1736	0.005	0.03	0.004	0.0001	1	No	0	0
0.174	0.005	0.03	0.004	0.0001	1	No	0	0
0.1744	0.005	0.03	0.004	0.0001	1	No	0	0
0.1748	0.005	0.03	0.004	0.0001	1	No	0	0
0.1752	0.005	0.03	0.004	0.0001	1	No	0	0
0.1756	0.005	0.03	0.004	0.0001	1	No	0	0
0.176	0.005	0.03	0.004	0.0001	1	No	0	0
0.1764	0.005	0.03	0.004	0.0001	1	No	0	0
0.1768	0.005	0.03	0.004	0.0001	1	No	0	0
0.1772	0.005	0.03	0.004	0.0001	1	No	0	0
0.1776	0.005	0.03	0.004	0.0001	1	No	0	0
0.178	0.005	0.03	0.004	0.0001	1	No	0	0
0.1784	0.005	0.03	0.004	0.0001	1	No	0	0
0.1788	0.005	0.03	0.004	0.0001	1	No	0	0
0.1792	0.005	0.03	0.004	0.0001	1	No	0	0
0.1796	0.005	0.03	0.004	0.0001	1	No	0	0
0.18	0.005	0.03	0.004	0.0001	1	No	0	0
0.1804	0.005	0.03	0.004	0.0001	1	No	0	0
0.1808	0.005	0.03	0.004	0.0001	1	No	0	0
0.1812	0.005	0.03	0.004	0.0001	1	No	0	0
0.1816	0.005	0.03	0.004	0.0001	1	No	0	0
0.182	0.005	0.03	0.004	0.0001	1	No	0	0
0.1824	0.005	0.03	0.004	0.0001	1	No	0	0
0.1828	0.005	0.03	0.004	0.0001	1	No	0	0
0.1832	0.005	0.03	0.004	0.0001	1	No	0	0
0.1836	0.005	0.03	0.004	0.0001	1	No	0	0
0.184	0.005	0.03	0.004	0.0001	1	No	0	0
0.1844	0.005	0.03	0.004	0.0001	1	No	0	0
0.1848	0.005	0.03	0.004	0.0001	1	No	0	0
0.1852	0.005	0.03	0.004	0.0001	1	No	0	0
0.1856	0.005	0.03	0.004	0.0001	1	No	0	0
0.186	0.005	0.03	0.004	0.0001	1	No	0	0
0.1864	0.005	0.03	0.004	0.0001	1	No	0	0
0.1868	0.005	0.03	0.004	0.0001	1	No	0	0
0.1872	0.005	0.03	0.004	0.0001	1	No	0	0
0.1876	0.005	0.03	0.004	0.0001	1	No	0	0
0.188	0.005	0.03	0.004	0.0001	1	No	0	0
0.1884	0.005	0.03	0.004	0.0001	1	No	0	0
0.1888	0.005	0.03	0.004	0.0001	1	No	0	0
0.1892	0.005	0.03	0.004	0.0001	1	No	0	0
0.1896	0.005	0.03	0.004	0.0001	1	No	0	0
0.19	0.005	0.03	0.004	0.0001	1	No	0	0
0.1904	0.005	0.03	0.004	0.0001	1	No	0	0
0.1908	0.005	0.03	0.004	0.0001	1	No	0	0
0.1912	0.005	0.03	0.004	0.0001	1	No	0	0
0.1916	0.005	0.03	0.004	0.0001	1	No	0	0
0.192	0.005	0.03	0.004	0.0001	1	No	0	0
0.1924	0.005	0.03	0.004	0.0001	1	No	0	0
0.1928	0.005	0.03	0.004	0.0001	1	No	0	0
0.1932	0.005	0.03	0.004	0.0001	1	No	0	0
0.1936	0.005	0.03	0.004	0.0001	1	No	0	0
0.194	0.005	0.03	0.004	0.0001	1	No	0	0
0.1944	0.005	0.03	0.004	0.0001	1	No	0	0
0.1948	0.005	0.03	0.004	0.0001	1	No	0	0
0.1952	0.005	0.03	0.004	0.0001	1	No	0	0
0.1956	0.005	0.03	0.004	0.0001	1	No	0	0
0.196	0.005	0.03	0.004	0.0001	1	No	0	0
0.1964	0.005	0.03	0.004	0.0001	1	No	0	0
0.1968	0.005	0.03	0.004	0.0001	1	No	0	0
0.1972	0.005	0.03	0.004	0.0001	1	No	0	0
0.1976	0.005	0.03	0.004	0.0001	1	No	0	0
0.198	0.005	0.03	0.004	0.0001	1	No	0	0
0.1984	0.005	0.03	0.004	0.0001	1	No	0	0
0.1988	0.005	0.03	0.004	0.0001	1	No	0	0
0.1992	0.005	0.03	0.004	0.0001	1	No	0	0
0.1996	0.005	0.03	0.004	0.0001	1	No	0	0
0.2	0.005	0.03	0.004	0.0001	1	No	0	0
0.2004	0.005	0.03	0.004	0.0001	1	No	0	0
0.2008	0.005	0.03	0.004	0.0001	1	No	0	0
0.2012	0.005	0.03	0.004	0.0001	1	No	0	0
0.2016	0.005	0.03	0.004	0.0001	1	No	0	0
0.202	0.005	0.03	0.004	0.0001	1	No	0	0
0.2024	0.005	0.03	0.004	0.0001	1	No	0	0
0.2028	0.005	0.03	0.004	0.0001	1	No	0	0
0.2032	0.005	0.03	0.004	0.0001	1	No	0	0
0.2036	0.005	0.03	0.004	0.0001	1	No	0	0
0.204	0.005	0.03	0.004	0.0001	1	No	0	0
0.2044	0.005	0.03	0.004	0.0001	1	No	0	0
0.2048	0.005	0.03	0.004	0.0001	1	No	0	0
0.2052	0.005	0.03	0.004	0.0001	1	No	0	0
0.2056	0.005	0.03	0.004	0.0001	1	No	0	0
0.206	0.005	0.03	0.004	0.0001	1	No	0	0
0.2064	0.005	0.03	0.004	0.0001	1	No	0	0
0.2068	0.005	0.03	0.004	0.0001	1	No	0	0
0.2072	0.005	0.03	0.004	0.0001	1	No	0	0
0.2076	0.005	0.03	0.004	0.0001	1	No	0	0
0.208	0.005	0.03	0.004	0.0001	1	No	0	0
0.2084	0.005	0.03	0.004	0.0001	1	No	0	0
0.2088	0.005	0.03	0.004	0.0001	1	No	0	0
0.2092	0.005	0.03	0.004	0.0001	1	No	0	0
0.2096	0.005	0.03	0.004	0.0001	1	No	0	0
0.21	0.005	0.03	0.004	0.0001	1	No	0	0
0.2104	0.005	0.03	0.004	0.0001	1	No	0	0
0.2108	0.005	0.03	0.004	0.0001	1	No	0	0
0.2112	0.005	0.03	0.004	0.0001	1	No	0	0
0.2116	0.005	0.03	0.004	0.0001	1	No	0	0
0.212	0.005	0.03	0.004	0.0001	1	No	0	0
0.2124	0.005	0.03	0.004	0.0001	1	No	0	0
0.2128	0.005	0.03	0.004	0.0001	1	No	0	0
0.2132	0.005	0.03	0.004	0.0001	1	No	0	0
0.2136	0.005	0.03	0.004	0.0001	1	No	0	0
0.214	0.005	0.03	0.004	0.0001	1	No	0	0
0.2144	0.005	0.03	0.004	0.0001	1	No	0	0
0.2148	0.005	0.03	0.004	0.0001	1	No	0	0
0.2152	0.005	0.03	0.004	0.0001	1	No	0	0
0.2156	0.005	0.03	0.004	0.0001	1	No	0	0
0.216	0.005	0.03	0.004	0.0001	1	No	0	0
0.2164	0.005	0.03	0.004	0.0001	1	No	0	0
0.2168	0.005	0.03	0.004	0.0001	1	No	0	0
0.2172	0.005	0.03	0.004	0.0001	1	No	0	0
0.2176	0.005	0.03	0.004	0.0001	1	No	0	0
0.218	0.005	0.03	0.004	0.0001	1	No	0	0
0.2184	0.005	0.03	0.004	0.0001	1	No	0	0
0.2188	0.005	0.03	0.004	0.0001	1	No	0	0
0.2192	0.005	0.03	0.004	0.0001	1	No	0	0
0.2196	0.005	0.03	0.004	0.0001	1	No	0	0
0.22	0.005	0.03	0.004	0.0001	1	No	0	0
0.2204	0.005	0.03	0.004	0.0001	1	No	0	0
0.2208	0.005	0.03	0.004	0.0001	1	No	0	0
0.2212	0.005	0.03	0.004	0.0001	1	No	0	0
0.2216	0.005	0.03	0.004	0.0001	1	No	0	0
0.222	0.005	0.03	0.004	0.0001	1	No	0	0
0.2224	0.005	0.03	0.004	0.0001	1	No	0	0
0.2228	0.005	0.03	0.004	0.0001	1	No	0	0
0.2232	0.005	0.03	0.004	0.0001	1	No	0	0
0.2236	0.005	0.03	0.004	0.0001	1	No	0	0
0.224	0.005	0.03	0.004	0.0001	1	No	0	0
0.2244	0.005	0.03	0.004	0.0001	1	No	0	0
0.2248	0.005	0.03	0.004	0.0001	1	No	0	0
0.2252	0.005	0.03	0.004	0.0001	1	No	0	0
0.2256	0.005	0.03	0.004	0.0001	1	No	0	0
0.226	0.005	0.03	0.004	0.0001	1	No	0	0
0.2264	0.005	0.03	0.004	0.0001	1	No	0	0
0.2268	0.005	0.03	0.004	0.0001	1	No	0	0
0.2272	0.005	0.03	0.004	0.0001	1	No	0	0
0.2276	0.005	0.03	0.004	0.0001	1	No	0	0
0.228	0.005	0.03	0.004	0.0001	1	No	0	0
0.2284	0.005	0.03	0.004	0.0001	1	No	0	0
0.2288	0.005	0.03	0.004	0.0001	1	No	0	0
0.2292	0.005	0.03	0.004	0.0001	1	No	0	0
0.2296	0.005	0.03	0.004	0.0001	1	No	0	0
0.23	0.005	0.03	0.004	0.0001	1	No	0	0
0.2304	0.005	0.03	0.004	0.0001	1	No	0	0
0.2308	0.005	0.03	0.004	0.0001	1	No	0	0
0.2312	0.005	0.03	0.004	0.0001	1	No	0	0
0.2316	0.005	0.03	0.004	0.0001	1	No	0	0
0.232	0.005	0.03	0.004	0.0001	1	No	0	0
0.2324	0.005	0.03	0.004	0.0001	1	No	0	0
0.2328	0.005	0.03	0.004	0.0001	1	No	0	0
0.2332	0.005	0.03	0.004	0.0001	1	No	0	0
0.2336	0.005	0.03	0.004	0.0001	1	No	0	0
0.234	0.005	0.03	0.004	0.0001	1	No	0	0
0.2344	0.005	0.03	0.004	0.0001	1	No	0	0
0.2348	0.005	0.03	0.004	0.0001	1	No	0	0
0.2352	0.005	0.03	0.004	0.0001	1	No	0	0
0.2356	0.005	0.03	0.004	0.0001	1	No	0	0
0.236	0.005	0.03	0.004	0.0001	1	No	0	0
0.2364	0.005	0.03	0.004	0.0001	1	No	0	0
0.2368	0.005	0.03	0.004	0.0001	1	No	0	0
0.2372	0.005	0.03	0.004	0.0001	1	No	0	0
0.2376	0.005	0.03	0.004	0.0001	1	No	0	0
0.238	0.005	0.03	0.004	0.0001	1	No	0	0
0.2384	0.005	0.03	0.004	0.0001	1	No	0	0
0.2388	0.005	0.03	0.004	0.0001	1	No	0	0
0.2392	0.005	0.03	0.004	0.0001	1	No	0	0
0.2396	0.005	0.03	0.004	0.0001	1	No	0	0
0.24	0.005	0.03	0.004	0.0001	1	No	0	0
0.2404	0.005	0.03	0.004	0.0001	1	No	0	0
0.2408	0.005	0.03	0.004	0.0001	1	No	0	0
0.2412	0.005	0.03	0.004	0.0001	1	No	0	0
0.2416	0.005	0.03	0.004	0.0001	1	No	0	0
0.242	0.005	0.03	0.004	0.0001	1	No	0	0
0.2424	0.005	0.03	0.004	0.0001	1	No	0	0
0.2428	0.005	0.03	0.004	0.0001	1	No	0	0
0.2432	0.005	0.03	0.004	0.0001	1	No	0	0
0.2436	0.005	0.03	0.004	0.0001	1	No	0	0
0.244	0.005	0.03	0.004	0.0001	1	No	0	0
0.2444	0.005	0.03	0.004	0.0001	1	No	0	0
0.2448	0.005	0.03	0.004	0.0001	1	No	0	0
0.2452	0.005	0.03	0.004	0.0001	1	No	0	0
0.2456	0.005	0.03	0.004	0.0001	1	No	0	0
0.246	0.005	0.03	0.004	0.0001	1	No	0	0
0.2464	0.005	0.03	0.004	0.0001	1	No	0	0
0.2468	0.005	0.03	0.004	0.0001	1	No	0	0
0.2472	0.005	0.03	0.004	0.0001	1	No	0	0
0.2476	0.005	0.03	0.004	0.0001	1	No	0	0
0.248	0.005	0.03	0.004	0.0001	1	No	0	0
0.2484	0.005	0.03	0.004	0.0001	1	No	0	0
0.2488	0.005	0.03	0.004	0.0001	1	No	0	0
0.2492	0.005	0.03	0.004	0.0001	1	No	0	0
0.2496	0.005	0.03	0.004	0.0001	1	No	0	0
0.25	0.005	0.03	0.004	0.0001	1	No	0	0
0.2504	0.005	0.03	0.004	0.0001	1	No	0	0
0.2508	0.005	0.03	0.004	0.0001	1	No	0	0
0.2512	0.005	0.03	0.004	0.0001	1	No	0	0
0.2516	0.005	0.03	0.004	0.0001	1	No	0	0
0.252	0.005	0.03	0.004	0.0001	1	No	0	0
0.2524	0.005	0.03	0.004	0.0001	1	No	0	0
0.2528	0.005	0.03	0.004	0.0001	1	No	0	0
0.2532	0.005	0.03	0.004	0.0001	1	No	0	0
0.2536	0.005	0.03	0.004	0.0001	1	No	0	0
0.254	0.005	0.03	0.004	0.0001	1	No	0	0
0.2544	0.005	0.03	0.004	0.0001	1	No	0	0
0.2548	0.005	0.03	0.004	0.0001	1	No	0	0
0.2552	0.005	0.03	0.004	0.0001	1	No	0	0
0.2556	0.005	0.03	0.004	0.0001	1	No	0	0
0.256	0.005	0.03	0.004	0.0001	1	No	0	0
0.2564	0.005	0.03	0.004	0.0001	1	No	0	0
0.2568	0.005	0.03	0.004	0.0001	1	No	0	0
0.2572	0.005	0.03	0.004	0.0001	1	No	0	0
0.2576	0.005	0.03	0.004	0.0001	1	No	0	0
0.258	0.005	0.03	0.004	0.0001	1	No	0	0
0.2584	0.005	0.03	0.004	0.0001	1	No	0	0
0.2588	0.005	0.03	0.004	0.0001	1	No	0	0
0.2592	0.005	0.03	0.004	0.0001	1	No	0	0
0.2596	0.005	0.03	0.004	0.0001	1	No	0	0
0.26	0.005	0.03	0.004	0.0001	1	No	0	0
0.2604	0.005	0.03	0.004	0.0001	1	No	0	0
0.2608	0.005	0.03	0.004	0.0001	1	No	0	0
0.2612	0.005	0.03	0.004	0.0001	1	No	0	0
0.2616	0.005	0.03	0.004	0.0001	1	No	0	0
0.262	0.005	0.03	0.004	0.0001	1	No	0	0
0.2624	0.005	0.03	0.004	0.0001	1	No	0	0
0.2628	0.005	0.03	0.004	0.0001	1	No	0	0
0.2632	0.005	0.03	0.004	0.0001	1	No	0	0
0.2636	0.005	0.03	0.004	0.0001	1	No	0	0
0.264	0.005	0.03	0.004	0.0001	1	No	0	0
0.2644	0.005	0.03	0.004	0.0001	1	No	0	0
0.2648	0.005	0.03	0.004	0.0001	1	No	0	0
0.2652	0.005	0.03	0.004	0.0001	1	No	0	0
0.2656	0.005	0.03	0.004	0.0001	1	No	0	0
0.266	0.005	0.03	0.004	0.0001	1	No	0	0
0.2664	0.005	0.03	0.004	0.0001	1	No	0	0
0.2668	0.005	0.03	0.004	0.0001	1	No	0	0
0.2672	0.005	0.03	0.004	0.0001	1	No	0	0
0.2676	0.005	0.03	0.004	0.0001	1	No	0	0
0.268	0.005	0.03	0.004	0.0001	1	No	0	0
0.2684	0.005	0.03	0.004	0.0001	1	No	0	0
0.2688	0.005	0.03	0.004	0.0001	1	No	0	0
0.2692	0.005	0.03	0.004	0.0001	1	No	0	0
0.2696	0.005	0.03	0.004	0.0001	1	No	0	0
0.27	0.005	0.03	0.004	0.0001	1	No	0	0
0.2704	0.005	0.03	0.004	0.0001	1	No	0	0
0.2708	0.005	0.03	0.004	0.0001	1	No	0	0
0.2712	0.005	0.03	0.004	0.0001	1	No	0	0
0.2716	0.005	0.03	0.004	0.0001	1	No	0	0
0.272	0.005	0.03	0.004	0.0001	1	No	0	0
0.2724	0.005	0.03	0.004	0.0001	1	No	0	0
0.2728	0.005	0.03	0.004	0.0001	1	No	0	0
0.2732	0.005	0.03	0.004	0.0001	1	No	0	0
0.2736	0.005	0.03	0.004	0.0001	1	No	0	0
0.274	0.005	0.03	0.004	0.0001	1	No	0	0
0.2744	0.005	0.03	0.004	0.0001	1	No	0	0
0.2748	0.005	0.03	0.004	0.0001	1	No	0	0
0.2752	0.005	0.03	0.004	0.0001	1	No	0	0
0.2756	0.005	0.03	0.004	0.0001	1	No	0	0
0.276	0.005	0.03	0.004	0.0001	1	No	0	0
0.2764	0.005	0.03	0.004	0.0001	1	No	0	0
0.2768	0.005	0.03	0.004	0.0001	1	No	0	0
0.2772	0.005	0.03	0.004	0.0001	1	No	0	0
0.2776	0.005	0.03	0.004	0.0001	1	No	0	0
0.278	0.005	0.03	0.004	0.0001	1	No	0	0
0.2784	0.005	0.03	0.004	0.0001	1	No	0	0
0.2788	0.005	0.03	0.004	0.0001	1	No	0	0
0.2792	0.005	0.03	0.004	0.0001	1	No	0	0
0.2796	0.005	0.03	0.004	0.0001	1	No	0	0
0.28	0.005	0.03	0.004	0.0001	1	No	0	0
0.2804	0.005	0.03	0.004	0.0001	1	No	0	0
0.2808	0.005	0.03	0.004	0.0001	1	No	0	0
0.2812	0.005	0.03	0.004	0.0001	1	No	0	0
0.2816	0.005	0.03	0.004	0.0001	1	No	0	0
0.282	0.005	0.03	0.004	0.0001	1	No	0	0
0.2824	0.005	0.03	0.004	0.0001	1	No	0	0
0.2828	0.005	0.03	0.004	0.0001	1	No	0	0
0.2832	0.005	0.03	0.004	0.0001	1	No	0	0
0.2836	0.005	0.03	0.004	0.0001	1	No	0	0
0.284	0.005	0.03	0.004	0.0001	1	No	0	0
0.2844	0.005	0.03	0.004	0.0001	1	No	0	0
0.2848	0.005	0.03	0.004	0.0001	1	No	0	0
0.2852	0.005	0.03	0.004	0.0001	1	No	0	0
0.2856	0.005	0.03	0.004	0.0001	1	No	0	0
0.286	0.005	0.03	0.004	0.0001	1	No	0	0
0.2864	0.005	0.03	0.004	0.0001	1	No	0	0
0.2868	0.005	0.03	0.004	0.0001	1	No	0	0
0.2872	0.005	0.03	0.004	0.0001	1	No	0	0
0.2876	0.005	0.03	0.004	0.0001	1	No	0	0
0.288	0.005	0.03	0.004	0.0001	1	No	0	0
0.2884	0.005	0.03	0.004	0.0001	1	No	0	0
0.2888	0.005	0.03	0.004	0.0001	1	No	0	0
0.2892	0.005	0.03	0.004	0.0001	1	No	0	0
0.2896	0.005	0.03	0.004	0.0001	1	No	0	0
0.29	0.005	0.03	0.004	0.0001	1	No	0	0
0.2904	0.005	0.03	0.004	0.0001	1	No	0	0
0.2908	0.005	0.03	0.004	0.0001	1	No	0	0
0.2912	0.005	0.03	0.004	0.0001	1	No	0	0
0.2916	0.005	0.03	0.004	0.0001	1	No	0	0
0.292	0.005	0.03	0.004	0.0001	1	No	0	0
0.2924	0.005	0.03	0.004	0.0001	1	No	0	0
0.2928	0.005	0.03	0.004	0.0001	1	No	0	0
0.2932	0.005	0.03	0.004	0.0001	1	No	0	0
0.2936	0.005	0.03	0.004	0.0001	1	No	0	0
0.294	0.005	0.03	0.004	0.0001	1	No	0	0
0.2944	0.005	0.03	0.004	0.0001	1	No	0	0
0.2948	0.005	0.03	0.004	0.0001	1	No	0	0
0.2952	0.005	0.03	0.004	0.0001	1	No	0	0
0.2956	0.005	0.03	0.004	0.0001	1	No	0	0
0.296	0.005	0.03	0.004	0.0001	1	No	0	0
0.2964	0.005	0.03	0.004	0.0001	1	No	0	0
0.2968	0.005	0.03	0.004	0.0001	1	No	0	0
0.2972	0.005	0.03	0.004	0.0001	1	No	0	0
0.2976	0.005	0.03	0.004	0.0001	1	No	0	0
0.298	0.005	0.03	0.004	0.0001	1	No	0	0
0.2984	0.005	0.03	0.004	0.0001	1	No	0	0
0.2988	0.005	0.03	0.004	0.0001	1	No	0	0
0.2992	0.005	0.03	0.004	0.0001	1	No	0	0
0.2996	0.005	0.03	0.004	0.0001	1	No	0	0
0.3	0.005	0.03	0.004	0.0001	1	No	0	0
0.0004	0.005	0.03	0.008	0.0001	1	No	0	0
0.0008	0.005	0.03	0.008	0.0001	1	No	0	0
0.0012	0.005	0.03	0.008	0.0001	1	No	0	0
0.0016	0.005	0.03	0.008	0.0001	1	No	0	0
0.002	0.005	0.03	0.008	0.0001	1	No	0	0
0.0024	0.005	0.03	0.008	0.0001	1	No	0	0
0.0028	0.005	0.03	0.008	0.0001	1	No	0	0
0.0032	0.005	0.03	0.008	0.0001	1	No	0	0
0.0036	0.005	0.03	0.008	0.0001	1	No	0	0
0.004	0.005	0.03	0.008	0.0001	1	No	0	0
0.0044	0.005	0.03	0.008	0.0001	1	No	0	0
0.0048	0.005	0.03	0.008	0.0001	1	No	0	0
0.0052	0.005	0.03	0.008	0.0001	1	No	0	0
0.0056	0.005	0.03	0.008	0.0001	1	No	0	0
0.006	0.005	0.03	0.008	0.0001	1	No	0	0
0.0064	0.005	0.03	0.008	0.0001	1	No	0	0
0.0068	0.005	0.03	0.008	0.0001	1	No	0	0
0.0072	0.005	0.03	0.008	0.0001	1	No	0	0
0.0076	0.005	0.03	0.008	0.0001	1	No	0	0
0.008	0.005	0.03	0.008	0.0001	1	No	0	0
0.0084	0.005	0.03	0.008	0.0001	1	No	0	0
0.0088	0.005	0.03	0.008	0.0001	1	No	0	0
0.0092	0.005	0.03	0.008	0.0001	1	No	0	0
0.0096	0.005	0.03	0.008	0.0001	1	No	0	0
0.01	0.005	0.03	0.008	0.0001	1	No	0	0
0.0104	0.005	0.03	0.008	0.0001	1	No	0	0
0.0108	0.005	0.03	0.008	0.0001	1	No	0	0
0.0112	0.005	0.03	0.008	0.0001	1	No	0	0
0.0116	0.005	0.03	0.008	0.0001	1	No	0	0
0.012	0.005	0.03	0.008	0.0001	1	No	0	0
0.0124	0.005	0.03	0.008	0.0001	1	No	0	0
0.0128	0.005	0.03	0.008	0.0001	1	No	0	0
0.0132	0.005	0.03	0.008	0.0001	1	No	0	0
0.0136	0.005	0.03	0.008	0.0001	1	No	0	0
0.014	0.005	0.03	0.008	0.0001	1	No	0	0
0.0144	0.005	0.03	0.008	0.0001	1	No	0	0
0.0148	0.005	0.03	0.008	0.0001	1	No	0	0
0.0152	0.005	0.03	0.008	0.0001	1	No	0	0
0.0156	0.005	0.03	0.008	0.0001	1	No	0	0
0.016	0.005	0.03	0.008	0.0001	1	No	0	0
0.0164	0.005	0.03	0.008	0.0001	1	No	0	0
0.0168	0.005	0.03	0.008	0.0001	1	No	0	0
0.0172	0.005	0.03	0.008	0.0001	1	No	0	0
0.0176	0.005	0.03	0.008	0.0001	1	No	0	0
0.018	0.005	0.03	0.008	0.0001	1	No	0	0
0.0184	0.005	0.03	0.008	0.0001	1	No	0	0
0.0188	0.005	0.03	0.008	0.0001	1	No	0	0
0.0192	0.005	0.03	0.008	0.0001	1	No	0	0
0.0196	0.005	0.03	0.008	0.0001	1	No	0	0
0.02	0.005	0.03	0.008	0.0001	1	No	0	0
0.0204	0.005	0.03	0.008	0.0001	1	No	0	0
0.0208	0.005	0.03	0.008	0.0001	1	No	0	0
0.0212	0.005	0.03	0.008	0.0001	1	No	0	0
0.0216	0.005	0.03	0.008	0.0001	1	No	0	0
0.022	0.005	0.03	0.008	0.0001	1	No	0	0
0.0224	0.005	0.03	0.008	0.0001	1	No	0	0
0.0228	0.005	0.03	0.008	0.0001	1	No	0	0
0.0232	0.005	0.03	0.008	0.0001	1	No	0	0
0.0236	0.005	0.03	0.008	0.0001	1	No	0	0
0.024	0.005	0.03	0.008	0.0001	1	No	0	0
0.0244	0.005	0.03	0.008	0.0001	1	No	0	0
0.0248	0.005	0.03	0.008	0.0001	1	No	0	0
0.0252	0.005	0.03	0.008	0.0001	1	No	0	0
0.0256	0.005	0.03	0.008	0.0001	1	No	0	0
0.026	0.005	0.03	0.008	0.0001	1	No	0	0
0.0264	0.005	0.03	0.008	0.0001	1	No	0	0
0.0268	0.005	0.03	0.008	0.0001	1	No	0	0
0.0272	0.005	0.03	0.008	0.0001	1	No	0	0
0.0276	0.005	0.03	0.008	0.0001	1	No	0	0
0.028	0.005	0.03	0.008	0.0001	1	No	0	0
0.0284	0.005	0.03	0.008	0.0001	1	No	0	0
0.0288	0.005	0.03	0.008	0.0001	1	No	0	0
0.0292	0.005	0.03	0.008	0.0001	1	No	0	0
0.0296	0.005	0.03	0.008	0.0001	1	No	0	0
0.03	0.005	0.03	0.008	0.0001	1	No	0	0
0.0304	0.005	0.03	0.008	0.0001	1	No	0	0
0.0308	0.005	0.03	0.008	0.0001	1	No	0	0
0.0312	0.005	0.03	0.008	0.0001	1	No	0	0
0.0316	0.005	0.03	0.008	0.0001	1	No	0	0
0.032	0.005	0.03	0.008	0.0001	1	No	0	0
0.0324	0.005	0.03	0.008	0.0001	1	No	0	0
0.0328	0.005	0.03	0.008	0.0001	1	No	0	0
0.0332	0.005	0.03	0.008	0.0001	1	No	0	0
0.0336	0.005	0.03	0.008	0.0001	1	No	0	0
0.034	0.005	0.03	0.008	0.0001	1	No	0	0
0.0344	0.005	0.03	0.008	0.0001	1	No	0	0
0.0348	0.005	0.03	0.008	0.0001	1	No	0	0
0.0352	0.005	0.03	0.008	0.0001	1	No	0	0
0.0356	0.005	0.03	0.008	0.0001	1	No	0	0
0.036	0.005	0.03	0.008	0.0001	1	No	0	0
0.0364	0.005	0.03	0.008	0.0001	1	No	0	0
0.0368	0.005	0.03	0.008	0.0001	1	No	0	0
0.0372	0.005	0.03	0.008	0.0001	1	No	0	0
0.0376	0.005	0.03	0.008	0.0001	1	No	0	0
0.038	0.005	0.03	0.008	0.0001	1	No	0	0
0.0384	0.005	0.03	0.008	0.0001	1	No	0	0
0.0388	0.005	0.03	0.008	0.0001	1	No	0	0
0.0392	0.005	0.03	0.008	0.0001	1	No	0	0
0.0396	0.005	0.03	0.008	0.0001	1	No	0	0
0.04	0.005	0.03	0.008	0.0001	1	No	0	0
0.0404	0.005	0.03	0.008	0.0001	1	No	0	0
0.0408	0.005	0.03	0.008	0.0001	1	No	0	0
0.0412	0.005	0.03	0.008	0.0001	1	No	0	0
0.0416	0.005	0.03	0.008	0.0001	1	No	0	0
0.042	0.005	0.03	0.008	0.0001	1	No	0	0
0.0424	0.005	0.03	0.008	0.0001	1	No	0	0
0.0428	0.005	0.03	0.008	0.0001	1	No	0	0
0.0432	0.005	0.03	0.008	0.0001	1	No	0	0
0.0436	0.005	0.03	0.008	0.0001	1	No	0	0
0.044	0.005	0.03	0.008	0.0001	1	No	0	0
0.0444	0.005	0.03	0.008	0.0001	1	No	0	0
0.0448	0.005	0.03	0.008	0.0001	1	No	0	0
0.0452	0.005	0.03	0.008	0.0001	1	No	0	0
0.0456	0.005	0.03	0.008	0.0001	1	No	0	0
0.046	0.005	0.03	0.008	0.0001	1	No	0	0
0.0464	0.005	0.03	0.008	0.0001	1	No	0	0
0.0468	0.005	0.03	0.008	0.0001	1	No	0	0
0.0472	0.005	0.03	0.008	0.0001	1	No	0	0
0.0476	0.005	0.03	0.008	0.0001	1	No	0	0
0.048	0.005	0.03	0.008	0.0001	1	No	0	0
0.0484	0.005	0.03	0.008	0.0001	1	No	0	0
0.0488	0.005	0.03	0.008	0.0001	1	No	0	0
0.0492	0.005	0.03	0.008	0.0001	1	No	0	0
0.0496	0.005	0.03	0.008	0.0001	1	No	0	0
0.05	0.005	0.03	0.008	0.0001	1	No	0	0
0.0504	0.005	0.03	0.008	0.0001	1	No	0	0
0.0508	0.005	0.03	0.008	0.0001	1	No	0	0
0.0512	0.005	0.03	0.008	0.0001	1	No	0	0
0.0516	0.005	0.03	0.008	0.0001	1	No	0	0
0.052	0.005	0.03	0.008	0.0001	1	No	0	0
0.0524	0.005	0.03	0.008	0.0001	1	No	0	0
0.0528	0.005	0.03	0.008	0.0001	1	No	0	0
0.0532	0.005	0.03	0.008	0.0001	1	No	0	0
0.0536	0.005	0.03	0.008	0.0001	1	No	0	0
0.054	0.005	0.03	0.008	0.0001	1	No	0	0
0.0544	0.005	0.03	0.008	0.0001	1	No	0	0
0.0548	0.005	0.03	0.008	0.0001	1	No	0	0
0.0552	0.005	0.03	0.008	0.0001	1	No	0	0
0.0556	0.005	0.03	0.008	0.0001	1	No	0	0
0.056	0.005	0.03	0.008	0.0001	1	No	0	0
0.0564	0.005	0.03	0.008	0.0001	1	No	0	0
0.0568	0.005	0.03	0.008	0.0001	1	No	0	0
0.0572	0.005	0.03	0.008	0.0001	1	No	0	0
0.0576	0.005	0.03	0.008	0.0001	1	No	0	0
0.058	0.005	0.03	0.008	0.0001	1	No	0	0
0.0584	0.005	0.03	0.008	0.0001	1	No	0	0
0.0588	0.005	0.03	0.008	0.0001	1	No	0	0
0.0592	0.005	0.03	0.008	0.0001	1	No	0	0
0.0596	0.005	0.03	0.008	0.0001	1	No	0	0
0.06	0.005	0.03	0.008	0.0001	1	No	0	0
0.0604	0.005	0.03	0.008	0.0001	1	No	0	0
0.0608	0.005	0.03	0.008	0.0001	1	No	0	0
0.0612	0.005	0.03	0.008	0.0001	1	No	0	0
0.0616	0.005	0.03	0.008	0.0001	1	No	0	0
0.062	0.005	0.03	0.008	0.0001	1	No	0	0
0.0624	0.005	0.03	0.008	0.0001	1	No	0	0
0.0628	0.005	0.03	0.008	0.0001	1	No	0	0
0.0632	0.005	0.03	0.008	0.0001	1	No	0	0
0.0636	0.005	0.03	0.008	0.0001	1	No	0	0
0.064	0.005	0.03	0.008	0.0001	1	No	0	0
0.0644	0.005	0.03	0.008	0.0001	1	No	0	0
0.0648	0.005	0.03	0.008	0.0001	1	No	0	0
0.0652	0.005	0.03	0.008	0.0001	1	No	0	0
0.0656	0.005	0.03	0.008	0.0001	1	No	0	0
0.066	0.005	0.03	0.008	0.0001	1	No	0	0
0.0664	0.005	0.03	0.008	0.0001	1	No	0	0
0.0668	0.005	0.03	0.008	0.0001	1	No	0	0
0.0672	0.005	0.03	0.008	0.0001	1	No	0	0
0.0676	0.005	0.03	0.008	0.0001	1	No	0	0
0.068	0.005	0.03	0.008	0.0001	1	No	0	0
0.0684	0.005	0.03	0.008	0.0001	1	No	0	0
0.0688	0.005	0.03	0.008	0.0001	1	No	0	0
0.0692	0.005	0.03	0.008	0.0001	1	No	0	0
0.0696	0.005	0.03	0.008	0.0001	1	No	0	0
0.07	0.005	0.03	0.008	0.0001	1	No	0	0
0.0704	0.005	0.03	0.008	0.0001	1	No	0	0
0.0708	0.005	0.03	0.008	0.0001	1	No	0	0
0.0712	0.005	0.03	0.008	0.0001	1	No	0	0
0.0716	0.005	0.03	0.008	0.0001	1	No	0	0
0.072	0.005	0.03	0.008	0.0001	1	No	0	0
0.0724	0.005	0.03	0.008	0.0001	1	No	0	0
0.0728	0.005	0.03	0.008	0.0001	1	No	0	0
0.0732	0.005	0.03	0.008	0.0001	1	No	0	0
0.0736	0.005	0.03	0.008	0.0001	1	No	0	0
0.074	0.005	0.03	0.008	0.0001	1	No	0	0
0.0744	0.005	0.03	0.008	0.0001	1	No	0	0
0.0748	0.005	0.03	0.008	0.0001	1	No	0	0
0.0752	0.005	0.03	0.008	0.0001	1	No	0	0
0.0756	0.005	0.03	0.008	0.0001	1	No	0	0
0.076	0.005	0.03	0.008	0.0001	1	No	0	0
0.0764	0.005	0.03	0.008	0.0001	1	No	0	0
0.0768	0.005	0.03	0.008	0.0001	1	No	0	0
0.0772	0.005	0.03	0.008	0.0001	1	No	0	0
0.0776	0.005	0.03	0.008	0.0001	1	No	0	0
0.078	0.005	0.03	0.008	0.0001	1	No	0	0
0.0784	0.005	0.03	0.008	0.0001	1	No	0	0
0.0788	0.005	0.03	0.008	0.0001	1	No	0	0
0.0792	0.005	0.03	0.008	0.0001	1	No	0	0
0.0796	0.005	0.03	0.008	0.0001	1	No	0	0
0.08	0.005	0.03	0.008	0.0001	1	No	0	0
0.0804	0.005	0.03	0.008	0.0001	1	No	0	0
0.0808	0.005	0.03	0.008	0.0001	1	No	0	0
0.0812	0.005	0.03	0.008	0.0001	1	No	0	0
0.0816	0.005	0.03	0.008	0.0001	1	No	0	0
0.082	0.005	0.03	0.008	0.0001	1	No	0	0
0.0824	0.005	0.03	0.008	0.0001	1	No	0	0
0.0828	0.005	0.03	0.008	0.0001	1	No	0	0
0.0832	0.005	0.03	0.008	0.0001	1	No	0	0
0.0836	0.005	0.03	0.008	0.0001	1	No	0	0
0.084	0.005	0.03	0.008	0.0001	1	No	0	0
0.0844	0.005	0.03	0.008	0.0001	1	No	0	0
0.0848	0.005	0.03	0.008	0.0001	1	No	0	0
0.0852	0.005	0.03	0.008	0.0001	1	No	0	0
0.0856	0.005	0.03	0.008	0.0001	1	No	0	0
0.086	0.005	0.03	0.008	0.0001	1	No	0	0
0.0864	0.005	0.03	0.008	0.0001	1	No	0	0
0.0868	0.005	0.03	0.008	0.0001	1	No	0	0
0.0872	0.005	0.03	0.008	0.0001	1	No	0	0
0.0876	0.005	0.03	0.008	0.0001	1	No	0	0
0.088	0.005	0.03	0.008	0.0001	1	No	0	0
0.0884	0.005	0.03	0.008	0.0001	1	No	0	0
0.0888	0.005	0.03	0.008	0.0001	1	No	0	0
0.0892	0.005	0.03	0.008	0.0001	1	No	0	0
0.0896	0.005	0.03	0.008	0.0001	1	No	0	0
0.09	0.005	0.03	0.008	0.0001	1	No	0	0
0.0904	0.005	0.03	0.008	0.0001	1	No	0	0
0.0908	0.005	0.03	0.008	0.0001	1	No	0	0
0.0912	0.005	0.03	0.008	0.0001	1	No	0	0
0.0916	0.005	0.03	0.008	0.0001	1	No	0	0
0.092	0.005	0.03	0.008	0.0001	1	No	0	0
0.0924	0.005	0.03	0.008	0.0001	1	No	0	0
0.0928	0.005	0.03	0.008	0.0001	1	No	0	0
0.0932	0.005	0.03	0.008	0.0001	1	No	0	0
0.0936	0.005	0.03	0.008	0.0001	1	No	0	0
0.094	0.005	0.03	0.008	0.0001	1	No	0	0
0.0944	0.005	0.03	0.008	0.0001	1	No	0	0
0.0948	0.005	0.03	0.008	0.0001	1	No	0	0
0.0952	0.005	0.03	0.008	0.0001	1	No	0	0
0.0956	0.005	0.03	0.008	0.0001	1	No	0	0
0.096	0.005	0.03	0.008	0.0001	1	No	0	0
0.0964	0.005	0.03	0.008	0.0001	1	No	0	0
0.0968	0.005	0.03	0.008	0.0001	1	No	0	0
0.0972	0.005	0.03	0.008	0.0001	1	No	0	0
0.0976	0.005	0.03	0.008	0.0001	1	No	0	0
0.098	0.005	0.03	0.008	0.0001	1	No	0	0
0.0984	0.005	0.03	0.008	0.0001	1	No	0	0
0.0988	0.005	0.03	0.008	0.0001	1	No	0	0
0.0992	0.005	0.03	0.008	0.0001	1	No	0	0
0.0996	0.005	0.03	0.008	0.0001	1	No	0	0
0.1	0.005	0.03	0.008	0.0001	1	No	0	0
0.1004	0.005	0.03	0.008	0.0001	1	No	0	0
0.1008	0.005	0.03	0.008	0.0001	1	No	0	0
0.1012	0.005	0.03	0.008	0.0001	1	No	0	0
0.1016	0.005	0.03	0.008	0.0001	1	No	0	0
0.102	0.005	0.03	0.008	0.0001	1	No	0	0
0.1024	0.005	0.03	0.008	0.0001	1	No	0	0
0.1028	0.005	0.03	0.008	0.0001	1	No	0	0
0.1032	0.005	0.03	0.008	0.0001	1	No	0	0
0.1036	0.005	0.03	0.008	0.0001	1	No	0	0
0.104	0.005	0.03	0.008	0.0001	1	No	0	0
0.1044	0.005	0.03	0.008	0.0001	1	No	0	0
0.1048	0.005	0.03	0.008	0.0001	1	No	0	0
0.1052	0.005	0.03	0.008	0.0001	1	No	0	0
0.1056	0.005	0.03	0.008	0.0001	1	No	0	0
0.106	0.005	0.03	0.008	0.0001	1	No	0	0
0.1064	0.005	0.03	0.008	0.0001	1	No	0	0
0.1068	0.005	0.03	0.008	0.0001	1	No	0	0
0.1072	0.005	0.03	0.008	0.0001	1	No	0	0
0.1076	0.005	0.03	0.008	0.0001	1	No	0	0
0.108	0.005	0.03	0.008	0.0001	1	No	0	0
0.1084	0.005	0.03	0.008	0.0001	1	No	0	0
0.1088	0.005	0.03	0.008	0.0001	1	No	0	0
0.1092	0.005	0.03	0.008	0.0001	1	No	0	0
0.1096	0.005	0.03	0.008	0.0001	1	No	0	0
0.11	0.005	0.03	0.008	0.0001	1	No	0	0
0.1104	0.005	0.03	0.008	0.0001	1	No	0	0
0.1108	0.005	0.03	0.008	0.0001	1	No	0	0
0.1112	0.005	0.03	0.008	0.0001	1	No	0	0
0.1116	0.005	0.03	0.008	0.0001	1	No	0	0
0.112	0.005	0.03	0.008	0.0001	1	No	0	0
0.1124	0.005	0.03	0.008	0.0001	1	No	0	0
0.1128	0.005	0.03	0.008	0.0001	1	No	0	0
0.1132	0.005	0.03	0.008	0.0001	1	No	0	0
0.1136	0.005	0.03	0.008	0.0001	1	No	0	0
0.114	0.005	0.03	0.008	0.0001	1	No	0	0
0.1144	0.005	0.03	0.008	0.0001	1	No	0	0
0.1148	0.005	0.03	0.008	0.0001	1	No	0	0
0.1152	0.005	0.03	0.008	0.0001	1	No	0	0
0.1156	0.005	0.03	0.008	0.0001	1	No	0	0
0.116	0.005	0.03	0.008	0.0001	1	No	0	0
0.1164	0.005	0.03	0.008	0.0001	1	No	0	0
0.1168	0.005	0.03	0.008	0.0001	1	No	0	0
0.1172	0.005	0.03	0.008	0.0001	1	No	0	0
0.1176	0.005	0.03	0.008	0.0001	1	No	0	0
0.118	0.005	0.03	0.008	0.0001	1	No	0	0
0.1184	0.005	0.03	0.008	0.0001	1	No	0	0
0.1188	0.005	0.03	0.008	0.0001	1	No	0	0
0.1192	0.005	0.03	0.008	0.0001	1	No	0	0
0.1196	0.005	0.03	0.008	0.0001	1	No	0	0
0.12	0.005	0.03	0.008	0.0001	1	No	0	0
0.1204	0.005	0.03	0.008	0.0001	1	No	0	0
0.1208	0.005	0.03	0.008	0.0001	1	No	0	0
0.1212	0.005	0.03	0.008	0.0001	1	No	0	0
0.1216	0.005	0.03	0.008	0.0001	1	No	0	0
0.122	0.005	0.03	0.008	0.0001	1	No	0	0
0.1224	0.005	0.03	0.008	0.0001	1	No	0	0
0.1228	0.005	0.03	0.008	0.0001	1	No	0	0
0.1232	0.005	0.03	0.008	0.0001	1	No	0	0
0.1236	0.005	0.03	0.008	0.0001	1	No	0	0
0.124	0.005	0.03	0.008	0.0001	1	No	0	0
0.1244	0.005	0.03	0.008	0.0001	1	No	0	0
0.1248	0.005	0.03	0.008	0.0001	1	No	0	0
0.1252	0.005	0.03	0.008	0.0001	1	No	0	0
0.1256	0.005	0.03	0.008	0.0001	1	No	0	0
0.126	0.005	0.03	0.008	0.0001	1	No	0	0
0.1264	0.005	0.03	0.008	0.0001	1	No	0	0
0.1268	0.005	0.03	0.008	0.0001	1	No	0	0
0.1272	0.005	0.03	0.008	0.0001	1	No	0	0
0.1276	0.005	0.03	0.008	0.0001	1	No	0	0
0.128	0.005	0.03	0.008	0.0001	1	No	0	0
0.1284	0.005	0.03	0.008	0.0001	1	No	0	0
0.1288	0.005	0.03	0.008	0.0001	1	No	0	0
0.1292	0.005	0.03	0.008	0.0001	1	No	0	0
0.1296	0.005	0.03	0.008	0.0001	1	No	0	0
0.13	0.005	0.03	0.008	0.0001	1	No	0	0
0.1304	0.005	0.03	0.008	0.0001	1	No	0	0
0.1308	0.005	0.03	0.008	0.0001	1	No	0	0
0.1312	0.005	0.03	0.008	0.0001	1	No	0	0
0.1316	0.005	0.03	0.008	0.0001	1	No	0	0
0.132	0.005	0.03	0.008	0.0001	1	No	0	0
0.1324	0.005	0.03	0.008	0.0001	1	No	0	0
0.1328	0.005	0.03	0.008	0.0001	1	No	0	0
0.1332	0.005	0.03	0.008	0.0001	1	No	0	0
0.1336	0.005	0.03	0.008	0.0001	1	No	0	0
0.134	0.005	0.03	0.008	0.0001	1	No	0	0
0.1344	0.005	0.03	0.008	0.0001	1	No	0	0
0.1348	0.005	0.03	0.008	0.0001	1	No	0	0
0.1352	0.005	0.03	0.008	0.0001	1	No	0	0
0.1356	0.005	0.03	0.008	0.0001	1	No	0	0
0.136	0.005	0.03	0.008	0.0001	1	No	0	0
0.1364	0.005	0.03	0.008	0.0001	1	No	0	0
0.1368	0.005	0.03	0.008	0.0001	1	No	0	0
0.1372	0.005	0.03	0.008	0.0001	1	No	0	0
0.1376	0.005	0.03	0.008	0.0001	1	No	0	0
0.138	0.005	0.03	0.008	0.0001	1	No	0	0
0.1384	0.005	0.03	0.008	0.0001	1	No	0	0
0.1388	0.005	0.03	0.008	0.0001	1	No	0	0
0.1392	0.005	0.03	0.008	0.0001	1	No	0	0
0.1396	0.005	0.03	0.008	0.0001	1	No	0	0
0.14	0.005	0.03	0.008	0.0001	1	No	0	0
0.1404	0.005	0.03	0.008	0.0001	1	No	0	0
0.1408	0.005	0.03	0.008	0.0001	1	No	0	0
0.1412	0.005	0.03	0.008	0.0001	1	No	0	0
0.1416	0.005	0.03	0.008	0.0001	1	No	0	0
0.142	0.005	0.03	0.008	0.0001	1	No	0	0
0.1424	0.005	0.03	0.008	0.0001	1	No	0	0
0.1428	0.005	0.03	0.008	0.0001	1	No	0	0
0.1432	0.005	0.03	0.008	0.0001	1	No	0	0
0.1436	0.005	0.03	0.008	0.0001	1	No	0	0
0.144	0.005	0.03	0.008	0.0001	1	No	0	0
0.1444	0.005	0.03	0.008	0.0001	1	No	0	0
0.1448	0.005	0.03	0.008	0.0001	1	No	0	0
0.1452	0.005	0.03	0.008	0.0001	1	No	0	0
0.1456	0.005	0.03	0.008	0.0001	1	No	0	0
0.146	0.005	0.03	0.008	0.0001	1	No	0	0
0.1464	0.005	0.03	0.008	0.0001	1	No	0	0
0.1468	0.005	0.03	0.008	0.0001	1	No	0	0
0.1472	0.005	0.03	0.008	0.0001	1	No	0	0
0.1476	0.005	0.03	0.008	0.0001	1	No	0	0
0.148	0.005	0.03	0.008	0.0001	1	No	0	0
0.1484	0.005	0.03	0.008	0.0001	1	No	0	0
0.1488	0.005	0.03	0.008	0.0001	1	No	0	0
0.1492	0.005	0.03	0.008	0.0001	1	No	0	0
0.1496	0.005	0.03	0.008	0.0001	1	No	0	0
0.15	0.005	0.03	0.008	0.0001	1	No	0	0
0.1504	0.005	0.03	0.008	0.0001	1	No	0	0
0.1508	0.005	0.03	0.008	0.0001	1	No	0	0
0.1512	0.005	0.03	0.008	0.0001	1	No	0	0
0.1516	0.005	0.03	0.008	0.0001	1	No	0	0
0.152	0.005	0.03	0.008	0.0001	1	No	0	0
0.1524	0.005	0.03	0.008	0.0001	1	No	0	0
0.1528	0.005	0.03	0.008	0.0001	1	No	0	0
0.1532	0.005	0.03	0.008	0.0001	1	No	0	0
0.1536	0.005	0.03	0.008	0.0001	1	No	0	0
0.154	0.005	0.03	0.008	0.0001	1	No	0	0
0.1544	0.005	0.03	0.008	0.0001	1	No	0	0
0.1548	0.005	0.03	0.008	0.0001	1	No	0	0
0.1552	0.005	0.03	0.008	0.0001	1	No	0	0
0.1556	0.005	0.03	0.008	0.0001	1	No	0	0
0.156	0.005	0.03	0.008	0.0001	1	No	0	0
0.1564	0.005	0.03	0.008	0.0001	1	No	0	0
0.1568	0.005	0.03	0.008	0.0001	1	No	0	0
0.1572	0.005	0.03	0.008	0.0001	1	No	0	0
0.1576	0.005	0.03	0.008	0.0001	1	No	0	0
0.158	0.005	0.03	0.008	0.0001	1	No	0	0
0.1584	0.005	0.03	0.008	0.0001	1	No	0	0
0.1588	0.005	0.03	0.008	0.0001	1	No	0	0
0.1592	0.005	0.03	0.008	0.0001	1	No	0	0
0.1596	0.005	0.03	0.008	0.0001	1	No	0	0
0.16	0.005	0.03	0.008	0.0001	1	No	0	0
0.1604	0.005	0.03	0.008	0.0001	1	No	0	0
0.1608	0.005	0.03	0.008	0.0001	1	No	0	0
0.1612	0.005	0.03	0.008	0.0001	1	No	0	0
0.1616	0.005	0.03	0.008	0.0001	1	No	0	0
0.162	0.005	0.03	0.008	0.0001	1	No	0	0
0.1624	0.005	0.03	0.008	0.0001	1	No	0	0
0.1628	0.005	0.03	0.008	0.0001	1	No	0	0
0.1632	0.005	0.03	0.008	0.0001	1	No	0	0
0.1636	0.005	0.03	0.008	0.0001	1	No	0	0
0.164	0.005	0.03	0.008	0.0001	1	No	0	0
0.1644	0.005	0.03	0.008	0.0001	1	No	0	0
0.1648	0.005	0.03	0.008	0.0001	1	No	0	0
0.1652	0.005	0.03	0.008	0.0001	1	No	0	0
0.1656	0.005	0.03	0.008	0.0001	1	No	0	0
0.166	0.005	0.03	0.008	0.0001	1	No	0	0
0.1664	0.005	0.03	0.008	0.0001	1	No	0	0
0.1668	0.005	0.03	0.008	0.0001	1	No	0	0
0.1672	0.005	0.03	0.008	0.0001	1	No	0	0
0.1676	0.005	0.03	0.008	0.0001	1	No	0	0
0.168	0.005	0.03	0.008	0.0001	1	No	0	0
0.1684	0.005	0.03	0.008	0.0001	1	No	0	0
0.1688	0.005	0.03	0.008	0.0001	1	No	0	0
0.1692	0.005	0.03	0.008	0.0001	1	No	0	0
0.1696	0.005	0.03	0.008	0.0001	1	No	0	0
0.17	0.005	0.03	0.008	0.0001	1	No	0	0
0.1704	0.005	0.03	0.008	0.0001	1	No	0	0
0.1708	0.005	0.03	0.008	0.0001	1	No	0	0
0.1712	0.005	0.03	0.008	0.0001	1	No	0	0
0.1716	0.005	0.03	0.008	0.0001	1	No	0	0
0.172	0.005	0.03	0.008	0.0001	1	No	0	0
0.1724	0.005	0.03	0.008	0.0001	1	No	0	0
0.1728	0.005	0.03	0.008	0.0001	1	No	0	0
0.1732	0.005	0.03	0.008	0.0001	1	No	0	0
0.1736	0.005	0.03	0.008	0.0001	1	No	0	0
0.174	0.005	0.03	0.008	0.0001	1	No	0	0
0.1744	0.005	0.03	0.008	0.0001	1	No	0	0
0.1748	0.005	0.03	0.008	0.0001	1	No	0	0
0.1752	0.005	0.03	0.008	0.0001	1	No	0	0
0.1756	0.005	0.03	0.008	0.0001	1	No	0	0
0.176	0.005	0.03	0.008	0.0001	1	No	0	0
0.1764	0.005	0.03	0.008	0.0001	1	No	0	0
0.1768	0.005	0.03	0.008	0.0001	1	No	0	0
0.1772	0.005	0.03	0.008	0.0001	1	No	0	0
0.1776	0.005	0.03	0.008	0.0001	1	No	0	0
0.178	0.005	0.03	0.008	0.0001	1	No	0	0
0.1784	0.005	0.03	0.008	0.0001	1	No	0	0
0.1788	0.005	0.03	0.008	0.0001	1	No	0	0
0.1792	0.005	0.03	0.008	0.0001	1	No	0	0
0.1796	0.005	0.03	0.008	0.0001	1	No	0	0
0.18	0.005	0.03	0.008	0.0001	1	No	0	0
0.1804	0.005	0.03	0.008	0.0001	1	No	0	0
0.1808	0.005	0.03	0.008	0.0001	1	No	0	0
0.1812	0.005	0.03	0.008	0.0001	1	No	0	0
0.1816	0.005	0.03	0.008	0.0001	1	No	0	0
0.182	0.005	0.03	0.008	0.0001	1	No	0	0
0.1824	0.005	0.03	0.008	0.0001	1	No	0	0
0.1828	0.005	0.03	0.008	0.0001	1	No	0	0
0.1832	0.005	0.03	0.008	0.0001	1	No	0	0
0.1836	0.005	0.03	0.008	0.0001	1	No	0	0
0.184	0.005	0.03	0.008	0.0001	1	No	0	0
0.1844	0.005	0.03	0.008	0.0001	1	No	0	0
0.1848	0.005	0.03	0.008	0.0001	1	No	0	0
0.1852	0.005	0.03	0.008	0.0001	1	No	0	0
0.1856	0.005	0.03	0.008	0.0001	1	No	0	0
0.186	0.005	0.03	0.008	0.0001	1	No	0	0
0.1864	0.005	0.03	0.008	0.0001	1	No	0	0
0.1868	0.005	0.03	0.008	0.0001	1	No	0	0
0.1872	0.005	0.03	0.008	0.0001	1	No	0	0
0.1876	0.005	0.03	0.008	0.0001	1	No	0	0
0.188	0.005	0.03	0.008	0.0001	1	No	0	0
0.1884	0.005	0.03	0.008	0.0001	1	No	0	0
0.1888	0.005	0.03	0.008	0.0001	1	No	0	0
0.1892	0.005	0.03	0.008	0.0001	1	No	0	0
0.1896	0.005	0.03	0.008	0.0001	1	No	0	0
0.19	0.005	0.03	0.008	0.0001	1	No	0	0
0.1904	0.005	0.03	0.008	0.0001	1	No	0	0
0.1908	0.005	0.03	0.008	0.0001	1	No	0	0
0.1912	0.005	0.03	0.008	0.0001	1	No	0	0
0.1916	0.005	0.03	0.008	0.0001	1	No	0	0
0.192	0.005	0.03	0.008	0.0001	1	No	0	0
0.1924	0.005	0.03	0.008	0.0001	1	No	0	0
0.1928	0.005	0.03	0.008	0.0001	1	No	0	0
0.1932	0.005	0.03	0.008	0.0001	1	No	0	0
0.1936	0.005	0.03	0.008	0.0001	1	No	0	0
0.194	0.005	0.03	0.008	0.0001	1	No	0	0
0.1944	0.005	0.03	0.008	0.0001	1	No	0	0
0.1948	0.005	0.03	0.008	0.0001	1	No	0	0
0.1952	0.005	0.03	0.008	0.0001	1	No	0	0
0.1956	0.005	0.03	0.008	0.0001	1	No	0	0
0.196	0.005	0.03	0.008	0.0001	1	No	0	0
0.1964	0.005	0.03	0.008	0.0001	1	No	0	0
0.1968	0.005	0.03	0.008	0.0001	1	No	0	0
0.1972	0.005	0.03	0.008	0.0001	1	No	0	0
0.1976	0.005	0.03	0.008	0.0001	1	No	0	0
0.198	0.005	0.03	0.008	0.0001	1	No	0	0
0.1984	0.005	0.03	0.008	0.0001	1	No	0	0
0.1988	0.005	0.03	0.008	0.0001	1	No	0	0
0.1992	0.005	0.03	0.008	0.0001	1	No	0	0
0.1996	0.005	0.03	0.008	0.0001	1	No	0	0
0.2	0.005	0.03	0.008	0.0001	1	No	0	0
0.2004	0.005	0.03	0.008	0.0001	1	No	0	0
0.2008	0.005	0.03	0.008	0.0001	1	No	0	0
0.2012	0.005	0.03	0.008	0.0001	1	No	0	0
0.2016	0.005	0.03	0.008	0.0001	1	No	0	0
0.202	0.005	0.03	0.008	0.0001	1	No	0	0
0.2024	0.005	0.03	0.008	0.0001	1	No	0	0
0.2028	0.005	0.03	0.008	0.0001	1	No	0	0
0.2032	0.005	0.03	0.008	0.0001	1	No	0	0
0.2036	0.005	0.03	0.008	0.0001	1	No	0	0
0.204	0.005	0.03	0.008	0.0001	1	No	0	0
0.2044	0.005	0.03	0.008	0.0001	1	No	0	0
0.2048	0.005	0.03	0.008	0.0001	1	No	0	0
0.2052	0.005	0.03	0.008	0.0001	1	No	0	0
0.2056	0.005	0.03	0.008	0.0001	1	No	0	0
0.206	0.005	0.03	0.008	0.0001	1	No	0	0
0.2064	0.005	0.03	0.008	0.0001	1	No	0	0
0.2068	0.005	0.03	0.008	0.0001	1	No	0	0
0.2072	0.005	0.03	0.008	0.0001	1	No	0	0
0.2076	0.005	0.03	0.008	0.0001	1	No	0	0
0.208	0.005	0.03	0.008	0.0001	1	No	0	0
0.2084	0.005	0.03	0.008	0.0001	1	No	0	0
0.2088	0.005	0.03	0.008	0.0001	1	No	0	0
0.2092	0.005	0.03	0.008	0.0001	1	No	0	0
0.2096	0.005	0.03	0.008	0.0001	1	No	0	0
0.21	0.005	0.03	0.008	0.0001	1	No	0	0
0.2104	0.005	0.03	0.008	0.0001	1	No	0	0
0.2108	0.005	0.03	0.008	0.0001	1	No	0	0
0.2112	0.005	0.03	0.008	0.0001	1	No	0	0
0.2116	0.005	0.03	0.008	0.0001	1	No	0	0
0.212	0.005	0.03	0.008	0.0001	1	No	0	0
0.2124	0.005	0.03	0.008	0.0001	1	No	0	0
0.2128	0.005	0.03	0.008	0.0001	1	No	0	0
0.2132	0.005	0.03	0.008	0.0001	1	No	0	0
0.2136	0.005	0.03	0.008	0.0001	1	No	0	0
0.214	0.005	0.03	0.008	0.0001	1	No	0	0
0.2144	0.005	0.03	0.008	0.0001	1	No	0	0
0.2148	0.005	0.03	0.008	0.0001	1	No	0	0
0.2152	0.005	0.03	0.008	0.0001	1	No	0	0
0.2156	0.005	0.03	0.008	0.0001	1	No	0	0
0.216	0.005	0.03	0.008	0.0001	1	No	0	0
0.2164	0.005	0.03	0.008	0.0001	1	No	0	0
0.2168	0.005	0.03	0.008	0.0001	1	No	0	0
0.2172	0.005	0.03	0.008	0.0001	1	No	0	0
0.2176	0.005	0.03	0.008	0.0001	1	No	0	0
0.218	0.005	0.03	0.008	0.0001	1	No	0	0
0.2184	0.005	0.03	0.008	0.0001	1	No	0	0
0.2188	0.005	0.03	0.008	0.0001	1	No	0	0
0.2192	0.005	0.03	0.008	0.0001	1	No	0	0
0.2196	0.005	0.03	0.008	0.0001	1	No	0	0
0.22	0.005	0.03	0.008	0.0001	1	No	0	0
0.2204	0.005	0.03	0.008	0.0001	1	No	0	0
0.2208	0.005	0.03	0.008	0.0001	1	No	0	0
0.2212	0.005	0.03	0.008	0.0001	1	No	0	0
0.2216	0.005	0.03	0.008	0.0001	1	No	0	0
0.222	0.005	0.03	0.008	0.0001	1	No	0	0
0.2224	0.005	0.03	0.008	0.0001	1	No	0	0
0.2228	0.005	0.03	0.008	0.0001	1	No	0	0
0.2232	0.005	0.03	0.008	0.0001	1	No	0	0
0.2236	0.005	0.03	0.008	0.0001	1	No	0	0
0.224	0.005	0.03	0.008	0.0001	1	No	0	0
0.2244	0.005	0.03	0.008	0.0001	1	No	0	0
0.2248	0.005	0.03	0.008	0.0001	1	No	0	0
0.2252	0.005	0.03	0.008	0.0001	1	No	0	0
0.2256	0.005	0.03	0.008	0.0001	1	No	0	0
0.226	0.005	0.03	0.008	0.0001	1	No	0	0
0.2264	0.005	0.03	0.008	0.0001	1	No	0	0
0.2268	0.005	0.03	0.008	0.0001	1	No	0	0
0.2272	0.005	0.03	0.008	0.0001	1	No	0	0
0.2276	0.005	0.03	0.008	0.0001	1	No	0	0
0.228	0.005	0.03	0.008	0.0001	1	No	0	0
0.2284	0.005	0.03	0.008	0.0001	1	No	0	0
0.2288	0.005	0.03	0.008	0.0001	1	No	0	0
0.2292	0.005	0.03	0.008	0.0001	1	No	0	0
0.2296	0.005	0.03	0.008	0.0001	1	No	0	0
0.23	0.005	0.03	0.008	0.0001	1	No	0	0
0.2304	0.005	0.03	0.008	0.0001	1	No	0	0
0.2308	0.005	0.03	0.008	0.0001	1	No	0	0
0.2312	0.005	0.03	0.008	0.0001	1	No	0	0
0.2316	0.005	0.03	0.008	0.0001	1	No	0	0
0.232	0.005	0.03	0.008	0.0001	1	No	0	0
0.2324	0.005	0.03	0.008	0.0001	1	No	0	0
0.2328	0.005	0.03	0.008	0.0001	1	No	0	0
0.2332	0.005	0.03	0.008	0.0001	1	No	0	0
0.2336	0.005	0.03	0.008	0.0001	1	No	0	0
0.234	0.005	0.03	0.008	0.0001	1	No	0	0
0.2344	0.005	0.03	0.008	0.0001	1	No	0	0
0.2348	0.005	0.03	0.008	0.0001	1	No	0	0
0.2352	0.005	0.03	0.008	0.0001	1	No	0	0
0.2356	0.005	0.03	0.008	0.0001	1	No	0	0
0.236	0.005	0.03	0.008	0.0001	1	No	0	0
0.2364	0.005	0.03	0.008	0.0001	1	No	0	0
0.2368	0.005	0.03	0.008	0.0001	1	No	0	0
0.2372	0.005	0.03	0.008	0.0001	1	No	0	0
0.2376	0.005	0.03	0.008	0.0001	1	No	0	0
0.238	0.005	0.03	0.008	0.0001	1	No	0	0
0.2384	0.005	0.03	0.008	0.0001	1	No	0	0
0.2388	0.005	0.03	0.008	0.0001	1	No	0	0
0.2392	0.005	0.03	0.008	0.0001	1	No	0	0
0.2396	0.005	0.03	0.008	0.0001	1	No	0	0
0.24	0.005	0.03	0.008	0.0001	1	No	0	0
0.2404	0.005	0.03	0.008	0.0001	1	No	0	0
0.2408	0.005	0.03	0.008	0.0001	1	No	0	0
0.2412	0.005	0.03	0.008	0.0001	1	No	0	0
0.2416	0.005	0.03	0.008	0.0001	1	No	0	0
0.242	0.005	0.03	0.008	0.0001	1	No	0	0
0.2424	0.005	0.03	0.008	0.0001	1	No	0	0
0.2428	0.005	0.03	0.008	0.0001	1	No	0	0
0.2432	0.005	0.03	0.008	0.0001	1	No	0	0
0.2436	0.005	0.03	0.008	0.0001	1	No	0	0
0.244	0.005	0.03	0.008	0.0001	1	No	0	0
0.2444	0.005	0.03	0.008	0.0001	1	No	0	0
0.2448	0.005	0.03	0.008	0.0001	1	No	0	0
0.2452	0.005	0.03	0.008	0.0001	1	No	0	0
0.2456	0.005	0.03	0.008	0.0001	1	No	0	0
0.246	0.005	0.03	0.008	0.0001	1	No	0	0
0.2464	0.005	0.03	0.008	0.0001	1	No	0	0
0.2468	0.005	0.03	0.008	0.0001	1	No	0	0
0.2472	0.005	0.03	0.008	0.0001	1	No	0	0
0.2476	0.005	0.03	0.008	0.0001	1	No	0	0
0.248	0.005	0.03	0.008	0.0001	1	No	0	0
0.2484	0.005	0.03	0.008	0.0001	1	No	0	0
0.2488	0.005	0.03	0.008	0.0001	1	No	0	0
0.2492	0.005	0.03	0.008	0.0001	1	No	0	0
0.2496	0.005	0.03	0.008	0.0001	1	No	0	0
0.25	0.005	0.03	0.008	0.0001	1	No	0	0
0.2504	0.005	0.03	0.008	0.0001	1	No	0	0
0.2508	0.005	0.03	0.008	0.0001	1	No	0	0
0.2512	0.005	0.03	0.008	0.0001	1	No	0	0
0.2516	0.005	0.03	0.008	0.0001	1	No	0	0
0.252	0.005	0.03	0.008	0.0001	1	No	0	0
0.2524	0.005	0.03	0.008	0.0001	1	No	0	0
0.2528	0.005	0.03	0.008	0.0001	1	No	0	0
0.2532	0.005	0.03	0.008	0.0001	1	No	0	0
0.2536	0.005	0.03	0.008	0.0001	1	No	0	0
0.254	0.005	0.03	0.008	0.0001	1	No	0	0
0.2544	0.005	0.03	0.008	0.0001	1	No	0	0
0.2548	0.005	0.03	0.008	0.0001	1	No	0	0
0.2552	0.005	0.03	0.008	0.0001	1	No	0	0
0.2556	0.005	0.03	0.008	0.0001	1	No	0	0
0.256	0.005	0.03	0.008	0.0001	1	No	0	0
0.2564	0.005	0.03	0.008	0.0001	1	No	0	0
0.2568	0.005	0.03	0.008	0.0001	1	No	0	0
0.2572	0.005	0.03	0.008	0.0001	1	No	0	0
0.2576	0.005	0.03	0.008	0.0001	1	No	0	0
0.258	0.005	0.03	0.008	0.0001	1	No	0	0
0.2584	0.005	0.03	0.008	0.0001	1	No	0	0
0.2588	0.005	0.03	0.008	0.0001	1	No	0	0
0.2592	0.005	0.03	0.008	0.0001	1	No	0	0
0.2596	0.005	0.03	0.008	0.0001	1	No	0	0
0.26	0.005	0.03	0.008	0.0001	1	No	0	0
0.2604	0.005	0.03	0.008	0.0001	1	No	0	0
0.2608	0.005	0.03	0.008	0.0001	1	No	0	0
0.2612	0.005	0.03	0.008	0.0001	1	No	0	0
0.2616	0.005	0.03	0.008	0.0001	1	No	0	0
0.262	0.005	0.03	0.008	0.0001	1	No	0	0
0.2624	0.005	0.03	0.008	0.0001	1	No	0	0
0.2628	0.005	0.03	0.008	0.0001	1	No	0	0
0.2632	0.005	0.03	0.008	0.0001	1	No	0	0
0.2636	0.005	0.03	0.008	0.0001	1	No	0	0
0.264	0.005	0.03	0.008	0.0001	1	No	0	0
0.2644	0.005	0.03	0.008	0.0001	1	No	0	0
0.2648	0.005	0.03	0.008	0.0001	1	No	0	0
0.2652	0.005	0.03	0.008	0.0001	1	No	0	0
0.2656	0.005	0.03	0.008	0.0001	1	No	0	0
0.266	0.005	0.03	0.008	0.0001	1	No	0	0
0.2664	0.005	0.03	0.008	0.0001	1	No	0	0
0.2668	0.005	0.03	0.008	0.0001	1	No	0	0
0.2672	0.005	0.03	0.008	0.0001	1	No	0	0
0.2676	0.005	0.03	0.008	0.0001	1	No	0	0
0.268	0.005	0.03	0.008	0.0001	1	No	0	0
0.2684	0.005	0.03	0.008	0.0001	1	No	0	0
0.2688	0.005	0.03	0.008	0.0001	1	No	0	0
0.2692	0.005	0.03	0.008	0.0001	1	No	0	0
0.2696	0.005	0.03	0.008	0.0001	1	No	0	0
0.27	0.005	0.03	0.008	0.0001	1	No	0	0
0.2704	0.005	0.03	0.008	0.0001	1	No	0	0
0.2708	0.005	0.03	0.008	0.0001	1	No	0	0
0.2712	0.005	0.03	0.008	0.0001	1	No	0	0
0.2716	0.005	0.03	0.008	0.0001	1	No	0	0
0.272	0.005	0.03	0.008	0.0001	1	No	0	0
0.2724	0.005	0.03	0.008	0.0001	1	No	0	0
0.2728	0.005	0.03	0.008	0.0001	1	No	0	0
0.2732	0.005	0.03	0.008	0.0001	1	No	0	0
0.2736	0.005	0.03	0.008	0.0001	1	No	0	0
0.274	0.005	0.03	0.008	0.0001	1	No	0	0
0.2744	0.005	0.03	0.008	0.0001	1	No	0	0
0.2748	0.005	0.03	0.008	0.0001	1	No	0	0
0.2752	0.005	0.03	0.008	0.0001	1	No	0	0
0.2756	0.005	0.03	0.008	0.0001	1	No	0	0
0.276	0.005	0.03	0.008	0.0001	1	No	0	0
0.2764	0.005	0.03	0.008	0.0001	1	No	0	0
0.2768	0.005	0.03	0.008	0.0001	1	No	0	0
0.2772	0.005	0.03	0.008	0.0001	1	No	0	0
0.2776	0.005	0.03	0.008	0.0001	1	No	0	0
0.278	0.005	0.03	0.008	0.0001	1	No	0	0
0.2784	0.005	0.03	0.008	0.0001	1	No	0	0
0.2788	0.005	0.03	0.008	0.0001	1	No	0	0
0.2792	0.005	0.03	0.008	0.0001	1	No	0	0
0.2796	0.005	0.03	0.008	0.0001	1	No	0	0
0.28	0.005	0.03	0.008	0.0001	1	No	0	0
0.2804	0.005	0.03	0.008	0.0001	1	No	0	0
0.2808	0.005	0.03	0.008	0.0001	1	No	0	0
0.2812	0.005	0.03	0.008	0.0001	1	No	0	0
0.2816	0.005	0.03	0.008	0.0001	1	No	0	0
0.282	0.005	0.03	0.008	0.0001	1	No	0	0
0.2824	0.005	0.03	0.008	0.0001	1	No	0	0
0.2828	0.005	0.03	0.008	0.0001	1	No	0	0
0.2832	0.005	0.03	0.008	0.0001	1	No	0	0
0.2836	0.005	0.03	0.008	0.0001	1	No	0	0
0.284	0.005	0.03	0.008	0.0001	1	No	0	0
0.2844	0.005	0.03	0.008	0.0001	1	No	0	0
0.2848	0.005	0.03	0.008	0.0001	1	No	0	0
0.2852	0.005	0.03	0.008	0.0001	1	No	0	0
0.2856	0.005	0.03	0.008	0.0001	1	No	0	0
0.286	0.005	0.03	0.008	0.0001	1	No	0	0
0.2864	0.005	0.03	0.008	0.0001	1	No	0	0
0.2868	0.005	0.03	0.008	0.0001	1	No	0	0
0.2872	0.005	0.03	0.008	0.0001	1	No	0	0
0.2876	0.005	0.03	0.008	0.0001	1	No	0	0
0.288	0.005	0.03	0.008	0.0001	1	No	0	0
0.2884	0.005	0.03	0.008	0.0001	1	No	0	0
0.2888	0.005	0.03	0.008	0.0001	1	No	0	0
0.2892	0.005	0.03	0.008	0.0001	1	No	0	0
0.2896	0.005	0.03	0.008	0.0001	1	No	0	0
0.29	0.005	0.03	0.008	0.0001	1	No	0	0
0.2904	0.005	0.03	0.008	0.0001	1	No	0	0
0.2908	0.005	0.03	0.008	0.0001	1	No	0	0
0.2912	0.005	0.03	0.008	0.0001	1	No	0	0
0.2916	0.005	0.03	0.008	0.0001	1	No	0	0
0.292	0.005	0.03	0.008	0.0001	1	No	0	0
0.2924	0.005	0.03	0.008	0.0001	1	No	0	0
0.2928	0.005	0.03	0.008	0.0001	1	No	0	0
0.2932	0.005	0.03	0.008	0.0001	1	No	0	0
0.2936	0.005	0.03	0.008	0.0001	1	No	0	0
0.294	0.005	0.03	0.008	0.0001	1	No	0	0
0.2944	0.005	0.03	0.008	0.0001	1	No	0	0
0.2948	0.005	0.03	0.008	0.0001	1	No	0	0
0.2952	0.005	0.03	0.008	0.0001	1	No	0	0
0.2956	0.005	0.03	0.008	0.0001	1	No	0	0
0.296	0.005	0.03	0.008	0.0001	1	No	0	0
0.2964	0.005	0.03	0.008	0.0001	1	No	0	0
0.2968	0.005	0.03	0.008	0.0001	1	No	0	0
0.2972	0.005	0.03	0.008	0.0001	1	No	0	0
0.2976	0.005	0.03	0.008	0.0001	1	No	0	0
0.298	0.005	0.03	0.008	0.0001	1	No	0	0
0.2984	0.005	0.03	0.008	0.0001	1	No	0	0
0.2988	0.005	0.03	0.008	0.0001	1	No	0	0
0.2992	0.005	0.03	0.008	0.0001	1	No	0	0
0.2996	0.005	0.03	0.008	0.0001	1	No	0	0
0.3	0.005	0.03	0.008	0.0001	1	No	0	0
0.0004	0.005	0.03	0.012	0.0001	1	No	0	0
0.0008	0.005	0.03	0.012	0.0001	1	No	0	0
0.0012	0.005	0.03	0.012	0.0001	1	No	0	0
0.0016	0.005	0.03	0.012	0.0001	1	No	0	0
0.002	0.005	0.03	0.012	0.0001	1	No	0	0
0.0024	0.005	0.03	0.012	0.0001	1	No	0	0
0.0028	0.005	0.03	0.012	0.0001	1	No	0	0
0.0032	0.005	0.03	0.012	0.0001	1	No	0	0
0.0036	0.005	0.03	0.012	0.0001	1	No	0	0
0.004	0.005	0.03	0.012	0.0001	1	No	0	0
0.0044	0.005	0.03	0.012	0.0001	1	No	0	0
0.0048	0.005	0.03	0.012	0.0001	1	No	0	0
0.0052	0.005	0.03	0.012	0.0001	1	No	0	0
0.0056	0.005	0.03	0.012	0.0001	1	No	0	0
0.006	0.005	0.03	0.012	0.0001	1	No	0	0
0.0064	0.005	0.03	0.012	0.0001	1	No	0	0
0.0068	0.005	0.03	0.012	0.0001	1	No	0	0
0.0072	0.005	0.03	0.012	0.0001	1	No	0	0
0.0076	0.005	0.03	0.012	0.0001	1	No	0	0
0.008	0.005	0.03	0.012	0.0001	1	No	0	0
0.0084	0.005	0.03	0.012	0.0001	1	No	0	0
0.0088	0.005	0.03	0.012	0.0001	1	No	0	0
0.0092	0.005	0.03	0.012	0.0001	1	No	0	0
0.0096	0.005	0.03	0.012	0.0001	1	No	0	0
0.01	0.005	0.03	0.012	0.0001	1	No	0	0
0.0104	0.005	0.03	0.012	0.0001	1	No	0	0
0.0108	0.005	0.03	0.012	0.0001	1	No	0	0
0.0112	0.005	0.03	0.012	0.0001	1	No	0	0
0.0116	0.005	0.03	0.012	0.0001	1	No	0	0
0.012	0.005	0.03	0.012	0.0001	1	No	0	0
0.0124	0.005	0.03	0.012	0.0001	1	No	0	0
0.0128	0.005	0.03	0.012	0.0001	1	No	0	0
0.0132	0.005	0.03	0.012	0.0001	1	No	0	0
0.0136	0.005	0.03	0.012	0.0001	1	No	0	0
0.014	0.005	0.03	0.012	0.0001	1	No	0	0
0.0144	0.005	0.03	0.012	0.0001	1	No	0	0
0.0148	0.005	0.03	0.012	0.0001	1	No	0	0
0.0152	0.005	0.03	0.012	0.0001	1	No	0	0
0.0156	0.005	0.03	0.012	0.0001	1	No	0	0
0.016	0.005	0.03	0.012	0.0001	1	No	0	0
0.0164	0.005	0.03	0.012	0.0001	1	No	0	0
0.0168	0.005	0.03	0.012	0.0001	1	No	0	0
0.0172	0.005	0.03	0.012	0.0001	1	No	0	0
0.0176	0.005	0.03	0.012	0.0001	1	No	0	0
0.018	0.005	0.03	0.012	0.0001	1	No	0	0
0.0184	0.005	0.03	0.012	0.0001	1	No	0	0
0.0188	0.005	0.03	0.012	0.0001	1	No	0	0
0.0192	0.005	0.03	0.012	0.0001	1	No	0	0
0.0196	0.005	0.03	0.012	0.0001	1	No	0	0
0.02	0.005	0.03	0.012	0.0001	1	No	0	0
0.0204	0.005	0.03	0.012	0.0001	1	No	0	0
0.0208	0.005	0.03	0.012	0.0001	1	No	0	0
0.0212	0.005	0.03	0.012	0.0001	1	No	0	0
0.0216	0.005	0.03	0.012	0.0001	1	No	0	0
0.022	0.005	0.03	0.012	0.0001	1	No	0	0
0.0224	0.005	0.03	0.012	0.0001	1	No	0	0
0.0228	0.005	0.03	0.012	0.0001	1	No	0	0
0.0232	0.005	0.03	0.012	0.0001	1	No	0	0
0.0236	0.005	0.03	0.012	0.0001	1	No	0	0
0.024	0.005	0.03	0.012	0.0001	1	No	0	0
0.0244	0.005	0.03	0.012	0.0001	1	No	0	0
0.0248	0.005	0.03	0.012	0.0001	1	No	0	0
0.0252	0.005	0.03	0.012	0.0001	1	No	0	0
0.0256	0.005	0.03	0.012	0.0001	1	No	0	0
0.026	0.005	0.03	0.012	0.0001	1	No	0	0
0.0264	0.005	0.03	0.012	0.0001	1	No	0	0
0.0268	0.005	0.03	0.012	0.0001	1	No	0	0
0.0272	0.005	0.03	0.012	0.0001	1	No	0	0
0.0276	0.005	0.03	0.012	0.0001	1	No	0	0
0.028	0.005	0.03	0.012	0.0001	1	No	0	0
0.0284	0.005	0.03	0.012	0.0001	1	No	0	0
0.0288	0.005	0.03	0.012	0.0001	1	No	0	0
0.0292	0.005	0.03	0.012	0.0001	1	No	0	0
0.0296	0.005	0.03	0.012	0.0001	1	No	0	0
0.03	0.005	0.03	0.012	0.0001	1	No	0	0
0.0304	0.005	0.03	0.012	0.0001	1	No	0	0
0.0308	0.005	0.03	0.012	0.0001	1	No	0	0
0.0312	0.005	0.03	0.012	0.0001	1	No	0	0
0.0316	0.005	0.03	0.012	0.0001	1	No	0	0
0.032	0.005	0.03	0.012	0.0001	1	No	0	0
0.0324	0.005	0.03	0.012	0.0001	1	No	0	0
0.0328	0.005	0.03	0.012	0.0001	1	No	0	0
0.0332	0.005	0.03	0.012	0.0001	1	No	0	0
0.0336	0.005	0.03	0.012	0.0001	1	No	0	0
0.034	0.005	0.03	0.012	0.0001	1	No	0	0
0.0344	0.005	0.03	0.012	0.0001	1	No	0	0
0.0348	0.005	0.03	0.012	0.0001	1	No	0	0
0.0352	0.005	0.03	0.012	0.0001	1	No	0	0
0.0356	0.005	0.03	0.012	0.0001	1	No	0	0
0.036	0.005	0.03	0.012	0.0001	1	No	0	0
0.0364	0.005	0.03	0.012	0.0001	1	No	0	0
0.0368	0.005	0.03	0.012	0.0001	1	No	0	0
0.0372	0.005	0.03	0.012	0.0001	1	No	0	0
0.0376	0.005	0.03	0.012	0.0001	1	No	0	0
0.038	0.005	0.03	0.012	0.0001	1	No	0	0
0.0384	0.005	0.03	0.012	0.0001	1	No	0	0
0.0388	0.005	0.03	0.012	0.0001	1	No	0	0
0.0392	0.005	0.03	0.012	0.0001	1	No	0	0
0.0396	0.005	0.03	0.012	0.0001	1	No	0	0
0.04	0.005	0.03	0.012	0.0001	1	No	0	0
0.0404	0.005	0.03	0.012	0.0001	1	No	0	0
0.0408	0.005	0.03	0.012	0.0001	1	No	0	0
0.0412	0.005	0.03	0.012	0.0001	1	No	0	0
0.0416	0.005	0.03	0.012	0.0001	1	No	0	0
0.042	0.005	0.03	0.012	0.0001	1	No	0	0
0.0424	0.005	0.03	0.012	0.0001	1	No	0	0
0.0428	0.005	0.03	0.012	0.0001	1	No	0	0
0.0432	0.005	0.03	0.012	0.0001	1	No	0	0
0.0436	0.005	0.03	0.012	0.0001	1	No	0	0
0.044	0.005	0.03	0.012	0.0001	1	No	0	0
0.0444	0.005	0.03	0.012	0.0001	1	No	0	0
0.0448	0.005	0.03	0.012	0.0001	1	No	0	0
0.0452	0.005	0.03	0.012	0.0001	1	No	0	0
0.0456	0.005	0.03	0.012	0.0001	1	No	0	0
0.046	0.005	0.03	0.012	0.0001	1	No	0	0
0.0464	0.005	0.03	0.012	0.0001	1	No	0	0
0.0468	0.005	0.03	0.012	0.0001	1	No	0	0
0.0472	0.005	0.03	0.012	0.0001	1	No	0	0
0.0476	0.005	0.03	0.012	0.0001	1	No	0	0
0.048	0.005	0.03	0.012	0.0001	1	No	0	0
0.0484	0.005	0.03	0.012	0.0001	1	No	0	0
0.0488	0.005	0.03	0.012	0.0001	1	No	0	0
0.0492	0.005	0.03	0.012	0.0001	1	No	0	0
0.0496	0.005	0.03	0.012	0.0001	1	No	0	0
0.05	0.005	0.03	0.012	0.0001	1	No	0	0
0.0504	0.005	0.03	0.012	0.0001	1	No	0	0
0.0508	0.005	0.03	0.012	0.0001	1	No	0	0
0.0512	0.005	0.03	0.012	0.0001	1	No	0	0
0.0516	0.005	0.03	0.012	0.0001	1	No	0	0
0.052	0.005	0.03	0.012	0.0001	1	No	0	0
0.0524	0.005	0.03	0.012	0.0001	1	No	0	0
0.0528	0.005	0.03	0.012	0.0001	1	No	0	0
0.0532	0.005	0.03	0.012	0.0001	1	No	0	0
0.0536	0.005	0.03	0.012	0.0001	1	No	0	0
0.054	0.005	0.03	0.012	0.0001	1	No	0	0
0.0544	0.005	0.03	0.012	0.0001	1	No	0	0
0.0548	0.005	0.03	0.012	0.0001	1	No	0	0
0.0552	0.005	0.03	0.012	0.0001	1	No	0	0
0.0556	0.005	0.03	0.012	0.0001	1	No	0	0
0.056	0.005	0.03	0.012	0.0001	1	No	0	0
0.0564	0.005	0.03	0.012	0.0001	1	No	0	0
0.0568	0.005	0.03	0.012	0.0001	1	No	0	0
0.0572	0.005	0.03	0.012	0.0001	1	No	0	0
0.0576	0.005	0.03	0.012	0.0001	1	No	0	0
0.058	0.005	0.03	0.012	0.0001	1	No	0	0
0.0584	0.005	0.03	0.012	0.0001	1	No	0	0
0.0588	0.005	0.03	0.012	0.0001	1	No	0	0
0.0592	0.005	0.03	0.012	0.0001	1	No	0	0
0.0596	0.005	0.03	0.012	0.0001	1	No	0	0
0.06	0.005	0.03	0.012	0.0001	1	No	0	0
0.0604	0.005	0.03	0.012	0.0001	1	No	0	0
0.0608	0.005	0.03	0.012	0.0001	1	No	0	0
0.0612	0.005	0.03	0.012	0.0001	1	No	0	0
0.0616	0.005	0.03	0.012	0.0001	1	No	0	0
0.062	0.005	0.03	0.012	0.0001	1	No	0	0
0.0624	0.005	0.03	0.012	0.0001	1	No	0	0
0.0628	0.005	0.03	0.012	0.0001	1	No	0	0
0.0632	0.005	0.03	0.012	0.0001	1	No	0	0
0.0636	0.005	0.03	0.012	0.0001	1	No	0	0
0.064	0.005	0.03	0.012	0.0001	1	No	0	0
0.0644	0.005	0.03	0.012	0.0001	1	No	0	0
0.0648	0.005	0.03	0.012	0.0001	1	No	0	0
0.0652	0.005	0.03	0.012	0.0001	1	No	0	0
0.0656	0.005	0.03	0.012	0.0001	1	No	0	0
0.066	0.005	0.03	0.012	0.0001	1	No	0	0
0.0664	0.005	0.03	0.012	0.0001	1	No	0	0
0.0668	0.005	0.03	0.012	0.0001	1	No	0	0
0.0672	0.005	0.03	0.012	0.0001	1	No	0	0
0.0676	0.005	0.03	0.012	0.0001	1	No	0	0
0.068	0.005	0.03	0.012	0.0001	1	No	0	0
0.0684	0.005	0.03	0.012	0.0001	1	No	0	0
0.0688	0.005	0.03	0.012	0.0001	1	No	0	0
0.0692	0.005	0.03	0.012	0.0001	1	No	0	0
0.0696	0.005	0.03	0.012	0.0001	1	No	0	0
0.07	0.005	0.03	0.012	0.0001	1	No	0	0
0.0704	0.005	0.03	0.012	0.0001	1	No	0	0
0.0708	0.005	0.03	0.012	0.0001	1	No	0	0
0.0712	0.005	0.03	0.012	0.0001	1	No	0	0
0.0716	0.005	0.03	0.012	0.0001	1	No	0	0
0.072	0.005	0.03	0.012	0.0001	1	No	0	0
0.0724	0.005	0.03	0.012	0.0001	1	No	0	0
0.0728	0.005	0.03	0.012	0.0001	1	No	0	0
0.0732	0.005	0.03	0.012	0.0001	1	No	0	0
0.0736	0.005	0.03	0.012	0.0001	1	No	0	0
0.074	0.005	0.03	0.012	0.0001	1	No	0	0
0.0744	0.005	0.03	0.012	0.0001	1	No	0	0
0.0748	0.005	0.03	0.012	0.0001	1	No	0	0
0.0752	0.005	0.03	0.012	0.0001	1	No	0	0
0.0756	0.005	0.03	0.012	0.0001	1	No	0	0
0.076	0.005	0.03	0.012	0.0001	1	No	0	0
0.0764	0.005	0.03	0.012	0.0001	1	No	0	0
0.0768	0.005	0.03	0.012	0.0001	1	No	0	0
0.0772	0.005	0.03	0.012	0.0001	1	No	0	0
0.0776	0.005	0.03	0.012	0.0001	1	No	0	0
0.078	0.005	0.03	0.012	0.0001	1	No	0	0
0.0784	0.005	0.03	0.012	0.0001	1	No	0	0
0.0788	0.005	0.03	0.012	0.0001	1	No	0	0
0.0792	0.005	0.03	0.012	0.0001	1	No	0	0
0.0796	0.005	0.03	0.012	0.0001	1	No	0	0
0.08	0.005	0.03	0.012	0.0001	1	No	0	0
0.0804	0.005	0.03	0.012	0.0001	1	No	0	0
0.0808	0.005	0.03	0.012	0.0001	1	No	0	0
0.0812	0.005	0.03	0.012	0.0001	1	No	0	0
0.0816	0.005	0.03	0.012	0.0001	1	No	0	0
0.082	0.005	0.03	0.012	0.0001	1	No	0	0
0.0824	0.005	0.03	0.012	0.0001	1	No	0	0
0.0828	0.005	0.03	0.012	0.0001	1	No	0	0
0.0832	0.005	0.03	0.012	0.0001	1	No	0	0
0.0836	0.005	0.03	0.012	0.0001	1	No	0	0
0.084	0.005	0.03	0.012	0.0001	1	No	0	0
0.0844	0.005	0.03	0.012	0.0001	1	No	0	0
0.0848	0.005	0.03	0.012	0.0001	1	No	0	0
0.0852	0.005	0.03	0.012	0.0001	1	No	0	0
0.0856	0.005	0.03	0.012	0.0001	1	No	0	0
0.086	0.005	0.03	0.012	0.0001	1	No	0	0
0.0864	0.005	0.03	0.012	0.0001	1	No	0	0
0.0868	0.005	0.03	0.012	0.0001	1	No	0	0
0.0872	0.005	0.03	0.012	0.0001	1	No	0	0
0.0876	0.005	0.03	0.012	0.0001	1	No	0	0
0.088	0.005	0.03	0.012	0.0001	1	No	0	0
0.0884	0.005	0.03	0.012	0.0001	1	No	0	0
0.0888	0.005	0.03	0.012	0.0001	1	No	0	0
0.0892	0.005	0.03	0.012	0.0001	1	No	0	0
0.0896	0.005	0.03	0.012	0.0001	1	No	0	0
0.09	0.005	0.03	0.012	0.0001	1	No	0	0
0.0904	0.005	0.03	0.012	0.0001	1	No	0	0
0.0908	0.005	0.03	0.012	0.0001	1	No	0	0
0.0912	0.005	0.03	0.012	0.0001	1	No	0	0
0.0916	0.005	0.03	0.012	0.0001	1	No	0	0
0.092	0.005	0.03	0.012	0.0001	1	No	0	0
0.0924	0.005	0.03	0.012	0.0001	1	No	0	0
0.0928	0.005	0.03	0.012	0.0001	1	No	0	0
0.0932	0.005	0.03	0.012	0.0001	1	No	0	0
0.0936	0.005	0.03	0.012	0.0001	1	No	0	0
0.094	0.005	0.03	0.012	0.0001	1	No	0	0
0.0944	0.005	0.03	0.012	0.0001	1	No	0	0
0.0948	0.005	0.03	0.012	0.0001	1	No	0	0
0.0952	0.005	0.03	0.012	0.0001	1	No	0	0
0.0956	0.005	0.03	0.012	0.0001	1	No	0	0
0.096	0.005	0.03	0.012	0.0001	1	No	0	0
0.0964	0.005	0.03	0.012	0.0001	1	No	0	0
0.0968	0.005	0.03	0.012	0.0001	1	No	0	0
0.0972	0.005	0.03	0.012	0.0001	1	No	0	0
0.0976	0.005	0.03	0.012	0.0001	1	No	0	0
0.098	0.005	0.03	0.012	0.0001	1	No	0	0
0.0984	0.005	0.03	0.012	0.0001	1	No	0	0
0.0988	0.005	0.03	0.012	0.0001	1	No	0	0
0.0992	0.005	0.03	0.012	0.0001	1	No	0	0
0.0996	0.005	0.03	0.012	0.0001	1	No	0	0
0.1	0.005	0.03	0.012	0.0001	1	No	0	0
0.1004	0.005	0.03	0.012	0.0001	1	No	0	0
0.1008	0.005	0.03	0.012	0.0001	1	No	0	0
0.1012	0.005	0.03	0.012	0.0001	1	No	0	0
0.1016	0.005	0.03	0.012	0.0001	1	No	0	0
0.102	0.005	0.03	0.012	0.0001	1	No	0	0
0.1024	0.005	0.03	0.012	0.0001	1	No	0	0
0.1028	0.005	0.03	0.012	0.0001	1	No	0	0
0.1032	0.005	0.03	0.012	0.0001	1	No	0	0
0.1036	0.005	0.03	0.012	0.0001	1	No	0	0
0.104	0.005	0.03	0.012	0.0001	1	No	0	0
0.1044	0.005	0.03	0.012	0.0001	1	No	0	0
0.1048	0.005	0.03	0.012	0.0001	1	No	0	0
0.1052	0.005	0.03	0.012	0.0001	1	No	0	0
0.1056	0.005	0.03	0.012	0.0001	1	No	0	0
0.106	0.005	0.03	0.012	0.0001	1	No	0	0
0.1064	0.005	0.03	0.012	0.0001	1	No	0	0
0.1068	0.005	0.03	0.012	0.0001	1	No	0	0
0.1072	0.005	0.03	0.012	0.0001	1	No	0	0
0.1076	0.005	0.03	0.012	0.0001	1	No	0	0
0.108	0.005	0.03	0.012	0.0001	1	No	0	0
0.1084	0.005	0.03	0.012	0.0001	1	No	0	0
0.1088	0.005	0.03	0.012	0.0001	1	No	0	0
0.1092	0.005	0.03	0.012	0.0001	1	No	0	0
0.1096	0.005	0.03	0.012	0.0001	1	No	0	0
0.11	0.005	0.03	0.012	0.0001	1	No	0	0
0.1104	0.005	0.03	0.012	0.0001	1	No	0	0
0.1108	0.005	0.03	0.012	0.0001	1	No	0	0
0.1112	0.005	0.03	0.012	0.0001	1	No	0	0
0.1116	0.005	0.03	0.012	0.0001	1	No	0	0
0.112	0.005	0.03	0.012	0.0001	1	No	0	0
0.1124	0.005	0.03	0.012	0.0001	1	No	0	0
0.1128	0.005	0.03	0.012	0.0001	1	No	0	0
0.1132	0.005	0.03	0.012	0.0001	1	No	0	0
0.1136	0.005	0.03	0.012	0.0001	1	No	0	0
0.114	0.005	0.03	0.012	0.0001	1	No	0	0
0.1144	0.005	0.03	0.012	0.0001	1	No	0	0
0.1148	0.005	0.03	0.012	0.0001	1	No	0	0
0.1152	0.005	0.03	0.012	0.0001	1	No	0	0
0.1156	0.005	0.03	0.012	0.0001	1	No	0	0
0.116	0.005	0.03	0.012	0.0001	1	No	0	0
0.1164	0.005	0.03	0.012	0.0001	1	No	0	0
0.1168	0.005	0.03	0.012	0.0001	1	No	0	0
0.1172	0.005	0.03	0.012	0.0001	1	No	0	0
0.1176	0.005	0.03	0.012	0.0001	1	No	0	0
0.118	0.005	0.03	0.012	0.0001	1	No	0	0
0.1184	0.005	0.03	0.012	0.0001	1	No	0	0
0.1188	0.005	0.03	0.012	0.0001	1	No	0	0
0.1192	0.005	0.03	0.012	0.0001	1	No	0	0
0.1196	0.005	0.03	0.012	0.0001	1	No	0	0
0.12	0.005	0.03	0.012	0.0001	1	No	0	0
0.1204	0.005	0.03	0.012	0.0001	1	No	0	0
0.1208	0.005	0.03	0.012	0.0001	1	No	0	0
0.1212	0.005	0.03	0.012	0.0001	1	No	0	0
0.1216	0.005	0.03	0.012	0.0001	1	No	0	0
0.122	0.005	0.03	0.012	0.0001	1	No	0	0
0.1224	0.005	0.03	0.012	0.0001	1	No	0	0
0.1228	0.005	0.03	0.012	0.0001	1	No	0	0
0.1232	0.005	0.03	0.012	0.0001	1	No	0	0
0.1236	0.005	0.03	0.012	0.0001	1	No	0	0
0.124	0.005	0.03	0.012	0.0001	1	No	0	0
0.1244	0.005	0.03	0.012	0.0001	1	No	0	0
0.1248	0.005	0.03	0.012	0.0001	1	No	0	0
0.1252	0.005	0.03	0.012	0.0001	1	No	0	0
0.1256	0.005	0.03	0.012	0.0001	1	No	0	0
0.126	0.005	0.03	0.012	0.0001	1	No	0	0
0.1264	0.005	0.03	0.012	0.0001	1	No	0	0
0.1268	0.005	0.03	0.012	0.0001	1	No	0	0
0.1272	0.005	0.03	0.012	0.0001	1	No	0	0
0.1276	0.005	0.03	0.012	0.0001	1	No	0	0
0.128	0.005	0.03	0.012	0.0001	1	No	0	0
0.1284	0.005	0.03	0.012	0.0001	1	No	0	0
0.1288	0.005	0.03	0.012	0.0001	1	No	0	0
0.1292	0.005	0.03	0.012	0.0001	1	No	0	0
0.1296	0.005	0.03	0.012	0.0001	1	No	0	0
0.13	0.005	0.03	0.012	0.0001	1	No	0	0
0.1304	0.005	0.03	0.012	0.0001	1	No	0	0
0.1308	0.005	0.03	0.012	0.0001	1	No	0	0
0.1312	0.005	0.03	0.012	0.0001	1	No	0	0
0.1316	0.005	0.03	0.012	0.0001	1	No	0	0
0.132	0.005	0.03	0.012	0.0001	1	No	0	0
0.1324	0.005	0.03	0.012	0.0001	1	No	0	0
0.1328	0.005	0.03	0.012	0.0001	1	No	0	0
0.1332	0.005	0.03	0.012	0.0001	1	No	0	0
0.1336	0.005	0.03	0.012	0.0001	1	No	0	0
0.134	0.005	0.03	0.012	0.0001	1	No	0	0
0.1344	0.005	0.03	0.012	0.0001	1	No	0	0
0.1348	0.005	0.03	0.012	0.0001	1	No	0	0
0.1352	0.005	0.03	0.012	0.0001	1	No	0	0
0.1356	0.005	0.03	0.012	0.0001	1	No	0	0
0.136	0.005	0.03	0.012	0.0001	1	No	0	0
0.1364	0.005	0.03	0.012	0.0001	1	No	0	0
0.1368	0.005	0.03	0.012	0.0001	1	No	0	0
0.1372	0.005	0.03	0.012	0.0001	1	No	0	0
0.1376	0.005	0.03	0.012	0.0001	1	No	0	0
0.138	0.005	0.03	0.012	0.0001	1	No	0	0
0.1384	0.005	0.03	0.012	0.0001	1	No	0	0
0.1388	0.005	0.03	0.012	0.0001	1	No	0	0
0.1392	0.005	0.03	0.012	0.0001	1	No	0	0
0.1396	0.005	0.03	0.012	0.0001	1	No	0	0
0.14	0.005	0.03	0.012	0.0001	1	No	0	0
0.1404	0.005	0.03	0.012	0.0001	1	No	0	0
0.1408	0.005	0.03	0.012	0.0001	1	No	0	0
0.1412	0.005	0.03	0.012	0.0001	1	No	0	0
0.1416	0.005	0.03	0.012	0.0001	1	No	0	0
0.142	0.005	0.03	0.012	0.0001	1	No	0	0
0.1424	0.005	0.03	0.012	0.0001	1	No	0	0
0.1428	0.005	0.03	0.012	0.0001	1	No	0	0
0.1432	0.005	0.03	0.012	0.0001	1	No	0	0
0.1436	0.005	0.03	0.012	0.0001	1	No	0	0
0.144	0.005	0.03	0.012	0.0001	1	No	0	0
0.1444	0.005	0.03	0.012	0.0001	1	No	0	0
0.1448	0.005	0.03	0.012	0.0001	1	No	0	0
0.1452	0.005	0.03	0.012	0.0001	1	No	0	0
0.1456	0.005	0.03	0.012	0.0001	1	No	0	0
0.146	0.005	0.03	0.012	0.0001	1	No	0	0
0.1464	0.005	0.03	0.012	0.0001	1	No	0	0
0.1468	0.005	0.03	0.012	0.0001	1	No	0	0
0.1472	0.005	0.03	0.012	0.0001	1	No	0	0
0.1476	0.005	0.03	0.012	0.0001	1	No	0	0
0.148	0.005	0.03	0.012	0.0001	1	No	0	0
0.1484	0.005	0.03	0.012	0.0001	1	No	0	0
0.1488	0.005	0.03	0.012	0.0001	1	No	0	0
0.1492	0.005	0.03	0.012	0.0001	1	No	0	0
0.1496	0.005	0.03	0.012	0.0001	1	No	0	0
0.15	0.005	0.03	0.012	0.0001	1	No	0	0
0.1504	0.005	0.03	0.012	0.0001	1	No	0	0
0.1508	0.005	0.03	0.012	0.0001	1	No	0	0
0.1512	0.005	0.03	0.012	0.0001	1	No	0	0
0.1516	0.005	0.03	0.012	0.0001	1	No	0	0
0.152	0.005	0.03	0.012	0.0001	1	No	0	0
0.1524	0.005	0.03	0.012	0.0001	1	No	0	0
0.1528	0.005	0.03	0.012	0.0001	1	No	0	0
0.1532	0.005	0.03	0.012	0.0001	1	No	0	0
0.1536	0.005	0.03	0.012	0.0001	1	No	0	0
0.154	0.005	0.03	0.012	0.0001	1	No	0	0
0.1544	0.005	0.03	0.012	0.0001	1	No	0	0
0.1548	0.005	0.03	0.012	0.0001	1	No	0	0
0.1552	0.005	0.03	0.012	0.0001	1	No	0	0
0.1556	0.005	0.03	0.012	0.0001	1	No	0	0
0.156	0.005	0.03	0.012	0.0001	1	No	0	0
0.1564	0.005	0.03	0.012	0.0001	1	No	0	0
0.1568	0.005	0.03	0.012	0.0001	1	No	0	0
0.1572	0.005	0.03	0.012	0.0001	1	No	0	0
0.1576	0.005	0.03	0.012	0.0001	1	No	0	0
0.158	0.005	0.03	0.012	0.0001	1	No	0	0
0.1584	0.005	0.03	0.012	0.0001	1	No	0	0
0.1588	0.005	0.03	0.012	0.0001	1	No	0	0
0.1592	0.005	0.03	0.012	0.0001	1	No	0	0
0.1596	0.005	0.03	0.012	0.0001	1	No	0	0
0.16	0.005	0.03	0.012	0.0001	1	No	0	0
0.1604	0.005	0.03	0.012	0.0001	1	No	0	0
0.1608	0.005	0.03	0.012	0.0001	1	No	0	0
0.1612	0.005	0.03	0.012	0.0001	1	No	0	0
0.1616	0.005	0.03	0.012	0.0001	1	No	0	0
0.162	0.005	0.03	0.012	0.0001	1	No	0	0
0.1624	0.005	0.03	0.012	0.0001	1	No	0	0
0.1628	0.005	0.03	0.012	0.0001	1	No	0	0
0.1632	0.005	0.03	0.012	0.0001	1	No	0	0
0.1636	0.005	0.03	0.012	0.0001	1	No	0	0
0.164	0.005	0.03	0.012	0.0001	1	No	0	0
0.1644	0.005	0.03	0.012	0.0001	1	No	0	0
0.1648	0.005	0.03	0.012	0.0001	1	No	0	0
0.1652	0.005	0.03	0.012	0.0001	1	No	0	0
0.1656	0.005	0.03	0.012	0.0001	1	No	0	0
0.166	0.005	0.03	0.012	0.0001	1	No	0	0
0.1664	0.005	0.03	0.012	0.0001	1	No	0	0
0.1668	0.005	0.03	0.012	0.0001	1	No	0	0
0.1672	0.005	0.03	0.012	0.0001	1	No	0	0
0.1676	0.005	0.03	0.012	0.0001	1	No	0	0
0.168	0.005	0.03	0.012	0.0001	1	No	0	0
0.1684	0.005	0.03	0.012	0.0001	1	No	0	0
0.1688	0.005	0.03	0.012	0.0001	1	No	0	0
0.1692	0.005	0.03	0.012	0.0001	1	No	0	0
0.1696	0.005	0.03	0.012	0.0001	1	No	0	0
0.17	0.005	0.03	0.012	0.0001	1	No	0	0
0.1704	0.005	0.03	0.012	0.0001	1	No	0	0
0.1708	0.005	0.03	0.012	0.0001	1	No	0	0
0.1712	0.005	0.03	0.012	0.0001	1	No	0	0
0.1716	0.005	0.03	0.012	0.0001	1	No	0	0
0.172	0.005	0.03	0.012	0.0001	1	No	0	0
0.1724	0.005	0.03	0.012	0.0001	1	No	0	0
0.1728	0.005	0.03	0.012	0.0001	1	No	0	0
0.1732	0.005	0.03	0.012	0.0001	1	No	0	0
0.1736	0.005	0.03	0.012	0.0001	1	No	0	0
0.174	0.005	0.03	0.012	0.0001	1	No	0	0
0.1744	0.005	0.03	0.012	0.0001	1	No	0	0
0.1748	0.005	0.03	0.012	0.0001	1	No	0	0
0.1752	0.005	0.03	0.012	0.0001	1	No	0	0
0.1756	0.005	0.03	0.012	0.0001	1	No	0	0
0.176	0.005	0.03	0.012	0.0001	1	No	0	0
0.1764	0.005	0.03	0.012	0.0001	1	No	0	0
0.1768	0.005	0.03	0.012	0.0001	1	No	0	0
0.1772	0.005	0.03	0.012	0.0001	1	No	0	0
0.1776	0.005	0.03	0.012	0.0001	1	No	0	0
0.178	0.005	0.03	0.012	0.0001	1	No	0	0
0.1784	0.005	0.03	0.012	0.0001	1	No	0	0
0.1788	0.005	0.03	0.012	0.0001	1	No	0	0
0.1792	0.005	0.03	0.012	0.0001	1	No	0	0
0.1796	0.005	0.03	0.012	0.0001	1	No	0	0
0.18	0.005	0.03	0.012	0.0001	1	No	0	0
0.1804	0.005	0.03	0.012	0.0001	1	No	0	0
0.1808	0.005	0.03	0.012	0.0001	1	No	0	0
0.1812	0.005	0.03	0.012	0.0001	1	No	0	0
0.1816	0.005	0.03	0.012	0.0001	1	No	0	0
0.182	0.005	0.03	0.012	0.0001	1	No	0	0
0.1824	0.005	0.03	0.012	0.0001	1	No	0	0
0.1828	0.005	0.03	0.012	0.0001	1	No	0	0
0.1832	0.005	0.03	0.012	0.0001	1	No	0	0
0.1836	0.005	0.03	0.012	0.0001	1	No	0	0
0.184	0.005	0.03	0.012	0.0001	1	No	0	0
0.1844	0.005	0.03	0.012	0.0001	1	No	0	0
0.1848	0.005	0.03	0.012	0.0001	1	No	0	0
0.1852	0.005	0.03	0.012	0.0001	1	No	0	0
0.1856	0.005	0.03	0.012	0.0001	1	No	0	0
0.186	0.005	0.03	0.012	0.0001	1	No	0	0
0.1864	0.005	0.03	0.012	0.0001	1	No	0	0
0.1868	0.005	0.03	0.012	0.0001	1	No	0	0
0.1872	0.005	0.03	0.012	0.0001	1	No	0	0
0.1876	0.005	0.03	0.012	0.0001	1	No	0	0
0.188	0.005	0.03	0.012	0.0001	1	No	0	0
0.1884	0.005	0.03	0.012	0.0001	1	No	0	0
0.1888	0.005	0.03	0.012	0.0001	1	No	0	0
0.1892	0.005	0.03	0.012	0.0001	1	No	0	0
0.1896	0.005	0.03	0.012	0.0001	1	No	0	0
0.19	0.005	0.03	0.012	0.0001	1	No	0	0
0.1904	0.005	0.03	0.012	0.0001	1	No	0	0
0.1908	0.005	0.03	0.012	0.0001	1	No	0	0
0.1912	0.005	0.03	0.012	0.0001	1	No	0	0
0.1916	0.005	0.03	0.012	0.0001	1	No	0	0
0.192	0.005	0.03	0.012	0.0001	1	No	0	0
0.1924	0.005	0.03	0.012	0.0001	1	No	0	0
0.1928	0.005	0.03	0.012	0.0001	1	No	0	0
0.1932	0.005	0.03	0.012	0.0001	1	No	0	0
0.1936	0.005	0.03	0.012	0.0001	1	No	0	0
0.194	0.005	0.03	0.012	0.0001	1	No	0	0
0.1944	0.005	0.03	0.012	0.0001	1	No	0	0
0.1948	0.005	0.03	0.012	0.0001	1	No	0	0
0.1952	0.005	0.03	0.012	0.0001	1	No	0	0
0.1956	0.005	0.03	0.012	0.0001	1	No	0	0
0.196	0.005	0.03	0.012	0.0001	1	No	0	0
0.1964	0.005	0.03	0.012	0.0001	1	No	0	0
0.1968	0.005	0.03	0.012	0.0001	1	No	0	0
0.1972	0.005	0.03	0.012	0.0001	1	No	0	0
0.1976	0.005	0.03	0.012	0.0001	1	No	0	0
0.198	0.005	0.03	0.012	0.0001	1	No	0	0
0.1984	0.005	0.03	0.012	0.0001	1	No	0	0
0.1988	0.005	0.03	0.012	0.0001	1	No	0	0
0.1992	0.005	0.03	0.012	0.0001	1	No	0	0
0.1996	0.005	0.03	0.012	0.0001	1	No	0	0
[truncated: 560,501+ more rows]

## Sheet: c
DateTime	time_seconds	peak_2334	peak_784	peak_1566	peak_851	peak_1760	Temp	Events	time_corrected	peak_1566_normalized	peak_851_normalized	peak_784_normalized	peak_2334_normalized	peak_1760_normalized
0.00936759	809.36	0.111068	-1.50194	-0.156417	0.185381	0.029823	59.6802		24.38	0.00681802	0.787357	0	0	0.983237
0.0097062	838.616	0.114835	-1.49696	-0.156919	0.186641	0.0298636	60.0102		53.636	0.00525113	0.795542	0.0062228	0.00938963	0.985513
0.0100511	868.416	0.117963	-1.49331	-0.157073	0.188275	0.0298515	60.2745		83.436	0.00476938	0.806151	0.0107837	0.0171869	0.984836
0.010399	898.475	0.121148	-1.4897	-0.157357	0.189623	0.0299024	60.4585		113.495	0.00388013	0.814904	0.0152896	0.0251252	0.987689
0.010747	928.542	0.121779	-1.48569	-0.157559	0.191069	0.0298604	60.599		143.562	0.00325082	0.824294	0.0203048	0.0266984	0.985333
0.0110909	958.258	0.124358	-1.48339	-0.157851	0.192247	0.0299314	60.7214		173.278	0.00233707	0.831946	0.0231849	0.033127	0.989316
0.0114393	988.357	0.126491	-1.48016	-0.157869	0.194046	0.0299928	60.8317		203.377	0.00228146	0.843633	0.0272226	0.0384455	0.992759
0.011788	1018.49	0.127831	-1.47585	-0.157792	0.195577	0.0299546	60.9173		233.506	0.00252258	0.853574	0.0326047	0.0417861	0.990617
0.0121339	1048.37	0.128134	-1.47142	-0.158599	0.196258	0.0299473	60.9462		263.393	0	0.857994	0.0381376	0.0425412	0.990208
0.0125476	1084.11	0.130911	-1.46973	-0.158119	0.19798	0.0299876	60.9728		299.131	0.00150179	0.869177	0.0402539	0.0494627	0.992468
0.0128964	1114.24	0.13143	-1.46628	-0.157988	0.198894	0.0299908	60.9666		329.265	0.00190934	0.875115	0.0445619	0.0507553	0.992647
0.0132355	1143.54	0.136085	-1.46247	-0.158288	0.200269	0.0300308	60.9226		358.563	0.000972882	0.884044	0.0493242	0.0623584	0.994889
0.0135795	1173.27	0.136463	-1.45902	-0.158237	0.201088	0.030047	60.923		388.293	0.00113116	0.889365	0.0536371	0.0633018	0.995798
0.0139299	1203.54	0.136384	-1.45583	-0.158154	0.202284	0.0300163	60.9029		418.562	0.00139274	0.897132	0.0576334	0.0631038	0.994076
0.014271	1233.01	0.137592	-1.45285	-0.158227	0.203461	0.0300465	60.8783		448.034	0.00116315	0.904775	0.061354	0.0661154	0.995768
0.0146223	1263.37	0.138841	-1.44856	-0.158319	0.204231	0.0300599	60.9202		478.391	0.000875229	0.909774	0.0667211	0.0692285	0.996521
0.0149663	1293.09	0.138833	-1.44586	-0.158213	0.204908	0.0300256	60.9033		508.109	0.00120717	0.914171	0.0700865	0.0692089	0.994595
0.0153156	1323.27	0.139521	-1.44415	-0.157851	0.206034	0.029998	60.9011		538.289	0.0023377	0.921487	0.0722291	0.0709233	0.993048
0.0156589	1352.93	0.14124	-1.43856	-0.158588	0.207008	0.030051	60.9351		567.948	3.41256e-05	0.927807	0.0792112	0.0752091	0.996018
0.0160117	1383.41	0.143	-1.43751	-0.158403	0.207373	0.0300919	60.918		598.429	0.000613627	0.930177	0.0805256	0.0795956	0.998314
0.0163584	1413.36	0.144948	-1.43538	-0.158002	0.208791	0.0300886	60.8995		628.383	0.00186461	0.939387	0.0831941	0.0844521	0.998126
0.0167058	1443.38	0.143387	-1.433	-0.158351	0.209519	0.0300638	60.9033		658.397	0.000774655	0.944119	0.0861595	0.0805621	0.996739
0.0170513	1473.23	0.145253	-1.42947	-0.158125	0.210199	0.03009	60.8684		688.255	0.0014821	0.948529	0.0905774	0.0852115	0.998205
0.0173982	1503.2	0.144731	-1.42664	-0.158104	0.21048	0.030122	60.8874		718.224	0.0015462	0.950358	0.0941181	0.0839117	1
0.017746	1533.26	0.145971	-1.42414	-0.157933	0.211381	0.030077	60.8797		748.278	0.0020813	0.956208	0.0972406	0.0870025	0.997477
0.0180907	1563.03	0.147053	-1.4217	-0.158234	0.2118	0.0301155	60.8851		778.053	0.00114159	0.958929	0.100293	0.0897	0.999634
0.018442	1593.39	0.145456	-1.41752	-0.156979	0.212969	0.0299928	60.9348		808.41	0.00506286	0.966521	0.105516	0.0857194	0.992755
0.0187886	1623.34	0.147413	-1.41552	-0.15748	0.212394	0.0299553	60.9988		838.357	0.00349595	0.962785	0.108012	0.0905973	0.990652
0.0191386	1653.58	0.147247	-1.41243	-0.157077	0.213448	0.0299562	61.0547		868.599	0.00475513	0.969631	0.111871	0.0901819	0.990703
0.0194814	1683.19	0.149697	-1.40842	-0.157163	0.214138	0.0299373	61.085		898.214	0.00448874	0.974111	0.116891	0.0962903	0.989646
0.0198291	1713.24	0.149868	-1.4045	-0.156975	0.21462	0.0299808	61.0547		928.257	0.00507368	0.977245	0.121792	0.0967175	0.992087
0.0201772	1743.31	0.148573	-1.40275	-0.156352	0.214246	0.0300032	61.0059		958.332	0.00701958	0.974812	0.123969	0.0934895	0.993339
0.0205269	1773.53	0.151004	-1.39978	-0.156809	0.215448	0.0298798	61.0242		988.548	0.00559296	0.982621	0.127686	0.0995485	0.986422
0.0208727	1803.4	0.150318	-1.39597	-0.15613	0.215261	0.0299148	61.0506		1018.42	0.00771341	0.981406	0.13245	0.0978381	0.988386
0.0212207	1833.47	0.150104	-1.39382	-0.155618	0.21584	0.0298536	61.0117		1048.49	0.00931416	0.985166	0.135134	0.0973055	0.984953
0.0215633	1863.07	0.151549	-1.3901	-0.1553	0.216647	0.0298932	61.0246		1078.09	0.0103075	0.990409	0.139782	0.100907	0.987171
0.0219128	1893.26	0.151082	-1.3868	-0.155375	0.21699	0.029875	61.0478		1108.28	0.0100744	0.992635	0.143916	0.0997421	0.98615
0.0222581	1923.1	0.153138	-1.38473	-0.154885	0.217092	0.029791	61.0484		1138.12	0.0116051	0.993293	0.146501	0.104867	0.981441
0.022616	1954.03	0.154429	-1.38178	-0.154766	0.216729	0.0297838	61.0742		1169.05	0.0119747	0.990941	0.150181	0.108085	0.981041
0.0229543	1983.25	0.1546	-1.37726	-0.15473	0.217346	0.0297909	61.1201		1198.27	0.0120874	0.994947	0.155829	0.108511	0.98144
0.0233054	2013.59	0.155238	-1.3741	-0.154074	0.217333	0.0297156	61.1367		1228.61	0.0141385	0.994859	0.159784	0.110102	0.977215
0.0236502	2043.38	0.158509	-1.37324	-0.153661	0.217943	0.0296834	61.1494		1258.4	0.0154293	0.998824	0.16086	0.118255	0.975411
0.0239998	2073.59	0.155762	-1.36886	-0.153	0.218038	0.0296634	61.142		1288.61	0.0174941	0.999442	0.166338	0.111408	0.974287
0.0243467	2103.55	0.158546	-1.36587	-0.153102	0.217543	0.0295921	61.1754		1318.57	0.0171759	0.996227	0.170074	0.118347	0.970293
0.0246906	2133.27	0.157859	-1.36273	-0.153007	0.217851	0.0296358	61.1792		1348.29	0.017472	0.998225	0.173995	0.116635	0.972743
0.0250394	2163.4	0.156256	-1.36047	-0.151657	0.218124	0.0295691	61.1962		1378.42	0.02169	1	0.176816	0.112639	0.969002
0.0253844	2193.21	0.158004	-1.35715	-0.151498	0.217664	0.0295759	61.2097		1408.23	0.0221863	0.997012	0.180968	0.116998	0.969385
0.0257335	2223.38	0.158035	-1.35312	-0.150421	0.217766	0.0294904	61.1994		1438.39	0.0255499	0.997675	0.18601	0.117074	0.964589
0.0260796	2253.28	0.159985	-1.35031	-0.150218	0.218116	0.0294529	61.1625		1468.3	0.0261846	0.999948	0.189521	0.121936	0.962485
0.0264271	2283.3	0.160096	-1.3468	-0.149606	0.217509	0.0294487	61.1643		1498.32	0.0280968	0.996008	0.193913	0.122212	0.962251
0.0267716	2313.07	0.159175	-1.34576	-0.149065	0.217384	0.0293636	61.1401		1528.09	0.0297886	0.995194	0.195201	0.119916	0.957478
0.0271196	2343.13	0.163329	-1.34155	-0.147961	0.217608	0.0293778	61.0873		1558.15	0.0332349	0.996649	0.200464	0.13027	0.958278
0.0274691	2373.33	0.162103	-1.33967	-0.147774	0.217575	0.0293186	61.0479		1588.35	0.0338218	0.996434	0.202815	0.127216	0.954958
0.0278175	2403.43	0.161496	-1.33449	-0.146299	0.216756	0.0292676	61.0357		1618.45	0.0384282	0.991113	0.209298	0.125701	0.952101
0.0281648	2433.44	0.166604	-1.333	-0.146229	0.216748	0.029244	61.0214		1648.46	0.0386476	0.991066	0.211158	0.138433	0.950774
0.0285107	2463.32	0.166004	-1.32927	-0.145467	0.216678	0.0291381	60.987		1678.35	0.0410289	0.99061	0.215816	0.13694	0.94484
0.0288562	2493.18	0.16749	-1.32547	-0.144434	0.216147	0.0290913	61.0143		1708.2	0.044256	0.987162	0.220565	0.140643	0.942212
0.029213	2524	0.169919	-1.32868	-0.144049	0.216229	0.0290923	61.0099		1739.02	0.0454588	0.987694	0.216561	0.146697	0.942269
0.0295573	2553.75	0.171754	-1.3185	-0.1424	0.215305	0.0289763	61.0178		1768.77	0.0506113	0.981694	0.229281	0.151272	0.935766
0.0299012	2583.46	0.170973	-1.31662	-0.141676	0.214653	0.0289229	61.0283		1798.48	0.0528728	0.977459	0.231626	0.149324	0.932773
0.0302463	2613.28	0.173805	-1.31229	-0.139942	0.214514	0.0288864	61.051		1828.3	0.0582878	0.976554	0.237046	0.156384	0.930724
0.0305945	2643.36	0.172862	-1.31036	-0.138736	0.213507	0.0287565	61.0774		1858.38	0.0620568	0.970013	0.239458	0.154034	0.923442
0.0309419	2673.38	0.176155	-1.30729	-0.138051	0.212943	0.0287149	61.0815		1888.4	0.064196	0.966354	0.24329	0.162241	0.921111
0.0312933	2703.74	0.176661	-1.30246	-0.136379	0.212368	0.0286237	61.0692		1918.76	0.069422	0.962617	0.249329	0.163503	0.915999
0.0316345	2733.22	0.183139	-1.29858	-0.134764	0.211925	0.0285529	61.0539		1948.24	0.0744664	0.959743	0.254179	0.17965	0.912024
0.031985	2763.51	0.182079	-1.29514	-0.13336	0.211536	0.0285684	61.0436		1978.53	0.0788538	0.957214	0.258481	0.177008	0.912897
0.0323365	2793.88	0.184031	-1.29062	-0.132008	0.210024	0.0283581	61.1143		2008.89	0.0830756	0.947398	0.264126	0.181875	0.901107
0.0326802	2823.57	0.187198	-1.28544	-0.129776	0.209313	0.0282285	61.1597		2038.59	0.090049	0.942781	0.270602	0.189768	0.893839
0.0330264	2853.48	0.189262	-1.28183	-0.128	0.208513	0.028112	61.1845		2068.5	0.0955997	0.937581	0.275119	0.194914	0.887306
0.0333728	2883.41	0.190408	-1.27691	-0.126331	0.207324	0.0279326	61.2034		2098.43	0.100812	0.929864	0.281268	0.197771	0.877247
0.0337193	2913.34	0.196004	-1.27091	-0.123894	0.205989	0.0278746	61.2262		2128.36	0.108427	0.921191	0.288765	0.211721	0.873998
0.0340666	2943.35	0.198408	-1.26595	-0.121729	0.204108	0.0277151	61.2506		2158.37	0.115191	0.908977	0.294964	0.217712	0.865054
0.0344154	2973.49	0.202246	-1.26009	-0.119385	0.203092	0.0275992	61.2633		2188.51	0.122513	0.902379	0.302288	0.227279	0.858558
0.0347642	3003.62	0.202987	-1.25341	-0.116244	0.201861	0.0273887	61.2462		2218.64	0.132327	0.894381	0.310632	0.229127	0.846756
0.0351087	3033.39	0.205656	-1.24674	-0.11287	0.200108	0.0272282	61.2655		2248.41	0.142869	0.882998	0.318969	0.235778	0.837755
0.0354571	3063.5	0.212874	-1.23939	-0.110189	0.198224	0.027023	61.2528		2278.52	0.151244	0.870767	0.328164	0.253772	0.826252
0.0358033	3093.41	0.218272	-1.23308	-0.106844	0.196255	0.0268403	61.246		2308.43	0.161694	0.857979	0.336052	0.267227	0.816008
0.0361523	3123.56	0.225676	-1.22398	-0.102256	0.193877	0.0266353	61.2162		2338.58	0.176026	0.842534	0.347426	0.285682	0.804516
0.0364997	3153.57	0.231739	-1.21685	-0.0978956	0.191586	0.0264187	61.2133		2368.59	0.189651	0.827657	0.356331	0.300796	0.792369
0.0368448	3183.39	0.237624	-1.20634	-0.0931771	0.188736	0.0261047	61.2643		2398.41	0.204392	0.809146	0.36947	0.315467	0.774764
0.0371915	3213.34	0.244836	-1.19383	-0.0872944	0.186082	0.0257543	61.2609		2428.36	0.222771	0.791911	0.38511	0.333443	0.755119
0.0375434	3243.75	0.259371	-1.18027	-0.0804996	0.181625	0.0253871	61.2701		2458.77	0.243999	0.762963	0.40206	0.369674	0.734531
0.0378858	3273.33	0.268508	-1.1657	-0.0732302	0.177733	0.0250092	61.2516		2488.35	0.26671	0.737694	0.420269	0.392451	0.713345
0.0382346	3303.47	0.282457	-1.14801	-0.0648862	0.172718	0.0245364	61.2534		2518.49	0.292779	0.70512	0.442383	0.427222	0.686837
0.038582	3333.49	0.295761	-1.12794	-0.0538647	0.166335	0.0239428	61.2444		2548.51	0.327212	0.663672	0.467463	0.460384	0.653554
0.0389351	3363.99	0.312533	-1.10392	-0.0429676	0.160246	0.0233661	61.2005		2579.01	0.361256	0.624124	0.497493	0.502192	0.621218
0.0392764	3393.48	0.335027	-1.0767	-0.0299196	0.15291	0.0225485	61.1476		2608.5	0.402021	0.576486	0.531514	0.558262	0.575379
0.0396313	3424.14	0.358612	-1.04587	-0.0146525	0.14493	0.021753	61.0846		2639.16	0.449719	0.524663	0.570047	0.617052	0.530777
0.0399695	3453.37	0.380332	-1.01345	0.00152545	0.13663	0.0208825	61.0793		2668.39	0.500262	0.470762	0.610564	0.671194	0.481972
0.0403204	3483.68	0.407089	-0.979013	0.0184257	0.128348	0.0200289	61.0575		2698.7	0.553061	0.416974	0.653611	0.73789	0.434115
0.0406668	3513.61	0.430269	-0.944324	0.0349433	0.120772	0.0191582	60.9731		2728.63	0.604666	0.367774	0.69697	0.795673	0.385299
0.0410136	3543.58	0.451016	-0.907999	0.0522395	0.112704	0.0183391	60.9185		2758.6	0.658703	0.315382	0.742373	0.847389	0.339374
0.0413612	3573.61	0.469083	-0.872641	0.0680212	0.105597	0.0173986	60.8888		2788.63	0.708007	0.269223	0.786568	0.892424	0.28664
0.0417096	3603.71	0.483452	-0.843111	0.0810919	0.0993184	0.016768	60.8483		2818.73	0.748843	0.22845	0.823477	0.928242	0.251289
0.0420538	3633.45	0.497884	-0.819014	0.0939654	0.0940571	0.016042	60.7983		2848.47	0.789063	0.194282	0.853597	0.964215	0.21058
0.0424028	3663.61	0.504507	-0.795723	0.104431	0.088968	0.0154664	60.8457		2878.62	0.821758	0.161232	0.882709	0.980725	0.17831
0.0427511	3693.7	0.509324	-0.774768	0.113769	0.0845138	0.0149148	60.8977		2908.72	0.850932	0.132306	0.908901	0.992731	0.147383
0.0430982	3723.68	0.511202	-0.75917	0.121891	0.0805473	0.0145179	60.8294		2938.7	0.876308	0.106546	0.928397	0.997414	0.125129
0.0434456	3753.7	0.51224	-0.746413	0.128602	0.0778108	0.0141222	60.867		2968.72	0.897273	0.0887746	0.944343	1	0.102944
0.0437952	3783.91	0.510203	-0.738221	0.134407	0.0756286	0.0138372	60.8741		2998.93	0.91541	0.0746033	0.954582	0.994924	0.0869673
0.0441372	3813.46	0.505273	-0.730035	0.138792	0.0737403	0.0135905	60.8606		3028.48	0.929108	0.0623402	0.964814	0.982633	0.073132
0.0444873	3843.7	0.499849	-0.723297	0.143196	0.0714228	0.0134274	60.8875		3058.72	0.94287	0.0472898	0.973235	0.969115	0.0639916
0.0448323	3873.51	0.494085	-0.719792	0.145613	0.0707058	0.0132438	60.8803		3088.53	0.95042	0.0426332	0.977617	0.954745	0.0536949
0.0451858	3904.05	0.48562	-0.713566	0.148906	0.0686381	0.0130189	60.8281		3119.07	0.960707	0.0292052	0.985399	0.933645	0.0410861
0.0455272	3933.55	0.478195	-0.709822	0.151631	0.0674358	0.0128773	60.869		3148.57	0.96922	0.0213977	0.990079	0.915137	0.0331502
0.0458745	3963.56	0.468292	-0.708414	0.153558	0.0665886	0.0127664	60.8956		3178.58	0.975241	0.0158956	0.991838	0.890451	0.0269288
0.0462309	3994.35	0.458526	-0.707169	0.155393	0.0657819	0.0126023	60.9001		3209.37	0.980973	0.0106567	0.993395	0.866108	0.0177287
0.0465734	4023.94	0.453785	-0.704097	0.156581	0.0652955	0.0126003	60.8982		3238.96	0.984686	0.00749798	0.997234	0.854291	0.0176158
0.0469144	4053.4	0.440286	-0.703932	0.157829	0.065087	0.0124686	60.9035		3268.42	0.988584	0.00614378	0.99744	0.820642	0.0102348
0.0472661	4083.79	0.433557	-0.70338	0.158824	0.0642989	0.0124699	60.9081		3298.81	0.991695	0.00102585	0.998131	0.803869	0.0103044
0.0476095	4113.46	0.423718	-0.703259	0.158769	0.0648479	0.0124622	60.9377		3328.48	0.991522	0.00459092	0.998282	0.779342	0.00987688
0.0479574	4143.52	0.415036	-0.702172	0.159772	0.0644546	0.0124554	60.9537		3358.54	0.994655	0.00203716	0.99964	0.7577	0.0094922
0.0483045	4173.51	0.403792	-0.701884	0.159631	0.0647594	0.0124024	60.9855		3388.53	0.994215	0.00401618	1	0.729674	0.0065214
0.0486525	4203.58	0.396872	-0.702372	0.160145	0.064141	0.0123592	60.9888		3418.6	0.995822	0	0.99939	0.712423	0.00410117
0.0489985	4233.47	0.387817	-0.70267	0.160747	0.0643574	0.0122861	61.0025		3448.49	0.997703	0.00140572	0.999018	0.68985	0
0.0493477	4263.64	0.378051	-0.702144	0.161236	0.0648279	0.0123192	60.9857		3478.66	0.99923	0.00446129	0.999675	0.665509	0.00185855
0.0496937	4293.54	0.372068	-0.704895	0.160685	0.0649233	0.012422	60.9311		3508.56	0.997507	0.00508095	0.996237	0.650593	0.00761958
0.0500473	4324.09	0.362343	-0.706904	0.160822	0.0650228	0.0123726	60.945		3539.11	0.997935	0.00572679	0.993725	0.626353	0.00485016
0.0503882	4353.54	0.354997	-0.706105	0.161483	0.0647097	0.0123785	60.9077		3568.56	1	0.00369385	0.994725	0.60804	0.00518393
0.050735	4383.51	0.345061	-0.708301	0.16071	0.0647326	0.0123706	60.8976		3598.53	0.997585	0.00384257	0.991979	0.583273	0.00473825
0.0510844	4413.69	0.340653	-0.709067	0.160526	0.0651387	0.0123411	60.9506		3628.71	0.997011	0.00647954	0.991022	0.572286	0.00308737
0.0514319	4443.71	0.333795	-0.708459	0.161047	0.0654872	0.0124022	61.0155		3658.73	0.998639	0.00874269	0.991782	0.555191	0.00651069
0.0517793	4473.73	0.326148	-0.709764	0.160358	0.0651347	0.0123917	61.0075		3688.75	0.996485	0.00645379	0.990152	0.53613	0.00591941
0.0521241	4503.52	0.319858	-0.710339	0.160075	0.0656089	0.0124623	60.9829		3718.54	0.995601	0.00953346	0.989433	0.520451	0.0098817
0.052472	4533.58	0.312081	-0.711657	0.159399	0.0662077	0.0124334	60.9241		3748.6	0.993489	0.013422	0.987785	0.501065	0.0082612
0.0528192	4563.58	0.307437	-0.713059	0.159152	0.0668014	0.0124549	60.8803		3778.6	0.992719	0.0172776	0.986032	0.489489	0.0094672
0.0531676	4593.68	0.301681	-0.714054	0.159122	0.0667664	0.0124559	60.8561		3808.7	0.992624	0.0170503	0.984789	0.47514	0.00952046
0.0535161	4623.79	0.296773	-0.715909	0.15803	0.0672603	0.0125259	60.8349		3838.81	0.989213	0.020258	0.98247	0.462907	0.013448
0.0538604	4653.53	0.289519	-0.71483	0.158252	0.0668959	0.012559	60.87		3868.55	0.989907	0.0178909	0.983819	0.444825	0.0153043
0.0542099	4683.74	0.285494	-0.718009	0.157236	0.067869	0.0125429	60.8513		3898.76	0.986733	0.0242106	0.979845	0.434792	0.0144012
0.0545537	4713.44	0.281548	-0.718817	0.156881	0.0681227	0.0126138	60.8122		3928.46	0.985625	0.0258581	0.978836	0.424954	0.0183725
0.0549017	4743.51	0.277202	-0.721464	0.155928	0.0688665	0.0126492	60.7977		3958.53	0.982644	0.0306887	0.975526	0.414121	0.0203604
0.0552496	4773.56	0.271131	-0.72239	0.155367	0.0688903	0.0126737	60.7944		3988.58	0.980894	0.0308434	0.97437	0.398988	0.0217311
0.0555971	4803.59	0.268765	-0.722433	0.155085	0.068955	0.0127036	60.7669		4018.61	0.980011	0.0312632	0.974316	0.39309	0.0234105
0.0559453	4833.67	0.264915	-0.725312	0.154035	0.0694252	0.0127725	60.8214		4048.69	0.976731	0.0343173	0.970717	0.383493	0.0272712
0.05629	4863.46	0.260716	-0.726706	0.153237	0.0699466	0.0128121	60.9		4078.48	0.974239	0.0377033	0.968975	0.373026	0.0294907
0.0566403	4893.73	0.255794	-0.728608	0.152669	0.0701036	0.0128298	60.9643		4108.74	0.972463	0.0387228	0.966597	0.360758	0.030484
0.0569867	4923.65	0.254966	-0.729557	0.152221	0.0710345	0.0128439	60.9704		4138.67	0.971064	0.0447679	0.965411	0.358693	0.0312732
0.0573348	4953.73	0.248915	-0.732627	0.150909	0.0709485	0.012889	60.9742		4168.75	0.966965	0.0442094	0.961574	0.34361	0.0338062
0.0576827	4983.79	0.247916	-0.734913	0.150429	0.0722122	0.0130461	60.8847		4198.81	0.965466	0.0524162	0.958717	0.341121	0.0426144
0.0580303	5013.81	0.245474	-0.734548	0.149364	0.0721664	0.0129865	60.9474		4228.84	0.962139	0.0521187	0.959173	0.335033	0.0392706
0.0583755	5043.65	0.241226	-0.736796	0.148434	0.0727071	0.0131123	60.9301		4258.67	0.959233	0.0556303	0.956364	0.324444	0.0463226
0.0587275	5074.06	0.237401	-0.739914	0.147944	0.0731992	0.0131859	60.8955		4289.08	0.957701	0.0588263	0.952466	0.31491	0.0504478
0.0590693	5103.59	0.233468	-0.74011	0.147746	0.0738367	0.0131563	60.9299		4318.61	0.957083	0.0629666	0.952221	0.305106	0.0487927
0.0594144	5133.4	0.23118	-0.747223	0.145661	0.074684	0.0133048	60.8882		4348.43	0.95057	0.0684687	0.94333	0.299402	0.0571141
0.0597636	5163.58	0.226904	-0.743656	0.145748	0.0746398	0.013252	60.8718		4378.6	0.950842	0.0681821	0.947789	0.288745	0.0541559
0.0601106	5193.56	0.22746	-0.746028	0.144796	0.0750515	0.0133138	60.8765		4408.58	0.947868	0.0708553	0.944824	0.29013	0.0576203
0.0604685	5224.48	0.227537	-0.749008	0.143668	0.0755858	0.0133329	60.892		4439.5	0.944342	0.0743254	0.9411	0.290323	0.0586922
0.0608053	5253.58	0.222808	-0.752514	0.142881	0.0764949	0.0134628	60.9051		4468.6	0.941883	0.0802294	0.936717	0.278533	0.0659775
0.0611523	5283.56	0.218323	-0.752629	0.142498	0.0767624	0.0134629	60.9391		4498.58	0.940687	0.0819666	0.936573	0.267355	0.0659787
0.0615021	5313.78	0.215775	-0.758346	0.14057	0.0777753	0.0135591	60.943		4528.8	0.934665	0.0885445	0.929427	0.261003	0.0713741
0.0618493	5343.78	0.214713	-0.757907	0.140724	0.0775332	0.0135587	60.9372		4558.8	0.935146	0.0869719	0.929976	0.258354	0.0713531
0.0622066	5374.65	0.214647	-0.762476	0.139301	0.0786002	0.0136884	60.8973		4589.67	0.930698	0.0939013	0.924265	0.25819	0.0786209
0.0625458	5403.96	0.211903	-0.76158	0.138854	0.079178	0.0136436	60.9206		4618.98	0.929305	0.0976541	0.925386	0.251351	0.0761132
0.0628964	5434.25	0.210765	-0.765107	0.138205	0.0796151	0.013775	60.9144		4649.27	0.927276	0.100492	0.920977	0.248514	0.0834785
0.0632379	5463.76	0.206799	-0.764094	0.137164	0.0801617	0.0137713	60.9105		4678.77	0.924023	0.104042	0.922243	0.238627	0.0832724
0.0635835	5493.61	0.203135	-0.767918	0.136231	0.0806287	0.0137991	60.9071		4708.63	0.921109	0.107075	0.917463	0.229494	0.0848291
0.0639294	5523.5	0.201491	-0.77059	0.135142	0.0810882	0.0139016	60.9168		4738.52	0.917706	0.110059	0.914123	0.225397	0.0905762
0.0642796	5553.75	0.200115	-0.772751	0.1346	0.0818569	0.0139064	60.9311		4768.77	0.916013	0.115051	0.911422	0.221967	0.0908434
0.0646263	5583.71	0.198726	-0.774371	0.133499	0.0819147	0.0139064	60.9226		4798.73	0.912573	0.115426	0.909398	0.218505	0.0908443
0.0649762	5613.95	0.197927	-0.778548	0.132738	0.0826166	0.0140249	60.9206		4828.97	0.910195	0.119985	0.904177	0.216513	0.097489
0.0653199	5643.64	0.195499	-0.778039	0.132309	0.0830384	0.0140089	60.9224		4858.66	0.908856	0.122724	0.904812	0.210462	0.0965951
0.0656676	5673.68	0.196297	-0.779317	0.130754	0.0835564	0.0141053	60.969		4888.7	0.903998	0.126088	0.903216	0.212449	0.101998
0.0660173	5703.89	0.190521	-0.783399	0.130621	0.0841043	0.0141446	60.9307		4918.91	0.90358	0.129646	0.898113	0.198052	0.104201
0.066369	5734.28	0.195007	-0.785179	0.129335	0.0849479	0.0141844	60.8735		4949.3	0.899564	0.135125	0.895888	0.209234	0.106434
0.0667109	5763.82	0.189073	-0.786818	0.128199	0.0850687	0.0143103	60.8404		4978.84	0.896016	0.135909	0.89384	0.194443	0.113493
0.0670639	5794.32	0.186451	-0.790264	0.12788	0.0855784	0.0143324	60.838		5009.34	0.89502	0.139219	0.889532	0.187906	0.114733
0.0674032	5823.63	0.187636	-0.790044	0.127102	0.0859836	0.0144119	60.8126		5038.65	0.892588	0.141851	0.889807	0.19086	0.119188
0.06775	5853.6	0.187089	-0.79211	0.126352	0.0866654	0.0144511	60.7872		5068.62	0.890243	0.146278	0.887225	0.189497	0.121383
0.0681019	5884	0.182898	-0.793818	0.125507	0.0872459	0.0144923	60.7624		5099.02	0.887604	0.150049	0.88509	0.17905	0.123694
0.0684451	5913.66	0.182506	-0.797648	0.124373	0.0873898	0.0145056	60.7872		5128.68	0.884062	0.150983	0.880303	0.178074	0.124439
0.0687922	5943.65	0.179423	-0.801148	0.123348	0.0882278	0.0146592	60.77		5158.67	0.88086	0.156425	0.875929	0.170387	0.133054
0.0691409	5973.77	0.179954	-0.80125	0.123341	0.0883196	0.0146332	60.7954		5188.79	0.880837	0.157021	0.875801	0.171711	0.131596
0.0694879	6003.76	0.179568	-0.804353	0.122229	0.088662	0.0146818	60.7858		5218.78	0.877365	0.159245	0.871922	0.170749	0.134318
0.069834	6033.66	0.17663	-0.807032	0.121007	0.0894342	0.0148237	60.7817		5248.68	0.873546	0.16426	0.868573	0.163426	0.142278
0.0701817	6063.69	0.174665	-0.810703	0.120429	0.0898698	0.0148764	60.7904		5278.72	0.871741	0.167089	0.863986	0.158529	0.145232
0.070528	6093.62	0.174223	-0.812753	0.118835	0.0907787	0.0148592	60.791		5308.64	0.866759	0.172991	0.861423	0.157425	0.144265
0.0708781	6123.87	0.174699	-0.815183	0.118581	0.0912344	0.0148989	60.7827		5338.89	0.865966	0.175951	0.858386	0.158612	0.146493
0.0712228	6153.65	0.17319	-0.817526	0.117815	0.0916878	0.0150079	60.76		5368.67	0.863575	0.178895	0.855457	0.154851	0.152605
0.0715706	6183.7	0.1714	-0.821001	0.116392	0.0922826	0.0150632	60.8275		5398.72	0.859127	0.182758	0.851113	0.150389	0.155704
0.0719205	6213.93	0.169419	-0.824048	0.115382	0.0925296	0.0151183	60.8555		5428.95	0.855974	0.184362	0.847305	0.145452	0.158792
0.0722675	6243.91	0.170097	-0.824366	0.115374	0.0930696	0.0152019	60.8396		5458.93	0.855946	0.187869	0.846907	0.14714	0.16348
0.0726139	6273.85	0.167972	-0.824725	0.114107	0.093346	0.0152245	60.869		5488.86	0.851988	0.189664	0.84646	0.141845	0.164747
0.07296	6303.75	0.167163	-0.829263	0.113382	0.0943316	0.0153349	60.8555		5518.77	0.849723	0.196065	0.840787	0.139827	0.170937
0.0733064	6333.68	0.166825	-0.829768	0.113097	0.0943647	0.0153689	60.8573		5548.7	0.848834	0.196279	0.840156	0.138985	0.172841
0.0736538	6363.69	0.165044	-0.831262	0.111743	0.0949505	0.0154166	60.8495		5578.71	0.844603	0.200083	0.838288	0.134545	0.17552
0.0740033	6393.89	0.165605	-0.832229	0.111754	0.0950577	0.015424	60.8215		5608.9	0.844637	0.20078	0.83708	0.135945	0.175935
0.0743504	6423.87	0.164056	-0.834355	0.110597	0.0955008	0.0155019	60.7235		5638.89	0.841023	0.203657	0.834422	0.132084	0.180302
0.0746956	6453.7	0.163011	-0.837464	0.109774	0.0959515	0.0155146	60.7117		5668.72	0.838452	0.206584	0.830536	0.129478	0.181012
0.0750412	6483.56	0.159759	-0.838784	0.109567	0.0967075	0.0155254	60.6697		5698.58	0.837804	0.211494	0.828886	0.121371	0.181619
0.0753915	6513.82	0.161067	-0.838786	0.108859	0.0965426	0.015661	60.6372		5728.84	0.835594	0.210423	0.828884	0.124631	0.189222
0.0757397	6543.91	0.159396	-0.839751	0.108295	0.0967303	0.015603	60.6889		5758.93	0.83383	0.211642	0.827677	0.120467	0.185968
0.0760857	6573.81	0.160085	-0.841587	0.107002	0.09685	0.0156223	60.7249		5788.83	0.82979	0.212419	0.825383	0.122185	0.18705
0.0764326	6603.77	0.158154	-0.842749	0.106292	0.0978374	0.0156314	60.8119		5818.8	0.827572	0.218832	0.823931	0.117372	0.187562
0.0767799	6633.79	0.156469	-0.845093	0.10534	0.0978661	0.0156077	60.888		5848.81	0.8246	0.219018	0.821	0.113172	0.186233
0.0771269	6663.77	0.156519	-0.846043	0.104819	0.0979635	0.0157747	60.9155		5878.79	0.822971	0.219651	0.819813	0.113295	0.195595
0.0774717	6693.55	0.154404	-0.848842	0.104378	0.0989266	0.015821	60.8364		5908.57	0.821595	0.225905	0.816314	0.108023	0.198189
0.0778237	6723.97	0.1532	-0.84799	0.103614	0.0990784	0.0158121	60.765		5938.99	0.819205	0.226891	0.81738	0.105023	0.197694
0.0781688	6753.78	0.153287	-0.85168	0.102664	0.0994431	0.0158722	60.7749		5968.81	0.81624	0.22926	0.812767	0.105239	0.201059
0.0785144	6783.64	0.151643	-0.85161	0.102721	0.0997725	0.0159591	60.7284		5998.66	0.816416	0.231399	0.812855	0.101141	0.205935
0.0788649	6813.93	0.153915	-0.854462	0.102124	0.100703	0.0160095	60.661		6028.95	0.814551	0.237441	0.80929	0.106805	0.20876
0.0792111	6843.84	0.153655	-0.855004	0.100625	0.100315	0.0160497	60.6041		6058.86	0.809869	0.234922	0.808613	0.106156	0.211014
0.0795584	6873.85	0.152255	-0.855723	0.100532	0.100951	0.0160461	60.6323		6088.87	0.809579	0.239051	0.807715	0.102667	0.210814
0.0799078	6904.04	0.151529	-0.855369	0.0993872	0.101222	0.0160828	60.7241		6119.06	0.806001	0.24081	0.808156	0.100857	0.212871
0.0802528	6933.84	0.149644	-0.856535	0.099316	0.101271	0.0161463	60.7418		6148.86	0.805779	0.241133	0.8067	0.0961572	0.216428
0.080601	6963.93	0.147678	-0.85849	0.0978416	0.101277	0.0160759	60.7907		6178.95	0.801172	0.24117	0.804256	0.0912569	0.212484
0.0809477	6993.88	0.149842	-0.858723	0.0979503	0.101819	0.0161713	60.7938		6208.9	0.801512	0.244687	0.803965	0.096651	0.217833
0.0812961	7023.98	0.149215	-0.861625	0.0966962	0.102048	0.0162182	60.795		6239.01	0.797594	0.246176	0.800337	0.0950884	0.220463
0.0816411	7053.8	0.146958	-0.862712	0.0963917	0.102595	0.01624	60.7852		6268.81	0.796643	0.249731	0.798978	0.089463	0.221683
0.0819958	7084.44	0.148495	-0.86401	0.0952961	0.102807	0.0163116	60.7902		6299.46	0.79322	0.251103	0.797356	0.0932949	0.225696
0.0823368	7113.9	0.145505	-0.86415	0.0950103	0.103262	0.0162922	60.7309		6328.92	0.792327	0.254061	0.797181	0.0858403	0.22461
0.0826852	7144	0.147175	-0.867183	0.09385	0.103279	0.0163946	60.7346		6359.02	0.788702	0.254171	0.79339	0.0900036	0.230351
0.0830308	7173.86	0.147797	-0.866529	0.0931386	0.103978	0.0164287	60.7106		6388.88	0.786479	0.25871	0.794207	0.0915538	0.232264
0.0833806	7204.08	0.145495	-0.867799	0.0926454	0.104248	0.0164019	60.7075		6419.1	0.784938	0.260465	0.79262	0.0858154	0.230758
0.0837267	7233.98	0.145078	-0.869874	0.0916135	0.104199	0.0164521	60.7073		6449	0.781715	0.260144	0.790026	0.084777	0.233576
0.0840807	7264.57	0.144665	-0.870407	0.0916464	0.10501	0.0165089	60.6807		6479.59	0.781817	0.265412	0.78936	0.0837482	0.236759
0.0844215	7294.02	0.143442	-0.871772	0.0906563	0.105154	0.0165029	60.665		6509.04	0.778724	0.266348	0.787654	0.0806986	0.236425
0.0847685	7324	0.14327	-0.873487	0.0898849	0.105722	0.0165448	60.6846		6539.02	0.776314	0.270033	0.78551	0.0802703	0.23877
0.0851153	7353.96	0.139785	-0.873811	0.0888022	0.105867	0.0166209	60.6979		6568.98	0.772932	0.270978	0.785105	0.0715831	0.243041
0.085462	7383.92	0.142811	-0.874097	0.0881648	0.105893	0.0166347	60.7265		6598.94	0.77094	0.271148	0.784748	0.0791246	0.243813
0.0858068	7413.71	0.139853	-0.875802	0.0881886	0.106229	0.0166787	60.7333		6628.73	0.771015	0.273331	0.782617	0.0717514	0.246279
0.0861566	7443.93	0.139853	-0.876585	0.087066	0.106259	0.0166988	60.7868		6658.95	0.767507	0.273525	0.781639	0.0717529	0.247407
0.0865027	7473.84	0.138747	-0.878892	0.086128	0.106535	0.0167394	60.8162		6688.86	0.764577	0.275315	0.778754	0.0689961	0.249682
0.0868489	7503.75	0.136506	-0.879091	0.0853432	0.107361	0.0167474	60.8925		6718.77	0.762125	0.280681	0.778506	0.0634085	0.250132
0.087199	7533.99	0.138539	-0.880727	0.0845133	0.107556	0.016767	60.9339		6749.01	0.759532	0.281945	0.776461	0.068477	0.251232
0.0875451	7563.9	0.139443	-0.881975	0.0844254	0.107732	0.0168389	60.888		6778.92	0.759258	0.283089	0.774901	0.070731	0.255263
0.0878921	7593.88	0.141117	-0.884344	0.082977	0.108146	0.0168721	60.8658		6808.9	0.754732	0.285776	0.77194	0.0749017	0.257124
0.0882406	7623.99	0.136211	-0.884929	0.0827571	0.108389	0.0169013	60.8259		6839.01	0.754045	0.287355	0.771209	0.062674	0.258758
0.0885878	7653.99	0.136682	-0.886207	0.0816117	0.109371	0.0169882	60.8053		6869.01	0.750467	0.29373	0.769612	0.063847	0.263631
0.0889356	7684.04	0.135162	-0.886953	0.0813841	0.109476	0.0170579	60.8208		6899.06	0.749756	0.294419	0.768679	0.0600598	0.267538
0.0892802	7713.81	0.136368	-0.890319	0.080304	0.10999	0.0170238	60.8466		6928.83	0.746382	0.297751	0.764472	0.0630659	0.265628
0.0896279	7743.85	0.134264	-0.890033	0.080042	0.109972	0.0171266	60.8466		6958.87	0.745563	0.297637	0.764829	0.0578194	0.271389
0.0899766	7773.98	0.13731	-0.893346	0.0790349	0.110643	0.0171844	60.8265		6989	0.742417	0.301996	0.760688	0.0654128	0.274633
0.0903231	7803.92	0.135055	-0.891821	0.0781889	0.110756	0.017127	60.8172		7018.94	0.739773	0.302727	0.762595	0.0597915	0.271413
0.0906713	7834	0.134392	-0.895147	0.0773144	0.111622	0.0172538	60.846		7049.02	0.737041	0.30835	0.758438	0.0581398	0.278525
0.0910173	7863.9	0.132882	-0.895814	0.07658	0.111475	0.0172381	60.8495		7078.91	0.734747	0.3074	0.757603	0.0543743	0.277642
0.0913648	7893.92	0.131253	-0.897956	0.0758305	0.112436	0.0172843	60.8249		7108.94	0.732405	0.313635	0.754926	0.0503142	0.280233
0.0917175	7924.39	0.132116	-0.898949	0.0749394	0.11245	0.0173485	60.839		7139.41	0.729621	0.313729	0.753685	0.0524659	0.283832
0.0920601	7954	0.133971	-0.900655	0.0738665	0.112335	0.0173519	60.8637		7169.02	0.726269	0.312985	0.751552	0.0570906	0.284022
0.0924095	7984.18	0.133377	-0.902893	0.0729242	0.112563	0.0174649	60.8547		7199.2	0.723326	0.314463	0.748756	0.0556086	0.290358
0.0927542	8013.96	0.133615	-0.903979	0.0721438	0.11307	0.017493	60.7728		7228.98	0.720887	0.317754	0.747398	0.0562033	0.291937
0.0931017	8043.99	0.132407	-0.905716	0.0713923	0.113564	0.0174542	60.7862		7259.01	0.71854	0.320965	0.745227	0.0531926	0.289757
0.093448	8073.91	0.132583	-0.908004	0.0708617	0.114114	0.0175471	60.8005		7288.93	0.716882	0.324538	0.742367	0.0536298	0.294967
0.0937948	8103.88	0.130703	-0.908331	0.0706251	0.114619	0.0176126	60.8081		7318.9	0.716143	0.327818	0.741958	0.0489451	0.298641
0.094149	8134.48	0.13067	-0.909075	0.0693151	0.115388	0.0175975	60.8281		7349.49	0.71205	0.332811	0.741028	0.0488618	0.297793
0.0944884	8163.79	0.131108	-0.912529	0.0685647	0.11588	0.0176117	60.8382		7378.81	0.709706	0.336005	0.736712	0.0499527	0.298587
0.0948393	8194.12	0.1321	-0.911711	0.0678721	0.115321	0.0175888	60.8823		7409.14	0.707542	0.332372	0.737734	0.0524266	0.297306
0.0951864	8224.1	0.129624	-0.914683	0.0674262	0.115807	0.0176976	60.8376		7439.12	0.706149	0.335532	0.734018	0.0462537	0.303404
0.0955334	8254.08	0.13069	-0.914431	0.0666712	0.116381	0.0178389	60.8293		7469.1	0.70379	0.339256	0.734334	0.0489115	0.311328
0.0958791	8283.95	0.128871	-0.915448	0.066028	0.117121	0.0177958	60.8093		7498.97	0.701781	0.344065	0.733062	0.0443761	0.308912
0.0962266	8313.98	0.128971	-0.917866	0.0654301	0.117135	0.0178938	60.8214		7529	0.699913	0.344157	0.73004	0.0446273	0.314407
0.0965769	8344.25	0.130261	-0.918574	0.0647363	0.117681	0.0179057	60.8122		7559.27	0.697745	0.347698	0.729155	0.0478419	0.315073
0.0969225	8374.1	0.129248	-0.921139	0.0643096	0.118228	0.0179042	60.8017		7589.12	0.696412	0.351256	0.725949	0.045316	0.314987
0.0972684	8403.99	0.131172	-0.921744	0.0635837	0.11869	0.0179612	60.7896		7619.01	0.694144	0.354256	0.725193	0.0501138	0.318186
0.097615	8433.93	0.130284	-0.923333	0.0626965	0.11934	0.0180892	60.7668		7648.95	0.691372	0.358475	0.723207	0.0478988	0.325361
0.0979616	8463.88	0.129269	-0.923888	0.0618529	0.120093	0.0181437	60.7839		7678.9	0.688737	0.363363	0.722513	0.0453689	0.328418
0.0983126	8494.21	0.129935	-0.92601	0.0611246	0.120464	0.0181355	60.7966		7709.23	0.686461	0.365774	0.719861	0.0470304	0.327959
0.0986599	8524.22	0.127975	-0.927771	0.0602452	0.120578	0.0181548	60.7966		7739.24	0.683714	0.366512	0.71766	0.042145	0.329037
0.0990057	8554.1	0.127928	-0.929293	0.0591995	0.120945	0.0182373	60.7938		7769.12	0.680447	0.368899	0.715757	0.0420256	0.333667
0.0993498	8583.82	0.127951	-0.929671	0.0586979	0.121519	0.0181966	60.8255		7798.84	0.67888	0.372624	0.715286	0.0420852	0.331385
0.0997013	8614.19	0.127494	-0.931269	0.0579195	0.121481	0.0182662	60.7989		7829.21	0.676448	0.372377	0.713287	0.040946	0.335283
0.100048	8644.13	0.127873	-0.932672	0.0572502	0.122367	0.0183498	60.7658		7859.15	0.674357	0.378135	0.711534	0.0418893	0.339971
0.100394	8674.07	0.128327	-0.936278	0.0572814	0.122702	0.0183645	60.7696		7889.09	0.674454	0.380309	0.707027	0.0430219	0.340798
0.100742	8704.08	0.127762	-0.937737	0.0558604	0.12325	0.0183749	60.8298		7919.1	0.670015	0.38387	0.705204	0.0416126	0.341378
0.101092	8734.32	0.126205	-0.937599	0.0554065	0.124113	0.0184097	60.9063		7949.34	0.668597	0.389468	0.705376	0.0377327	0.343334
0.101434	8763.87	0.126771	-0.940778	0.0541281	0.12431	0.0184925	60.918		7978.89	0.664603	0.390752	0.701402	0.0391422	0.347974
0.101783	8794.08	0.126266	-0.942002	0.0537657	0.124668	0.0185214	60.9013		8009.1	0.663471	0.393076	0.699872	0.037884	0.349592
0.102131	8824.12	0.126746	-0.942615	0.0529286	0.125485	0.0186036	60.8944		8039.14	0.660855	0.398384	0.699106	0.039081	0.354203
0.102481	8854.36	0.127122	-0.945254	0.0529095	0.125541	0.0186762	60.8668		8069.38	0.660796	0.398745	0.695807	0.0400183	0.358271
0.102824	8884	0.125876	-0.945644	0.0521219	0.126055	0.01866	60.8886		8099.02	0.658335	0.402083	0.69532	0.036911	0.357365
0.103175	8914.32	0.126088	-0.945817	0.0514693	0.126392	0.0187057	60.8719		8129.34	0.656296	0.404269	0.695103	0.0374403	0.359927
0.103518	8943.96	0.125819	-0.947218	0.0507265	0.127391	0.0187227	60.8869		8158.98	0.653976	0.41076	0.693353	0.0367692	0.360881
0.103865	8973.9	0.126165	-0.948658	0.0503064	0.127139	0.0187072	60.8791		8188.91	0.652663	0.409122	0.691553	0.0376324	0.360013
0.104213	9003.97	0.124133	-0.949416	0.0497014	0.127709	0.0187971	60.8194		8218.99	0.650773	0.412827	0.690606	0.0325657	0.365049
0.10456	9033.97	0.121869	-0.94951	0.0493344	0.128312	0.018857	60.7743		8248.99	0.649626	0.416741	0.690488	0.0269228	0.368411
0.104906	9063.91	0.126287	-0.949898	0.0483734	0.128469	0.0188771	60.7128		8278.93	0.646624	0.417762	0.690003	0.0379373	0.369535
0.105255	9094.05	0.12395	-0.951144	0.0481718	0.128411	0.0189249	60.6878		8309.07	0.645994	0.417385	0.688446	0.0321111	0.372219
0.105601	9123.94	0.123954	-0.952886	0.0471605	0.12925	0.0190006	60.6747		8338.97	0.642835	0.422829	0.686268	0.0321218	0.376463
0.10595	9154.07	0.123063	-0.953062	0.0466668	0.129314	0.0190291	60.6547		8369.09	0.641292	0.423249	0.686049	0.0299008	0.378059
0.106298	9184.14	0.123587	-0.955158	0.0461798	0.130052	0.0190245	60.6571		8399.16	0.639771	0.42804	0.683428	0.031206	0.377802
0.106645	9214.16	0.125016	-0.957053	0.0459426	0.13071	0.0190919	60.662		8429.18	0.63903	0.432313	0.681059	0.0347673	0.38158
0.106991	9244.06	0.124116	-0.956893	0.0445924	0.129713	0.0191327	60.6704		8459.08	0.634811	0.425836	0.681259	0.0325238	0.383869
0.10734	9274.18	0.124976	-0.95793	0.0442538	0.130609	0.0191382	60.6858		8489.2	0.633754	0.431658	0.679964	0.0346694	0.384176
0.107701	9305.37	0.124276	-0.957949	0.0435787	0.130796	0.0191991	60.7029		8520.39	0.631644	0.432871	0.679939	0.0329235	0.387593
0.108035	9334.18	0.124293	-0.959314	0.043132	0.130932	0.0191308	60.7335		8549.2	0.630249	0.433758	0.678233	0.032965	0.383758
0.108383	9364.3	0.121855	-0.959995	0.0427968	0.131474	0.0192056	60.7305		8579.32	0.629202	0.437276	0.677382	0.0268886	0.387957
0.108731	9394.38	0.123226	-0.960558	0.0423532	0.131758	0.0192277	60.7345		8609.4	0.627816	0.439121	0.676678	0.0303066	0.389196
0.109078	9424.33	0.124436	-0.962361	0.0413583	0.13191	0.0192466	60.6902		8639.35	0.624707	0.440108	0.674426	0.0333213	0.390251
0.109424	9454.22	0.123376	-0.962958	0.0406083	0.132706	0.0192555	60.7638		8669.24	0.622364	0.445273	0.673679	0.0306811	0.390752
0.109786	9485.48	0.122406	-0.961523	0.0404073	0.133321	0.0192996	60.8071		8700.5	0.621736	0.44927	0.675472	0.0282628	0.393222
0.110119	9514.25	0.12114	-0.962814	0.0396148	0.132883	0.0193211	60.8224		8729.27	0.61926	0.446427	0.673859	0.0251056	0.394431
0.110467	9544.35	0.121262	-0.963471	0.0389624	0.133427	0.019319	60.8243		8759.37	0.617222	0.449961	0.673038	0.0254113	0.394313
0.110818	9574.68	0.123277	-0.965971	0.0394529	0.133684	0.0193341	60.788		8789.7	0.618755	0.451626	0.669913	0.0304329	0.395161
0.111164	9604.53	0.12157	-0.965734	0.0382998	0.134062	0.0193849	60.7864		8819.55	0.615152	0.454082	0.670209	0.0261775	0.398009
0.111509	9634.38	0.123788	-0.966512	0.0375349	0.135015	0.0194536	60.8041		8849.4	0.612762	0.460273	0.669237	0.0317081	0.401857
0.111859	9664.58	0.120828	-0.965808	0.0370361	0.134782	0.0193921	60.8168		8879.6	0.611204	0.458755	0.670116	0.0243296	0.398413
0.112208	9694.77	0.120777	-0.966579	0.0367364	0.134814	0.019483	60.8114		8909.79	0.610268	0.458966	0.669153	0.0242014	0.40351
0.112554	9724.64	0.121754	-0.967392	0.0358947	0.135628	0.019505	60.8077		8939.66	0.607638	0.464252	0.668137	0.026636	0.404741
0.112901	9754.6	0.121734	-0.967635	0.0355729	0.135695	0.0195508	60.793		8969.62	0.606633	0.464686	0.667833	0.0265862	0.40731
0.113246	9784.45	0.121671	-0.967573	0.0356958	0.135941	0.0194746	60.7588		8999.47	0.607017	0.466288	0.667911	0.0264305	0.403036
0.113594	9814.51	0.121781	-0.96716	0.035071	0.136401	0.0195401	60.7896		9029.53	0.605065	0.469272	0.668427	0.0267028	0.406709
0.113941	9844.51	0.121692	-0.967677	0.0338114	0.135401	0.0196115	60.8258		9059.53	0.601129	0.462781	0.667781	0.0264823	0.410712
0.114286	9874.35	0.12124	-0.969095	0.033093	0.135745	0.0195253	60.8128		9089.37	0.598885	0.465009	0.666009	0.0253543	0.405878
0.114638	9904.75	0.121389	-0.973992	0.0318363	0.136488	0.019686	60.8392		9119.77	0.594959	0.469838	0.659888	0.0257274	0.414887
0.114983	9934.51	0.123585	-0.969963	0.0320167	0.136567	0.0196167	60.8241		9149.53	0.595522	0.470352	0.664924	0.0312005	0.411003
0.115329	9964.44	0.122375	-0.969894	0.0316448	0.136185	0.0196557	60.7983		9179.46	0.59436	0.467869	0.665009	0.0281849	0.413191
0.115677	9994.49	0.121789	-0.970731	0.031354	0.136964	0.0196696	60.8109		9209.51	0.593452	0.472928	0.663963	0.0267231	0.413968
0.116024	10024.5	0.122955	-0.972178	0.0305885	0.137131	0.0197667	60.8345		9239.5	0.59106	0.474014	0.662154	0.029631	0.419411
0.116375	10054.8	0.122388	-0.972214	0.0294877	0.137651	0.0197137	60.8337		9269.83	0.587621	0.47739	0.66211	0.0282178	0.416441
0.116718	10084.4	0.119416	-0.974846	0.0291812	0.137606	0.0197736	60.8426		9299.42	0.586664	0.477101	0.658819	0.0208089	0.419798
0.117065	10114.4	0.124851	-0.972596	0.0289572	0.13824	0.0197813	60.8271		9329.41	0.585964	0.481212	0.661632	0.0343569	0.420233
0.117414	10144.6	0.121968	-0.974762	0.0287683	0.138649	0.0198074	60.7828		9359.63	0.585374	0.483873	0.658925	0.0271698	0.421695
0.117763	10174.8	0.120217	-0.975758	0.0278283	0.138879	0.0199108	60.7833		9389.78	0.582437	0.485364	0.65768	0.022805	0.427492
0.118105	10204.3	0.121899	-0.976508	0.0272937	0.139097	0.0198903	60.7697		9419.32	0.580767	0.486779	0.656742	0.0269984	0.426343
0.118456	10234.6	0.120368	-0.97651	0.0265568	0.139835	0.0199103	60.7944		9449.59	0.578465	0.491575	0.65674	0.0231815	0.427465
0.118803	10264.6	0.120044	-0.975947	0.0258245	0.139859	0.0199381	60.7672		9479.6	0.576177	0.491732	0.657444	0.0223747	0.429023
0.119151	10294.6	0.120984	-0.979675	0.0249395	0.140241	0.0199787	60.7358		9509.67	0.573412	0.494209	0.652784	0.0247178	0.431297
0.119496	10324.4	0.121189	-0.979483	0.0249934	0.140278	0.0199625	60.7581		9539.46	0.57358	0.494448	0.653023	0.0252293	0.430394
0.119846	10354.7	0.124555	-0.979488	0.0248087	0.141039	0.0199593	60.76		9569.72	0.573003	0.49939	0.653018	0.0336184	0.43021
0.120192	10384.6	0.120879	-0.979909	0.0236849	0.140684	0.0200772	60.6955		9599.64	0.569492	0.497088	0.652491	0.0244566	0.436823
0.120539	10414.6	0.121991	-0.980094	0.0228448	0.140634	0.0200296	60.7299		9629.58	0.566868	0.496765	0.652261	0.0272284	0.434152
0.120886	10444.6	0.122747	-0.981828	0.0229436	0.141245	0.0201147	60.737		9659.59	0.567176	0.500732	0.650093	0.0291131	0.438924
0.121233	10474.5	0.122861	-0.982179	0.0218375	0.141705	0.0201614	60.6584		9689.54	0.563721	0.50372	0.649654	0.0293954	0.441543
0.121586	10505.1	0.120909	-0.980836	0.0216475	0.141869	0.0201123	60.7031		9720.08	0.563127	0.50478	0.651333	0.0245317	0.438789
0.121927	10534.5	0.121343	-0.983415	0.0212203	0.142013	0.0201647	60.7182		9749.55	0.561792	0.505719	0.648109	0.0256134	0.441728
0.122274	10564.5	0.123924	-0.98409	0.0204487	0.142638	0.0202095	60.6842		9779.52	0.559382	0.509775	0.647266	0.0320463	0.444242
0.122622	10594.6	0.124093	-0.98548	0.0203091	0.142903	0.0202465	60.7196		9809.59	0.558946	0.5115	0.645528	0.032466	0.446312
0.122973	10624.8	0.12416	-0.985009	0.0196559	0.143412	0.020269	60.6971		9839.85	0.556905	0.514805	0.646117	0.032633	0.447575
0.123317	10654.6	0.124549	-0.986022	0.0188221	0.143942	0.0203083	60.7382		9869.65	0.5543	0.518246	0.644851	0.033603	0.449777
0.123668	10684.9	0.12329	-0.988817	0.0184971	0.143751	0.0203336	60.7891		9899.93	0.553285	0.517002	0.641357	0.0304666	0.451199
0.124015	10714.9	0.123898	-0.987107	0.0184767	0.144233	0.0203634	60.8071		9929.89	0.553221	0.520137	0.643495	0.0319799	0.452869
0.124362	10744.9	0.122524	-0.987627	0.017765	0.144938	0.0203358	60.7878		9959.91	0.550997	0.524713	0.642845	0.0285551	0.451322
0.124713	10775.2	0.126042	-0.989655	0.0175035	0.144949	0.020452	60.7809		9990.19	0.55018	0.524782	0.64031	0.0373262	0.457835
0.125063	10805.4	0.122011	-0.990443	0.0169777	0.14513	0.020455	60.7829		10020.5	0.548538	0.525963	0.639325	0.0272767	0.458006
0.125411	10835.5	0.128019	-0.990857	0.0168255	0.145432	0.0205413	60.7708		10050.6	0.548062	0.527924	0.638808	0.0422532	0.462844
0.125746	10864.4	0.125423	-0.992078	0.0160116	0.145234	0.0205308	60.7278		10079.5	0.545519	0.526636	0.637281	0.0357819	0.462254
0.126096	10894.7	0.125238	-0.992549	0.0153215	0.146496	0.0205962	60.7344		10109.7	0.543363	0.534833	0.636693	0.0353207	0.465923
0.12644	10924.4	0.125655	-0.993988	0.0146373	0.146255	0.0205869	60.7786		10139.4	0.541226	0.533268	0.634894	0.03636	0.465402
0.126791	10954.7	0.126542	-0.992744	0.0145928	0.146698	0.0205473	60.7851		10169.8	0.541087	0.536144	0.636449	0.0385706	0.46318
0.127135	10984.5	0.123344	-0.994519	0.0140532	0.147076	0.0206581	60.8247		10199.5	0.539401	0.538596	0.63423	0.0305995	0.469394
0.127485	11014.7	0.123874	-0.994943	0.0133591	0.147091	0.0206168	60.8128		10229.7	0.537232	0.538694	0.6337	0.0319208	0.467075
0.127833	11044.7	0.124339	-0.996041	0.0131526	0.14763	0.0207483	60.8214		10259.8	0.536587	0.542197	0.632328	0.0330794	0.474451
0.128179	11074.6	0.12445	-0.998476	0.01219	0.147965	0.0206931	60.814		10289.7	0.53358	0.54437	0.629284	0.0333582	0.471353
0.128525	11104.6	0.125644	-0.99797	0.0118225	0.147947	0.0207401	60.7966		10319.6	0.532432	0.544251	0.629917	0.036333	0.473988
0.128873	11134.6	0.125378	-0.997231	0.0117717	0.148346	0.0208097	60.7691		10349.6	0.532273	0.546844	0.630841	0.0356711	0.477892
0.129224	11164.9	0.123918	-0.998011	0.011255	0.148697	0.0207795	60.7336		10380	0.530659	0.549127	0.629865	0.0320318	0.4762
0.129568	11194.7	0.126974	-1.00114	0.00992268	0.149288	0.0208762	60.7184		10409.7	0.526496	0.552962	0.62596	0.0396498	0.481621
0.129915	11224.6	0.127529	-1.00144	0.0105375	0.149333	0.02089	60.7156		10439.7	0.528417	0.553253	0.625575	0.0410312	0.482396
0.130261	11254.5	0.126778	-1.00123	0.00997942	0.149534	0.0208586	60.6928		10469.5	0.526674	0.554559	0.62584	0.0391607	0.480633
0.130607	11284.4	0.125593	-1.0039	0.00906135	0.15038	0.0209746	60.6612		10499.4	0.523805	0.560058	0.622506	0.036205	0.487138
0.130955	11314.5	0.129088	-1.00589	0.00816312	0.150706	0.0210621	60.6342		10529.5	0.520999	0.56217	0.620019	0.0449173	0.49204
0.131303	11344.6	0.125971	-1.00308	0.00840464	0.150876	0.0210476	60.7004		10559.6	0.521754	0.563279	0.62353	0.0371487	0.491228
0.131652	11374.8	0.128479	-1.0054	0.00797489	0.151137	0.0211069	60.7174		10589.8	0.520411	0.564969	0.620625	0.0434003	0.494553
0.132002	11404.9	0.128205	-1.00493	0.00796802	0.151212	0.0210964	60.6914		10620	0.52039	0.565455	0.621222	0.0427183	0.493965
0.132346	11434.7	0.12881	-1.00623	0.00766771	0.151095	0.0211394	60.7087		10649.7	0.519451	0.564699	0.619594	0.0442247	0.496377
0.132693	11464.7	0.128525	-1.00536	0.00692367	0.151303	0.0211515	60.7293		10679.7	0.517127	0.566052	0.620674	0.0435149	0.497058
0.133039	11494.5	0.127768	-1.00518	0.00684534	0.151935	0.0211724	60.7303		10709.6	0.516882	0.570152	0.620903	0.0416287	0.498225
0.133386	11524.5	0.129188	-1.00444	0.00662249	0.152081	0.0211439	60.7513		10739.6	0.516186	0.571103	0.621833	0.0451674	0.49663
0.133737	11554.8	0.128061	-1.0056	0.00633191	0.152287	0.021226	60.7624		10769.9	0.515278	0.572438	0.620385	0.042358	0.501233
0.134093	11585.6	0.132233	-1.00399	0.0060663	0.152351	0.0211934	60.7686		10800.6	0.514448	0.572852	0.622391	0.0527581	0.499402
0.134427	11614.5	0.130285	-1.00381	0.00616759	0.152118	0.0211628	60.7942		10829.6	0.514765	0.571343	0.622616	0.0479008	0.497686
0.134775	11644.6	0.131068	-1.00419	0.00555102	0.152884	0.0211038	60.8105		10859.6	0.512838	0.576318	0.622136	0.0498533	0.49438
0.135121	11674.5	0.128241	-1.00415	0.0053412	0.152872	0.021189	60.8005		10889.5	0.512183	0.576238	0.622198	0.0428081	0.499157
0.135468	11704.5	0.13006	-1.00464	0.00535744	0.152896	0.0211851	60.7739		10919.5	0.512234	0.576392	0.621579	0.0473416	0.498938
0.135819	11734.7	0.130876	-1.0034	0.0048639	0.152961	0.0212205	60.8309		10949.7	0.510692	0.576819	0.623133	0.0493752	0.500921
0.136166	11764.8	0.128771	-1.00327	0.00501505	0.153559	0.0212083	60.8271		10979.8	0.511164	0.580699	0.623296	0.0441278	0.500237
0.136511	11794.6	0.130793	-1.00416	0.00413139	0.154065	0.0212714	60.7963		11009.6	0.508403	0.583988	0.62218	0.0491683	0.503775
0.136863	11825	0.131623	-1.00581	0.00371639	0.153783	0.0213176	60.7817		11040	0.507107	0.582157	0.620116	0.0512382	0.50637
0.137207	11854.7	0.133901	-1.00405	0.00418007	0.153806	0.0213726	60.7644		11069.7	0.508555	0.582301	0.622312	0.0569156	0.50945
0.137553	11884.6	0.131077	-1.00231	0.00395491	0.153968	0.0212213	60.8137		11099.6	0.507852	0.583357	0.624497	0.0498758	0.500971
0.137909	11915.4	0.134841	-1.004	0.00373095	0.153438	0.0213142	60.8553		11130.4	0.507152	0.579916	0.622379	0.0592582	0.506179
0.138248	11944.6	0.133357	-1.00288	0.00300605	0.153543	0.0212909	60.895		11159.6	0.504887	0.580596	0.623781	0.0555597	0.504868
0.138596	11974.7	0.134047	-1.00253	0.00353335	0.153514	0.0212558	60.9226		11189.7	0.506535	0.580411	0.624219	0.057279	0.502901
0.138944	12004.8	0.136244	-1.00278	0.00289828	0.153946	0.021302	60.9444		11219.8	0.504551	0.583211	0.623902	0.062756	0.505493
0.139292	12034.9	0.132519	-1.00212	0.00260407	0.153341	0.0213138	60.9714		11249.9	0.503631	0.579281	0.624734	0.0534717	0.506157
0.139638	12064.8	0.134402	-1.00024	0.0032859	0.153908	0.0212891	60.9851		11279.8	0.505762	0.582964	0.627081	0.0581638	0.504771
0.139986	12094.8	0.136214	-0.999934	0.00329553	0.152858	0.02125	61.0052		11309.8	0.505792	0.576144	0.627462	0.0626809	0.502576
0.140334	12124.8	0.136853	-0.997796	0.00295233	0.152787	0.0212539	61.0495		11339.8	0.50472	0.575688	0.630134	0.0642738	0.502793
0.14068	12154.8	0.137007	-0.997655	0.0027749	0.152631	0.0212539	61.07		11369.8	0.504165	0.574671	0.63031	0.0646585	0.502797
0.141026	12184.7	0.139986	-0.996185	0.00296157	0.152119	0.0212258	61.0843		11399.7	0.504748	0.57135	0.632148	0.0720846	0.501221
0.14138	12215.2	0.140872	-0.993001	0.00331116	0.152684	0.0212035	61.0519		11430.2	0.505841	0.575016	0.636128	0.0742922	0.499971
0.141722	12244.8	0.140951	-0.992284	0.00359394	0.152364	0.0212382	61.0333		11459.8	0.506724	0.572941	0.637024	0.0744879	0.501914
0.142066	12274.5	0.14255	-0.991368	0.00374089	0.152314	0.0211593	61.0553		11489.5	0.507183	0.572618	0.638169	0.0784753	0.497492
0.142416	12304.8	0.145279	-0.989266	0.00371783	0.151571	0.0211128	61.0758		11519.8	0.507111	0.56779	0.640796	0.0852766	0.494885
0.142765	12334.9	0.144392	-0.987721	0.00420877	0.15205	0.0210919	61.093		11549.9	0.508645	0.570898	0.642727	0.0830658	0.493714
0.143111	12364.8	0.146328	-0.985649	0.00486786	0.151475	0.021083	61.0815		11579.8	0.510704	0.567164	0.645317	0.0878929	0.493213
0.143459	12394.8	0.150201	-0.982882	0.00530687	0.150773	0.021101	61.0348		11609.9	0.512076	0.562608	0.648776	0.0975478	0.494223
0.143804	12424.6	0.150664	-0.981933	0.00563471	0.149946	0.0209942	61.0305		11639.7	0.5131	0.557234	0.649962	0.0986996	0.488234
0.144156	12455.1	0.150363	-0.978832	0.00655449	0.149829	0.0209801	61.0194		11670.1	0.515973	0.556479	0.653837	0.0979502	0.487443
0.144499	12484.7	0.155302	-0.977605	0.00674725	0.149083	0.0209648	60.9938		11699.7	0.516576	0.551632	0.655372	0.110262	0.486587
0.144848	12514.9	0.158496	-0.973046	0.00783666	0.148582	0.0209089	60.9708		11729.9	0.519979	0.548377	0.66107	0.118224	0.483452
0.145195	12544.9	0.159786	-0.970938	0.00839844	0.147795	0.0207995	61.0213		11759.9	0.521734	0.543268	0.663705	0.121439	0.477322
0.145542	12574.8	0.160811	-0.967462	0.0105292	0.146716	0.0207339	60.9896		11789.8	0.528391	0.536262	0.668049	0.123994	0.473643
0.145888	12604.7	0.164125	-0.964399	0.0110157	0.145913	0.0206238	60.9454		11819.8	0.529911	0.531042	0.671878	0.132256	0.46747
0.146238	12635	0.166076	-0.961603	0.0123574	0.14515	0.0206152	60.938		11850	0.534103	0.526093	0.675372	0.137117	0.466988
0.146583	12664.8	0.172148	-0.957399	0.0135513	0.144528	0.0205441	60.9805		11879.8	0.537833	0.522049	0.680627	0.152254	0.463
0.14693	12694.8	0.172801	-0.952526	0.0147258	0.142472	0.0204661	60.9934		11909.8	0.541502	0.508698	0.686719	0.153882	0.458625
0.147278	12724.8	0.176985	-0.94903	0.0167287	0.141992	0.0203661	60.9892		11939.8	0.54776	0.505582	0.691087	0.164312	0.453018
0.147625	12754.8	0.179627	-0.946001	0.018598	0.141145	0.02026	60.9807		11969.8	0.5536	0.500083	0.694873	0.170897	0.447072
0.14797	12784.6	0.186146	-0.94032	0.0200976	0.139111	0.0201301	60.9823		11999.6	0.558285	0.486868	0.701975	0.187145	0.43979
0.148318	12814.7	0.188237	-0.932099	0.0233651	0.137551	0.019895	61.0141		12029.7	0.568493	0.476741	0.71225	0.192359	0.426605
0.148668	12844.9	0.192784	-0.92738	0.0247899	0.136127	0.0197948	61.0131		12059.9	0.572944	0.467494	0.718148	0.203693	0.420988
0.149014	12874.8	0.196209	-0.923217	0.0279283	0.134724	0.0196223	60.9952		12089.9	0.582749	0.458384	0.723352	0.21223	0.411315
0.149363	12904.9	0.1996	-0.916805	0.0303624	0.133173	0.019515	61.0029		12120	0.590354	0.448306	0.731366	0.220683	0.405303
0.149708	12934.7	0.20529	-0.910609	0.0335084	0.131022	0.019343	61.0152		12149.8	0.600183	0.43434	0.739111	0.234868	0.39566
0.150057	12965	0.209879	-0.902434	0.0365637	0.129762	0.0191579	60.9495		12180	0.609728	0.426159	0.749329	0.246306	0.385283
0.150411	12995.5	0.215771	-0.897181	0.0403622	0.127448	0.0190442	60.9237		12210.5	0.621595	0.411128	0.755895	0.260992	0.378903
0.150749	13024.7	0.22001	-0.889409	0.0430026	0.125491	0.0188467	60.8755		12239.8	0.629845	0.398419	0.765609	0.271559	0.36783
0.151101	13055.1	0.225151	-0.882427	0.0466964	0.123092	0.01871	60.9091		12270.1	0.641385	0.38284	0.774336	0.284375	0.360167
0.151443	13084.7	0.231184	-0.87655	0.0505216	0.121108	0.0184658	60.896		12299.7	0.653335	0.369958	0.781682	0.299413	0.346476
0.151792	13114.9	0.235308	-0.868863	0.0542781	0.118912	0.0182749	60.8918		12329.9	0.665071	0.355698	0.79129	0.309692	0.335774
0.15214	13144.9	0.239231	-0.862509	0.058508	0.1174	0.0180541	60.9069		12359.9	0.678287	0.345873	0.799232	0.319473	0.323393
0.152487	13174.9	0.244361	-0.85481	0.0621067	0.114735	0.0178029	60.939		12389.9	0.68953	0.32857	0.808855	0.332258	0.30931
0.152838	13205.2	0.248282	-0.847011	0.0656771	0.112879	0.0176591	60.9668		12420.2	0.700684	0.316514	0.818603	0.342032	0.30125
0.153183	13235	0.250284	-0.841935	0.0693804	0.110959	0.0174242	60.9742		12450.1	0.712254	0.304043	0.824947	0.347024	0.288079
0.153531	13265.1	0.254265	-0.83407	0.0729297	0.109269	0.0172168	61.0068		12480.1	0.723343	0.293068	0.834779	0.356946	0.276452
0.153876	13294.9	0.256302	-0.828267	0.0766134	0.107167	0.0170065	60.9904		12509.9	0.734851	0.279418	0.842032	0.362024	0.264661
0.154224	13324.9	0.261407	-0.820826	0.0802068	0.105731	0.01681	61.0286		12540	0.746078	0.270096	0.851333	0.37475	0.253642
0.154579	13355.6	0.260895	-0.813563	0.0838646	0.103506	0.0165992	61.0432		12570.6	0.757506	0.255643	0.860411	0.373473	0.241822
0.154922	13385.3	0.263362	-0.808589	0.0869334	0.102253	0.0165108	61.0152		12600.3	0.767093	0.247506	0.866628	0.379624	0.236865
0.155265	13414.9	0.262942	-0.803408	0.0899474	0.100661	0.0163447	61.015		12629.9	0.77651	0.237169	0.873103	0.378576	0.227553
0.155612	13444.9	0.266678	-0.799796	0.0932866	0.0994777	0.0160978	60.9675		12659.9	0.786942	0.229484	0.877618	0.387888	0.213712
0.155961	13475	0.26416	-0.795665	0.0953259	0.0978427	0.0159597	60.9678		12690	0.793313	0.218867	0.882781	0.381611	0.20597
0.15631	13505.2	0.26444	-0.792846	0.0980047	0.0975995	0.0159067	60.9103		12720.2	0.801682	0.217287	0.886305	0.382311	0.202997
0.156657	13535.1	0.266729	-0.785954	0.100788	0.0955144	0.0156648	60.9019		12750.1	0.810379	0.203746	0.894919	0.388015	0.189435
0.157	13564.8	0.265172	-0.783247	0.10264	0.0946876	0.0155392	60.9069		12779.8	0.816163	0.198377	0.898303	0.384134	0.182394
0.157348	13594.9	0.267588	-0.778765	0.104876	0.0943123	0.0154392	60.9734		12809.9	0.823151	0.195939	0.903906	0.390158	0.176787
0.157695	13624.8	0.264317	-0.776225	0.106129	0.0928684	0.0153567	60.9507		12839.9	0.827065	0.186562	0.90708	0.382003	0.172158
0.158043	13654.9	0.264481	-0.773357	0.108219	0.0925972	0.0152792	60.942		12870	0.833594	0.184801	0.910665	0.382411	0.167814
0.158389	13684.8	0.266449	-0.771547	0.110652	0.0919234	0.0151771	60.9627		12899.8	0.841195	0.180425	0.912927	0.387319	0.162088
0.158741	13715.2	0.261886	-0.77013	0.111952	0.0911844	0.0151498	60.9686		12930.2	0.845256	0.175626	0.914698	0.375943	0.160559
0.159087	13745.1	0.25847	-0.769345	0.112231	0.090748	0.0151037	60.9622		12960.1	0.846127	0.172792	0.91568	0.367428	0.157975
0.159432	13774.9	0.256404	-0.765799	0.114041	0.0898777	0.0150312	60.9301		12989.9	0.851781	0.16714	0.920112	0.362279	0.153907
0.159779	13804.9	0.254667	-0.765252	0.115117	0.089871	0.0150137	60.9017	Sample 460 acquired at 03:50:04	13019.9	0.855145	0.167097	0.920795	0.357949	0.152927
0.160129	13835.1	0.254617	-0.764051	0.115854	0.0892134	0.0149266	60.8894		13050.1	0.857447	0.162825	0.922296	0.357824	0.148047
0.160474	13864.9	0.252999	-0.76329	0.11676	0.0889031	0.0149108	60.8311		13079.9	0.860276	0.160811	0.923248	0.353791	0.147159
0.160819	13894.8	0.246509	-0.761757	0.117946	0.0890225	0.0148984	60.8599		13109.8	0.863982	0.161586	0.925164	0.337615	0.146467
0.161168	13924.9	0.244369	-0.762939	0.117606	0.0885333	0.0148221	60.9205		13140	0.862921	0.158409	0.923686	0.33228	0.142184
0.161515	13954.9	0.240786	-0.761896	0.11881	0.0884561	0.0148277	60.9702		13169.9	0.86668	0.157908	0.92499	0.323347	0.1425
0.161862	13984.9	0.240136	-0.761576	0.118844	0.0878794	0.0148247	60.9537		13199.9	0.866788	0.154162	0.92539	0.321728	0.142332
0.16221	14015	0.238064	-0.761882	0.119187	0.0876312	0.0147792	60.9746		13230	0.86786	0.15255	0.925007	0.316561	0.13978
0.162562	14045.3	0.233703	-0.762913	0.119143	0.0873496	0.0147618	60.9499		13260.3	0.867721	0.150722	0.923719	0.305693	0.138808
0.162912	14075.6	0.231801	-0.762511	0.119091	0.0876012	0.0147541	60.9964		13290.6	0.867561	0.152356	0.924222	0.300951	0.138373
0.163251	14104.9	0.230407	-0.762271	0.119316	0.0875134	0.0148281	60.9972		13319.9	0.868264	0.151785	0.924522	0.297475	0.142525
0.163599	14135	0.227212	-0.76062	0.12014	0.0873112	0.0147751	60.988		13350	0.870838	0.150472	0.926585	0.289512	0.139553
0.163947	14165	0.224271	-0.762258	0.119957	0.0877071	0.0147292	60.9753		13380	0.870266	0.153044	0.924538	0.282181	0.136978
0.164295	14195.1	0.21883	-0.761315	0.119733	0.0873461	0.0147393	60.9478		13410.1	0.869564	0.150699	0.925716	0.268619	0.137541
0.164642	14225.1	0.219739	-0.764	0.120095	0.0877536	0.0147219	60.9027	Sample 474 acquired at 03:57:05	13440.1	0.870697	0.153345	0.922361	0.270883	0.136567
0.164988	14255	0.218392	-0.762536	0.120207	0.0881539	0.0147322	60.8767		13470	0.871047	0.155945	0.924191	0.267527	0.137147
0.16534	14285.3	0.214845	-0.762885	0.120111	0.0876183	0.0147451	60.833		13500.4	0.870746	0.152467	0.923755	0.258684	0.137868
0.16568	14314.7	0.214048	-0.76392	0.120361	0.0881485	0.0147866	60.8529		13529.7	0.871527	0.15591	0.922461	0.256698	0.140198
0.166034	14345.4	0.211667	-0.764533	0.119912	0.0881889	0.0148532	60.8753		13560.4	0.870126	0.156172	0.921695	0.250763	0.143928
0.166378	14375	0.208865	-0.765782	0.120174	0.0887366	0.0147873	60.8821		13590	0.870944	0.159729	0.920133	0.243778	0.140234
0.166725	14405	0.207387	-0.76627	0.120103	0.0886721	0.0147807	60.8765		13620	0.87072	0.15931	0.919523	0.240095	0.139863
0.167072	14435	0.204861	-0.767439	0.119711	0.0889329	0.0148547	60.8195		13650	0.869495	0.161004	0.918062	0.233797	0.144013
0.16742	14465	0.203249	-0.767871	0.119582	0.0894738	0.0147753	60.7708		13680.1	0.869094	0.164517	0.917521	0.229779	0.139563
0.167768	14495.2	0.202106	-0.770221	0.118745	0.0892388	0.0148833	60.7942		13710.2	0.866478	0.162991	0.914585	0.226931	0.145618
0.168114	14525	0.198836	-0.770938	0.119802	0.0896079	0.0148947	60.8313		13740	0.86978	0.165388	0.913689	0.218778	0.146257
0.168459	14554.9	0.197632	-0.771347	0.118783	0.0897728	0.0148146	60.849		13769.9	0.866599	0.166459	0.913177	0.215777	0.141764
0.168809	14585.1	0.194523	-0.771062	0.118027	0.0900463	0.0149564	60.8948		13800.1	0.864235	0.168235	0.913534	0.208028	0.149718
0.169156	14615.1	0.191682	-0.773457	0.117297	0.0907644	0.0149111	60.8013	Sample 487 acquired at 04:03:35	13830.1	0.861954	0.172899	0.910539	0.200947	0.147178
0.169501	14644.9	0.190881	-0.773245	0.117658	0.0907767	0.0149145	60.8349		13859.9	0.863084	0.172978	0.910805	0.198949	0.147369
0.16985	14675.1	0.189944	-0.77343	0.116985	0.0903503	0.0149584	60.8684		13890.1	0.860981	0.170209	0.910574	0.196613	0.149827
0.170203	14705.5	0.188545	-0.774689	0.116539	0.0905608	0.0149844	60.8549		13920.6	0.859587	0.171576	0.909	0.193126	0.151285
0.170546	14735.2	0.185901	-0.776649	0.116661	0.0912123	0.0149966	60.8628		13950.2	0.859969	0.175807	0.90655	0.186535	0.151972
0.170892	14765.1	0.184502	-0.778663	0.116182	0.0908296	0.0150527	60.9643		13980.1	0.858472	0.173322	0.904032	0.183049	0.155116
0.171238	14795	0.183785	-0.779891	0.116302	0.0919351	0.0150465	60.9908		14010	0.858846	0.180501	0.902498	0.18126	0.154766
0.171587	14825.1	0.181969	-0.781455	0.115349	0.0919256	0.0150727	61.0189		14040.1	0.85587	0.18044	0.900543	0.176734	0.156236
0.171935	14855.2	0.177648	-0.782021	0.115239	0.0924748	0.0150939	61.0283		14070.2	0.855524	0.184006	0.899835	0.165963	0.157426
0.17228	14885	0.17921	-0.783649	0.114724	0.0926746	0.0150897	61.0311		14100.1	0.853917	0.185304	0.897801	0.169856	0.15719
0.172628	14915	0.176322	-0.786333	0.113916	0.0926355	0.015197	60.9356		14130.1	0.851391	0.18505	0.894446	0.162658	0.163204
0.172977	14945.2	0.177834	-0.785282	0.114244	0.0923261	0.015181	60.9172		14160.2	0.852415	0.18304	0.89576	0.166428	0.162311
0.173321	14975	0.172385	-0.788324	0.113077	0.093238	0.0152328	60.9065		14190	0.848771	0.188962	0.891957	0.152845	0.165213
0.173671	15005.2	0.174568	-0.789242	0.112712	0.0934902	0.0152532	60.8737		14220.2	0.847632	0.1906	0.89081	0.158285	0.166359
0.174017	15035.1	0.171019	-0.788222	0.111761	0.0936958	0.015306	60.893	Sample 501 acquired at 04:10:35	14250.1	0.84466	0.191935	0.892085	0.149439	0.169319
0.174368	15065.4	0.168209	-0.791225	0.112239	0.0942837	0.0153186	60.8537		14280.4	0.846152	0.195753	0.888331	0.142435	0.170023
0.174711	15095	0.167486	-0.791187	0.110357	0.0946145	0.0153105	60.8446		14310.1	0.840275	0.197902	0.888379	0.140632	0.169567
0.175062	15125.4	0.167163	-0.793092	0.110232	0.0947117	0.0153585	60.8815		14340.4	0.839883	0.198533	0.885997	0.139827	0.17226
0.175405	15155	0.167053	-0.794309	0.109262	0.0945865	0.0154161	60.8799		14370	0.836852	0.19772	0.884476	0.139555	0.175489
0.175754	15185.2	0.165244	-0.796963	0.108358	0.0957702	0.0154076	60.8564		14400.2	0.834028	0.205407	0.881159	0.135044	0.175012
0.176103	15215.3	0.163566	-0.797374	0.108106	0.0951324	0.0154548	60.8962		14430.3	0.83324	0.201265	0.880645	0.130861	0.17766
0.176446	15244.9	0.166304	-0.798302	0.107435	0.0955245	0.0154419	60.9226		14460	0.831146	0.203811	0.879486	0.137686	0.176934
0.176796	15275.2	0.159298	-0.799033	0.106835	0.0960528	0.0155585	60.939		14490.2	0.829268	0.207243	0.878572	0.120224	0.183473
0.177157	15306.3	0.158617	-0.801809	0.105512	0.0963932	0.0155382	60.9289		14521.4	0.825135	0.209453	0.875102	0.118524	0.182335
0.177492	15335.3	0.160018	-0.803411	0.10556	0.097137	0.0156276	60.8978		14550.3	0.825287	0.214283	0.8731	0.122017	0.187349
0.17784	15365.4	0.159093	-0.805853	0.104241	0.0978492	0.0156431	60.8452		14580.4	0.821166	0.218908	0.870047	0.119712	0.188214
0.178187	15395.4	0.159395	-0.805015	0.104276	0.0976851	0.015662	60.8051		14610.4	0.821276	0.217843	0.871095	0.120465	0.189279
0.178534	15425.3	0.156429	-0.808956	0.103227	0.0976006	0.0157156	60.8005	Sample 514 acquired at 04:17:05	14640.4	0.817998	0.217294	0.866169	0.113072	0.19228
0.178885	15455.7	0.15649	-0.810328	0.102478	0.0980807	0.015766	60.8162		14670.7	0.815659	0.220412	0.864453	0.113224	0.195109
0.179229	15485.4	0.15537	-0.811055	0.102232	0.0989	0.0157696	60.8214		14700.4	0.81489	0.225732	0.863546	0.110431	0.195307
0.179576	15515.3	0.153933	-0.813488	0.1005	0.0986782	0.015815	60.8053		14730.3	0.809479	0.224292	0.860504	0.106848	0.197852
0.179923	15545.4	0.154752	-0.814312	0.100029	0.0996048	0.0158776	60.791		14760.4	0.808007	0.23031	0.859475	0.10889	0.201367
0.180271	15575.4	0.152837	-0.820724	0.0991745	0.100057	0.0159225	60.8398		14790.4	0.805337	0.233247	0.851459	0.104116	0.203885
0.18062	15605.5	0.151329	-0.817096	0.0990424	0.0999368	0.0159811	60.841		14820.6	0.804924	0.232466	0.855995	0.100359	0.207169
0.180967	15635.5	0.15072	-0.820231	0.0979855	0.100157	0.0159928	60.842		14850.6	0.801622	0.233893	0.852076	0.0988405	0.207824
0.181313	15665.4	0.149646	-0.820515	0.0974073	0.100953	0.0160183	60.8497		14880.5	0.799816	0.239063	0.851721	0.0961624	0.209253
0.181659	15695.4	0.149188	-0.824747	0.0958593	0.101	0.0160032	60.8726		14910.4	0.794979	0.239368	0.846432	0.0950216	0.208409
0.182007	15725.4	0.148861	-0.825855	0.0961389	0.101932	0.0161269	60.8898		14940.4	0.795853	0.245421	0.845046	0.0942073	0.215342
0.182354	15755.4	0.149217	-0.827561	0.0953772	0.101879	0.0161055	60.8791		14970.4	0.793473	0.245082	0.842914	0.0950927	0.214143
0.182701	15785.4	0.149061	-0.830228	0.0938248	0.102745	0.0162468	60.867		15000.4	0.788623	0.2507	0.83958	0.0947054	0.222062
0.183048	15815.3	0.146047	-0.831172	0.0938952	0.102468	0.0162891	60.8511		15030.3	0.788843	0.248902	0.838401	0.0871929	0.224438
0.183396	15845.4	0.144447	-0.834019	0.0932078	0.103265	0.0163014	60.8678	Sample 528 acquired at 04:24:05	15060.4	0.786696	0.254077	0.834843	0.0832034	0.225128
0.183744	15875.5	0.14591	-0.837152	0.0915959	0.104152	0.0163631	60.8473		15090.5	0.78166	0.259839	0.830926	0.0868509	0.228583
0.184092	15905.6	0.144184	-0.836441	0.0911091	0.104144	0.0164008	60.8482		15120.6	0.780139	0.259786	0.831815	0.0825469	0.230699
0.184438	15935.5	0.143114	-0.836782	0.0906992	0.104237	0.0163801	60.8253		15150.5	0.778858	0.260395	0.831389	0.0798799	0.229538
0.184784	15965.3	0.143775	-0.839784	0.0898697	0.104554	0.0164692	60.8295		15180.3	0.776267	0.262452	0.827636	0.0815287	0.234531
0.185133	15995.5	0.140978	-0.844884	0.0885353	0.105366	0.0164901	60.8802		15210.5	0.772098	0.267724	0.821262	0.0745557	0.235703
0.185486	16026	0.140335	-0.844303	0.0877385	0.105666	0.0165376	60.92		15241	0.769608	0.26967	0.821988	0.072954	0.238368
0.185827	16055.5	0.142303	-0.846542	0.0874995	0.106276	0.016537	60.9559		15270.5	0.768862	0.273633	0.81919	0.0778588	0.238333
0.186172	16085.3	0.140844	-0.848317	0.086791	0.106882	0.0166094	60.9631		15300.3	0.766648	0.277567	0.816971	0.0742226	0.242396
0.186519	16115.3	0.138073	-0.85068	0.0854111	0.106672	0.0167235	60.9615		15330.3	0.762337	0.276208	0.814017	0.067315	0.248789
0.186869	16145.5	0.135661	-0.852437	0.0851654	0.107027	0.01669	60.9557		15360.5	0.761569	0.278514	0.811821	0.0613027	0.246911
0.187216	16175.5	0.13936	-0.854041	0.0846094	0.107134	0.0168482	60.9462		15390.5	0.759832	0.279205	0.809816	0.0705229	0.255782
0.187565	16205.6	0.138267	-0.856374	0.0832088	0.107379	0.0168316	60.9416		15420.6	0.755457	0.280799	0.8069	0.0677976	0.25485
0.187912	16235.6	0.137807	-0.856766	0.0823889	0.107851	0.0168563	60.9754	Sample 541 acquired at 04:30:35	15450.6	0.752895	0.283861	0.806411	0.0666518	0.256239
0.188257	16265.4	0.136777	-0.860283	0.0819155	0.10807	0.0169481	61.0018		15480.4	0.751416	0.285286	0.802014	0.0640834	0.261383
0.18861	16295.9	0.135033	-0.8603	0.0809304	0.108794	0.0169406	61.0053		15510.9	0.748339	0.289986	0.801993	0.0597363	0.260964
0.188954	16325.6	0.13636	-0.863585	0.0802705	0.108869	0.0169588	61.0389		15540.7	0.746277	0.290471	0.797887	0.0630463	0.261985
0.1893	16355.5	0.135905	-0.866407	0.0791551	0.109432	0.0170924	61.0381		15570.5	0.742792	0.294131	0.79436	0.0619112	0.269472
0.189648	16385.6	0.137962	-0.8672	0.0790194	0.110016	0.0170597	61.0246		15600.6	0.742368	0.297919	0.793369	0.0670376	0.267639
0.189995	16415.6	0.134706	-0.867362	0.0782883	0.110572	0.0171468	61.0363		15630.6	0.740084	0.301531	0.793167	0.0589217	0.272523
0.19034	16445.3	0.134319	-0.870604	0.0778783	0.110826	0.0171967	61.0117		15660.4	0.738803	0.303185	0.789114	0.0579572	0.275322
0.190687	16475.3	0.135123	-0.871193	0.0769211	0.110843	0.0171689	61.022		15690.4	0.735813	0.303294	0.788378	0.0599617	0.273761
0.191041	16506	0.132694	-0.874067	0.07582	0.111643	0.0172141	61.0381		15721	0.732372	0.308489	0.784785	0.0539058	0.276297
0.191384	16535.6	0.132675	-0.875979	0.0755239	0.111747	0.0172821	61.0482		15750.6	0.731447	0.309167	0.782395	0.0538605	0.280111
0.191731	16565.6	0.132998	-0.877407	0.0745832	0.112166	0.0173422	61.0551		15780.6	0.728509	0.311882	0.78061	0.0546649	0.283482
0.192077	16595.5	0.131806	-0.877726	0.0742481	0.112739	0.0173849	61.0194		15810.5	0.727462	0.315604	0.780212	0.0516932	0.285872
0.192427	16625.7	0.132472	-0.880056	0.0737149	0.113164	0.0174887	61.0063		15840.7	0.725796	0.318365	0.7773	0.0533535	0.291694
0.192774	16655.7	0.13116	-0.881322	0.0728054	0.113402	0.0174188	60.9938	Sample 555 acquired at 04:37:35	15870.7	0.722955	0.319914	0.775718	0.0500828	0.287775
0.193118	16685.4	0.12987	-0.881648	0.0721873	0.113469	0.0175529	60.9422		15900.4	0.721023	0.320346	0.77531	0.0468665	0.295294
0.193468	16715.7	0.131476	-0.883009	0.0722023	0.114322	0.017487	60.9408		15930.7	0.72107	0.325884	0.773608	0.0508707	0.291597
0.193815	16745.6	0.131439	-0.885256	0.0709203	0.114755	0.0175094	60.8979		15960.6	0.717065	0.328699	0.770801	0.0507783	0.292856
0.194163	16775.7	0.132408	-0.885938	0.0708869	0.1149	0.0176014	60.8771		15990.7	0.716961	0.329637	0.769947	0.0531949	0.29801
0.194509	16805.6	0.12969	-0.88738	0.0694397	0.115326	0.0176294	60.8409		16020.6	0.712439	0.332408	0.768145	0.0464197	0.299581
0.194859	16835.8	0.130362	-0.88899	0.0694876	0.11556	0.0176907	60.8032		16050.9	0.712589	0.333927	0.766133	0.0480937	0.303018
0.195203	16865.5	0.128805	-0.889037	0.0685703	0.116398	0.0177006	60.7789		16080.5	0.709723	0.339367	0.766074	0.0442131	0.303577
0.195553	16895.8	0.130458	-0.890454	0.0683921	0.115875	0.0177462	60.7853		16110.8	0.709166	0.335969	0.764303	0.0483329	0.306129
0.195895	16925.4	0.130132	-0.890783	0.0676517	0.116427	0.0178156	60.8081		16140.4	0.706853	0.339559	0.763892	0.0475213	0.31002
0.196245	16955.5	0.132122	-0.89328	0.0667909	0.116884	0.0178248	60.8522		16170.6	0.704164	0.342522	0.760771	0.052481	0.310539
0.196593	16985.7	0.12793	-0.895016	0.0659759	0.117518	0.0178059	60.9148		16200.7	0.701618	0.34664	0.7586	0.0420325	0.309478
0.196938	17015.4	0.129155	-0.895812	0.0659663	0.117385	0.0178628	60.9639		16230.4	0.701588	0.345778	0.757606	0.0450859	0.31267
0.197287	17045.6	0.129738	-0.899384	0.0645502	0.11802	0.0178897	60.9619		16260.6	0.697164	0.349901	0.753142	0.046538	0.314178
0.19764	17076.1	0.128204	-0.898388	0.0642397	0.118274	0.017949	60.9811	Sample 569 acquired at 04:44:36	16291.1	0.696193	0.351549	0.754387	0.0427155	0.317502
0.197982	17105.7	0.12764	-0.900785	0.0629969	0.119048	0.0179457	60.9271		16320.7	0.692311	0.35658	0.75139	0.0413078	0.317314
0.198327	17135.4	0.128458	-0.9022	0.0624415	0.119273	0.0179737	60.9524		16350.4	0.690576	0.35804	0.749622	0.0433476	0.318888
0.198675	17165.5	0.127336	-0.900832	0.0618655	0.119143	0.0180969	60.9702		16380.5	0.688776	0.357196	0.751332	0.0405508	0.325791
0.199024	17195.7	0.126088	-0.903924	0.0613734	0.119359	0.0180784	60.9507		16410.7	0.687239	0.3586	0.747467	0.0374403	0.324754
0.19937	17225.6	0.125486	-0.905233	0.0611921	0.120251	0.0180905	60.9545		16440.6	0.686672	0.36439	0.745831	0.0359383	0.325434
0.199721	17255.9	0.128114	-0.906232	0.0601498	0.120489	0.0181204	60.9996		16470.9	0.683416	0.365936	0.744582	0.0424896	0.327109
0.200077	17286.6	0.126304	-0.907406	0.0595767	0.12032	0.0181715	60.9626		16501.7	0.681625	0.364841	0.743114	0.0379795	0.329977
0.200414	17315.8	0.126992	-0.9067	0.0591865	0.121362	0.0181829	60.9511		16530.8	0.680406	0.371607	0.743997	0.0396945	0.330615
0.200758	17345.5	0.127257	-0.908916	0.058509	0.121671	0.0182876	60.9637		16560.5	0.67829	0.373611	0.741227	0.0403552	0.336483
0.201109	17375.8	0.126008	-0.910082	0.0587422	0.12155	0.0181967	60.9365		16590.8	0.679018	0.372824	0.73977	0.0372395	0.33139
0.201457	17405.9	0.124434	-0.910779	0.0573922	0.121754	0.0182631	60.892		16620.9	0.6748	0.374151	0.738898	0.0333184	0.335113
0.201802	17435.7	0.126514	-0.912019	0.0576914	0.122516	0.0182803	60.9138		16650.7	0.675735	0.379099	0.737348	0.038501	0.336077
0.20215	17465.8	0.126214	-0.912222	0.0563805	0.122323	0.0183493	60.9097	Sample 582 acquired at 04:51:05	16680.8	0.67164	0.377847	0.737095	0.0377548	0.339944
0.202498	17495.9	0.125389	-0.913524	0.055372	0.123004	0.0184041	60.9202		16710.9	0.668489	0.382269	0.735467	0.0356972	0.343016
0.202842	17525.5	0.123131	-0.914664	0.0549254	0.123761	0.0183519	60.9327		16740.5	0.667094	0.387186	0.734043	0.0300685	0.340093
0.203192	17555.8	0.126573	-0.915334	0.0539721	0.123741	0.0183906	60.9577		16770.8	0.664115	0.387056	0.733205	0.0386479	0.342263
0.203539	17585.8	0.124696	-0.917194	0.05447	0.124046	0.0184311	60.946		16800.8	0.665671	0.389038	0.730881	0.0339699	0.344531
0.203886	17615.7	0.123479	-0.916525	0.0534851	0.124196	0.018442	60.9386		16830.7	0.662594	0.390008	0.731716	0.030937	0.345142
0.204233	17645.7	0.125391	-0.918724	0.0532986	0.124604	0.0185045	60.9646		16860.7	0.662011	0.392659	0.728968	0.0357015	0.348646
0.204581	17675.8	0.124806	-0.921661	0.0525245	0.125066	0.0185782	60.9607		16890.8	0.659593	0.395662	0.725296	0.0342443	0.352777
0.20493	17706	0.125299	-0.919633	0.0520237	0.12526	0.0185994	60.9833		16921	0.658028	0.39692	0.727832	0.0354745	0.353968
0.205277	17735.9	0.122758	-0.921143	0.0513323	0.125469	0.0186499	61.003		16950.9	0.655868	0.398276	0.725945	0.0291393	0.356796
0.205621	17765.7	0.124024	-0.920862	0.0501946	0.125919	0.0186493	61.0333		16980.7	0.652314	0.401202	0.726295	0.0322947	0.356767
0.20597	17795.8	0.124096	-0.92182	0.0501646	0.126119	0.0186683	61.0792		17010.8	0.65222	0.402498	0.725098	0.0324749	0.357832
0.206319	17826	0.124118	-0.923522	0.0493309	0.126486	0.0186603	61.0801		17041	0.649615	0.40488	0.722971	0.0325293	0.357384
0.206665	17855.8	0.123738	-0.924872	0.0491099	0.127135	0.0186999	61.0593		17070.9	0.648925	0.4091	0.721284	0.031582	0.3596
0.207011	17885.7	0.121265	-0.925194	0.0486732	0.126763	0.0186773	61.0104	Sample 596 acquired at 04:58:05	17100.7	0.647561	0.406679	0.720881	0.0254177	0.358333
0.207362	17916	0.120362	-0.926541	0.04739	0.127018	0.0187628	61.0091		17131.1	0.643552	0.408338	0.719197	0.0231672	0.363128
0.207708	17946	0.120808	-0.927665	0.0472416	0.127439	0.0187213	61.0258		17161	0.643088	0.411069	0.717792	0.0242776	0.360801
0.208054	17975.8	0.124879	-0.929006	0.0464155	0.127645	0.0188025	61.0206		17190.9	0.640507	0.412412	0.716117	0.0344267	0.365352
0.208401	18005.8	0.121236	-0.931407	0.0456386	0.128274	0.0188908	60.9628		17220.8	0.63808	0.416494	0.713115	0.0253459	0.370304
0.208749	18035.9	0.123364	-0.930931	0.0455249	0.128677	0.0189699	60.9339		17251	0.637725	0.419108	0.71371	0.0306489	0.374741
0.209094	18065.7	0.120703	-0.931947	0.0444887	0.129342	0.0189253	61.0093		17280.8	0.634487	0.423431	0.71244	0.0240173	0.372238
0.209449	18096.4	0.123404	-0.932226	0.0438512	0.129256	0.0189665	61.022		17311.4	0.632496	0.422873	0.712091	0.0307492	0.374551
0.209788	18125.7	0.124151	-0.932978	0.0440543	0.129381	0.0189599	61.026		17340.7	0.63313	0.42368	0.711151	0.0326119	0.374182
0.210139	18156	0.122374	-0.935481	0.043161	0.129927	0.0190983	61.0462		17371	0.63034	0.427229	0.708023	0.0281818	0.381939
0.210485	18185.9	0.124942	-0.935468	0.0428415	0.130325	0.01905	61.0599		17400.9	0.629341	0.42981	0.708039	0.034584	0.379232
0.210829	18215.7	0.12167	-0.93732	0.0413634	0.130665	0.0191218	61.0857		17430.7	0.624723	0.432024	0.705724	0.0264275	0.383259
0.211179	18245.9	0.121594	-0.937594	0.0409502	0.130948	0.0191876	61.0968		17460.9	0.623432	0.433857	0.705381	0.0262386	0.386944
0.211529	18276.1	0.123625	-0.940314	0.0402699	0.13148	0.0191311	61.1151	Sample 609 acquired at 05:04:36	17491.1	0.621307	0.437314	0.701982	0.0313	0.383777
0.211874	18305.9	0.123103	-0.9408	0.0402155	0.131643	0.0192161	61.0982		17520.9	0.621137	0.438371	0.701374	0.0299989	0.388545
0.212219	18335.7	0.125061	-0.941812	0.039692	0.131726	0.0192392	61.0914		17550.8	0.619501	0.43891	0.700109	0.0348811	0.389841
0.212567	18365.8	0.120944	-0.94399	0.0389692	0.132253	0.0192345	61.0883		17580.8	0.617243	0.442336	0.697387	0.0246187	0.389577
0.212915	18395.9	0.120984	-0.943339	0.0381203	0.132841	0.0193174	61.0461		17610.9	0.614591	0.446153	0.698201	0.0247175	0.394222
0.213265	18426.1	0.121588	-0.944038	0.037369	0.133223	0.0193621	60.9849		17641.1	0.612244	0.44863	0.697327	0.0262229	0.396729
0.213611	18456	0.120389	-0.945533	0.036791	0.133546	0.0193315	61.0131		17671	0.610438	0.450733	0.695459	0.0232346	0.395013
0.213955	18485.7	0.123571	-0.945971	0.037063	0.13363	0.0193232	61.0043		17700.7	0.611288	0.451274	0.694912	0.0311654	0.394545
0.214303	18515.8	0.121559	-0.948014	0.0362358	0.13376	0.0194447	60.9882		17730.8	0.608704	0.452118	0.692358	0.0261517	0.401361
0.214651	18545.8	0.120061	-0.949776	0.0352736	0.133942	0.0195037	60.9926		17760.9	0.605697	0.453301	0.690155	0.0224157	0.404668
0.214996	18575.6	0.122278	-0.950873	0.0349859	0.134968	0.0194796	61.0067		17790.6	0.604799	0.459967	0.688784	0.0279421	0.403319
0.215346	18605.9	0.121268	-0.951438	0.0344975	0.135146	0.019527	61.0103		17820.9	0.603273	0.461124	0.688078	0.0254261	0.405972
0.215691	18635.7	0.123555	-0.951821	0.0343921	0.135173	0.0196222	60.9888		17850.8	0.602944	0.461297	0.687599	0.0311255	0.411313
0.216047	18666.5	0.121769	-0.953869	0.0332232	0.136124	0.0196305	61.0006		17881.5	0.599292	0.467475	0.685039	0.0266746	0.411777
0.216386	18695.7	0.121278	-0.956087	0.0325	0.136538	0.0196448	60.9964	Sample 623 acquired at 05:11:35	17910.8	0.597032	0.470163	0.682267	0.0254504	0.412582
0.216734	18725.8	0.121933	-0.955044	0.0327064	0.136205	0.0196444	61.0069		17940.9	0.597677	0.467999	0.683571	0.0270823	0.412558
0.217082	18755.9	0.121346	-0.955966	0.0320732	0.13715	0.01971	60.9898		17970.9	0.595699	0.474135	0.682418	0.02562	0.416232
0.217428	18785.7	0.122758	-0.958393	0.031112	0.137301	0.0198004	60.9845		18000.8	0.592696	0.475115	0.679385	0.0291402	0.421304
0.217777	18816	0.122237	-0.959337	0.0312688	0.137572	0.0197371	60.9472		18031	0.593186	0.476879	0.678204	0.0278397	0.417753
0.218123	18845.8	0.122043	-0.959086	0.0305455	0.138063	0.0198361	60.9116		18060.8	0.590926	0.480069	0.678519	0.027356	0.423302
0.218468	18875.7	0.121682	-0.961124	0.0294219	0.138361	0.0198618	60.9117		18090.7	0.587416	0.482003	0.675971	0.0264582	0.424744
0.218818	18905.9	0.123189	-0.961657	0.02883	0.139044	0.019894	60.8638		18120.9	0.585567	0.486437	0.675305	0.0302134	0.426553
0.219167	18936	0.123605	-0.964932	0.0284074	0.138978	0.0199586	60.8489		18151	0.584246	0.486008	0.671212	0.0312508	0.430173
0.219512	18965.8	0.121359	-0.964478	0.0278253	0.139662	0.0200219	60.7971		18180.9	0.582428	0.490449	0.671779	0.0256524	0.433723
0.21986	18995.9	0.120156	-0.965615	0.0280009	0.140133	0.0200167	60.7999		18210.9	0.582976	0.493507	0.670358	0.022654	0.433429
0.220207	19025.9	0.120751	-0.967246	0.0272391	0.139933	0.0200253	60.8293		18240.9	0.580596	0.492211	0.668319	0.0241364	0.43391
0.220552	19055.7	0.122197	-0.967705	0.0262807	0.140979	0.0201275	60.8714		18270.7	0.577602	0.499001	0.667745	0.0277421	0.439641
0.2209	19085.8	0.123088	-0.970145	0.0251057	0.140156	0.0201717	60.8835		18300.8	0.573931	0.493657	0.664695	0.029963	0.442121
0.221246	19115.7	0.121518	-0.968961	0.0252413	0.140746	0.0201645	60.9087	Sample 637 acquired at 05:18:35	18330.7	0.574355	0.497489	0.666176	0.026049	0.441719
0.221596	19145.9	0.12244	-0.97024	0.0249377	0.141188	0.0202403	60.8972		18360.9	0.573406	0.500362	0.664577	0.0283456	0.445969
0.221944	19176	0.122394	-0.971591	0.0237916	0.141522	0.0202381	60.915		18391	0.569825	0.502526	0.662888	0.0282311	0.445845
0.222292	19206	0.121489	-0.973546	0.0230201	0.141935	0.0202589	60.9051		18421.1	0.567415	0.505212	0.660445	0.0259756	0.447007
0.222639	19236	0.12253	-0.972858	0.0234875	0.141795	0.020285	60.8942		18451	0.568875	0.504302	0.661304	0.0285707	0.448475
0.222985	19265.9	0.125038	-0.973697	0.0223366	0.142567	0.0203572	60.9159		18480.9	0.56528	0.509315	0.660256	0.0348232	0.452522
0.223333	19295.9	0.12065	-0.97489	0.0221426	0.142516	0.0203595	60.9873		18511	0.564674	0.508984	0.658765	0.023885	0.452648
0.223679	19325.8	0.123044	-0.976078	0.0208032	0.143248	0.0204598	61.0125		18540.8	0.560489	0.513741	0.65728	0.0298532	0.458272
0.224026	19355.9	0.12291	-0.977548	0.0206422	0.143269	0.0203938	60.9805		18570.9	0.559986	0.513875	0.655443	0.0295194	0.454576
0.224375	19386	0.122803	-0.97786	0.0200359	0.143469	0.0204824	60.9668		18601	0.558092	0.515174	0.655053	0.0292511	0.459542
0.224725	19416.3	0.122585	-0.978299	0.0203732	0.144312	0.0204537	60.9615		18631.3	0.559146	0.520648	0.654504	0.0287086	0.457934
0.22507	19446	0.12297	-0.978784	0.0189677	0.144463	0.0204647	60.964		18661.1	0.554755	0.52163	0.653898	0.0296691	0.458548
0.225416	19475.9	0.122669	-0.979767	0.0196916	0.145051	0.0204959	60.9277		18690.9	0.557016	0.525448	0.652668	0.0289164	0.460298
0.225764	19506	0.122277	-0.979242	0.0184422	0.145207	0.0205272	60.9271	Sample 650 acquired at 05:25:06	18721.1	0.553113	0.526457	0.653325	0.0279398	0.462055
0.226112	19536.1	0.12394	-0.979662	0.0181857	0.145421	0.0205295	60.9341		18751.1	0.552312	0.527847	0.6528	0.032086	0.46218
0.226457	19565.9	0.122314	-0.978186	0.0176252	0.144413	0.0205733	60.9812		18780.9	0.55056	0.521306	0.654645	0.0280321	0.464635
0.226806	19596	0.123744	-0.979708	0.0172251	0.145133	0.0205956	61.0449		18811	0.54931	0.525977	0.652743	0.031596	0.465887
0.227156	19626.3	0.123757	-0.980254	0.0172575	0.145193	0.0205583	61.0925		18841.3	0.549412	0.526368	0.65206	0.031629	0.463794
0.227501	19656.1	0.124558	-0.982013	0.0163349	0.146341	0.0205683	61.126		18871.1	0.546529	0.533825	0.649861	0.0336264	0.464356
0.227848	19686.1	0.123661	-0.981947	0.0162602	0.146356	0.0205578	61.1659		18901.1	0.546296	0.533925	0.649944	0.0313915	0.463766
0.228194	19715.9	0.12331	-0.982177	0.0162282	0.146301	0.0205985	61.1718		18930.9	0.546196	0.533567	0.649657	0.0305159	0.466048
0.228542	19746	0.124251	-0.982044	0.0156877	0.146355	0.020608	61.17		18961	0.544507	0.533917	0.649823	0.0328606	0.466583
0.228889	19776	0.124966	-0.981509	0.0147407	0.147044	0.0206593	61.1351		18991	0.541549	0.538391	0.650492	0.0346442	0.469461
0.229234	19805.9	0.124823	-0.982824	0.0147265	0.147386	0.0207	61.1013		19020.9	0.541504	0.54061	0.648848	0.0342864	0.471739
0.229586	19836.2	0.125573	-0.984176	0.0137938	0.147503	0.0207645	61.0815		19051.2	0.53859	0.541372	0.647158	0.0361555	0.475357
0.229934	19866.3	0.126254	-0.98391	0.0133337	0.147836	0.0207908	61.0793		19081.3	0.537153	0.543534	0.647491	0.0378542	0.476831
0.230279	19896.1	0.126759	-0.985232	0.013266	0.147957	0.0208106	61.0591		19111.1	0.536942	0.54432	0.645838	0.0391116	0.477941
0.230627	19926.1	0.124991	-0.982781	0.0130108	0.148192	0.0207698	61.0591	Sample 664 acquired at 05:32:06	19141.2	0.536144	0.545846	0.648902	0.0347057	0.475655
0.230972	19956	0.126825	-0.982813	0.0130437	0.148294	0.0207741	61.0396		19171	0.536247	0.546511	0.648861	0.0392778	0.475898
0.231323	19986.3	0.127288	-0.983844	0.0123996	0.148144	0.0207908	61.0472		19201.3	0.534235	0.545531	0.647573	0.0404326	0.476833
0.231667	20016	0.126412	-0.983304	0.0115717	0.148078	0.0208045	61.0396		19231	0.531648	0.545104	0.648248	0.038247	0.477602
0.232011	20045.7	0.127312	-0.984886	0.0116707	0.148862	0.0208075	61.0172		19260.8	0.531957	0.550198	0.646271	0.0404899	0.477767
0.232362	20076.1	0.127159	-0.983105	0.0115486	0.148748	0.0207876	61.0099		19291.1	0.531576	0.549454	0.648497	0.0401105	0.476653
0.232707	20105.9	0.127567	-0.98409	0.0106276	0.148839	0.0208845	61.0308		19320.9	0.528699	0.550045	0.647266	0.0411269	0.482086
0.23306	20136.4	0.126881	-0.984476	0.0108165	0.148965	0.0209037	61.0402		19351.4	0.529289	0.550866	0.646783	0.0394165	0.483162
0.233408	20166.5	0.128404	-0.98434	0.010255	0.148835	0.0208625	61.0265		19381.5	0.527535	0.550019	0.646954	0.0432133	0.480853
0.233747	20195.7	0.128628	-0.982378	0.0104544	0.148759	0.0208705	60.9646		19410.8	0.528157	0.549529	0.649406	0.0437728	0.481299
0.234097	20226	0.129497	-0.983741	0.00986672	0.149112	0.020954	60.9672		19441	0.526321	0.55182	0.647701	0.0459376	0.485981
0.234442	20255.8	0.128188	-0.981948	0.00965473	0.149401	0.0209592	60.9891		19470.8	0.525659	0.553698	0.649943	0.0426746	0.486271
0.234796	20286.4	0.130354	-0.982419	0.00933202	0.149405	0.0208874	61.0344		19501.4	0.524651	0.553723	0.649354	0.048075	0.482248
0.235138	20316	0.127839	-0.984632	0.00804819	0.149492	0.0209617	61.0391	Sample 677 acquired at 05:38:35	19531	0.52064	0.554291	0.646588	0.0418041	0.486413
0.235496	20346.8	0.131802	-0.982982	0.00867725	0.149301	0.0209081	61.0776		19561.9	0.522605	0.55305	0.648651	0.0516827	0.483406
0.235837	20376.3	0.131403	-0.982745	0.00819583	0.149218	0.0208411	61.0736		19591.3	0.521101	0.552508	0.648946	0.0506898	0.479651
0.23618	20406	0.131835	-0.981717	0.00832989	0.149541	0.0208273	61.0374		19621	0.52152	0.554603	0.650231	0.0517661	0.478876
0.236529	20436.1	0.13403	-0.982655	0.00809398	0.149729	0.0209237	61.0563		19651.1	0.520783	0.555826	0.649059	0.0572383	0.484285
0.236876	20466.1	0.131558	-0.981958	0.00788912	0.149908	0.0209326	61.0577		19681.1	0.520143	0.556992	0.64993	0.0510746	0.484782
0.237223	20496	0.133122	-0.981799	0.00745573	0.149561	0.0208461	61.1184		19711.1	0.518789	0.554737	0.65013	0.0549734	0.479933
0.237571	20526.2	0.134641	-0.981466	0.00752338	0.149359	0.0208361	61.1516		19741.2	0.519	0.553422	0.650546	0.0587599	0.479371
0.237921	20556.4	0.13592	-0.981338	0.00686745	0.14987	0.0208737	61.1168		19771.4	0.516951	0.556744	0.650705	0.061948	0.481479
0.238264	20586	0.135405	-0.981083	0.00686807	0.149548	0.0209426	61.0868		19801.1	0.516953	0.554654	0.651024	0.0606641	0.485343
0.238611	20616	0.136298	-0.980387	0.00707205	0.149738	0.0209744	61.0867		19831.1	0.51759	0.555887	0.651894	0.0628907	0.487128
0.23896	20646.2	0.137255	-0.980253	0.00712997	0.150019	0.0209362	61.1041		19861.2	0.517771	0.557712	0.652061	0.0652764	0.484985
0.239306	20676	0.138687	-0.979038	0.00707697	0.149939	0.0208903	61.0521		19891	0.517606	0.557191	0.65358	0.0688462	0.482413
0.239653	20706	0.139078	-0.979099	0.00702599	0.149669	0.0210285	61.0514		19921.1	0.517446	0.55544	0.653504	0.0698207	0.49016
0.240001	20736.1	0.139777	-0.980023	0.00682058	0.150093	0.0209593	61.0444	Sample 691 acquired at 05:45:36	19951.1	0.516805	0.558189	0.652349	0.0715634	0.48628
0.240351	20766.3	0.142461	-0.977839	0.00740574	0.149681	0.0209496	61.0575		19981.3	0.518633	0.555517	0.655079	0.0782533	0.485736
0.240695	20796.1	0.142128	-0.97756	0.00673995	0.149398	0.0209128	61.0883		20011.1	0.516553	0.553675	0.655428	0.0774232	0.483673
0.241042	20826	0.142673	-0.975955	0.00693437	0.149486	0.0209453	61.039		20041	0.51716	0.554249	0.657434	0.0787814	0.485496
0.24139	20856.1	0.144068	-0.976282	0.00722142	0.149535	0.020817	61.0496		20071.2	0.518057	0.554569	0.657025	0.0822596	0.478302
0.241737	20886	0.142547	-0.974804	0.00699811	0.149015	0.0208906	61.1107		20101.1	0.517359	0.551187	0.658872	0.0784666	0.482426
0.242082	20915.9	0.144221	-0.974767	0.00728199	0.14891	0.0209101	61.1442		20130.9	0.518246	0.550511	0.658918	0.0826395	0.483519
0.242432	20946.1	0.144585	-0.972163	0.0072027	0.148686	0.0208434	61.1373		20161.2	0.517998	0.549051	0.662174	0.0835484	0.47978
0.242778	20976	0.147972	-0.971743	0.0082089	0.148348	0.0208587	61.1069		20191	0.521142	0.546856	0.662698	0.0919914	0.480638
0.243126	21006.1	0.151443	-0.968533	0.00854127	0.148667	0.0208155	61.0966		20221.1	0.52218	0.548928	0.66671	0.100643	0.478215
0.243474	21036.1	0.147462	-0.968466	0.00918656	0.14763	0.0208314	61.0827		20251.1	0.524196	0.542196	0.666795	0.090718	0.479106
0.243824	21066.4	0.154017	-0.9675	0.00897919	0.1474	0.0207505	61.0764		20281.4	0.523549	0.540702	0.668002	0.107059	0.474574
0.244168	21096.1	0.152544	-0.965703	0.00999996	0.146931	0.0206895	61.0519		20311.1	0.526738	0.537655	0.670247	0.103387	0.471151
0.244515	21126.1	0.155702	-0.964798	0.0106394	0.146553	0.0207219	61.0432	Sample 704 acquired at 05:52:06	20341.1	0.528736	0.535204	0.671379	0.11126	0.472971
0.244861	21156	0.157079	-0.96436	0.0108158	0.146019	0.0207097	61.0712		20371	0.529287	0.531736	0.671926	0.114692	0.472283
0.24521	21186.2	0.161371	-0.959417	0.0117458	0.145556	0.0205995	61.0597		20401.2	0.532192	0.528728	0.678104	0.125389	0.466106
0.245556	21216.1	0.160579	-0.959351	0.0122781	0.143417	0.0205794	61.0527		20431.1	0.533855	0.514837	0.678188	0.123415	0.464977
0.245904	21246.1	0.163342	-0.954754	0.0138422	0.143618	0.0205122	61.0551		20461.1	0.538742	0.516144	0.683933	0.130302	0.461213
0.246255	21276.4	0.16705	-0.952771	0.0147659	0.143311	0.0204337	61.0577		20491.4	0.541627	0.514145	0.686412	0.139546	0.456808
0.246597	21306	0.17026	-0.95063	0.015251	0.141979	0.0204292	61.0303		20521	0.543143	0.505498	0.689088	0.147549	0.456559
0.246945	21336.1	0.169647	-0.94452	0.0182577	0.14093	0.0201768	61.0335		20551.1	0.552537	0.498682	0.696726	0.146019	0.442408
0.247291	21366	0.174293	-0.944207	0.0186762	0.140163	0.0202632	61.0283		20581	0.553844	0.493706	0.697116	0.157601	0.447249
0.247645	21396.5	0.177388	-0.940091	0.020286	0.139489	0.0201214	61.0333		20611.6	0.558873	0.489327	0.70226	0.165315	0.439301
0.247989	21426.2	0.181322	-0.937442	0.022106	0.138607	0.0200887	61.0252		20641.2	0.564559	0.4836	0.705572	0.175121	0.437466
0.248334	21456	0.183019	-0.931515	0.0234697	0.13705	0.0199684	61.0534		20671	0.56882	0.47349	0.712981	0.179353	0.430725
0.248681	21486.1	0.189238	-0.929184	0.0255155	0.135953	0.019875	61.0914		20701.1	0.575211	0.466363	0.715894	0.194855	0.425487
0.24903	21516.2	0.19062	-0.926841	0.0272885	0.135528	0.0197954	61.1579		20731.2	0.58075	0.463605	0.718822	0.1983	0.421021
0.249378	21546.3	0.197149	-0.921797	0.0301356	0.133897	0.0196487	61.1823	Sample 718 acquired at 05:59:06	20761.3	0.589645	0.45301	0.725127	0.214575	0.4128
0.249722	21575.9	0.200077	-0.917722	0.0323974	0.132143	0.0194618	61.2008		20791	0.596712	0.441622	0.73022	0.221872	0.402318
0.25007	21606	0.20369	-0.909827	0.0346868	0.130601	0.0194167	61.1994		20821	0.603864	0.431608	0.740088	0.230878	0.399789
0.250415	21635.8	0.205895	-0.905526	0.0378513	0.129141	0.0192591	61.1696		20850.9	0.613751	0.422127	0.745465	0.236374	0.390954
0.250765	21666.1	0.213642	-0.899492	0.0405089	0.12721	0.0191127	61.1524		20881.1	0.622054	0.409584	0.753007	0.255687	0.382743
0.251111	21696	0.215895	-0.896041	0.0432784	0.12623	0.0188889	61.1031		20911	0.630706	0.403216	0.757319	0.261303	0.370199
0.251458	21725.9	0.22195	-0.888597	0.0459686	0.123426	0.018813	61.06		20941	0.639111	0.385011	0.766624	0.276396	0.365942
0.251808	21756.2	0.224144	-0.882398	0.0495763	0.121706	0.0186328	61.0476		20971.2	0.650382	0.373842	0.774372	0.281865	0.355837
0.252159	21786.5	0.230572	-0.876363	0.0523932	0.12003	0.018464	61.0462		21001.6	0.659183	0.362955	0.781916	0.297886	0.346374
0.252506	21816.5	0.233137	-0.870631	0.0558882	0.118277	0.0182974	61.0696		21031.6	0.670102	0.351571	0.78908	0.304281	0.337033
0.25285	21846.2	0.235225	-0.865455	0.0583008	0.116523	0.0180932	61.1167		21061.2	0.677639	0.340179	0.79555	0.309486	0.325586
0.253201	21876.6	0.241027	-0.857469	0.0625403	0.114489	0.0178279	61.1621		21091.6	0.690884	0.32697	0.805532	0.323947	0.310712
0.253544	21906.2	0.245169	-0.851813	0.0651646	0.113387	0.0176747	61.2152		21121.2	0.699083	0.319812	0.812601	0.334273	0.302125
0.253892	21936.3	0.247723	-0.844521	0.069209	0.111037	0.0174447	61.2472		21151.3	0.711718	0.304556	0.821716	0.34064	0.289229
0.254241	21966.4	0.252623	-0.839479	0.0722444	0.109712	0.0172806	61.1966		21181.4	0.721202	0.29595	0.828018	0.352854	0.280029
0.254584	21996.1	0.253866	-0.833062	0.0747359	0.107934	0.0171688	61.1369		21211.1	0.728986	0.284404	0.836039	0.355953	0.273759
0.254932	22026.1	0.256401	-0.828446	0.0784356	0.106614	0.0170414	61.1097		21241.2	0.740544	0.27583	0.841808	0.36227	0.266617
0.255285	22056.6	0.260975	-0.822165	0.0814955	0.105102	0.0168946	61.0718		21271.7	0.750104	0.266012	0.849658	0.373673	0.258383
0.255629	22086.4	0.261168	-0.816793	0.0837031	0.103365	0.0167633	61.0708		21301.4	0.757001	0.254731	0.856374	0.374155	0.25102
0.255978	22116.5	0.262985	-0.813694	0.086452	0.102266	0.0165042	61.0674		21331.5	0.765589	0.247594	0.860246	0.378683	0.236497
0.256324	22146.4	0.261315	-0.810237	0.088024	0.100613	0.0165202	61.0412		21361.4	0.7705	0.236858	0.864568	0.374519	0.237392
0.256672	22176.5	0.262983	-0.805658	0.0907579	0.0995307	0.0163417	61.0043		21391.5	0.779041	0.229828	0.870291	0.378679	0.227388
0.257012	22205.8	0.261115	-0.802393	0.0930411	0.0986275	0.0162494	60.9799		21420.8	0.786175	0.223963	0.874373	0.374021	0.222211
0.257368	22236.6	0.261773	-0.799249	0.0952021	0.0977977	0.0161412	60.9805		21451.6	0.792926	0.218574	0.878302	0.375661	0.216145
0.257713	22266.4	0.261254	-0.794242	0.0972039	0.0966705	0.0159417	61.0272		21481.4	0.79918	0.211254	0.884561	0.374369	0.204959
0.258057	22296.1	0.26441	-0.792339	0.0990052	0.095964	0.0159485	61.0031		21511.1	0.804808	0.206666	0.886939	0.382235	0.205338
0.258406	22326.3	0.262799	-0.7912	0.101034	0.0950392	0.015812	61.0002		21541.3	0.811145	0.20066	0.888362	0.37822	0.197684
0.258752	22356.2	0.259656	-0.78853	0.101783	0.094251	0.0157204	61.0178		21571.2	0.813487	0.195541	0.8917	0.370384	0.192551
0.2591	22386.3	0.258575	-0.784866	0.103105	0.0937062	0.01562	61.0264		21601.3	0.817616	0.192003	0.89628	0.367689	0.186924
0.259448	22416.3	0.258837	-0.782207	0.105021	0.0926356	0.015549	61.043		21631.4	0.823604	0.185051	0.899604	0.368344	0.182943
0.259793	22446.1	0.254551	-0.781514	0.106074	0.0919651	0.0154458	61.0321		21661.1	0.826892	0.180696	0.900469	0.357659	0.177155
0.260147	22476.7	0.256414	-0.778496	0.107383	0.0918578	0.0154259	61.0488		21691.7	0.830982	0.179999	0.904242	0.362303	0.176039
0.260492	22506.5	0.250236	-0.776942	0.108841	0.0911597	0.015369	61.0289		21721.6	0.835536	0.175466	0.906184	0.346904	0.172847
0.260834	22536.1	0.250362	-0.777145	0.109079	0.091458	0.0153237	61.045		21751.1	0.83628	0.177403	0.90593	0.347217	0.170311
0.261184	22566.3	0.247654	-0.774515	0.109777	0.0903979	0.0153027	61.0619		21781.3	0.838461	0.170518	0.909218	0.340467	0.169131
0.261531	22596.3	0.246188	-0.774054	0.110885	0.090578	0.0151871	61.0619		21811.3	0.841923	0.171688	0.909794	0.336813	0.162652
0.26188	22626.4	0.24407	-0.774423	0.11166	0.0897674	0.0150852	61.078		21841.4	0.844345	0.166424	0.909333	0.331534	0.156939
0.26223	22656.7	0.240954	-0.771297	0.112332	0.0898368	0.0151141	61.0873		21871.7	0.846443	0.166874	0.913239	0.323766	0.158558
0.262571	22686.2	0.238204	-0.769629	0.113179	0.0891064	0.0150782	61.126		21901.2	0.849088	0.162131	0.915325	0.316912	0.156546
0.26292	22716.3	0.237699	-0.770513	0.113272	0.088919	0.0150063	61.1597		21931.3	0.849379	0.160914	0.914219	0.315653	0.152512
0.263266	22746.2	0.234414	-0.768948	0.113745	0.0886107	0.0149876	61.1768		21961.2	0.850857	0.158912	0.916176	0.307464	0.151463
0.263614	22776.2	0.231811	-0.769818	0.113114	0.0883658	0.0149604	61.1897		21991.3	0.848887	0.157321	0.915088	0.300976	0.149938
0.263958	22806	0.230371	-0.768475	0.113449	0.0886353	0.0149799	61.2065		22021	0.849932	0.159071	0.916767	0.297386	0.151032
0.264308	22836.2	0.225789	-0.769355	0.113671	0.0884351	0.0148894	61.2028		22051.2	0.850626	0.157771	0.915667	0.285964	0.145961
0.264657	22866.3	0.225761	-0.767982	0.113973	0.0882483	0.0149058	61.1966		22081.3	0.851569	0.156558	0.917383	0.285895	0.146878
0.265006	22896.5	0.223047	-0.768923	0.113759	0.0880607	0.014985	61.1724		22111.6	0.850902	0.15534	0.916207	0.279131	0.151322
0.265352	22926.4	0.220051	-0.768239	0.1147	0.0881051	0.0149445	61.1567		22141.4	0.85384	0.155628	0.917062	0.271662	0.149048
0.265698	22956.3	0.217533	-0.769289	0.11361	0.0886698	0.0149821	61.137		22171.3	0.850435	0.159296	0.91575	0.265384	0.151158
0.26605	22986.7	0.216588	-0.76869	0.114784	0.088221	0.0150001	61.1093		22201.7	0.854103	0.156381	0.916499	0.263029	0.152168
0.266396	23016.6	0.214174	-0.768288	0.114656	0.0879925	0.0149147	61.0998		22231.6	0.853705	0.154897	0.917	0.257012	0.147381
0.26674	23046.4	0.211716	-0.770148	0.113825	0.0888657	0.0149641	61.1004		22261.4	0.851108	0.160567	0.914676	0.250886	0.150147
0.267089	23076.5	0.209922	-0.770872	0.11407	0.0892256	0.014903	61.1063		22291.5	0.851874	0.162905	0.913771	0.246412	0.146724
0.267436	23106.4	0.208885	-0.772293	0.11357	0.0890435	0.0150169	61.1266		22321.5	0.850311	0.161722	0.911995	0.243829	0.15311
0.267782	23136.4	0.20589	-0.773254	0.11382	0.0892998	0.0150191	61.149		22351.4	0.851092	0.163387	0.910793	0.236363	0.153233
0.268127	23166.2	0.201722	-0.774989	0.112715	0.0895698	0.0149637	61.1266		22381.2	0.847639	0.16514	0.908625	0.225972	0.150126
0.268482	23196.8	0.201643	-0.775507	0.112631	0.089728	0.0149784	61.1599		22411.8	0.847379	0.166168	0.907978	0.225775	0.150951
0.268824	23226.4	0.200678	-0.778039	0.112361	0.0898923	0.0150167	61.1621		22441.4	0.846535	0.167235	0.904813	0.223371	0.153097
0.26917	23256.3	0.197154	-0.777123	0.112764	0.0900392	0.0150613	61.1512		22471.3	0.847792	0.168188	0.905957	0.214586	0.155595
0.269517	23286.3	0.197809	-0.780765	0.111986	0.0905581	0.0150455	61.1395		22501.3	0.845362	0.171558	0.901405	0.21622	0.154709
0.269873	23317	0.192838	-0.780675	0.111551	0.0907858	0.0151675	61.1301		22532	0.844002	0.173037	0.901518	0.203829	0.161553
0.27021	23346.1	0.191874	-0.781588	0.110774	0.0913882	0.0151756	61.1071		22561.1	0.841575	0.17695	0.900377	0.201425	0.162007
0.27056	23376.4	0.191121	-0.783131	0.110531	0.0915131	0.0151276	61.091		22591.4	0.840815	0.17776	0.898448	0.199548	0.159315
0.270907	23406.4	0.187801	-0.78546	0.110009	0.0913839	0.0152477	61.0994		22621.4	0.839185	0.176921	0.895537	0.191271	0.166046
0.271255	23436.5	0.186108	-0.787805	0.108664	0.0919588	0.0153348	61.0799		22651.5	0.834985	0.180655	0.892606	0.187051	0.170934
0.271606	23466.8	0.183845	-0.788928	0.109273	0.0927885	0.0153135	61.0692		22681.8	0.836886	0.186043	0.891202	0.181411	0.169739
0.271949	23496.4	0.183517	-0.788478	0.108449	0.0928292	0.0153239	61.0476		22711.4	0.834311	0.186308	0.891765	0.180594	0.170322
0.272294	23526.2	0.182344	-0.790386	0.107751	0.0933034	0.0153466	61.0686		22741.2	0.832131	0.189387	0.88938	0.177669	0.171591
0.272643	23556.4	0.181085	-0.793573	0.10762	0.0941568	0.0154012	61.069		22771.4	0.831722	0.19493	0.885396	0.17453	0.174655
0.272995	23586.8	0.18065	-0.794584	0.106752	0.0943465	0.0153822	61.0774		22801.8	0.82901	0.196161	0.884133	0.173446	0.173589
0.273339	23616.5	0.178446	-0.795089	0.106132	0.0943833	0.0155356	61.0571		22831.5	0.827073	0.1964	0.883501	0.167954	0.182193
0.273684	23646.3	0.176229	-0.796807	0.105915	0.0950843	0.0155292	60.9835		22861.4	0.826394	0.200953	0.881355	0.162427	0.18183
0.274037	23676.8	0.176829	-0.800005	0.104883	0.0947248	0.0155205	60.9783		22891.8	0.82317	0.198618	0.877357	0.163922	0.181342
0.27438	23706.4	0.172842	-0.800538	0.104354	0.0953456	0.0155896	60.9891		22921.5	0.821518	0.20265	0.876691	0.153983	0.185216
0.274727	23736.5	0.172218	-0.803775	0.102982	0.096086	0.015664	61.0242		22951.5	0.817232	0.207458	0.872645	0.152429	0.189388
0.275074	23766.4	0.170516	-0.805875	0.102461	0.0964629	0.015703	61.073		22981.4	0.815604	0.209905	0.87002	0.148186	0.191575
0.275422	23796.4	0.173007	-0.806471	0.101638	0.0967877	0.0157127	61.0603		23011.5	0.813033	0.212015	0.869275	0.154395	0.192122
0.275769	23826.5	0.170712	-0.807746	0.101243	0.0972056	0.0157766	61.0758		23041.5	0.8118	0.214729	0.867681	0.148675	0.1957
0.276116	23856.4	0.169196	-0.809856	0.10084	0.0979478	0.0157816	61.0472		23071.4	0.81054	0.219549	0.865044	0.144895	0.19598
0.276465	23886.6	0.167256	-0.810663	0.100555	0.098135	0.0158757	61.0208		23101.6	0.809649	0.220764	0.864035	0.14006	0.201261
0.276822	23917.4	0.166747	-0.813256	0.0990681	0.0986981	0.0159021	60.9787		23132.4	0.805004	0.224421	0.860794	0.13879	0.202738
0.277158	23946.5	0.166787	-0.816588	0.0992926	0.0990286	0.0160041	60.962		23161.5	0.805706	0.226568	0.856629	0.138891	0.208458
0.27751	23976.8	0.164501	-0.8189	0.0982003	0.0998975	0.0160202	60.9603		23191.9	0.802293	0.232211	0.853739	0.133191	0.209362
0.27786	24007.1	0.162976	-0.820648	0.0975835	0.100358	0.0160469	60.9845		23222.2	0.800366	0.235203	0.851555	0.129391	0.210859
0.2782	24036.5	0.162612	-0.822607	0.097213	0.100515	0.0161316	61.0041		23251.5	0.799209	0.236218	0.849106	0.128482	0.215604
0.278548	24066.5	0.160135	-0.825197	0.0964369	0.100587	0.0161555	61.0067		23281.6	0.796784	0.236689	0.845869	0.122308	0.216947
0.278896	24096.6	0.157377	-0.827545	0.0950276	0.101659	0.0162745	61.0188		23311.6	0.792381	0.24365	0.842934	0.115435	0.22362
0.279244	24126.7	0.160173	-0.830333	0.0945144	0.102202	0.0162765	61.0373		23341.7	0.790778	0.247175	0.83945	0.122403	0.223731
0.279592	24156.7	0.157498	-0.831631	0.0937581	0.102579	0.0163541	61.0565		23371.7	0.788415	0.249628	0.837827	0.115736	0.228079
0.279941	24186.9	0.156555	-0.833937	0.0937028	0.103127	0.0163933	61.0948		23401.9	0.788242	0.253186	0.834944	0.113386	0.230278
0.280284	24216.5	0.158411	-0.835673	0.0926755	0.103121	0.01637	61.1432		23431.5	0.785032	0.253147	0.832775	0.118012	0.228974
0.280632	24246.6	0.156599	-0.83767	0.0921066	0.103559	0.016439	61.146		23461.6	0.783255	0.255991	0.830278	0.113495	0.232842
0.280978	24276.5	0.154938	-0.840005	0.0912228	0.104106	0.0165791	61.1653		23491.5	0.780494	0.259544	0.82736	0.109355	0.240697
0.281328	24306.8	0.153821	-0.842421	0.0907193	0.104658	0.0166095	61.172		23521.8	0.778921	0.263123	0.82434	0.106571	0.2424
0.281674	24336.6	0.152077	-0.843838	0.0903391	0.104435	0.0166738	61.1609		23551.7	0.777733	0.261678	0.82257	0.102224	0.246002
0.282019	24366.4	0.153047	-0.844701	0.089076	0.10529	0.0167212	61.1714		23581.5	0.773787	0.267232	0.82149	0.10464	0.24866
0.282368	24396.6	0.152457	-0.849974	0.0880346	0.106176	0.0168618	61.1329		23611.6	0.770533	0.272982	0.8149	0.10317	0.256543
0.282716	24426.6	0.149272	-0.848307	0.0883388	0.105823	0.016779	61.1234		23641.6	0.771484	0.270691	0.816984	0.0952309	0.251901
0.283064	24456.7	0.150001	-0.849074	0.0882487	0.10646	0.0168929	61.0521		23671.7	0.771202	0.274828	0.816025	0.0970472	0.258291
0.283415	24487.1	0.149786	-0.851729	0.0873964	0.107166	0.0169753	61.0303		23702.1	0.76854	0.279416	0.812706	0.0965116	0.262909
0.283759	24516.8	0.146404	-0.853348	0.0861739	0.10782	0.017003	61.0109		23731.8	0.76472	0.283664	0.810682	0.0880822	0.264465
0.284106	24546.7	0.148	-0.854378	0.0862239	0.107532	0.0169265	60.9914		23761.7	0.764877	0.281794	0.809396	0.09206	0.260172
0.284452	24576.6	0.146613	-0.856595	0.0853839	0.108041	0.0170007	60.9735		23791.7	0.762252	0.285094	0.806624	0.0886035	0.264334
0.284799	24606.7	0.144841	-0.856302	0.0853909	0.108041	0.0170768	60.9523		23821.7	0.762274	0.285099	0.80699	0.0841858	0.268599
0.285147	24636.7	0.144606	-0.857683	0.0845247	0.108291	0.0171172	60.9722		23851.7	0.759568	0.286721	0.805264	0.0836002	0.270864
0.285498	24667	0.145528	-0.860174	0.0835414	0.108706	0.0171508	60.9505		23882	0.756496	0.289416	0.80215	0.0858977	0.272749
0.285845	24697	0.144915	-0.861223	0.0829515	0.109281	0.0171274	60.9557		23912	0.754653	0.293151	0.80084	0.0843702	0.271435
0.286189	24726.7	0.142357	-0.862392	0.0827456	0.109572	0.0171677	60.9444		23941.7	0.75401	0.29504	0.799379	0.077995	0.273698
0.286536	24756.7	0.142576	-0.864926	0.082255	0.110198	0.0172219	60.9571		23971.7	0.752477	0.299103	0.796211	0.0785405	0.276737
0.286883	24786.7	0.142136	-0.866717	0.0816286	0.110178	0.0173015	60.9593		24001.7	0.75052	0.298973	0.793972	0.0774439	0.281195
0.287234	24817	0.139305	-0.86763	0.0807509	0.111143	0.0173334	60.9603		24032	0.747778	0.305239	0.792831	0.0703856	0.282988
0.287579	24846.8	0.139273	-0.8673	0.0804392	0.111145	0.0174488	60.9287		24061.8	0.746804	0.305255	0.793244	0.0703069	0.289459
0.287925	24876.7	0.141618	-0.869521	0.0796004	0.111671	0.0173654	60.9432		24091.7	0.744183	0.308667	0.790467	0.0761528	0.284781
0.288274	24906.8	0.139954	-0.872672	0.0788014	0.112469	0.0174128	60.947		24121.9	0.741687	0.313856	0.786529	0.0720037	0.287438
0.288619	24936.7	0.139005	-0.871959	0.077858	0.111841	0.017409	60.9615		24151.7	0.73874	0.309776	0.78742	0.0696388	0.287225
0.288968	24966.8	0.138463	-0.873064	0.0782375	0.112226	0.0174629	60.9774		24181.9	0.739925	0.312276	0.786039	0.0682879	0.290247
0.289318	24997.1	0.138807	-0.874212	0.0770622	0.112422	0.0175125	60.9914		24212.1	0.736253	0.313548	0.784604	0.0691458	0.293029
0.289667	25027.3	0.138128	-0.875565	0.0767478	0.113053	0.0174739	61.0308		24242.3	0.735271	0.317643	0.782913	0.0674518	0.290866
0.290006	25056.5	0.137152	-0.875565	0.0762037	0.113181	0.0175134	61.0389		24271.6	0.733571	0.318474	0.782913	0.0650198	0.293081
0.290354	25086.6	0.136308	-0.877807	0.0758356	0.11382	0.0174961	61.0553		24301.6	0.732421	0.322629	0.780111	0.0629152	0.292108
0.290702	25116.6	0.136613	-0.878083	0.0754188	0.113851	0.0175298	61.0442		24331.6	0.731119	0.322828	0.779766	0.0636768	0.293996
0.291056	25147.2	0.137991	-0.878342	0.0743701	0.113974	0.0176327	61.0633		24362.2	0.727843	0.323624	0.779442	0.0671119	0.299766
0.291397	25176.7	0.135941	-0.880614	0.0742293	0.11515	0.0176684	61.0575		24391.8	0.727403	0.331262	0.776602	0.0620013	0.301771
0.291748	25207.1	0.135414	-0.880342	0.0731715	0.114715	0.0176879	61.0553		24422.1	0.724098	0.328439	0.776942	0.060687	0.30286
0.292091	25236.6	0.134774	-0.881126	0.0729977	0.114662	0.0176265	61.0456		24451.7	0.723555	0.328095	0.775962	0.059091	0.299421
0.292446	25267.3	0.136135	-0.882191	0.0730381	0.115373	0.0177275	61.0512		24482.3	0.723682	0.33271	0.774631	0.0624838	0.305083
0.292786	25296.7	0.134259	-0.883717	0.0718456	0.115668	0.0176959	61.0488		24511.7	0.719956	0.334626	0.772724	0.0578069	0.303312
0.293132	25326.6	0.13557	-0.883068	0.0718626	0.116277	0.0177418	61.0571		24541.7	0.720009	0.338585	0.773535	0.0610754	0.305882
0.29348	25356.7	0.134533	-0.8844	0.0713848	0.115898	0.0177283	61.0672		24571.7	0.718516	0.336124	0.77187	0.0584906	0.305128
0.293828	25386.7	0.135025	-0.885702	0.0706993	0.116288	0.0178149	61.0783		24601.8	0.716375	0.338651	0.770242	0.0597174	0.309983
0.294175	25416.7	0.132786	-0.885765	0.0696719	0.116802	0.0177537	61.0857		24631.7	0.713165	0.341994	0.770165	0.0541357	0.30655
0.294522	25446.7	0.134138	-0.886116	0.0694104	0.116741	0.0178071	61.0982		24661.7	0.712348	0.341598	0.769725	0.0575058	0.309545
0.294873	25477.1	0.132108	-0.886451	0.0688668	0.117119	0.0178303	61.1713		24692.1	0.710649	0.344054	0.769307	0.0524456	0.310845
0.295216	25506.7	0.132898	-0.887075	0.0677235	0.116979	0.017876	61.1653		24721.7	0.707078	0.343142	0.768526	0.0544144	0.313406
0.295561	25536.5	0.129931	-0.88827	0.0673416	0.117633	0.0178358	61.1879		24751.5	0.705884	0.347391	0.767032	0.0470206	0.311154
0.295911	25566.7	0.134377	-0.888438	0.0670935	0.117888	0.0179174	61.2133		24781.7	0.705109	0.349048	0.766823	0.058103	0.315732
0.29626	25596.9	0.129948	-0.889836	0.0666049	0.118137	0.017874	61.1775		24811.9	0.703583	0.350665	0.765075	0.0470625	0.313298
0.296607	25626.8	0.130838	-0.891636	0.0659789	0.11856	0.0179723	61.1502		24841.8	0.701627	0.353407	0.762825	0.0492795	0.31881
0.296957	25657.1	0.130626	-0.891698	0.0653564	0.118787	0.0180448	61.1426		24872.1	0.699682	0.354885	0.762749	0.0487532	0.322872
0.297301	25686.8	0.12915	-0.894031	0.065121	0.119068	0.0180391	61.0839		24901.9	0.698947	0.356707	0.759833	0.0450739	0.322553
0.297648	25716.8	0.128999	-0.898453	0.0633063	0.119849	0.0181756	61.1151		24931.8	0.693277	0.361777	0.754304	0.0446972	0.330208
0.297996	25746.9	0.131018	-0.895071	0.0628787	0.119675	0.018136	61.0626		24961.9	0.691941	0.360652	0.758533	0.0497299	0.327988
0.298342	25776.8	0.127417	-0.897377	0.0627639	0.120085	0.018097	61.034		24991.8	0.691583	0.363311	0.75565	0.0407535	0.325799
0.298687	25806.5	0.128969	-0.897962	0.0618818	0.120424	0.0181765	61.0357		25021.6	0.688827	0.365511	0.754918	0.0446214	0.330258
0.299037	25836.8	0.128404	-0.899689	0.0616429	0.120711	0.0182034	61.0345		25051.8	0.68808	0.367376	0.75276	0.0432141	0.331765
0.299389	25867.2	0.128039	-0.900665	0.061086	0.12144	0.0182577	61.0094		25082.2	0.686341	0.372112	0.75154	0.0423038	0.334811
0.299736	25897.2	0.12838	-0.902844	0.0603952	0.121576	0.0183123	60.9932		25112.2	0.684183	0.372994	0.748816	0.0431538	0.337872
0.300077	25926.7	0.127991	-0.9046	0.0591297	0.122149	0.0183873	60.9799		25141.7	0.680229	0.376714	0.746622	0.042184	0.342076
0.300425	25956.7	0.126834	-0.905833	0.0589257	0.122277	0.0184287	60.9652		25171.7	0.679592	0.377546	0.745081	0.0392989	0.344397
0.300776	25987.1	0.126419	-0.907391	0.0579079	0.12248	0.0184068	60.9972		25202.1	0.676412	0.378864	0.743134	0.038265	0.343167
0.301125	26017.2	0.128829	-0.907792	0.0564721	0.122835	0.0183962	61.0246		25232.2	0.671926	0.381169	0.742632	0.0442718	0.342576
0.301467	26046.8	0.128998	-0.909641	0.0564966	0.122922	0.0184663	61.0389		25261.8	0.672003	0.381734	0.74032	0.0446943	0.346503
0.301816	26076.9	0.127042	-0.914068	0.0557546	0.123161	0.0185292	61.0037		25291.9	0.669684	0.383288	0.734788	0.0398191	0.350029
0.30216	26106.6	0.127604	-0.912459	0.0553703	0.123407	0.0185451	60.9926		25321.6	0.668484	0.384884	0.736798	0.041219	0.350921
0.302506	26136.5	0.127449	-0.913033	0.0551706	0.12414	0.0186244	60.9837		25351.5	0.66786	0.389647	0.736081	0.0408329	0.355367
0.302858	26167	0.124274	-0.916553	0.0538858	0.124582	0.0186831	60.9547		25382	0.663846	0.392517	0.731681	0.0329176	0.358658
0.303209	26197.2	0.127892	-0.917781	0.0537056	0.124946	0.0187334	60.9275		25412.2	0.663283	0.394879	0.730147	0.0419363	0.361479
0.303554	26227	0.125538	-0.92078	0.0526624	0.125668	0.0188091	60.8971		25442.1	0.660024	0.399567	0.726398	0.03607	0.365726
0.303899	26256.9	0.126077	-0.919953	0.0519606	0.125619	0.0188172	60.8845		25471.9	0.657831	0.399249	0.727432	0.037412	0.366176
0.304245	26286.7	0.127466	-0.92187	0.0512741	0.126238	0.0188977	60.8817		25501.8	0.655686	0.403269	0.725035	0.0408762	0.370691
0.304592	26316.8	0.124513	-0.922766	0.0508491	0.126445	0.0189656	60.8805		25531.8	0.654358	0.404618	0.723916	0.0335142	0.374497
0.30494	26346.9	0.124459	-0.925066	0.0502849	0.127358	0.0189796	60.8898		25561.9	0.652596	0.410547	0.721041	0.0333797	0.375282
0.305286	26376.7	0.124179	-0.926806	0.0496554	0.126981	0.0190435	60.8809		25591.7	0.650629	0.408099	0.718866	0.0326819	0.378865
0.305634	26406.8	0.124824	-0.926554	0.0492324	0.127951	0.0190527	60.8582		25621.8	0.649308	0.414399	0.71918	0.0342894	0.379381
0.305991	26437.6	0.123126	-0.929678	0.0483309	0.128159	0.0191169	60.8128		25652.6	0.646491	0.415748	0.715276	0.0300559	0.382983
0.306327	26466.7	0.123647	-0.930218	0.0474803	0.128634	0.0190979	60.8374		25681.7	0.643834	0.418835	0.714601	0.031356	0.381916
0.306675	26496.8	0.123807	-0.932924	0.0467142	0.129455	0.0191592	60.837		25711.8	0.64144	0.424165	0.711219	0.0317535	0.385351
0.307028	26527.2	0.123936	-0.934323	0.0461206	0.129604	0.0192407	60.8519		25742.3	0.639586	0.42513	0.70947	0.0320771	0.389921
0.307376	26557.3	0.12503	-0.934769	0.0459182	0.129764	0.0192834	60.8567		25772.3	0.638953	0.42617	0.708913	0.0348033	0.392319
0.307723	26587.3	0.122794	-0.935828	0.0452551	0.130267	0.019287	60.8408		25802.3	0.636882	0.429436	0.707589	0.0292284	0.392519
0.308071	26617.3	0.123872	-0.941182	0.0439307	0.130286	0.0193852	60.8392		25832.3	0.632744	0.42956	0.700898	0.0319165	0.398026
0.308413	26646.9	0.123342	-0.94148	0.0426097	0.129475	0.0194026	60.8392		25861.9	0.628617	0.424295	0.700525	0.0305956	0.399002
0.308764	26677.2	0.123032	-0.942302	0.0424784	0.130335	0.0195126	60.819		25892.3	0.628207	0.429878	0.699497	0.0298225	0.405166
0.309106	26706.8	0.122573	-0.945727	0.0419679	0.131089	0.0194716	60.8035		25921.8	0.626612	0.434776	0.695216	0.0286786	0.402869
0.309453	26736.8	0.120569	-0.945197	0.041831	0.131078	0.019594	60.8168		25951.8	0.626184	0.434701	0.695879	0.0236826	0.409729
0.309802	26766.9	0.123724	-0.947638	0.0407533	0.13154	0.0195753	60.7904		25981.9	0.622817	0.437704	0.692827	0.0315485	0.408681
0.310154	26797.3	0.123228	-0.948256	0.0396962	0.132399	0.0196896	60.792		26012.3	0.619515	0.443281	0.692055	0.0303109	0.415092
0.310497	26826.9	0.124698	-0.952104	0.0394796	0.132699	0.019685	60.7834		26041.9	0.618838	0.445229	0.687245	0.0339757	0.414833
0.310848	26857.3	0.122711	-0.953223	0.0391464	0.133175	0.0196814	60.7954		26072.3	0.617797	0.448325	0.685847	0.0290232	0.414629
0.31119	26886.8	0.123378	-0.952667	0.03822	0.13346	0.0198321	60.7747		26101.9	0.614903	0.450173	0.686542	0.0306847	0.42308
0.311539	26917	0.12342	-0.955816	0.0375367	0.134215	0.0199003	60.7213		26132	0.612768	0.455076	0.682605	0.0307904	0.426903
0.311891	26947.3	0.124465	-0.95675	0.0368303	0.134253	0.0199187	60.7241		26162.4	0.610561	0.455325	0.681438	0.0333945	0.427935
0.312239	26977.5	0.122215	-0.956153	0.0366896	0.13484	0.0198532	60.7259		26192.5	0.610121	0.459137	0.682185	0.0277868	0.424263
0.312582	27007.1	0.122499	-0.958202	0.0359602	0.134815	0.0199129	60.7529		26222.1	0.607843	0.45897	0.679623	0.0284937	0.427611
0.312935	27037.6	0.121013	-0.958138	0.0356543	0.134871	0.0198706	60.7908		26252.6	0.606887	0.459336	0.679703	0.0247892	0.425238
0.313278	27067.2	0.122159	-0.959039	0.0344288	0.135852	0.0199867	60.7852		26282.2	0.603058	0.465706	0.678578	0.0276472	0.431746
0.313626	27097.3	0.122234	-0.962492	0.0338619	0.136687	0.0201021	60.7575		26312.3	0.601287	0.471127	0.674261	0.0278343	0.438217
0.313974	27127.4	0.121126	-0.962781	0.0340056	0.136773	0.0200912	60.76		26342.4	0.601736	0.471688	0.6739	0.0250704	0.437605
0.31432	27157.2	0.122251	-0.963387	0.0334892	0.1372	0.0200704	60.7535		26372.2	0.600123	0.474464	0.673143	0.0278744	0.43644
0.314666	27187.1	0.121938	-0.965296	0.0325345	0.137295	0.0201984	60.7638		26402.2	0.59714	0.475079	0.670756	0.0270956	0.443617
0.315015	27217.3	0.123392	-0.964926	0.0322652	0.137927	0.0201994	60.7612		26432.3	0.596299	0.479182	0.67122	0.0307207	0.443676
0.315359	27247	0.122266	-0.96587	0.0319231	0.137919	0.0201249	60.7873		26462	0.59523	0.479133	0.670039	0.0279136	0.439499
0.315706	27277	0.121979	-0.96622	0.0313208	0.138005	0.0201569	60.8242		26492.1	0.593348	0.479686	0.669602	0.0271976	0.441291
0.316051	27306.8	0.120053	-0.96536	0.0311631	0.138171	0.0201694	60.815		26521.8	0.592856	0.480769	0.670676	0.0223974	0.44199
0.3164	27336.9	0.121971	-0.966139	0.0308802	0.138819	0.020247	60.7818		26552	0.591972	0.484978	0.669702	0.0271774	0.446341
0.316748	27367	0.121827	-0.967281	0.0300333	0.138554	0.0202132	60.7783		26582	0.589326	0.483251	0.668276	0.0268187	0.444447
0.317093	27396.9	0.124308	-0.967481	0.0296957	0.139304	0.0202862	60.7841		26611.9	0.588271	0.488128	0.668026	0.0330031	0.448543
0.317442	27427	0.121508	-0.968744	0.028928	0.139865	0.0203676	60.7654		26642	0.585873	0.491768	0.666446	0.0260244	0.453106
0.317789	27456.9	0.121981	-0.968927	0.028856	0.140066	0.0203227	60.7249		26672	0.585648	0.493073	0.666218	0.0272023	0.450586
0.318135	27486.9	0.121915	-0.970391	0.0283476	0.140199	0.0203753	60.7466		26701.9	0.584059	0.493935	0.664388	0.0270372	0.453538
0.318484	27517	0.121267	-0.971039	0.0281177	0.140333	0.0204135	60.7473		26732	0.583341	0.494807	0.663578	0.0254226	0.45568
0.318841	27547.9	0.122445	-0.971873	0.0270083	0.14054	0.0204151	60.7801		26762.9	0.579875	0.496153	0.662536	0.0283602	0.455769
0.319182	27577.3	0.124315	-0.972249	0.0268349	0.140616	0.0203979	60.7872		26792.3	0.579333	0.496648	0.662066	0.033021	0.454804
0.319526	27607	0.121057	-0.973248	0.026699	0.141456	0.0204256	60.8017		26822	0.578909	0.502098	0.660817	0.0248996	0.456359
0.319876	27637.3	0.123545	-0.972393	0.0264103	0.141882	0.0203983	60.7817		26852.3	0.578007	0.504867	0.661886	0.0311007	0.454825
0.320217	27666.7	0.123169	-0.972221	0.0258189	0.142169	0.0204578	60.7994		26881.8	0.576159	0.506732	0.662101	0.0301639	0.458163
0.320569	27697.2	0.121647	-0.973889	0.0250629	0.141672	0.0205849	60.7658		26912.2	0.573797	0.503501	0.660016	0.0263704	0.465287
0.320915	27727.1	0.12305	-0.973191	0.0244891	0.141896	0.0205297	60.7473		26942.1	0.572005	0.504959	0.660889	0.0298675	0.462192
0.321263	27757.2	0.122892	-0.972323	0.0245283	0.142345	0.0205343	60.7473		26972.2	0.572127	0.507876	0.661973	0.0294729	0.46245
0.32161	27787.1	0.123949	-0.972042	0.0245293	0.142116	0.0205174	60.7368		27002.1	0.57213	0.506386	0.662325	0.0321094	0.461501
0.321959	27817.2	0.12219	-0.972842	0.0239689	0.142347	0.0205354	60.7374		27032.2	0.57038	0.507888	0.661325	0.0277237	0.46251
0.322308	27847.4	0.123989	-0.972302	0.023757	0.142977	0.0205698	60.7178		27062.4	0.569717	0.511981	0.662	0.0322076	0.46444
0.322657	27877.5	0.124825	-0.974469	0.0228972	0.143113	0.0205925	60.71		27092.6	0.567031	0.512862	0.659291	0.0342907	0.465715
0.322999	27907.1	0.123869	-0.974296	0.0226965	0.143098	0.0205646	60.72		27122.1	0.566404	0.512763	0.659507	0.0319082	0.464152
0.323348	27937.3	0.125737	-0.973362	0.0218725	0.143311	0.0205708	60.8293		27152.3	0.56383	0.514144	0.660675	0.0365642	0.464499
0.323694	27967.1	0.122993	-0.973033	0.0218307	0.143455	0.0206324	60.7938		27182.1	0.563699	0.515085	0.661085	0.029726	0.46795
0.324039	27997	0.124225	-0.973952	0.0217062	0.143714	0.0205859	60.769		27212	0.56331	0.516765	0.659938	0.0327969	0.465345
0.324389	28027.2	0.122638	-0.974051	0.0211236	0.144015	0.0206477	60.8154		27242.2	0.56149	0.518721	0.659814	0.0288408	0.468809
0.324736	28057.2	0.125573	-0.972456	0.0215321	0.144075	0.0206493	60.789		27272.2	0.562766	0.519107	0.661807	0.0361556	0.468899
0.325083	28087.2	0.124837	-0.974389	0.020894	0.144055	0.0206672	60.7765		27302.2	0.560773	0.518982	0.659391	0.0343222	0.469902
0.325435	28117.6	0.124641	-0.97264	0.0204251	0.144399	0.020634	60.7858		27332.6	0.559308	0.52121	0.661578	0.0338321	0.46804
0.325778	28147.3	0.125662	-0.972305	0.0196606	0.144345	0.020595	60.8156		27362.3	0.556919	0.520863	0.661995	0.036377	0.465852
0.326126	28177.3	0.12465	-0.974201	0.01941	0.144779	0.0207209	60.8374		27392.3	0.556137	0.523682	0.659626	0.0338567	0.47291
0.326474	28207.4	0.12608	-0.973003	0.0187272	0.144903	0.0206879	60.7777		27422.4	0.554003	0.524487	0.661123	0.0374206	0.471064
0.326822	28237.4	0.12425	-0.973711	0.0187253	0.145153	0.0206968	60.7559		27452.4	0.553997	0.526109	0.660239	0.0328579	0.471563
0.32717	28267.5	0.125936	-0.973478	0.0185654	0.144953	0.0207107	60.7823		27482.5	0.553498	0.524813	0.66053	0.0370602	0.472339
0.327511	28296.9	0.125911	-0.973833	0.0182549	0.145576	0.0207406	60.7656		27511.9	0.552528	0.528854	0.660086	0.0369977	0.474015
0.327862	28327.3	0.12742	-0.974302	0.0176145	0.145838	0.0207473	60.7936		27542.3	0.550527	0.530559	0.659499	0.0407595	0.474393
0.328205	28356.9	0.127375	-0.97643	0.016497	0.146478	0.0208416	60.7749		27572	0.547036	0.534712	0.656841	0.0406479	0.479682
0.328558	28387.4	0.127608	-0.973793	0.0166714	0.146339	0.0207994	60.7942		27602.4	0.547581	0.533813	0.660136	0.0412293	0.477316
0.3289	28416.9	0.127364	-0.976516	0.0162562	0.146559	0.0207973	60.8025		27632	0.546283	0.535237	0.656732	0.0406197	0.477194
0.329249	28447.2	0.12732	-0.975809	0.0156733	0.146612	0.0208129	60.7733		27662.2	0.544462	0.535587	0.657616	0.0405104	0.478068
0.329598	28477.2	0.127416	-0.983628	0.0145255	0.147284	0.02102	60.7402		27692.2	0.540876	0.539948	0.647843	0.0407495	0.489681
0.329945	28507.3	0.127701	-0.976715	0.0152788	0.147091	0.0209286	60.7575		27722.3	0.54323	0.538693	0.656483	0.0414607	0.48456
0.330296	28537.6	0.128843	-0.976805	0.0150666	0.146832	0.0209267	60.6674		27752.6	0.542567	0.537016	0.656371	0.0443064	0.484453
0.33064	28567.3	0.128046	-0.977253	0.0144144	0.147258	0.0208621	60.6747		27782.3	0.540529	0.539778	0.655812	0.0423209	0.480832
0.330987	28597.3	0.129215	-0.978404	0.014377	0.147242	0.0209509	60.6817		27812.3	0.540412	0.539677	0.654372	0.0452359	0.485808
0.331336	28627.5	0.13241	-0.9804	0.0132882	0.147621	0.021	60.7335		27842.5	0.537011	0.542139	0.651877	0.0532001	0.488559
0.331684	28657.5	0.128957	-0.977221	0.0136768	0.147677	0.0209098	60.7386		27872.6	0.538225	0.542501	0.655851	0.0445924	0.483505
0.332028	28687.2	0.130574	-0.978473	0.0127505	0.147651	0.0209571	60.7616		27902.3	0.535331	0.542335	0.654286	0.0486235	0.486155
0.332378	28717.4	0.128751	-0.979232	0.012546	0.148037	0.0210025	60.73		27932.5	0.534692	0.544839	0.653338	0.0440783	0.488701
0.332722	28747.1	0.131418	-0.979791	0.0124977	0.148487	0.0209402	60.6914		27962.2	0.534541	0.54776	0.652639	0.0507256	0.485207
0.333072	28777.5	0.129654	-0.981198	0.0118863	0.148482	0.021105	60.7218		27992.5	0.532631	0.547729	0.65088	0.0463292	0.494446
0.333417	28807.2	0.13128	-0.980695	0.0116448	0.148742	0.0210399	60.7237		28022.2	0.531876	0.549415	0.65151	0.0503814	0.490795
0.333765	28837.3	0.130966	-0.980836	0.0113156	0.148657	0.0210955	60.7158		28052.3	0.530848	0.548865	0.651333	0.0495984	0.493914
0.334116	28867.6	0.13312	-0.981	0.0112058	0.149044	0.0211304	60.6697		28082.6	0.530505	0.551378	0.651128	0.0549698	0.49587
0.334458	28897.2	0.133512	-0.981325	0.0104226	0.148486	0.0211352	60.7132		28112.2	0.528058	0.547757	0.650721	0.0559449	0.496138
0.33481	28927.6	0.135003	-0.980918	0.00981576	0.148232	0.0210895	60.8423		28142.6	0.526162	0.546106	0.65123	0.0596624	0.493581
0.335157	28957.6	0.134811	-0.981406	0.00999829	0.148433	0.0210753	60.7902		28172.6	0.526732	0.547412	0.650621	0.0591843	0.492785
0.335506	28987.8	0.136059	-0.982359	0.00983602	0.148377	0.0211745	60.8433		28202.8	0.526226	0.547046	0.64943	0.0622943	0.498347
0.335848	29017.3	0.136314	-0.982665	0.0102425	0.148837	0.021094	60.8225		28232.3	0.527496	0.550036	0.649046	0.0629295	0.493832
0.336195	29047.2	0.134473	-0.982137	0.00916684	0.148805	0.0211328	60.7569		28262.3	0.524135	0.549828	0.649707	0.0583417	0.496008
0.336548	29077.7	0.136832	-0.98155	0.00920156	0.148581	0.0210677	60.8531		28292.7	0.524243	0.548373	0.650441	0.0642229	0.492359
0.336893	29107.6	0.137302	-0.981829	0.0090766	0.148791	0.0211641	60.8823		28322.6	0.523853	0.549736	0.650092	0.0653938	0.497759
0.337236	29137.2	0.139571	-0.982845	0.00872348	0.149015	0.0212259	60.8576		28352.2	0.52275	0.551189	0.648822	0.0710482	0.501229
0.337588	29167.6	0.139297	-0.983684	0.00933179	0.149556	0.0211821	60.788		28382.6	0.52465	0.554703	0.647772	0.070365	0.498771
0.337931	29197.2	0.139048	-0.981033	0.00885079	0.14932	0.0212004	60.7412		28412.2	0.523147	0.553171	0.651087	0.0697463	0.499796
0.33828	29227.4	0.143235	-0.98311	0.00917863	0.149086	0.0212309	60.7448		28442.4	0.524172	0.55165	0.648491	0.0801832	0.501509
0.338626	29257.3	0.141379	-0.984307	0.00810439	0.149569	0.0212129	60.7926		28472.3	0.520816	0.554789	0.646995	0.0755567	0.500495
0.338977	29287.6	0.143586	-0.983321	0.00802245	0.150024	0.0212549	60.7708		28502.7	0.52056	0.557744	0.648227	0.0810564	0.502855
0.339323	29317.5	0.145302	-0.983133	0.00796812	0.149313	0.0212994	60.7686		28532.6	0.52039	0.553123	0.648462	0.0853354	0.505347
0.339669	29347.4	0.144748	-0.982567	0.00863611	0.149003	0.0212003	60.8403		28562.4	0.522477	0.551114	0.649169	0.0839543	0.499793
0.340018	29377.6	0.146726	-0.982373	0.00887468	0.148976	0.0212406	60.8531		28592.6	0.523222	0.550936	0.649411	0.0888854	0.502051
0.340361	29407.2	0.146455	-0.98111	0.00881415	0.148992	0.0211469	60.8658		28622.2	0.523033	0.55104	0.650991	0.0882092	0.496797
0.340706	29437	0.148112	-0.979602	0.00909957	0.149333	0.0211555	60.8746		28652	0.523925	0.553255	0.652875	0.0923388	0.497277
0.341056	29467.2	0.150365	-0.978717	0.00905219	0.14851	0.0210775	60.9105		28682.2	0.523777	0.547908	0.653981	0.0979559	0.492907
0.341403	29497.2	0.149893	-0.978233	0.00929446	0.148534	0.0211731	60.922		28712.2	0.524534	0.548064	0.654587	0.0967791	0.498268
0.341754	29527.6	0.156106	-0.976839	0.00956386	0.148004	0.0210812	60.9735		28742.6	0.525375	0.544627	0.656329	0.112265	0.493111
0.342098	29557.3	0.156007	-0.974485	0.0101018	0.147445	0.0210654	60.9958		28772.3	0.527056	0.540997	0.659271	0.112018	0.492229
0.34245	29587.7	0.156814	-0.974393	0.0106447	0.14714	0.021041	60.9581		28802.7	0.528752	0.539011	0.659386	0.114031	0.490857
0.342795	29617.5	0.156463	-0.973536	0.0112707	0.146959	0.0210083	60.8822		28832.5	0.530708	0.53784	0.660457	0.113156	0.489025
0.343143	29647.6	0.159974	-0.968799	0.012482	0.146188	0.0210388	60.8364		28862.6	0.534492	0.532833	0.666378	0.121909	0.490736
0.343487	29677.3	0.160676	-0.967815	0.0132045	0.145625	0.0209512	60.818		28892.3	0.536749	0.529174	0.667609	0.123656	0.485826
0.343834	29707.3	0.163953	-0.963457	0.0141515	0.144904	0.0208451	60.8218		28922.3	0.539708	0.524495	0.673055	0.131826	0.479877
0.344186	29737.7	0.166666	-0.961586	0.0154947	0.144232	0.0208381	60.7382		28952.7	0.543904	0.520125	0.675394	0.138588	0.479486
0.344533	29767.6	0.168573	-0.9583	0.0167341	0.142908	0.0207259	60.8333		28982.6	0.547776	0.51153	0.679501	0.143343	0.473195
0.34488	29797.7	0.171589	-0.954818	0.0173425	0.141772	0.0206826	60.8579		29012.7	0.549677	0.504153	0.683853	0.150861	0.470766
0.345223	29827.3	0.173387	-0.951064	0.0193413	0.140994	0.0205118	60.9473		29042.3	0.555922	0.499102	0.688546	0.155342	0.461188
0.345577	29857.9	0.176584	-0.947007	0.0203489	0.139123	0.0204205	60.9615		29072.9	0.55907	0.486951	0.693616	0.163312	0.456068
0.345918	29887.3	0.179179	-0.942054	0.0216739	0.138991	0.0203273	60.9545		29102.3	0.563209	0.486095	0.699807	0.169779	0.450843
0.346267	29917.5	0.182992	-0.93703	0.0247743	0.137118	0.0201912	60.8961		29132.5	0.572896	0.473925	0.706086	0.179285	0.443216
0.346613	29947.3	0.187026	-0.933669	0.025778	0.135812	0.0200989	60.8333		29162.3	0.576031	0.465444	0.710287	0.189341	0.438037
0.346959	29977.3	0.188192	-0.928027	0.028624	0.134354	0.0199527	60.8301		29192.3	0.584923	0.45598	0.71734	0.192246	0.429841
0.347307	30007.3	0.195535	-0.923126	0.0311254	0.133015	0.0198141	60.8134		29222.4	0.592738	0.447281	0.723466	0.210551	0.422072
0.347651	30037	0.197214	-0.915285	0.0340725	0.130968	0.0197032	60.823		29252.1	0.601945	0.43399	0.733266	0.214737	0.415854
0.348002	30067.4	0.202973	-0.909731	0.0359667	0.129289	0.019575	60.8247		29282.4	0.607863	0.423088	0.740208	0.229091	0.408667
0.348353	30097.7	0.203368	-0.903846	0.0392228	0.128098	0.0193114	60.8351		29312.7	0.618036	0.415352	0.747564	0.230077	0.393888
0.3487	30127.7	0.210057	-0.899293	0.0420217	0.126117	0.0191805	60.7451		29342.7	0.62678	0.402486	0.753256	0.246749	0.386547
0.349046	30157.6	0.215265	-0.892583	0.0454597	0.124393	0.0190527	60.7628		29372.6	0.637521	0.39129	0.761642	0.259731	0.379382
0.349395	30187.7	0.217991	-0.886277	0.0483737	0.122787	0.0188494	60.8218		29402.8	0.646625	0.380858	0.769524	0.266526	0.367984
0.349744	30217.9	0.223136	-0.878665	0.05158	0.120908	0.0186407	60.8742		29432.9	0.656642	0.36866	0.779039	0.279352	0.356284
0.350086	30247.4	0.226244	-0.872725	0.0551656	0.118851	0.0184266	60.8918		29462.4	0.667844	0.355299	0.786463	0.287098	0.344276
0.350437	30277.8	0.228678	-0.865144	0.0580352	0.117489	0.0182212	60.8442		29492.8	0.676809	0.346452	0.795938	0.293165	0.332765
0.350781	30307.5	0.233337	-0.859259	0.0618768	0.115719	0.0180927	60.7462		29522.5	0.688811	0.334959	0.803295	0.304778	0.325558
0.351142	30338.6	0.236159	-0.852721	0.065314	0.113131	0.0178716	60.7376		29553.7	0.69955	0.318155	0.811466	0.311815	0.313161
0.351484	30368.2	0.238745	-0.845912	0.0685855	0.111671	0.0176569	60.8025		29583.3	0.709771	0.308673	0.819977	0.31826	0.301127
0.351829	30398	0.238183	-0.838916	0.0713412	0.109876	0.0175432	60.856		29613	0.71838	0.29701	0.828721	0.316859	0.29475
0.352173	30427.7	0.241363	-0.832428	0.0750135	0.107755	0.0173745	60.7715		29642.8	0.729853	0.283241	0.83683	0.324786	0.285292
0.352523	30458	0.244433	-0.83063	0.077755	0.107028	0.0172551	60.7582		29673	0.738418	0.278518	0.839078	0.332438	0.278598
0.352869	30487.9	0.245325	-0.820934	0.0812919	0.104241	0.0169231	60.7616		29702.9	0.749468	0.260421	0.851197	0.334662	0.25998
0.35322	30518.2	0.248361	-0.814522	0.0837847	0.102856	0.0167822	60.689		29733.2	0.757256	0.251421	0.859212	0.34223	0.252083
0.353566	30548.1	0.24947	-0.81007	0.0868761	0.101537	0.0166529	60.6979		29763.1	0.766914	0.242857	0.864777	0.344993	0.244831
0.353912	30578	0.249018	-0.80347	0.0893847	0.100022	0.0164883	60.6802		29793	0.774751	0.23302	0.873027	0.343867	0.235606
0.354259	30608	0.248622	-0.799992	0.0918846	0.0989144	0.0162875	60.6749		29823	0.782562	0.225826	0.877373	0.342881	0.224344
0.354603	30637.7	0.247065	-0.795269	0.0942023	0.097382	0.0161721	60.6293		29852.7	0.789802	0.215875	0.883277	0.338998	0.217877
0.354952	30667.9	0.24996	-0.791947	0.0963474	0.0967644	0.0160517	60.5868		29882.9	0.796504	0.211864	0.887429	0.346215	0.211125
0.3553	30697.9	0.248508	-0.78932	0.0985294	0.0955345	0.0158784	60.6033		29913	0.803321	0.203876	0.890713	0.342597	0.201407
0.355651	30728.3	0.24676	-0.786841	0.100138	0.0946454	0.0158332	60.619		29943.3	0.808346	0.198102	0.89381	0.338239	0.198875
0.355996	30758.1	0.247219	-0.783675	0.102103	0.0937158	0.0157005	60.6209		29973.1	0.814485	0.192065	0.897768	0.339382	0.191435
0.356343	30788	0.245161	-0.781642	0.103601	0.0936144	0.0156159	60.6001		30003.1	0.819165	0.191407	0.900309	0.334252	0.186691
0.35669	30818	0.242256	-0.779009	0.103754	0.0921335	0.0155995	60.6305		30033	0.819644	0.18179	0.9036	0.327011	0.18577
0.357038	30848.1	0.241176	-0.779039	0.104785	0.0910539	0.015531	60.5546		30063.1	0.822866	0.174778	0.903562	0.32432	0.18193
0.357386	30878.1	0.239907	-0.7782	0.105992	0.0906841	0.0154335	60.5294		30093.2	0.826635	0.172377	0.904612	0.321157	0.176465
0.357731	30907.9	0.238266	-0.775626	0.107278	0.0903436	0.0154016	60.4858		30123	0.830654	0.170166	0.907829	0.317066	0.174675
0.358082	30938.3	0.236692	-0.774587	0.107676	0.0896213	0.0153342	60.4737		30153.3	0.831896	0.165475	0.909127	0.313143	0.1709
0.35843	30968.4	0.234244	-0.77301	0.108611	0.0892845	0.015246	60.5774		30183.4	0.834818	0.163288	0.911099	0.307041	0.165951
0.358774	30998.1	0.233051	-0.772338	0.108865	0.0889245	0.0152385	60.6184		30213.1	0.83561	0.16095	0.911938	0.304066	0.165535
0.359123	31028.3	0.231149	-0.772871	0.110006	0.0888706	0.0152395	60.5387		30243.3	0.839176	0.160599	0.911272	0.299326	0.165588
0.35947	31058.2	0.227999	-0.770686	0.110189	0.0890831	0.0151777	60.5789		30273.2	0.83975	0.161979	0.914003	0.291472	0.162121
0.359817	31088.2	0.228179	-0.772438	0.110457	0.0890138	0.0150727	60.658		30303.2	0.840587	0.161529	0.911813	0.291922	0.156236
0.360165	31118.3	0.223796	-0.770815	0.111224	0.0888223	0.015066	60.72		30333.3	0.842982	0.160286	0.913842	0.280996	0.155863
0.360513	31148.3	0.219033	-0.772808	0.110791	0.0888467	0.0150951	60.6729		30363.4	0.841629	0.160444	0.911351	0.269124	0.157494
0.360855	31177.8	0.219746	-0.771406	0.111225	0.0881237	0.0150624	60.6275		30392.9	0.842986	0.155749	0.913104	0.270901	0.155661
0.361205	31208.1	0.219156	-0.770076	0.111508	0.0879116	0.0151141	60.6835		30423.2	0.843868	0.154371	0.914765	0.269432	0.158557
0.361563	31239	0.2151	-0.771673	0.111829	0.0879319	0.0150702	60.6836		30454	0.844872	0.154504	0.912769	0.259319	0.156099
0.3619	31268.1	0.215873	-0.771839	0.112251	0.0881723	0.0150656	60.6576		30483.1	0.846189	0.156065	0.912562	0.261246	0.155838
0.362248	31298.2	0.212106	-0.772979	0.112347	0.088453	0.0151137	60.6201		30513.2	0.846489	0.157888	0.911138	0.251856	0.158536
0.362596	31328.3	0.211845	-0.772892	0.112098	0.0886745	0.0150311	60.6553		30543.3	0.845713	0.159326	0.911245	0.251206	0.153907
0.362944	31358.4	0.207504	-0.775347	0.111611	0.0891545	0.0150934	60.6674		30573.4	0.844192	0.162444	0.908178	0.240386	0.157396
0.363291	31388.4	0.205962	-0.775153	0.111655	0.0892024	0.0150574	60.6411		30603.4	0.84433	0.162755	0.90842	0.236543	0.155378
0.363638	31418.3	0.204659	-0.777714	0.111069	0.0898473	0.0151729	60.5176		30633.3	0.842497	0.166943	0.905219	0.233294	0.161857
0.363993	31449	0.201106	-0.777501	0.110798	0.0899092	0.0151262	60.5453		30664	0.841651	0.167345	0.905485	0.224438	0.159235
0.364342	31479.1	0.200573	-0.779318	0.110623	0.0904096	0.0151638	60.5668		30694.2	0.841103	0.170594	0.903213	0.223109	0.161345
0.364683	31508.7	0.198436	-0.780257	0.110123	0.0905961	0.0151986	60.5697		30723.7	0.839542	0.171805	0.902041	0.217781	0.163297
0.365026	31538.2	0.197451	-0.780958	0.109703	0.091401	0.0151798	60.5666		30753.2	0.838228	0.177033	0.901164	0.215326	0.16224
0.365375	31568.4	0.196028	-0.783072	0.109796	0.0912411	0.0152638	60.5616		30783.4	0.838522	0.175994	0.898522	0.211779	0.166949
0.365724	31598.6	0.192492	-0.784729	0.108803	0.0914073	0.0152494	60.5863		30813.6	0.835417	0.177073	0.896451	0.202966	0.166145
0.366069	31628.4	0.191029	-0.785111	0.108931	0.0916851	0.015273	60.5232		30843.4	0.835818	0.178878	0.895973	0.199318	0.167469
0.366417	31658.4	0.189086	-0.787954	0.107825	0.0924908	0.0153336	60.5283		30873.4	0.832363	0.18411	0.892419	0.194476	0.170863
0.366764	31688.5	0.187904	-0.789189	0.107348	0.0920497	0.0153306	60.6247		30903.5	0.830873	0.181245	0.890876	0.191528	0.170697
0.367111	31718.4	0.187169	-0.7916	0.107094	0.0930919	0.0153403	60.664		30933.4	0.830078	0.188013	0.887863	0.189696	0.171242
0.367458	31748.4	0.185206	-0.793147	0.106103	0.0940024	0.0154409	60.6634		30963.4	0.826984	0.193926	0.885928	0.184803	0.176883
0.367808	31778.6	0.184069	-0.795376	0.105387	0.0936146	0.0154684	60.6735		30993.6	0.824747	0.191408	0.883143	0.181969	0.178424
0.368153	31808.4	0.181872	-0.797258	0.105431	0.0943358	0.0154855	60.669		31023.5	0.824882	0.196092	0.880791	0.176492	0.17938
0.368502	31838.5	0.180425	-0.798739	0.104305	0.0951394	0.0155151	60.6626		31053.6	0.821365	0.201311	0.878939	0.172886	0.18104
0.368848	31868.4	0.178469	-0.801775	0.10377	0.0955904	0.0155997	60.6811		31083.5	0.819695	0.20424	0.875145	0.168011	0.185785
0.369194	31898.4	0.176489	-0.802715	0.102742	0.0960147	0.0155352	60.7037		31113.4	0.816484	0.206995	0.87397	0.163075	0.182168
0.369543	31928.5	0.177753	-0.803573	0.102842	0.0961647	0.0156769	60.5961		31143.5	0.816796	0.207969	0.872897	0.166226	0.190112
0.369889	31958.4	0.175953	-0.806454	0.101758	0.0972784	0.0157279	60.5766		31173.5	0.813409	0.215202	0.869296	0.161739	0.19297
0.370238	31988.6	0.174126	-0.808125	0.10121	0.0972049	0.0157676	60.5283		31203.6	0.811696	0.214724	0.867207	0.157184	0.195196
0.370586	32018.6	0.17044	-0.810044	0.100779	0.0979371	0.0158495	60.5318		31233.6	0.810349	0.219479	0.864809	0.147996	0.199787
0.370933	32048.6	0.170615	-0.812351	0.100479	0.098312	0.0158339	60.5368		31263.6	0.809411	0.221914	0.861925	0.148434	0.198912
0.371283	32078.8	0.172755	-0.81446	0.0998158	0.0988185	0.0159204	60.4896		31293.8	0.80734	0.225203	0.859289	0.153767	0.203763
0.371633	32109.1	0.169754	-0.814184	0.0987965	0.0992031	0.0158913	60.5424		31324.1	0.804156	0.227701	0.859635	0.146285	0.202133
0.371974	32138.5	0.169227	-0.81686	0.0979414	0.0994925	0.0159709	60.4961		31353.6	0.801484	0.229581	0.85629	0.144972	0.206594
0.372327	32169	0.167831	-0.817835	0.0984866	0.0997866	0.0159758	60.5134		31384	0.803188	0.231491	0.85507	0.141494	0.20687
0.372675	32199.1	0.165198	-0.819382	0.0976341	0.100054	0.0160819	60.5348		31414.1	0.800524	0.233226	0.853137	0.134931	0.212821
0.373021	32229	0.164394	-0.821013	0.0964326	0.10102	0.0160991	60.504		31444	0.79677	0.239502	0.851098	0.132926	0.213781
0.373366	32258.8	0.164226	-0.823244	0.0962877	0.101257	0.0161471	60.4135		31473.9	0.796318	0.241037	0.84831	0.132507	0.216473
0.373714	32288.9	0.163576	-0.823382	0.0957596	0.101253	0.0161204	60.4269		31503.9	0.794668	0.241015	0.848138	0.130888	0.214977
0.374062	32318.9	0.161408	-0.825245	0.0947797	0.101494	0.0162139	60.4555		31534	0.791606	0.24258	0.845809	0.125481	0.220218
0.374411	32349.1	0.162558	-0.827223	0.0942021	0.102221	0.016267	60.4449		31564.2	0.789802	0.247302	0.843337	0.128349	0.223199
0.374757	32379	0.15925	-0.827085	0.0945122	0.102126	0.0161894	60.441		31594	0.790771	0.246681	0.843509	0.120104	0.218847
0.375103	32408.9	0.158629	-0.828978	0.09362	0.103285	0.0162305	60.4219		31623.9	0.787983	0.254212	0.841143	0.118556	0.22115
0.375452	32439.1	0.156921	-0.830096	0.0928579	0.103055	0.0163176	60.4513		31654.1	0.785602	0.252715	0.839746	0.114297	0.226035
0.375801	32469.2	0.157237	-0.832673	0.0910972	0.103832	0.0163587	60.4568		31684.2	0.780102	0.257762	0.836525	0.115086	0.228336
0.376142	32498.7	0.155787	-0.834606	0.0917825	0.104145	0.0163539	60.4707		31713.7	0.782243	0.259793	0.834109	0.111471	0.228072
0.376492	32528.9	0.155566	-0.834006	0.0907946	0.104358	0.0163601	60.4582		31743.9	0.779156	0.261176	0.834859	0.110921	0.228415
0.376838	32558.8	0.152363	-0.834098	0.0905745	0.104413	0.0164731	60.4253		31773.8	0.778469	0.261532	0.834744	0.102935	0.234752
0.377192	32589.4	0.154262	-0.837201	0.0894777	0.105104	0.0164463	60.3099		31804.4	0.775042	0.266026	0.830866	0.107669	0.233251
0.377537	32619.2	0.154837	-0.837595	0.0891037	0.105543	0.016531	60.3978		31834.2	0.773874	0.268871	0.830372	0.109103	0.237999
0.377886	32649.3	0.152535	-0.837674	0.088897	0.105235	0.0164995	60.4357		31864.3	0.773228	0.266871	0.830274	0.103365	0.236235
0.378234	32679.4	0.152165	-0.840713	0.0879866	0.106152	0.0165383	60.4883		31894.4	0.770383	0.272829	0.826475	0.102441	0.238407
0.378579	32709.2	0.151936	-0.842348	0.0868599	0.106576	0.0165429	60.4945		31924.2	0.766864	0.27558	0.824431	0.101871	0.238666
0.378931	32739.6	0.151446	-0.842405	0.0863493	0.106827	0.0165385	60.5557		31954.6	0.765268	0.277213	0.82436	0.100651	0.23842
0.379274	32769.2	0.152612	-0.844235	0.086069	0.106818	0.0166153	60.5578		31984.3	0.764392	0.277156	0.822073	0.103556	0.242722
0.379623	32799.4	0.149494	-0.844743	0.0859109	0.107329	0.0166617	60.5501		32014.4	0.763899	0.280471	0.821438	0.0957845	0.245329
0.379967	32829.1	0.149022	-0.847506	0.0843857	0.107519	0.01665	60.5404		32044.2	0.759134	0.281706	0.817985	0.0946086	0.24467
0.380316	32859.3	0.147638	-0.849284	0.0843456	0.108012	0.0167967	60.4695		32074.3	0.759008	0.284906	0.815763	0.0911583	0.252893
0.380665	32889.5	0.14846	-0.850334	0.0830216	0.108225	0.0167739	60.4671		32104.5	0.754872	0.286292	0.81445	0.0932078	0.251616
0.381013	32919.6	0.148615	-0.849702	0.0828742	0.108083	0.0168154	60.4362		32134.6	0.754411	0.285371	0.81524	0.0935919	0.253946
0.381363	32949.7	0.147011	-0.851883	0.0822634	0.108768	0.0167925	60.4545		32164.8	0.752503	0.289819	0.812513	0.089595	0.252662
0.381701	32979	0.146977	-0.852443	0.0818669	0.108375	0.0168653	60.4352		32194	0.751264	0.287263	0.811813	0.0895109	0.256739
0.382048	33009	0.145904	-0.852413	0.0811211	0.108794	0.0168123	60.4143		32224	0.748934	0.289987	0.811852	0.0868367	0.253773
0.382397	33039.1	0.147823	-0.854034	0.0806687	0.109013	0.0168306	60.444		32254.2	0.747521	0.291407	0.809825	0.0916197	0.254794
0.382751	33069.7	0.146157	-0.854984	0.0802088	0.109333	0.0168599	60.4386		32284.7	0.746084	0.293486	0.808638	0.0874657	0.25644
0.383089	33098.9	0.144384	-0.856023	0.0791596	0.110038	0.0169471	60.4018		32313.9	0.742806	0.298062	0.807339	0.083047	0.261329
0.383442	33129.4	0.144227	-0.855976	0.0786653	0.10988	0.0169491	60.4076		32344.4	0.741262	0.297039	0.807398	0.0826557	0.26144
0.383791	33159.6	0.142642	-0.856355	0.0782673	0.110484	0.0169452	60.4162		32374.6	0.740018	0.30096	0.806924	0.0787052	0.261222
0.384143	33189.9	0.143608	-0.856874	0.0777418	0.110335	0.0169873	60.3721		32404.9	0.738377	0.299996	0.806275	0.081111	0.263583
0.384483	33219.3	0.142433	-0.85691	0.0774945	0.110565	0.0169462	60.3961		32434.4	0.737604	0.301486	0.80623	0.0781827	0.26128
0.384833	33249.6	0.144386	-0.857313	0.0770087	0.110512	0.0169146	60.4265		32464.6	0.736086	0.301146	0.805727	0.0830511	0.259504
0.385175	33279.1	0.144903	-0.858395	0.0766544	0.111071	0.0170196	60.3913		32494.2	0.73498	0.304775	0.804374	0.0843403	0.265392
0.385525	33309.4	0.141543	-0.862531	0.0743351	0.111553	0.0170466	60.3818		32524.4	0.727733	0.307902	0.799205	0.0759649	0.266909
0.385869	33339.1	0.140749	-0.861582	0.0748573	0.111248	0.0170984	60.3945		32554.1	0.729365	0.305926	0.800391	0.0739844	0.269808
0.386219	33369.3	0.142235	-0.862528	0.0738098	0.111787	0.0170548	60.4023		32584.3	0.726092	0.309426	0.799209	0.0776898	0.267364
0.386563	33399.1	0.138191	-0.863432	0.0733553	0.112346	0.0170997	60.3993		32614.1	0.724672	0.313053	0.798078	0.0676082	0.269882
0.386912	33429.2	0.13865	-0.865105	0.0729603	0.112527	0.0171333	60.3161		32644.2	0.723438	0.314226	0.795987	0.068753	0.271767
0.38726	33459.2	0.138685	-0.864122	0.0723872	0.112557	0.0172259	60.3288		32674.3	0.721648	0.314425	0.797216	0.0688411	0.276959
0.387607	33489.2	0.137101	-0.865326	0.0721044	0.112283	0.0172245	60.3294		32704.2	0.720764	0.312647	0.795712	0.0648924	0.276883
0.387952	33519	0.139582	-0.865644	0.071057	0.113238	0.0172138	60.3217		32734.1	0.717492	0.318846	0.795313	0.0710767	0.276279
0.388297	33548.9	0.136638	-0.86762	0.0699772	0.113194	0.0172092	60.3075		32763.9	0.714119	0.318558	0.792844	0.0637382	0.276021
0.388645	33579	0.135954	-0.869676	0.0701698	0.11332	0.0172332	60.2522		32794	0.71472	0.319382	0.790274	0.062034	0.27737
0.388994	33609.1	0.138287	-0.869808	0.069327	0.113972	0.0173624	60.2443		32824.1	0.712087	0.323616	0.790109	0.0678484	0.284611
0.389341	33639.1	0.135689	-0.871743	0.0678862	0.114148	0.0173695	60.2799		32854.1	0.707586	0.324756	0.78769	0.0613736	0.285013
0.389688	33669.1	0.139523	-0.873339	0.0675302	0.114309	0.0173749	60.253		32884.1	0.706474	0.3258	0.785695	0.0709301	0.285314
0.390035	33699.1	0.136814	-0.87507	0.0668651	0.114825	0.017431	60.26		32914.1	0.704396	0.32915	0.783532	0.0641765	0.288461
0.390384	33729.2	0.136409	-0.875563	0.0669112	0.114965	0.0174804	60.1967		32944.2	0.70454	0.33006	0.782916	0.0631661	0.291231
0.39073	33759.1	0.135274	-0.877538	0.0662274	0.115754	0.0174845	60.1866		32974.1	0.702403	0.335185	0.780447	0.0603371	0.291456
0.391078	33789.1	0.136306	-0.878838	0.0650634	0.115951	0.0175318	60.2073		33004.1	0.698767	0.336462	0.778822	0.0629114	0.294113
0.391437	33820.2	0.134332	-0.881813	0.0641834	0.116205	0.0176187	60.1375		33035.2	0.696018	0.338118	0.775104	0.0579889	0.298984
0.391773	33849.2	0.135461	-0.881082	0.0639894	0.116781	0.0175995	60.2034		33064.2	0.695411	0.341854	0.776018	0.0608044	0.297908
0.392122	33879.3	0.135022	-0.883674	0.062942	0.117347	0.0175606	60.2642		33094.4	0.692139	0.345533	0.772777	0.0597095	0.295728
0.39247	33909.4	0.134336	-0.886998	0.0618666	0.118134	0.0176375	60.2127		33124.4	0.68878	0.350645	0.768623	0.058001	0.300039
0.392813	33939	0.132587	-0.887457	0.0616493	0.117227	0.0177065	60.226		33154.1	0.688101	0.344752	0.768049	0.0536404	0.303905
0.393164	33969.4	0.13211	-0.889365	0.0604872	0.117836	0.0177783	60.2352		33184.4	0.68447	0.348705	0.765664	0.0524512	0.307932
0.39351	33999.3	0.131656	-0.892751	0.059542	0.117976	0.017759	60.2745		33214.3	0.681517	0.349619	0.761432	0.0513193	0.306849
0.393858	34029.3	0.134529	-0.89353	0.0586293	0.117742	0.017822	60.2837		33244.3	0.678665	0.348093	0.760459	0.0584802	0.310381
0.394206	34059.4	0.133252	-0.896527	0.0581709	0.11865	0.0179155	60.3235		33274.4	0.677233	0.353996	0.756712	0.055299	0.315622
0.394558	34089.8	0.134635	-0.897495	0.056699	0.118921	0.0179898	60.3276		33304.8	0.672635	0.355754	0.755503	0.0587457	0.319788
0.394906	34119.8	0.132248	-0.899254	0.0563156	0.11934	0.0180064	60.3235		33334.9	0.671437	0.358475	0.753304	0.0527943	0.32072
0.395252	34149.7	0.132712	-0.901523	0.0556239	0.119116	0.0181267	60.3028		33364.8	0.669276	0.357021	0.750468	0.0539505	0.327463
0.3956	34179.9	0.131202	-0.903512	0.0541376	0.120144	0.0181245	60.3177		33394.9	0.664633	0.363695	0.747982	0.0501885	0.327341
0.395948	34209.9	0.132255	-0.905235	0.0542604	0.120982	0.0181317	60.2804		33425	0.665016	0.36914	0.745828	0.0528128	0.327743
0.396297	34240	0.131764	-0.907659	0.0530451	0.121492	0.018203	60.1726		33455.1	0.661219	0.372448	0.742798	0.0515878	0.331744
0.396636	34269.3	0.132639	-0.907926	0.0527054	0.121101	0.018231	60.2259		33484.3	0.660158	0.369909	0.742464	0.0537708	0.333312
0.396984	34299.4	0.132293	-0.910674	0.0515784	0.122312	0.0182572	60.2757		33514.4	0.656637	0.377773	0.739029	0.0529072	0.334783
0.397327	34329.1	0.129736	-0.91075	0.0509905	0.122434	0.0182947	60.279		33544.1	0.6548	0.378567	0.738935	0.0465337	0.336883
0.397679	34359.5	0.131412	-0.915685	0.0499919	0.122551	0.0182953	60.2753		33574.5	0.65168	0.379327	0.732767	0.0507113	0.336917
0.398028	34389.6	0.128853	-0.91598	0.0491324	0.122778	0.0183665	60.2731		33604.6	0.648995	0.380803	0.732397	0.0443316	0.340908
0.398375	34419.6	0.131135	-0.918368	0.0478839	0.122831	0.0184437	60.2044		33634.6	0.645095	0.381145	0.729413	0.0500218	0.345239
0.39872	34449.4	0.129621	-0.920052	0.0472717	0.123078	0.0185088	60.2822		33664.4	0.643182	0.382748	0.727308	0.0462469	0.348886
0.399068	34479.5	0.130458	-0.921767	0.0465672	0.123826	0.0185291	60.3116		33694.5	0.640981	0.387609	0.725165	0.0483324	0.350028
0.399412	34509.2	0.128392	-0.924827	0.045936	0.123978	0.018585	60.3485		33724.2	0.639009	0.388592	0.721339	0.0431844	0.35316
0.399764	34539.6	0.130264	-0.925508	0.0453026	0.124447	0.0186837	60.3288		33754.6	0.63703	0.39164	0.720489	0.0478494	0.358691
0.400109	34569.4	0.130461	-0.926997	0.0448981	0.124699	0.018674	60.3644		33784.4	0.635766	0.393279	0.718627	0.0483401	0.35815
0.400457	34599.5	0.130753	-0.927625	0.0438437	0.12499	0.018717	60.3874		33814.5	0.632472	0.395164	0.717843	0.0490682	0.360563
0.400804	34629.5	0.127634	-0.928771	0.043439	0.125336	0.0186324	60.314		33844.5	0.631208	0.397416	0.71641	0.0412937	0.355818
0.401153	34659.6	0.128866	-0.930388	0.0425597	0.126256	0.0187645	60.33		33874.6	0.628461	0.403387	0.714389	0.0443642	0.363225
0.401496	34689.3	0.126672	-0.932103	0.042061	0.126782	0.0187648	60.3815		33904.3	0.626903	0.406803	0.712245	0.0388949	0.363243
0.401847	34719.5	0.127731	-0.934584	0.0411255	0.127242	0.0188803	60.388		33934.6	0.62398	0.409791	0.709144	0.0415362	0.369718
0.402199	34750	0.128278	-0.936101	0.0409448	0.1273	0.0189302	60.4216		33965.1	0.623416	0.410167	0.707247	0.0429002	0.372514
0.402539	34779.4	0.128013	-0.935995	0.0401473	0.127624	0.018895	60.3838		33994.4	0.620924	0.412274	0.70738	0.0422388	0.370541
0.402896	34810.3	0.128399	-0.937497	0.0399399	0.128476	0.0189907	60.3892		34025.3	0.620276	0.417804	0.705503	0.0431996	0.375904
0.403232	34839.2	0.129403	-0.940072	0.0388871	0.128255	0.0189975	60.4114		34054.3	0.616987	0.416373	0.702285	0.0457033	0.376284
0.403583	34869.6	0.129623	-0.941086	0.0386169	0.128962	0.0190395	60.4327		34084.6	0.616143	0.420961	0.701017	0.0462523	0.378644
0.403932	34899.7	0.128498	-0.941064	0.0383523	0.129168	0.0191144	60.36		34114.8	0.615316	0.422298	0.701045	0.0434477	0.382844
0.40428	34929.8	0.130448	-0.941444	0.0367361	0.129193	0.0191353	60.4168		34144.8	0.610267	0.422461	0.700569	0.0483074	0.384011
0.404625	34959.6	0.128574	-0.943815	0.036171	0.12928	0.0191615	60.4574		34174.6	0.608501	0.423024	0.697606	0.0436371	0.385482
0.404979	34990.1	0.128179	-0.943227	0.0359321	0.129554	0.0190926	60.5041		34205.2	0.607755	0.424808	0.698341	0.0426529	0.381621
0.405324	35020	0.127484	-0.945081	0.0354004	0.129908	0.0192415	60.4965		34235	0.606094	0.427105	0.696024	0.0409188	0.389968
0.405673	35050.2	0.127396	-0.945297	0.0347429	0.130448	0.0192013	60.453		34265.2	0.60404	0.430615	0.695754	0.0407014	0.387716
0.406017	35079.9	0.125975	-0.946596	0.0338087	0.130572	0.0192348	60.3593		34294.9	0.601121	0.431416	0.69413	0.0371579	0.389593
0.406363	35109.8	0.127848	-0.948933	0.0336649	0.131087	0.0193308	60.4313		34324.8	0.600672	0.434761	0.69121	0.041828	0.394974
0.406709	35139.7	0.129545	-0.949162	0.0329394	0.130967	0.0193679	60.4128		34354.7	0.598405	0.433986	0.690923	0.0460572	0.397053
0.407059	35169.9	0.127929	-0.949801	0.0319124	0.131281	0.0193129	60.5235		34384.9	0.595197	0.43602	0.690125	0.0420298	0.393971
0.407404	35199.7	0.125947	-0.949812	0.0311435	0.131063	0.019311	60.6099		34414.8	0.592794	0.434605	0.69011	0.0370895	0.393862
0.40775	35229.6	0.126365	-0.95108	0.0310285	0.131711	0.0193305	60.6813		34444.6	0.592435	0.438813	0.688525	0.0381307	0.394956
0.408096	35259.5	0.126816	-0.950731	0.0312807	0.132317	0.0192911	60.7127		34474.5	0.593223	0.442752	0.688962	0.0392557	0.392747
0.408441	35289.3	0.127988	-0.951973	0.0303974	0.132735	0.0193854	60.7521		34504.4	0.590463	0.445463	0.68741	0.0421755	0.398033
0.408791	35319.5	0.127119	-0.95236	0.0294692	0.132286	0.0193401	60.7851		34534.5	0.587564	0.442547	0.686925	0.0400089	0.395493
0.409141	35349.7	0.125796	-0.952571	0.0289685	0.133014	0.0194698	60.7175		34564.8	0.585999	0.447277	0.686662	0.0367135	0.402766
0.409492	35380.1	0.126225	-0.952191	0.0282887	0.132725	0.0194295	60.7541		34595.1	0.583875	0.445401	0.687137	0.0377828	0.40051
0.40984	35410.1	0.128307	-0.954984	0.028338	0.13287	0.0194553	60.7298		34625.2	0.58403	0.446341	0.683646	0.0429706	0.401953
0.410189	35440.4	0.125003	-0.954321	0.0271958	0.133279	0.0194659	60.7327		34655.4	0.580461	0.448995	0.684474	0.0347367	0.402547
0.410527	35469.6	0.127239	-0.956954	0.0266189	0.133705	0.0195279	60.7259		34684.6	0.578659	0.451765	0.681184	0.0403101	0.406023
0.410873	35499.4	0.126267	-0.955168	0.026412	0.133735	0.0195078	60.7146		34714.5	0.578012	0.451958	0.683416	0.0378853	0.404897
0.411224	35529.7	0.128785	-0.95594	0.0263069	0.134268	0.0194965	60.7317		34744.8	0.577684	0.455417	0.682451	0.0441632	0.404266
0.411567	35559.4	0.127333	-0.954775	0.0254699	0.134635	0.0195155	60.7144		34774.4	0.575069	0.457805	0.683907	0.0405427	0.405328
0.411919	35589.8	0.127599	-0.95544	0.0251157	0.134597	0.0195882	60.7029		34804.8	0.573962	0.457557	0.683076	0.0412063	0.409407
0.412265	35619.7	0.127314	-0.957468	0.024557	0.134889	0.0195449	60.7196		34834.7	0.572217	0.459451	0.680541	0.0404954	0.406976
0.412614	35649.8	0.128828	-0.954815	0.0241525	0.135316	0.0195238	60.6862		34864.8	0.570953	0.462227	0.683857	0.0442689	0.405795
0.412965	35680.2	0.128159	-0.956643	0.0239885	0.135713	0.0195878	60.5626		34895.2	0.570441	0.464803	0.681573	0.0426017	0.409381
0.413312	35710.2	0.129906	-0.955989	0.0233236	0.135528	0.0195995	60.5892		34925.2	0.568363	0.463605	0.68239	0.0469573	0.410039
0.413661	35740.3	0.129305	-0.957189	0.0229048	0.135714	0.0195946	60.5955		34955.3	0.567055	0.464809	0.68089	0.0454601	0.409765
0.414004	35769.9	0.128791	-0.957192	0.0225932	0.136184	0.0196113	60.6293		34984.9	0.566081	0.467861	0.680886	0.0441777	0.4107
0.414348	35799.7	0.128513	-0.956268	0.0222637	0.136415	0.0196504	60.6201		35014.7	0.565052	0.469363	0.682041	0.0434857	0.412894
0.414697	35829.8	0.129305	-0.956349	0.0219351	0.136796	0.0196603	60.6144		35044.9	0.564025	0.471839	0.68194	0.0454604	0.413446
0.415043	35859.7	0.128566	-0.956352	0.0212898	0.136453	0.0196167	60.6138		35074.8	0.56201	0.469612	0.681936	0.0436169	0.411006
0.415391	35889.8	0.128562	-0.956609	0.0205417	0.137035	0.0196526	60.6019		35104.8	0.559672	0.473387	0.681615	0.0436064	0.413015
0.415739	35919.8	0.13014	-0.957194	0.0202062	0.137056	0.0196154	60.6033		35134.9	0.558624	0.473526	0.680883	0.0475399	0.410933
0.416086	35949.8	0.12761	-0.957228	0.0201059	0.137369	0.0196665	60.589		35164.8	0.558311	0.475556	0.680841	0.0412332	0.413798
0.416435	35980	0.129291	-0.956132	0.019822	0.137362	0.0197541	60.593		35195	0.557424	0.475511	0.682211	0.0454234	0.418709
0.416779	36009.7	0.127606	-0.957723	0.0196741	0.137572	0.0196514	60.5959		35224.7	0.556962	0.47688	0.680222	0.0412238	0.412947
0.417128	36039.8	0.128261	-0.957491	0.0190722	0.13815	0.0197275	60.6053		35254.8	0.555081	0.48063	0.680512	0.0428572	0.417213
0.417482	36070.5	0.13078	-0.956494	0.0190034	0.138194	0.0196838	60.6132		35285.5	0.554866	0.480916	0.681758	0.049135	0.414767
0.417818	36099.5	0.129523	-0.959222	0.0181367	0.137637	0.0196758	60.6364		35314.5	0.552158	0.477301	0.678349	0.0460018	0.414317
0.41817	36129.9	0.129744	-0.957789	0.0174349	0.138336	0.019741	60.5977		35344.9	0.549966	0.481842	0.68014	0.0465538	0.417971
0.418514	36159.6	0.13026	-0.957846	0.017872	0.138435	0.0196567	60.5755		35374.6	0.551331	0.48248	0.680068	0.0478389	0.413245
0.41886	36189.5	0.131029	-0.957819	0.0166421	0.138923	0.0197259	60.565		35404.6	0.547489	0.485648	0.680102	0.0497578	0.417128
0.419211	36219.8	0.128348	-0.959154	0.0162427	0.139202	0.0197733	60.5709		35434.9	0.546241	0.487465	0.678434	0.0430738	0.419783
0.419557	36249.7	0.129603	-0.96079	0.0156034	0.139902	0.019828	60.5445		35464.7	0.544244	0.492008	0.676389	0.0462028	0.422852
0.419904	36279.7	0.131183	-0.961448	0.0155351	0.139914	0.0198608	60.5257		35494.7	0.544031	0.492087	0.675567	0.0501397	0.424689
0.420258	36310.3	0.131023	-0.961628	0.0147097	0.139912	0.0198418	60.542		35525.3	0.541452	0.492073	0.675342	0.0497416	0.423623
0.420599	36339.8	0.131082	-0.961772	0.0148486	0.140044	0.0198698	60.5432		35554.8	0.541886	0.492934	0.675162	0.0498878	0.425193
0.420947	36369.8	0.132437	-0.960813	0.014126	0.140647	0.0199016	60.4409		35584.9	0.539628	0.496849	0.676359	0.0532655	0.426977
0.421296	36399.9	0.129504	-0.963295	0.0135367	0.140995	0.0199913	60.388		35615	0.537787	0.499106	0.673257	0.0459558	0.432005
0.421645	36430.2	0.132504	-0.96417	0.0129435	0.141489	0.0200064	60.3937		35645.2	0.535934	0.502314	0.672164	0.0534326	0.432851
0.421993	36460.2	0.130146	-0.964279	0.01307	0.141558	0.0199437	60.4253		35675.2	0.536329	0.502764	0.672027	0.0475552	0.429336
0.422337	36489.9	0.132888	-0.96453	0.012541	0.141865	0.0199597	60.4787		35704.9	0.534676	0.504756	0.671714	0.0543911	0.430236
0.422684	36519.9	0.132742	-0.967934	0.0117246	0.141706	0.0200167	60.5454		35734.9	0.532126	0.503721	0.66746	0.0540257	0.433432
0.423035	36550.2	0.133578	-0.966614	0.0111565	0.141997	0.0200448	60.5416		35765.2	0.530351	0.505612	0.669109	0.0561103	0.435003
0.423382	36580.2	0.134985	-0.966484	0.0108459	0.142421	0.0200413	60.5561		35795.3	0.529381	0.508365	0.669272	0.0596182	0.434811
0.423728	36610.1	0.132886	-0.966995	0.0101974	0.142544	0.0200514	60.5483		35825.1	0.527354	0.509167	0.668633	0.0543843	0.435377
0.424078	36640.4	0.132663	-0.969008	0.0104626	0.14288	0.0200808	60.5652		35855.4	0.528183	0.511347	0.666116	0.0538289	0.437025
0.424425	36670.3	0.133143	-0.970347	0.0096061	0.143404	0.0200918	60.585		35885.3	0.525507	0.514753	0.664443	0.0550256	0.43764
0.424766	36699.8	0.135263	-0.971098	0.008789	0.143911	0.0201546	60.5514		35914.8	0.522954	0.518043	0.663505	0.0603097	0.441163
0.425117	36730.1	0.132666	-0.971979	0.00851977	0.14378	0.0201966	60.5632		35945.2	0.522113	0.517191	0.662404	0.0538364	0.443518
0.425464	36760.1	0.135561	-0.971882	0.0083696	0.144093	0.0201721	60.5564		35975.1	0.521644	0.519224	0.662525	0.0610536	0.442143
0.425812	36790.1	0.135753	-0.97322	0.00766329	0.14432	0.0202113	60.5537		36005.2	0.519437	0.520697	0.660852	0.0615327	0.444339
0.426155	36819.8	0.138382	-0.972913	0.0072675	0.144818	0.0203014	60.5203		36034.8	0.518201	0.523934	0.661235	0.0680864	0.449395
0.426512	36850.6	0.134284	-0.974054	0.00697945	0.144933	0.0202786	60.487		36065.6	0.517301	0.524677	0.65981	0.0578698	0.448117
0.426854	36880.2	0.136009	-0.974751	0.00613417	0.145015	0.0202858	60.49		36095.2	0.51466	0.525214	0.658939	0.0621708	0.448519
0.427207	36910.7	0.136341	-0.974252	0.00598822	0.145384	0.020266	60.5221		36125.7	0.514204	0.527608	0.659563	0.0629972	0.44741
0.427549	36940.2	0.137407	-0.97611	0.00599812	0.145829	0.0203537	60.4646		36155.2	0.514235	0.5305	0.65724	0.065655	0.452322
0.427897	36970.3	0.136312	-0.975282	0.00567134	0.145879	0.0203779	60.4594		36185.3	0.513214	0.530823	0.658275	0.0629262	0.453684
0.428243	37000.2	0.139238	-0.976302	0.00521556	0.146279	0.0203007	60.4972		36215.2	0.51179	0.533424	0.657	0.070219	0.449351
0.428591	37030.3	0.139482	-0.977557	0.00496832	0.146218	0.0203621	60.5045		36245.3	0.511018	0.533029	0.655431	0.0708273	0.452795
0.428938	37060.2	0.138512	-0.977166	0.00444247	0.146272	0.0204366	60.4447		36275.3	0.509375	0.533378	0.65592	0.0684094	0.456975
0.429277	37089.5	0.136261	-0.977779	0.00335044	0.145884	0.0204521	60.4614		36304.5	0.505963	0.530853	0.655154	0.0627973	0.457841
0.429627	37119.8	0.139059	-0.978785	0.00306449	0.145983	0.0204489	60.4683		36334.8	0.50507	0.531499	0.653897	0.0697727	0.457664
0.429978	37150.1	0.139282	-0.979053	0.0033532	0.146466	0.020508	60.5168		36365.1	0.505972	0.534633	0.653561	0.0703288	0.460979
0.430327	37180.3	0.139881	-0.979943	0.00283708	0.146187	0.0205091	60.577		36395.3	0.504359	0.532824	0.65245	0.0718222	0.461039
0.430667	37209.6	0.13813	-0.980983	0.00253992	0.146242	0.0204979	60.6154		36424.6	0.503431	0.533185	0.651149	0.0674582	0.460412
0.431021	37240.2	0.142585	-0.979191	0.00212166	0.14627	0.0204856	60.5723		36455.2	0.502124	0.533364	0.653389	0.0785629	0.459719
0.431367	37270.1	0.14327	-0.981821	0.0021235	0.146908	0.0205253	60.6082		36485.1	0.50213	0.537506	0.650101	0.0802705	0.461944
0.431713	37300	0.142199	-0.980565	0.0015815	0.146976	0.0205243	60.5862		36515	0.500437	0.537947	0.651672	0.0776011	0.461892
0.432059	37329.9	0.142328	-0.979742	0.00180416	0.146747	0.0205441	60.5282		36544.9	0.501132	0.536464	0.652701	0.0779209	0.462997
0.43241	37360.2	0.144362	-0.982522	0.00149015	0.146715	0.0206047	60.5493		36575.2	0.500151	0.536254	0.649225	0.0829916	0.4664
0.432755	37390	0.142657	-0.982688	0.00118277	0.146618	0.0205753	60.5513		36605.1	0.499191	0.535626	0.649017	0.0787429	0.464749
0.4331	37419.8	0.144828	-0.982559	0.0014677	0.147051	0.0205809	60.4799		36634.8	0.500081	0.538436	0.649179	0.0841521	0.465062
0.433449	37450	0.144064	-0.982387	0.00128702	0.146962	0.0206807	60.3715		36665	0.499517	0.537856	0.649394	0.0822496	0.47066
0.4338	37480.3	0.148207	-0.983663	0.00126351	0.147028	0.0206778	60.3592		36695.3	0.499443	0.538283	0.647799	0.0925764	0.470496
0.434147	37510.3	0.147304	-0.981657	0.000758939	0.146538	0.020638	60.4211		36725.3	0.497867	0.535107	0.650306	0.090325	0.468266
0.43449	37539.9	0.148232	-0.97894	0.00122261	0.146966	0.0205871	60.4791		36754.9	0.499316	0.537883	0.653702	0.0926391	0.465412
0.434839	37570.1	0.151044	-0.979463	0.00120063	0.146845	0.0205845	60.5133		36785.1	0.499247	0.537097	0.653049	0.0996485	0.465265
0.435187	37600.1	0.150778	-0.979158	0.00190408	0.146339	0.0205686	60.543		36815.2	0.501445	0.533812	0.65343	0.0989838	0.464373
0.435538	37630.4	0.151331	-0.977793	0.00158045	0.145951	0.0204869	60.5874		36845.5	0.500433	0.531293	0.655136	0.100364	0.459794
0.435884	37660.4	0.151309	-0.974605	0.00225951	0.145647	0.0204689	60.5628		36875.4	0.502555	0.529321	0.659121	0.100308	0.458785
0.436226	37689.9	0.155248	-0.974568	0.00243316	0.145441	0.0204367	60.59		36904.9	0.503098	0.527979	0.659168	0.110127	0.45698
0.436578	37720.3	0.154986	-0.972012	0.00319692	0.144838	0.0204422	60.5918		36935.4	0.505484	0.524065	0.662362	0.109474	0.457285
0.436925	37750.3	0.155995	-0.970371	0.00281788	0.144334	0.0203689	60.643		36965.3	0.504299	0.520793	0.664413	0.111989	0.453179
0.437273	37780.4	0.160249	-0.968511	0.00353991	0.144127	0.0202851	60.6889		36995.4	0.506555	0.519448	0.666738	0.122593	0.44848
0.437615	37809.9	0.160413	-0.966958	0.00475419	0.143733	0.0202467	60.6741		37024.9	0.510349	0.516886	0.668679	0.123002	0.446328
0.437966	37840.2	0.162209	-0.964087	0.00528296	0.142863	0.0203187	60.6805		37055.3	0.512001	0.51124	0.672268	0.127479	0.450364
0.438313	37870.2	0.163872	-0.960742	0.00585042	0.142712	0.0202236	60.6572		37085.2	0.513774	0.510256	0.676449	0.131624	0.445028
0.43866	37900.2	0.17015	-0.959363	0.00671851	0.141466	0.0200773	60.6668		37115.3	0.516486	0.502164	0.678172	0.147275	0.436826
0.439008	37930.3	0.169878	-0.955342	0.00818815	0.141379	0.0201219	60.6592		37145.4	0.521077	0.501601	0.683198	0.146594	0.439328
0.439356	37960.3	0.169576	-0.951737	0.00868259	0.140378	0.0199866	60.6238		37175.4	0.522622	0.495101	0.687704	0.145843	0.431742
0.439719	37991.7	0.173074	-0.948939	0.0103857	0.139528	0.0198506	60.6402		37206.7	0.527943	0.489578	0.691201	0.154563	0.424118
0.440059	38021.1	0.178595	-0.944736	0.0116623	0.138362	0.019792	60.6209		37236.1	0.531931	0.482008	0.696455	0.168323	0.420834
0.440407	38051.2	0.178089	-0.942261	0.0132059	0.137115	0.019713	60.6025		37266.2	0.536754	0.473908	0.699549	0.167063	0.416403
0.440752	38081	0.185283	-0.935555	0.0155406	0.136321	0.0196114	60.6086		37296	0.544048	0.46875	0.70793	0.184995	0.410708
0.4411	38111.1	0.18689	-0.930872	0.0170726	0.134423	0.0194732	60.6039		37326.1	0.548834	0.456428	0.713784	0.189001	0.402961
0.44145	38141.3	0.192501	-0.927358	0.0189425	0.13342	0.019353	60.5536		37356.3	0.554676	0.449914	0.718176	0.202989	0.396217
0.441793	38170.9	0.195053	-0.922201	0.0213353	0.132227	0.0192779	60.4794		37385.9	0.562152	0.442167	0.724622	0.209349	0.39201
0.442142	38201	0.198594	-0.914339	0.0236265	0.130844	0.0191096	60.4691		37416.1	0.56931	0.433186	0.734448	0.218176	0.382573
0.442498	38231.8	0.201731	-0.910295	0.0257272	0.128825	0.0189539	60.4431		37446.8	0.575873	0.42007	0.739504	0.225996	0.373845
0.442837	38261.1	0.20486	-0.908458	0.0276943	0.127176	0.0189039	60.4501		37476.1	0.582018	0.409362	0.741799	0.233794	0.371038
0.443179	38290.7	0.209752	-0.898422	0.0300736	0.124377	0.0187451	60.4556		37505.7	0.589452	0.391185	0.754344	0.24599	0.362135
0.443532	38321.2	0.21206	-0.892096	0.0330424	0.122501	0.0185074	60.4443		37536.2	0.598727	0.379004	0.762251	0.251742	0.348809
0.443882	38351.4	0.217519	-0.88548	0.0362639	0.120732	0.0183483	60.3971		37566.4	0.608791	0.367517	0.77052	0.265351	0.339887
0.444229	38381.4	0.220212	-0.880046	0.0395961	0.119378	0.0181646	60.377		37596.4	0.619202	0.35872	0.777313	0.272063	0.329588
0.444575	38411.2	0.225718	-0.872643	0.0428229	0.117628	0.0180266	60.3516		37626.3	0.629283	0.347353	0.786565	0.285787	0.321851
0.444918	38440.9	0.228088	-0.867668	0.045613	0.115573	0.0178393	60.3546		37655.9	0.638	0.334008	0.792784	0.291696	0.311349
0.445267	38471.1	0.22956	-0.860417	0.0484788	0.113594	0.0176683	60.357		37686.1	0.646953	0.321161	0.801846	0.295365	0.301762
0.445613	38501	0.235495	-0.854719	0.0513936	0.111688	0.0174606	60.3824		37716	0.65606	0.308782	0.808969	0.310158	0.290119
0.445963	38531.2	0.239087	-0.850491	0.0542188	0.11024	0.0173544	60.362		37746.2	0.664886	0.299377	0.814254	0.319113	0.284167
0.446311	38561.3	0.23974	-0.839069	0.0571864	0.107613	0.0170599	60.4057		37776.3	0.674157	0.282316	0.82853	0.320741	0.267652
0.446655	38591	0.241603	-0.834788	0.0606587	0.106453	0.0168876	60.3969		37806	0.685006	0.274785	0.833882	0.325385	0.257992
0.447	38620.8	0.246276	-0.827312	0.062987	0.104478	0.016688	60.3741		37835.8	0.69228	0.261958	0.843225	0.337032	0.2468
0.447352	38651.2	0.247056	-0.823336	0.066108	0.103035	0.0165564	60.4052		37866.2	0.70203	0.252588	0.848195	0.338976	0.239423
0.447694	38680.8	0.247831	-0.818517	0.068933	0.101375	0.0163826	60.4396		37895.8	0.710856	0.241808	0.854218	0.340909	0.229679
0.448048	38711.3	0.24724	-0.81288	0.072008	0.100422	0.0161542	60.4213		37926.3	0.720463	0.235616	0.861264	0.339436	0.216872
0.448391	38741	0.249904	-0.809015	0.0739577	0.098896	0.0160761	60.4187		37956	0.726554	0.225706	0.866095	0.346076	0.212496
0.44874	38771.2	0.249191	-0.805867	0.0767128	0.0980441	0.0159753	60.3969		37986.2	0.735162	0.220174	0.87003	0.344299	0.206845
0.449085	38800.9	0.250513	-0.802689	0.0784857	0.0974357	0.0158202	60.4156		38016	0.740701	0.216223	0.874003	0.347594	0.198147
0.449434	38831.1	0.249664	-0.799289	0.0804948	0.0964098	0.0156926	60.4312		38046.1	0.746978	0.20956	0.878252	0.345478	0.190992
0.449781	38861.1	0.248539	-0.795842	0.0829092	0.0950757	0.0156231	60.3949		38076.1	0.754521	0.200897	0.88256	0.342674	0.187098
0.450128	38891.1	0.248606	-0.792009	0.0839547	0.0940492	0.0155576	60.3927		38106.1	0.757787	0.19423	0.887351	0.34284	0.183421
0.450476	38921.1	0.248255	-0.791298	0.0857462	0.0934026	0.0154053	60.4317		38136.1	0.763384	0.190031	0.88824	0.341966	0.174884
0.450823	38951.1	0.249223	-0.789612	0.0872077	0.092633	0.0153514	60.4519		38166.1	0.76795	0.185034	0.890348	0.344378	0.171863
0.451172	38981.3	0.244248	-0.787387	0.0884444	0.0920772	0.0151802	60.4562		38196.3	0.771814	0.181424	0.893129	0.331978	0.162264
0.451521	39011.4	0.24511	-0.786264	0.0894402	0.0914503	0.0151999	60.4386		38226.4	0.774925	0.177353	0.894532	0.334127	0.16337
0.451865	39041.1	0.243619	-0.782915	0.0910637	0.0910166	0.015151	60.3528		38256.1	0.779997	0.174536	0.898719	0.33041	0.160625
0.452214	39071.3	0.241781	-0.783171	0.0920125	0.0903613	0.0150356	60.3902		38286.3	0.782961	0.170281	0.898398	0.325829	0.154159
0.452562	39101.4	0.239454	-0.780935	0.0927149	0.090563	0.0150238	60.3759		38316.4	0.785156	0.17159	0.901193	0.320028	0.153493
0.452907	39131.2	0.235785	-0.780624	0.0936507	0.0899227	0.0150027	60.3655		38346.2	0.788079	0.167432	0.901582	0.310881	0.152315
0.453252	39161	0.237441	-0.78142	0.0941123	0.089785	0.0149777	60.3824		38376	0.789521	0.166538	0.900587	0.315009	0.150909
0.453602	39191.2	0.236723	-0.77904	0.0944309	0.0898495	0.0148865	60.3501		38406.3	0.790517	0.166957	0.903562	0.313219	0.145798
0.453948	39221.1	0.232997	-0.78039	0.0951119	0.0894431	0.0149509	60.3304		38436.2	0.792644	0.164318	0.901874	0.303931	0.149407
0.454296	39251.2	0.230163	-0.779943	0.0955335	0.0895508	0.0149091	60.2502		38466.2	0.793961	0.165017	0.902433	0.296867	0.147066
0.454644	39281.2	0.228566	-0.779484	0.0965029	0.0893505	0.0148916	60.2459		38496.2	0.79699	0.163716	0.903007	0.292886	0.146082
0.454994	39311.5	0.227094	-0.780988	0.0967178	0.089649	0.0149118	60.2316		38526.5	0.797661	0.165655	0.901127	0.289217	0.147213
0.455336	39341.1	0.223121	-0.780653	0.0967258	0.0889517	0.0149733	60.1602		38556.1	0.797686	0.161126	0.901545	0.279314	0.150662
0.455689	39371.5	0.223761	-0.782104	0.0973455	0.0894057	0.0148759	60.2185		38586.6	0.799622	0.164075	0.899731	0.280909	0.145205
0.456034	39401.3	0.220091	-0.781338	0.0974911	0.0899806	0.0148124	60.23		38616.3	0.800078	0.167808	0.900689	0.271762	0.141644
0.456379	39431.2	0.220566	-0.780933	0.0973924	0.0895701	0.0148471	60.2292		38646.2	0.799769	0.165142	0.901195	0.272946	0.143589
0.456724	39461	0.216176	-0.785204	0.0974589	0.0897111	0.0148879	60.281		38676	0.799977	0.166058	0.895857	0.262004	0.145877
0.457075	39491.3	0.216027	-0.78303	0.0971057	0.0897296	0.0148393	60.2179		38706.3	0.798873	0.166178	0.898575	0.261631	0.14315
0.457422	39521.3	0.213916	-0.785437	0.0968973	0.090345	0.0148168	60.2171		38736.3	0.798222	0.170174	0.895566	0.256369	0.141887
0.457773	39551.6	0.212581	-0.785537	0.0974363	0.0902689	0.0148805	60.2201		38766.6	0.799906	0.169681	0.895441	0.253042	0.145458
0.458118	39581.4	0.211894	-0.786421	0.0964607	0.0899103	0.0149717	60.1404		38796.4	0.796858	0.167352	0.894335	0.251328	0.150571
0.458465	39611.4	0.211134	-0.786989	0.0966858	0.0904363	0.0149639	60.1828		38826.4	0.797562	0.170768	0.893625	0.249434	0.150134
0.458811	39641.3	0.206283	-0.790273	0.0957416	0.0905647	0.0149385	60.2529		38856.3	0.794612	0.171602	0.889522	0.237343	0.148712
0.459156	39671	0.206223	-0.790566	0.0961271	0.0911759	0.014963	60.1579		38886.1	0.795816	0.175571	0.889155	0.237193	0.150086
0.459511	39701.8	0.203375	-0.792471	0.095514	0.0915005	0.0150158	60.2339		38916.8	0.793901	0.177679	0.886774	0.230093	0.153044
0.459852	39731.2	0.202634	-0.792879	0.0951829	0.0916544	0.0151133	60.2391		38946.2	0.792866	0.178678	0.886264	0.228245	0.158513
0.460197	39761.1	0.198517	-0.79395	0.0951606	0.0920977	0.0151185	60.2789		38976.1	0.792797	0.181557	0.884925	0.217984	0.158804
0.460546	39791.2	0.199286	-0.795246	0.0949775	0.0923139	0.0150273	60.3058		39006.2	0.792224	0.182961	0.883305	0.219899	0.153689
0.460896	39821.4	0.198292	-0.796615	0.0944508	0.0923367	0.0150681	60.3615		39036.4	0.790579	0.183109	0.881595	0.217423	0.155979
0.46124	39851.2	0.197088	-0.798606	0.0935988	0.0923811	0.0150484	60.4005		39066.2	0.787917	0.183398	0.879106	0.21442	0.154877
0.461591	39881.5	0.195567	-0.801119	0.093128	0.0929487	0.0150829	60.4084		39096.5	0.786446	0.187084	0.875964	0.210631	0.156811
0.461939	39911.5	0.191883	-0.800273	0.0928501	0.0932048	0.015117	60.4046		39126.5	0.785578	0.188747	0.877022	0.201448	0.158722
0.462288	39941.7	0.191908	-0.801578	0.0922778	0.0936779	0.0152116	60.4042		39156.7	0.78379	0.191819	0.875391	0.201509	0.164022
0.462637	39971.8	0.189403	-0.805278	0.0919258	0.0936351	0.0151837	60.4156		39186.8	0.78269	0.191541	0.870766	0.195265	0.162462
0.46299	40002.3	0.189093	-0.806582	0.0913909	0.0944238	0.015229	60.4142		39217.4	0.781019	0.196663	0.869136	0.194493	0.164998
0.463333	40031.9	0.185118	-0.807337	0.090864	0.0947943	0.0152125	60.4531		39247	0.779373	0.19907	0.868192	0.184585	0.164074
0.463682	40062.2	0.18521	-0.808193	0.0905401	0.0951578	0.0153037	60.4473		39277.2	0.778361	0.20143	0.867122	0.184812	0.169189
0.464023	40091.5	0.185759	-0.809306	0.0905983	0.0953577	0.015306	60.4695		39306.6	0.778543	0.202728	0.865731	0.186183	0.169315
0.464373	40121.8	0.183586	-0.811907	0.0899231	0.0958511	0.0153471	60.4793		39336.8	0.776434	0.205932	0.862481	0.180765	0.171624
0.464721	40151.9	0.182775	-0.811999	0.0898213	0.0962736	0.0153497	60.4645		39366.9	0.776115	0.208676	0.862366	0.178745	0.171766
0.465069	40182	0.181334	-0.81455	0.0887342	0.0964465	0.0154631	60.4479		39397	0.772719	0.209799	0.859177	0.175151	0.178126
0.465416	40212	0.181045	-0.814164	0.0887048	0.0970868	0.0154341	60.4914		39427	0.772627	0.213957	0.859659	0.174432	0.176497
0.465759	40241.6	0.179314	-0.81475	0.0879869	0.0966435	0.0154111	60.5156		39456.6	0.770384	0.211079	0.858926	0.170116	0.175209
0.46611	40271.9	0.178298	-0.817077	0.0875564	0.097418	0.0154206	60.5283		39486.9	0.769039	0.216108	0.856018	0.167584	0.175744
0.466458	40301.9	0.176539	-0.816503	0.0868435	0.0975228	0.0154389	60.5064		39517	0.766812	0.216789	0.856735	0.1632	0.176768
0.466801	40331.6	0.174509	-0.817376	0.0869744	0.0977873	0.0154901	60.5257		39546.6	0.767221	0.218507	0.855644	0.15814	0.179639
0.46715	40361.7	0.174541	-0.820017	0.0862562	0.098173	0.0155036	60.4441		39576.8	0.764977	0.221011	0.852343	0.158219	0.180395
0.467498	40391.8	0.172621	-0.820284	0.0853901	0.0989743	0.0156219	60.4541		39606.9	0.762271	0.226215	0.85201	0.153432	0.187031
0.467847	40422	0.175049	-0.820839	0.0853123	0.0992297	0.0155926	60.4827		39637	0.762028	0.227873	0.851316	0.159485	0.185387
0.468193	40451.9	0.171001	-0.821382	0.084995	0.0994054	0.0156057	60.4713		39666.9	0.761037	0.229015	0.850638	0.149395	0.186122
0.468537	40481.6	0.169153	-0.823794	0.0839719	0.0998961	0.0155881	60.5148		39696.6	0.757841	0.232202	0.847623	0.144789	0.185131
0.468892	40512.3	0.172901	-0.826341	0.0833994	0.100029	0.0156194	60.5116		39727.3	0.756052	0.233067	0.844439	0.154131	0.186887
0.469233	40541.7	0.166672	-0.823989	0.0835948	0.100358	0.0156004	60.5229		39756.7	0.756663	0.235201	0.847379	0.138605	0.185826
0.46958	40571.7	0.165962	-0.825104	0.0826973	0.100507	0.0156044	60.516		39786.8	0.753859	0.23617	0.845985	0.136834	0.186047
0.469928	40601.8	0.167162	-0.825362	0.0824814	0.101009	0.0156223	60.5237		39816.8	0.753184	0.23943	0.845663	0.139826	0.187051
0.470276	40631.8	0.164757	-0.826563	0.0815169	0.101161	0.0157186	60.5828		39846.9	0.750171	0.240419	0.844162	0.133831	0.192449
0.470623	40661.8	0.16458	-0.830084	0.0818877	0.101423	0.0156896	60.6178		39876.8	0.751329	0.242118	0.839761	0.133389	0.190825
0.470984	40693	0.165298	-0.828762	0.0809856	0.102326	0.0157315	60.6154		39908	0.748511	0.247983	0.841413	0.135178	0.193172
0.471322	40722.2	0.163014	-0.831865	0.0808487	0.102078	0.0157674	60.5876		39937.2	0.748083	0.246371	0.837535	0.129485	0.195189
0.471669	40752.2	0.164024	-0.832576	0.080093	0.102752	0.0157885	60.4977		39967.2	0.745722	0.250745	0.836645	0.132003	0.196369
0.472016	40782.2	0.162979	-0.832977	0.0795467	0.103006	0.0158042	60.5172		39997.2	0.744016	0.252395	0.836145	0.129399	0.197248
0.472371	40812.8	0.162633	-0.833227	0.0791922	0.103263	0.0158426	60.4931		40027.9	0.742908	0.254069	0.835833	0.128536	0.199403
0.472708	40842	0.160614	-0.835065	0.0783729	0.103103	0.0159557	60.3947		40057	0.740348	0.25303	0.833534	0.123504	0.205741
0.47306	40872.3	0.160034	-0.834665	0.0779729	0.103936	0.0159847	60.4253		40087.4	0.739099	0.258438	0.834035	0.122057	0.20737
0.473405	40902.2	0.158866	-0.836163	0.0771131	0.103891	0.0158831	60.516		40117.2	0.736412	0.258148	0.832163	0.119146	0.201672
0.473756	40932.5	0.160987	-0.837596	0.0769301	0.104261	0.015941	60.5569		40147.5	0.735841	0.26055	0.830371	0.124433	0.204921
0.474105	40962.7	0.157537	-0.837184	0.0759109	0.10463	0.0159695	60.5761		40177.7	0.732657	0.262947	0.830886	0.115833	0.206519
0.474453	40992.8	0.159532	-0.840039	0.0759532	0.105417	0.016027	60.5626		40207.8	0.732789	0.268058	0.827317	0.120806	0.209743
0.474796	41022.3	0.158712	-0.839901	0.0758009	0.105682	0.0159947	60.543		40237.4	0.732313	0.269777	0.82749	0.118762	0.207928
0.475145	41052.5	0.155297	-0.840588	0.0746529	0.105754	0.0160867	60.5416		40267.5	0.728726	0.270245	0.826632	0.110248	0.213089
0.475492	41082.5	0.156018	-0.843206	0.0746088	0.106029	0.0160814	60.5499		40297.5	0.728588	0.272032	0.82336	0.112046	0.212792
0.475841	41112.6	0.153726	-0.840629	0.0741583	0.106169	0.0161348	60.5672		40327.7	0.727181	0.272938	0.826581	0.106333	0.215785
0.476181	41142	0.153186	-0.842297	0.0734013	0.106527	0.0161087	60.5743		40357.1	0.724816	0.275263	0.824496	0.104988	0.214319
0.47653	41172.2	0.151898	-0.844246	0.072983	0.106849	0.0161635	60.5214		40387.3	0.723509	0.277354	0.822059	0.101776	0.217397
0.476879	41202.3	0.15329	-0.844026	0.0723453	0.106993	0.0161944	60.4798		40417.3	0.721517	0.278293	0.822334	0.105247	0.219128
0.477225	41232.3	0.152486	-0.846467	0.0722796	0.107215	0.0161587	60.5029		40447.3	0.721312	0.279732	0.819284	0.103242	0.217123
0.477573	41262.3	0.152145	-0.845611	0.0721318	0.107385	0.0162496	60.5358		40477.3	0.72085	0.280838	0.820353	0.102393	0.222222
0.477921	41292.4	0.150498	-0.848086	0.0708671	0.107789	0.0162262	60.5156		40507.4	0.716899	0.283463	0.817259	0.0982863	0.220908
0.478267	41322.3	0.149782	-0.848325	0.0706744	0.108161	0.0162647	60.4462		40537.3	0.716297	0.285874	0.816961	0.0965011	0.223067
0.478616	41352.4	0.14857	-0.850136	0.0695105	0.108396	0.0163794	60.4449		40567.5	0.71266	0.2874	0.814698	0.09348	0.229498
0.478962	41382.3	0.147156	-0.852041	0.0690427	0.10853	0.0164295	60.455		40597.3	0.711199	0.288271	0.812316	0.0899566	0.232305
0.479315	41412.8	0.149042	-0.853638	0.0690414	0.108827	0.0164436	60.4465		40627.9	0.711195	0.290198	0.81032	0.094657	0.233098
0.479657	41442.4	0.150029	-0.853757	0.0680007	0.109416	0.0165296	60.4662		40657.4	0.707944	0.294027	0.810171	0.0971183	0.237918
0.480008	41472.7	0.149628	-0.855346	0.0675556	0.109703	0.0166028	60.3562		40687.7	0.706553	0.295886	0.808185	0.0961186	0.242022
0.480349	41502.1	0.149737	-0.856651	0.066776	0.109896	0.0165753	60.3793		40717.2	0.704117	0.297144	0.806555	0.0963908	0.240484
0.480699	41532.4	0.148674	-0.858943	0.0660987	0.110806	0.0165921	60.3438		40747.4	0.702001	0.303053	0.803689	0.0937391	0.241424
0.48105	41562.8	0.144081	-0.858867	0.0659818	0.111028	0.0167229	60.362		40777.8	0.701636	0.304491	0.803785	0.0822902	0.248756
0.481394	41592.5	0.147201	-0.860584	0.0649561	0.111568	0.016697	60.3387		40807.5	0.698432	0.308001	0.801638	0.090069	0.247303
0.48174	41622.3	0.147844	-0.864989	0.063886	0.110971	0.0167346	60.3523		40837.3	0.695089	0.304126	0.796132	0.0916701	0.249412
0.482091	41652.6	0.147013	-0.864387	0.0633114	0.111886	0.0168401	60.3747		40867.7	0.693293	0.31007	0.796885	0.0896007	0.255326
0.482435	41682.3	0.14516	-0.866308	0.0633625	0.111699	0.0168315	60.3892		40897.4	0.693453	0.308852	0.794484	0.0849811	0.254844
0.482791	41713.1	0.143014	-0.867847	0.0623753	0.112565	0.0168261	60.4182		40928.1	0.690369	0.314479	0.792559	0.0796304	0.254546
0.483125	41742	0.142707	-0.868971	0.0621055	0.113078	0.0169355	60.412		40957	0.689526	0.317809	0.791155	0.0788654	0.26068
0.483475	41772.3	0.142692	-0.872114	0.0605549	0.112915	0.0170082	60.4864		40987.3	0.684681	0.316748	0.787227	0.07883	0.264754
0.483824	41802.4	0.143822	-0.874391	0.0603405	0.113835	0.0170362	60.5114		41017.4	0.684012	0.322725	0.784381	0.0816455	0.266322
0.484171	41832.4	0.143393	-0.875755	0.0596194	0.114099	0.0170107	60.5128		41047.4	0.681759	0.324438	0.782675	0.0805751	0.264893
0.484516	41862.2	0.143801	-0.877595	0.058764	0.11403	0.0171085	60.5487		41077.2	0.679086	0.323991	0.780375	0.0815942	0.270377
0.484866	41892.4	0.14224	-0.877934	0.0581302	0.114878	0.0171869	60.5799		41107.4	0.677106	0.329498	0.779952	0.0777028	0.274771
0.485213	41922.4	0.14309	-0.881373	0.057298	0.115235	0.0172311	60.5777		41137.5	0.674506	0.331815	0.775654	0.0798209	0.277254
0.485563	41952.6	0.14048	-0.884069	0.0566164	0.115869	0.0173045	60.5666		41167.6	0.672377	0.335935	0.772284	0.0733144	0.281364
0.48591	41982.6	0.140341	-0.886111	0.0557117	0.116459	0.0173775	60.5111		41197.7	0.66955	0.339765	0.769731	0.0729679	0.285458
0.486259	42012.7	0.141248	-0.887626	0.0557477	0.116594	0.0173456	60.5867		41227.8	0.669663	0.34064	0.767837	0.07523	0.283671
0.486606	42042.8	0.141641	-0.88904	0.0544152	0.117087	0.0174199	60.6429		41257.8	0.6655	0.343844	0.76607	0.0762078	0.287838
0.486952	42072.6	0.139705	-0.890323	0.0543941	0.116308	0.0174643	60.7063		41287.7	0.665434	0.338781	0.764467	0.0713827	0.290328
0.487297	42102.5	0.139396	-0.890794	0.0538632	0.116599	0.0175294	60.6973		41317.5	0.663775	0.340671	0.763878	0.0706138	0.293974
0.48765	42133	0.139747	-0.89654	0.0516708	0.117229	0.0176698	60.6755		41348	0.656926	0.344764	0.756696	0.0714875	0.301846
0.487991	42162.4	0.137361	-0.895	0.0518382	0.117285	0.0176229	60.6908		41377.4	0.657449	0.345127	0.75862	0.0655407	0.299215
0.488349	42193.3	0.139094	-0.896468	0.0514307	0.117989	0.0176427	60.695		41408.3	0.656176	0.349703	0.756786	0.0698591	0.300327
0.488684	42222.3	0.135271	-0.89838	0.0506029	0.11843	0.017655	60.7526		41437.3	0.653589	0.352564	0.754396	0.0603295	0.301019
0.489034	42252.6	0.13606	-0.901395	0.0496374	0.118999	0.0177578	60.7517		41467.6	0.650573	0.35626	0.750628	0.0622982	0.306783
0.489382	42282.6	0.138897	-0.903801	0.0486945	0.119639	0.0177908	60.761		41497.6	0.647627	0.360414	0.74762	0.0693689	0.308632
0.489735	42313.1	0.137479	-0.904203	0.0482572	0.120215	0.0178584	60.7356		41528.1	0.646261	0.364154	0.747118	0.0658332	0.312424
0.490074	42342.4	0.137007	-0.90676	0.0478977	0.120755	0.0179119	60.7128		41557.4	0.645138	0.367661	0.743922	0.0646568	0.315421
0.490425	42372.7	0.136465	-0.907849	0.0471145	0.120291	0.0179354	60.7693		41587.8	0.642691	0.364653	0.742561	0.063308	0.316737
0.490769	42402.5	0.136445	-0.910509	0.0463746	0.121482	0.0179956	60.7501		41617.5	0.640379	0.372382	0.739236	0.0632566	0.320115
0.491119	42432.7	0.13753	-0.912459	0.0465649	0.121681	0.0180415	60.7273		41647.7	0.640974	0.373676	0.736798	0.0659604	0.322686
0.491466	42462.7	0.134873	-0.912827	0.0453611	0.122196	0.018083	60.7551		41677.7	0.637213	0.377019	0.736338	0.0593382	0.325016
0.491814	42492.8	0.135016	-0.915751	0.0445676	0.122619	0.0181034	60.7811		41707.8	0.634734	0.379768	0.732684	0.0596953	0.326161
0.492163	42522.9	0.135844	-0.917231	0.0441885	0.12313	0.0181195	60.7517		41737.9	0.63355	0.383087	0.730833	0.0617582	0.327062
0.492508	42552.7	0.135544	-0.918609	0.0435446	0.123748	0.0181922	60.6759		41767.7	0.631538	0.3871	0.729111	0.06101	0.331134
0.492851	42582.4	0.135764	-0.919795	0.0432461	0.1238	0.0182505	60.6731		41797.4	0.630605	0.387436	0.727629	0.0615586	0.334406
0.493206	42613	0.134666	-0.921511	0.0424842	0.124203	0.0182627	60.7351		41828	0.628225	0.390053	0.725485	0.0588235	0.335089
0.493545	42642.3	0.133891	-0.920664	0.0423635	0.124575	0.0183113	60.6675		41857.3	0.627848	0.392474	0.726543	0.0568895	0.337815
0.493898	42672.8	0.13452	-0.921991	0.0419878	0.12484	0.0183678	60.6467		41887.8	0.626674	0.394192	0.724884	0.0584586	0.340982
0.494244	42702.7	0.13505	-0.923699	0.0408876	0.125116	0.0183823	60.7485		41917.7	0.623237	0.395988	0.722749	0.0597808	0.341795
0.494593	42732.8	0.134559	-0.924741	0.0407152	0.125622	0.0184416	60.8165		41947.8	0.622698	0.39927	0.721447	0.0585555	0.345118
0.494943	42763.1	0.13417	-0.924839	0.0401787	0.125484	0.0184512	60.8287		41978.1	0.621022	0.398375	0.721325	0.0575864	0.34566
0.495288	42792.8	0.132822	-0.925738	0.0398348	0.125851	0.0184778	60.8231		42007.9	0.619948	0.400758	0.720201	0.0542257	0.347147
0.495633	42822.7	0.134575	-0.927762	0.0384162	0.126239	0.0185182	60.8404		42037.7	0.615516	0.403275	0.717671	0.058595	0.349413
0.495983	42853	0.133546	-0.928057	0.0386	0.126836	0.0185602	60.7794		42068	0.61609	0.407155	0.717302	0.0560306	0.351771
0.496326	42882.6	0.132633	-0.92922	0.0382252	0.127005	0.0185746	60.8019		42097.6	0.614919	0.408254	0.715849	0.0537552	0.352575
0.496683	42913.4	0.133949	-0.930666	0.03775	0.127607	0.0186007	60.8633		42128.4	0.613434	0.412163	0.714041	0.057036	0.354038
0.497022	42942.7	0.131447	-0.930674	0.0368894	0.1279	0.018697	60.8489		42157.7	0.610746	0.414063	0.714031	0.050799	0.359441
0.497372	42972.9	0.131032	-0.9321	0.035803	0.128468	0.0186878	60.8132		42188	0.607352	0.417752	0.712249	0.0497632	0.358923
0.497718	43002.9	0.134563	-0.932479	0.0353487	0.128049	0.0187236	60.8656		42217.9	0.605932	0.415031	0.711775	0.0585662	0.36093
0.498066	43032.9	0.13387	-0.933258	0.0352623	0.128536	0.0187526	60.9038		42247.9	0.605662	0.418197	0.710801	0.0568376	0.362557
0.498415	43063	0.131799	-0.934968	0.0352715	0.128775	0.0187607	60.82		42278	0.605691	0.419749	0.708664	0.0516765	0.363011
0.49876	43092.9	0.131873	-0.936009	0.0339655	0.129141	0.018844	60.8023		42307.9	0.601611	0.422125	0.707363	0.0518603	0.367682
0.499108	43122.9	0.134071	-0.936644	0.0342318	0.129822	0.0188464	60.8194		42337.9	0.602443	0.426545	0.706569	0.0573392	0.367814
0.499458	43153.2	0.130759	-0.937243	0.0332765	0.130191	0.0188903	60.8243		42368.2	0.599458	0.428941	0.705821	0.0490828	0.370278
0.499808	43183.4	0.131884	-0.937003	0.0330786	0.130324	0.0188917	60.8593		42398.4	0.59884	0.429809	0.70612	0.0518866	0.370356
0.500155	43213.4	0.13221	-0.938005	0.0324194	0.130673	0.0188714	60.8888		42428.4	0.59678	0.432072	0.704869	0.0527005	0.369219
0.500496	43242.8	0.133673	-0.938355	0.0321232	0.130746	0.0189018	60.8874		42457.8	0.595855	0.432545	0.704431	0.0563463	0.370922
0.500845	43273	0.134441	-0.939727	0.0316865	0.131315	0.018958	60.8773		42488	0.594491	0.436243	0.702716	0.0582606	0.374074
0.501191	43302.9	0.132782	-0.940191	0.0314194	0.131991	0.0190058	60.8948		42517.9	0.593656	0.440636	0.702135	0.0541257	0.376752
0.501536	43332.7	0.130725	-0.940944	0.0303562	0.132043	0.0190186	60.9401		42547.7	0.590335	0.440971	0.701194	0.0489999	0.377468
0.501886	43363	0.131566	-0.940959	0.0301158	0.131896	0.0189915	60.9613		42578	0.589584	0.440014	0.701176	0.0510956	0.375951
0.502233	43392.9	0.13459	-0.941786	0.0294611	0.132481	0.0189772	60.9694		42607.9	0.587538	0.443818	0.700143	0.0586334	0.375148
0.502579	43422.9	0.133346	-0.941619	0.029386	0.132363	0.0189889	60.9318		42637.9	0.587304	0.44305	0.700351	0.0555316	0.375804
0.502929	43453	0.131348	-0.94212	0.0292159	0.132857	0.0191191	60.8797		42668.1	0.586772	0.446255	0.699725	0.050552	0.383107
0.503273	43482.8	0.134338	-0.943016	0.0287693	0.133001	0.0190757	60.8736		42697.8	0.585377	0.447189	0.698604	0.0580045	0.380674
0.503627	43513.4	0.134388	-0.943691	0.0283519	0.133599	0.0191147	60.8908		42728.4	0.584073	0.451078	0.697761	0.0581292	0.382858
0.503977	43543.7	0.132137	-0.94457	0.0281404	0.133456	0.0190967	60.8721		42758.7	0.583412	0.450145	0.696662	0.0525182	0.381847
0.504314	43572.7	0.131335	-0.944644	0.0275738	0.133883	0.0191988	60.8485		42787.7	0.581642	0.452921	0.69657	0.0505185	0.387571
0.504665	43603	0.134169	-0.945424	0.0275096	0.134032	0.0191691	60.8104		42818	0.581441	0.453888	0.695596	0.0575837	0.38591
0.50501	43632.9	0.1324	-0.943793	0.0266634	0.133894	0.0191873	60.824		42847.9	0.578798	0.452994	0.697634	0.0531745	0.386929
0.505359	43663	0.131296	-0.944613	0.0262265	0.134164	0.0192136	60.8504		42878	0.577433	0.454746	0.696609	0.0504222	0.388404
0.505704	43692.8	0.132179	-0.944012	0.02558	0.134139	0.0192371	60.8352		42907.8	0.575413	0.454579	0.69736	0.0526231	0.389722
0.506061	43723.7	0.135069	-0.944753	0.0251863	0.134416	0.019222	60.7839		42938.7	0.574183	0.456384	0.696434	0.059826	0.388875
0.506403	43753.2	0.132984	-0.945542	0.024759	0.134339	0.019231	60.7616		42968.3	0.572848	0.455883	0.695448	0.0546286	0.389379
0.506748	43783.1	0.135224	-0.945573	0.0251319	0.134816	0.0192676	60.7394		42998.1	0.574013	0.458977	0.695408	0.0602146	0.391432
0.507096	43813.1	0.131984	-0.945574	0.0238311	0.134948	0.0193375	60.7209		43028.1	0.569949	0.459833	0.695407	0.0521373	0.395348
0.507445	43843.3	0.133281	-0.945638	0.023991	0.135748	0.0193039	60.7114		43058.3	0.570448	0.465032	0.695328	0.0553693	0.393466
0.50779	43873.1	0.131631	-0.945686	0.0237138	0.136136	0.0193746	60.7273		43088.1	0.569582	0.46755	0.695267	0.0512571	0.39743
0.508137	43903	0.135693	-0.945359	0.0228579	0.135584	0.0194062	60.7352		43118	0.566909	0.463967	0.695676	0.0613819	0.399201
0.508484	43933	0.133884	-0.947543	0.0224889	0.136062	0.0193996	60.7352		43148.1	0.565756	0.467068	0.692946	0.0568727	0.398833
0.508831	43963	0.134714	-0.947164	0.0224201	0.136348	0.0193972	60.734		43178.1	0.565541	0.468931	0.69342	0.0589433	0.398695
0.509179	43993.1	0.135314	-0.948694	0.0219764	0.137013	0.0193928	60.7086		43208.1	0.564154	0.473248	0.691507	0.0604382	0.398448
0.509523	44022.8	0.133846	-0.948772	0.0215216	0.137573	0.0194717	60.6973		43237.8	0.562734	0.476884	0.69141	0.0567782	0.402873
0.50987	44052.8	0.133042	-0.949945	0.0211617	0.137265	0.0195105	60.6749		43267.8	0.561609	0.474883	0.689944	0.0547748	0.405051
0.51022	44083	0.135166	-0.951124	0.0200376	0.137183	0.01945	60.6936		43298	0.558097	0.474354	0.688471	0.0600698	0.401656
0.510579	44114	0.136272	-0.95121	0.0201694	0.137774	0.019581	60.7005		43329	0.558509	0.478191	0.688363	0.0628254	0.409004
0.510919	44143.4	0.13304	-0.953257	0.0196503	0.138104	0.0196094	60.6977		43358.4	0.556887	0.480333	0.685805	0.0547684	0.410597
0.511266	44173.4	0.134228	-0.952348	0.0190385	0.137967	0.01959	60.6862		43388.4	0.554976	0.479443	0.68694	0.0577298	0.409504
0.511609	44203	0.136014	-0.953314	0.0186399	0.138227	0.0196097	60.6648		43418	0.553731	0.481131	0.685733	0.0621828	0.41061
0.511961	44233.4	0.134121	-0.952952	0.0182425	0.138666	0.0196316	60.6852		43448.4	0.552489	0.483979	0.686186	0.0574636	0.411841
0.512307	44263.3	0.136571	-0.953605	0.0176659	0.13848	0.0196604	60.6638		43478.4	0.550688	0.482772	0.68537	0.0635722	0.413452
0.512658	44293.7	0.135682	-0.954633	0.0175293	0.139758	0.0197122	60.6035		43508.7	0.550261	0.49107	0.684084	0.0613541	0.416358
0.513008	44323.9	0.137243	-0.95538	0.0174233	0.139651	0.019624	60.6311		43538.9	0.54993	0.490377	0.683151	0.0652451	0.411414
0.513353	44353.7	0.13659	-0.955215	0.016887	0.139773	0.0197505	60.6118		43568.7	0.548254	0.491173	0.683357	0.0636174	0.418508
0.513699	44383.6	0.137504	-0.955074	0.0164536	0.140102	0.0198016	60.5562		43598.6	0.5469	0.493309	0.683533	0.0658963	0.421373
0.514051	44414	0.138215	-0.957755	0.016014	0.140366	0.0197867	60.5483		43629	0.545527	0.495019	0.680182	0.0676694	0.420536
0.514396	44443.8	0.137302	-0.959777	0.0151691	0.140746	0.0198227	60.5449		43658.8	0.542887	0.497488	0.677655	0.0653936	0.422554
0.514744	44473.9	0.139705	-0.959155	0.0146986	0.141037	0.0197846	60.5293		43688.9	0.541417	0.499381	0.678433	0.0713834	0.420415
0.515089	44503.7	0.139662	-0.959532	0.0146233	0.140775	0.0198841	60.5424		43718.7	0.541182	0.497678	0.677961	0.0712767	0.425997
0.515438	44533.8	0.138533	-0.960371	0.0143049	0.14075	0.01994	60.4909		43748.8	0.540187	0.497515	0.676912	0.0684619	0.429129
0.515783	44563.7	0.13814	-0.959935	0.0137637	0.14138	0.0199048	60.5925		43778.7	0.538497	0.501607	0.677458	0.0674828	0.427156
0.516133	44593.9	0.138242	-0.961409	0.0129506	0.141229	0.0199458	60.6586		43808.9	0.535956	0.500625	0.675615	0.0677354	0.429453
0.516478	44623.7	0.138849	-0.962723	0.0126025	0.141862	0.0199704	60.6662		43838.8	0.534868	0.504736	0.673973	0.0692486	0.430835
0.516826	44653.8	0.14139	-0.963052	0.0122366	0.141936	0.0199388	60.6525		43868.8	0.533725	0.505219	0.673561	0.0755834	0.429062
0.517173	44683.7	0.138956	-0.963734	0.0118518	0.142166	0.0200473	60.5747		43898.7	0.532523	0.50671	0.672708	0.0695149	0.435146
0.517526	44714.3	0.139019	-0.964138	0.0109668	0.141873	0.0200649	60.628		43929.3	0.529758	0.504811	0.672204	0.0696743	0.436131
0.517869	44743.9	0.141554	-0.96477	0.0105606	0.142165	0.0201231	60.6622		43958.9	0.528489	0.506703	0.671415	0.0759926	0.439397
0.518214	44773.7	0.140547	-0.965854	0.0102932	0.142229	0.0200856	60.668		43988.7	0.527654	0.507121	0.670059	0.0734818	0.437294
0.518566	44804.1	0.141546	-0.967724	0.00965592	0.142852	0.0202222	60.6547		44019.1	0.525663	0.511169	0.667722	0.0759718	0.444951
0.518907	44833.6	0.141384	-0.967889	0.00979121	0.143025	0.0202288	60.6557		44048.6	0.526086	0.51229	0.667516	0.0755694	0.445323
0.51926	44864	0.140536	-0.971024	0.00935766	0.142979	0.0201924	60.6932		44079.1	0.524731	0.511989	0.663596	0.0734542	0.443279
0.519605	44893.9	0.140422	-0.970729	0.0090126	0.143166	0.0202315	60.7188		44108.9	0.523653	0.513206	0.663966	0.0731717	0.445475
0.519954	44924	0.142605	-0.972132	0.00889721	0.143838	0.0202473	60.788		44139	0.523293	0.517567	0.662212	0.0786128	0.446358
0.5203	44953.9	0.141319	-0.971487	0.00822073	0.143958	0.0203179	60.8487		44169	0.521179	0.518346	0.663018	0.0754063	0.450318
0.520647	44983.9	0.144318	-0.972733	0.00832588	0.144145	0.0202927	60.8696		44198.9	0.521508	0.519562	0.661461	0.0828824	0.448903
0.521	45014.4	0.143367	-0.973253	0.00771248	0.144527	0.020268	60.8454		44229.4	0.519591	0.522046	0.660811	0.0805105	0.447519
0.521341	45043.9	0.143771	-0.972839	0.00727889	0.145132	0.0203552	60.8172		44258.9	0.518237	0.525974	0.661329	0.0815193	0.452407
0.521687	45073.8	0.143156	-0.972502	0.00738491	0.145009	0.0203708	60.7737		44288.8	0.518568	0.525173	0.661749	0.0799865	0.453286
0.522032	45103.6	0.143109	-0.972135	0.00695305	0.145132	0.0203479	60.7273		44318.6	0.517219	0.52597	0.662208	0.0798685	0.452
0.522385	45134.1	0.143168	-0.97311	0.00693085	0.145068	0.0204011	60.6985		44349.1	0.517149	0.525558	0.66099	0.0800145	0.454985
0.522733	45164.1	0.145102	-0.972644	0.0070565	0.14514	0.0203832	60.6373		44379.2	0.517542	0.526026	0.661572	0.0848367	0.45398
0.523084	45194.5	0.146089	-0.972179	0.00685466	0.144887	0.0203939	60.6668		44409.5	0.516911	0.524384	0.662153	0.0872958	0.454576
0.523427	45224.1	0.147425	-0.972286	0.00678218	0.14478	0.0203025	60.692		44439.1	0.516685	0.523686	0.66202	0.0906265	0.449453
0.523772	45253.9	0.148578	-0.970459	0.00670069	0.144957	0.0204258	60.7057		44468.9	0.51643	0.524839	0.664303	0.0935016	0.456366
0.524118	45283.8	0.146504	-0.970855	0.00640859	0.14475	0.0204186	60.7184		44498.8	0.515518	0.52349	0.663808	0.0883322	0.455964
0.524471	45314.3	0.149968	-0.96995	0.00680075	0.14473	0.0204073	60.7591		44529.4	0.516743	0.523364	0.66494	0.0969661	0.45533
0.52482	45344.4	0.152142	-0.969897	0.00693781	0.144915	0.0204016	60.7879		44559.4	0.517171	0.524566	0.665006	0.102385	0.455009
0.525161	45373.9	0.153202	-0.968246	0.00678802	0.144656	0.0203972	60.7938		44588.9	0.516703	0.52288	0.667069	0.105027	0.454765
0.525508	45403.9	0.14946	-0.968889	0.00672039	0.14511	0.0203874	60.7815		44618.9	0.516492	0.52583	0.666266	0.0957005	0.454213
0.525858	45434.1	0.154763	-0.968504	0.00706108	0.144331	0.020374	60.7763		44649.2	0.517556	0.520774	0.666746	0.108917	0.453461
0.526205	45464.1	0.156415	-0.965751	0.00752045	0.143695	0.0203342	60.7473		44679.1	0.518991	0.516638	0.670188	0.113037	0.451229
0.526552	45494.1	0.156882	-0.964228	0.00771656	0.143553	0.0203324	60.7283		44709.1	0.519604	0.51572	0.672091	0.1142	0.45113
0.526898	45524	0.155815	-0.962807	0.00809924	0.143333	0.0203127	60.7364		44739	0.520799	0.514289	0.673868	0.11154	0.450027
0.527249	45554.3	0.159196	-0.961898	0.00830608	0.142967	0.0202888	60.7388		44769.3	0.521446	0.511912	0.675004	0.119968	0.448686
0.527592	45583.9	0.15647	-0.959872	0.00909529	0.142559	0.020269	60.7541		44798.9	0.523911	0.509261	0.677536	0.113172	0.447578
0.527941	45614.1	0.161074	-0.95833	0.00926305	0.141912	0.0202129	60.7954		44829.2	0.524435	0.505065	0.679463	0.124648	0.444433
0.528285	45643.8	0.162032	-0.956258	0.00979301	0.141732	0.0202379	60.76		44858.8	0.526091	0.50389	0.682053	0.127036	0.445832
0.528638	45674.3	0.165662	-0.953254	0.0105299	0.141451	0.020133	60.7749		44889.3	0.528393	0.502067	0.685808	0.136087	0.43995
0.52898	45703.8	0.165518	-0.949381	0.0115312	0.140732	0.020082	60.7658		44918.9	0.531522	0.497395	0.690649	0.135726	0.437094
0.529329	45734	0.168168	-0.946407	0.0122283	0.139461	0.0199788	60.7582		44949	0.533699	0.489147	0.694366	0.142334	0.431306
0.529675	45763.9	0.170528	-0.946135	0.0134178	0.139171	0.0199742	60.7261		44979	0.537416	0.487261	0.694707	0.148216	0.431048
0.530024	45794.1	0.173612	-0.943375	0.0140981	0.138454	0.0199389	60.6983		45009.1	0.539541	0.482603	0.698157	0.155904	0.429067
0.530377	45824.6	0.17752	-0.940862	0.0154661	0.137888	0.0198509	60.6805		45039.6	0.543815	0.478928	0.701297	0.165645	0.424132
0.530716	45853.9	0.178569	-0.935162	0.0169108	0.136736	0.0197076	60.6821		45068.9	0.548329	0.471448	0.708421	0.168259	0.4161
0.531067	45884.2	0.182232	-0.933099	0.0179105	0.135194	0.0197171	60.6747		45099.2	0.551452	0.461436	0.711001	0.177389	0.416634
0.531419	45914.6	0.18336	-0.928637	0.019531	0.134108	0.0195823	60.6755		45129.6	0.556515	0.454378	0.716577	0.180202	0.409076
0.531759	45944	0.185664	-0.924568	0.0214804	0.132991	0.019537	60.6878		45159	0.562605	0.447125	0.721663	0.185945	0.406534
0.532108	45974.1	0.189787	-0.920577	0.0223902	0.131547	0.0193507	60.6684		45189.1	0.565447	0.437749	0.726652	0.196223	0.396093
0.532456	46004.2	0.191932	-0.915563	0.0244822	0.129887	0.0192972	60.6874		45219.2	0.571983	0.426969	0.732919	0.201569	0.393089
0.532803	46034.2	0.198462	-0.911476	0.0268742	0.12854	0.0191895	60.6868		45249.2	0.579456	0.418221	0.738027	0.217848	0.387051
0.533151	46064.3	0.199794	-0.905465	0.0287881	0.127299	0.0189517	60.6787		45279.3	0.585436	0.410163	0.745541	0.221166	0.373721
0.533497	46094.2	0.202035	-0.900281	0.0313915	0.125594	0.0188755	60.6545		45309.2	0.593569	0.39909	0.752021	0.226754	0.369447
0.533844	46124.2	0.207718	-0.892994	0.0340869	0.12458	0.0186906	60.6374		45339.2	0.60199	0.392506	0.761128	0.24092	0.359078
0.534194	46154.4	0.208198	-0.889772	0.0363014	0.122308	0.0185875	60.6241		45369.4	0.608909	0.377748	0.765156	0.242116	0.353299
0.534539	46184.1	0.212634	-0.88309	0.0395291	0.121245	0.01845	60.6221		45399.2	0.618993	0.370848	0.773507	0.253173	0.345592
0.534889	46214.4	0.217083	-0.876418	0.0412893	0.119515	0.0182861	60.6271		45429.4	0.624492	0.359613	0.781847	0.264263	0.336399
0.53523	46243.9	0.220012	-0.87251	0.0448347	0.117893	0.0181481	60.6013		45458.9	0.635568	0.349075	0.786732	0.271565	0.328665
0.535581	46274.2	0.22045	-0.866418	0.0472991	0.116267	0.0179887	60.6311		45489.2	0.643268	0.338519	0.794346	0.272657	0.319727
0.535927	46304.1	0.224547	-0.858394	0.0504127	0.114094	0.0178108	60.6486		45519.1	0.652995	0.324405	0.804375	0.282869	0.309752
0.536272	46333.9	0.228204	-0.851955	0.0532667	0.112845	0.0176399	60.6584		45548.9	0.661912	0.316292	0.812424	0.291984	0.300172
0.536622	46364.2	0.230432	-0.848335	0.055683	0.110974	0.0174122	60.6541		45579.2	0.669461	0.304147	0.816948	0.297539	0.287405
0.53697	46394.2	0.230779	-0.843484	0.0587764	0.109853	0.0172414	60.643		45609.2	0.679125	0.296864	0.823011	0.298404	0.277828
0.537315	46424	0.234515	-0.837287	0.0615022	0.107721	0.0170609	60.6523		45639	0.687641	0.283019	0.830757	0.307717	0.267708
0.537666	46454.4	0.237446	-0.830476	0.0640152	0.106446	0.0169738	60.6495		45669.4	0.695492	0.27474	0.83927	0.315023	0.262827
0.538011	46484.2	0.238993	-0.82592	0.067276	0.105451	0.0167781	60.5719		45699.2	0.70568	0.268274	0.844965	0.318878	0.251852
0.538366	46514.9	0.241456	-0.821951	0.0701218	0.103635	0.0166087	60.5811		45729.9	0.71457	0.256482	0.849927	0.325017	0.242354
0.538711	46544.7	0.240498	-0.817514	0.0718457	0.102777	0.0165447	60.5952		45759.7	0.719956	0.250912	0.855473	0.322629	0.238768
0.539055	46574.3	0.241262	-0.814181	0.0746052	0.101016	0.0163918	60.5828		45789.4	0.728577	0.239476	0.859639	0.324534	0.230192
0.539402	46604.3	0.241959	-0.809381	0.0771365	0.100499	0.0162816	60.5725		45819.3	0.736486	0.236119	0.865638	0.326272	0.224017
0.539747	46634.2	0.243847	-0.806487	0.0788601	0.0992541	0.0161388	60.5753		45849.2	0.74187	0.228032	0.869255	0.330977	0.21601
0.540097	46664.4	0.243118	-0.801455	0.0807432	0.0982222	0.0160269	60.5953		45879.4	0.747754	0.221331	0.875545	0.329161	0.209735
0.540445	46694.4	0.243397	-0.800164	0.0824087	0.0972603	0.0159414	60.5908		45909.4	0.752957	0.215084	0.877159	0.329856	0.204942
0.540794	46724.6	0.243398	-0.79613	0.0837541	0.0961765	0.0158242	60.5882		45939.6	0.75716	0.208046	0.8822	0.329858	0.19837
0.541137	46754.3	0.243181	-0.793984	0.0854863	0.0954414	0.0158093	60.5697		45969.3	0.762572	0.203272	0.884883	0.329319	0.197538
0.541485	46784.3	0.239268	-0.792413	0.0878418	0.0950375	0.0156517	60.5852		45999.3	0.769931	0.200649	0.886846	0.319563	0.188698
0.541835	46814.5	0.239155	-0.790759	0.0879013	0.0939133	0.0155953	60.6029		46029.5	0.770117	0.193348	0.888914	0.319283	0.185536
0.542178	46844.2	0.238358	-0.788587	0.0902061	0.0938655	0.0155354	60.619		46059.2	0.777318	0.193037	0.891628	0.317294	0.182181
0.542528	46874.4	0.239923	-0.787037	0.0911904	0.0930911	0.0154265	60.6203		46089.4	0.780393	0.188008	0.893566	0.321196	0.176075
0.542876	46904.5	0.238763	-0.785637	0.0920457	0.0928516	0.0154622	60.6188		46119.5	0.783065	0.186453	0.895316	0.318305	0.178074
0.543223	46934.5	0.235534	-0.784992	0.0932711	0.0927321	0.0153679	60.6182		46149.5	0.786893	0.185677	0.896122	0.310257	0.172789
0.543567	46964.2	0.237459	-0.784182	0.093878	0.091819	0.0153102	60.616		46179.2	0.78879	0.179747	0.897135	0.315054	0.16955
0.543916	46994.4	0.233487	-0.783041	0.0946066	0.09209	0.0152776	60.6209		46209.4	0.791066	0.181507	0.898561	0.305153	0.167726
0.544265	47024.5	0.232879	-0.783267	0.0952599	0.0915156	0.0152265	60.6346		46239.5	0.793107	0.177777	0.898278	0.303639	0.164858
0.544614	47054.7	0.231537	-0.78087	0.0963571	0.0913794	0.0151335	60.6577		46269.7	0.796534	0.176893	0.901275	0.300293	0.159648
0.54496	47084.5	0.228337	-0.780404	0.0969256	0.0906863	0.0151157	60.6499		46299.5	0.798311	0.172391	0.901857	0.292316	0.158648
0.545307	47114.5	0.22719	-0.78092	0.0971734	0.0904817	0.0151503	60.6402		46329.6	0.799085	0.171062	0.901212	0.289457	0.160586
0.545653	47144.4	0.22603	-0.781201	0.0975262	0.0904662	0.0151106	60.6596		46359.4	0.800187	0.170962	0.90086	0.286565	0.158363
0.546004	47174.8	0.224953	-0.780265	0.0984999	0.0903925	0.0150697	60.7001		46389.8	0.803229	0.170483	0.90203	0.28388	0.156066
0.546345	47204.2	0.223614	-0.780745	0.0984689	0.0902098	0.015083	60.6948		46419.3	0.803132	0.169297	0.901431	0.280543	0.156815
0.546697	47234.6	0.220206	-0.781645	0.0989919	0.0902134	0.0151228	60.665		46449.6	0.804766	0.16932	0.900306	0.272047	0.159047
0.547039	47264.2	0.219543	-0.782115	0.0991973	0.0906524	0.0151036	60.666		46479.2	0.805408	0.172171	0.899718	0.270395	0.15797
0.547385	47294.1	0.217214	-0.78186	0.0990869	0.0906159	0.0151264	60.6777		46509.1	0.805063	0.171934	0.900036	0.264589	0.159246
0.547737	47324.5	0.215698	-0.782703	0.0990267	0.0909048	0.015074	60.6827		46539.5	0.804875	0.17381	0.898983	0.260811	0.156307
0.548083	47354.4	0.212907	-0.784637	0.0991401	0.0909148	0.015064	60.7049		46569.4	0.805229	0.173875	0.896566	0.253853	0.155747
0.548431	47384.5	0.214377	-0.783171	0.0993825	0.0912132	0.0150746	60.7287		46599.5	0.805986	0.175813	0.898398	0.257517	0.156346
0.548783	47414.8	0.210791	-0.786649	0.0987762	0.0910707	0.0150703	60.7656		46629.8	0.804092	0.174887	0.89405	0.248579	0.156103
0.549124	47444.3	0.210336	-0.788276	0.0988689	0.0920029	0.0151405	60.7706		46659.3	0.804382	0.180941	0.892018	0.247446	0.16004
0.549473	47474.5	0.209797	-0.78992	0.0984962	0.0920907	0.0151327	60.7733		46689.5	0.803218	0.181512	0.889962	0.246102	0.1596
0.549822	47504.6	0.206117	-0.793641	0.0984364	0.0927072	0.0152042	60.7757		46719.6	0.803031	0.185515	0.885311	0.236929	0.163611
0.550183	47535.8	0.204778	-0.793785	0.0981871	0.093025	0.0151654	60.7914		46750.8	0.802252	0.187579	0.885131	0.233591	0.161435
0.550521	47565	0.205428	-0.794782	0.0982333	0.0936833	0.015271	60.8113		46780	0.802396	0.191855	0.883885	0.23521	0.167355
0.550866	47594.8	0.200964	-0.795634	0.0973348	0.0934324	0.0152078	60.8128		46809.9	0.799589	0.190225	0.88282	0.224083	0.163809
0.551217	47625.1	0.200598	-0.796049	0.0969495	0.0938451	0.0152833	60.7811		46840.1	0.798385	0.192905	0.882302	0.223172	0.168044
0.551563	47655	0.198688	-0.796143	0.0971475	0.0934276	0.0152743	60.7845		46870	0.799004	0.190194	0.882184	0.218409	0.16754
0.551914	47685.3	0.197816	-0.798335	0.0973338	0.0943196	0.0153335	60.8121		46900.4	0.799586	0.195987	0.879445	0.216235	0.17086
0.552271	47716.2	0.194976	-0.798603	0.0965111	0.0943451	0.0153271	60.8089		46931.2	0.797016	0.196152	0.879109	0.209157	0.170498
0.552611	47745.6	0.194586	-0.800579	0.0961667	0.0946036	0.0153074	60.8407		46960.6	0.79594	0.197831	0.876639	0.208185	0.169396
0.552958	47775.6	0.192808	-0.80033	0.0960786	0.0951227	0.0153131	60.8464		46990.6	0.795665	0.201202	0.876951	0.203754	0.169714
0.553305	47805.6	0.189392	-0.801715	0.0955386	0.0949604	0.0153339	60.8793		47020.6	0.793978	0.200148	0.875219	0.195239	0.170884
0.553652	47835.5	0.19013	-0.80121	0.0950447	0.0954268	0.015424	60.8702		47050.5	0.792434	0.203177	0.875851	0.197077	0.175934
0.554007	47866.2	0.18864	-0.803515	0.0949176	0.0958455	0.0154071	60.8603		47081.2	0.792037	0.205896	0.872969	0.193362	0.174984
0.554346	47895.5	0.18555	-0.803958	0.0951573	0.0960279	0.0154086	60.846		47110.5	0.792786	0.207081	0.872416	0.185661	0.175067
0.554695	47925.7	0.185806	-0.80394	0.0945836	0.0963424	0.0154844	60.8313		47140.7	0.790994	0.209123	0.872439	0.1863	0.179319
0.555042	47955.6	0.184813	-0.806552	0.0943407	0.0967191	0.0154723	60.8289		47170.6	0.790235	0.211569	0.869174	0.183825	0.178642
0.555387	47985.5	0.183342	-0.808199	0.0934894	0.096888	0.0154853	60.8323		47200.5	0.787575	0.212666	0.867115	0.180158	0.17937
0.555736	48015.6	0.183169	-0.806635	0.0934073	0.0968592	0.0155074	60.8504		47230.6	0.787319	0.212479	0.86907	0.179726	0.180607
0.556084	48045.7	0.181298	-0.808916	0.0929068	0.0975337	0.0155536	60.8631		47260.7	0.785755	0.21686	0.866219	0.175063	0.183199
0.556432	48075.7	0.180208	-0.810382	0.0926007	0.0975456	0.015533	60.8609		47290.7	0.784799	0.216937	0.864387	0.172344	0.182046
0.55678	48105.8	0.181514	-0.811178	0.0919262	0.0982639	0.0155749	60.8823		47320.8	0.782692	0.221602	0.863392	0.175601	0.184395
0.557128	48135.8	0.178485	-0.812018	0.0914933	0.0985095	0.0156159	60.922		47350.8	0.781339	0.223196	0.862342	0.16805	0.18669
0.557484	48166.7	0.177416	-0.813185	0.0914921	0.0985823	0.0155385	60.976		47381.7	0.781335	0.22367	0.860883	0.165387	0.182351
0.557821	48195.8	0.177721	-0.813313	0.0903544	0.0984291	0.0155806	61.0494		47410.8	0.777781	0.222674	0.860723	0.166146	0.184716
0.558174	48226.3	0.177262	-0.815044	0.0903824	0.0987161	0.0155518	61.072		47441.3	0.777868	0.224538	0.85856	0.165002	0.183099
0.558521	48256.2	0.17477	-0.816229	0.0902977	0.0993349	0.0156779	61.0406		47471.3	0.777604	0.228557	0.857078	0.158789	0.190166
0.558867	48286.1	0.175342	-0.817709	0.0898572	0.0994164	0.0156737	60.9985		47501.2	0.776228	0.229086	0.855228	0.160215	0.189935
0.559214	48316.1	0.171066	-0.818279	0.0890456	0.0996629	0.0156769	61.0019		47531.1	0.773692	0.230687	0.854516	0.149556	0.19011
0.559567	48346.6	0.175115	-0.818063	0.0888953	0.0998419	0.0156866	61.0252		47561.6	0.773223	0.23185	0.854786	0.15965	0.190657
0.559905	48375.8	0.169872	-0.820009	0.0881369	0.0999218	0.0157169	61.0023		47590.8	0.770853	0.232368	0.852354	0.146581	0.192352
0.56026	48406.5	0.172019	-0.819855	0.0881911	0.100518	0.0157615	60.9571		47621.5	0.771022	0.23624	0.852546	0.151932	0.194853
0.560601	48435.9	0.171004	-0.82107	0.0877582	0.100789	0.0157357	60.9208		47651	0.76967	0.238002	0.851027	0.149402	0.193411
0.560955	48466.5	0.171219	-0.821749	0.0867453	0.10126	0.0158665	60.8759		47681.5	0.766505	0.241058	0.850179	0.149938	0.200742
0.561295	48495.9	0.170286	-0.822434	0.0864087	0.101259	0.0158687	60.8668		47710.9	0.765454	0.24105	0.849322	0.147613	0.200867
0.561646	48526.3	0.169873	-0.821856	0.0861612	0.10158	0.015913	60.864		47741.3	0.764681	0.243138	0.850045	0.146582	0.203347
0.56199	48555.9	0.169911	-0.823303	0.0858071	0.101797	0.0158808	60.8656		47771	0.763574	0.244544	0.848237	0.146677	0.201547
0.562342	48586.3	0.168725	-0.823714	0.0855481	0.102052	0.0159042	60.8531		47801.3	0.762765	0.246204	0.847722	0.143722	0.202854
0.562687	48616.2	0.167819	-0.823936	0.0848631	0.10229	0.0159229	60.8187		47831.2	0.760625	0.247749	0.847445	0.141463	0.203903
0.563038	48646.5	0.167202	-0.826234	0.0845458	0.102873	0.0159869	60.8218		47861.5	0.759634	0.251536	0.844573	0.139924	0.207492
0.563389	48676.8	0.164413	-0.828022	0.0839798	0.102793	0.015976	60.8267		47891.8	0.757865	0.251012	0.842338	0.132973	0.206882
0.563738	48707	0.163839	-0.828295	0.0832943	0.103214	0.0159312	60.8464		47922	0.755724	0.253748	0.841997	0.131543	0.204368
0.564085	48736.9	0.165565	-0.827812	0.0828598	0.103255	0.0160167	60.8458		47951.9	0.754366	0.254015	0.842601	0.135845	0.209165
0.564433	48767	0.165517	-0.828738	0.0826978	0.103301	0.0160078	60.7948		47982.1	0.75386	0.254311	0.841444	0.135724	0.208664
0.564777	48796.7	0.164269	-0.829845	0.0820826	0.10357	0.0161091	60.7642		48011.7	0.751938	0.256061	0.840059	0.132614	0.214342
0.565128	48827	0.161123	-0.831485	0.0813922	0.104143	0.016199	60.7743		48042	0.749781	0.25978	0.838009	0.124773	0.219383
0.565472	48856.7	0.161223	-0.831522	0.0807226	0.104064	0.0160915	60.7809		48071.8	0.747689	0.259268	0.837963	0.125021	0.213359
0.565822	48887	0.159744	-0.834721	0.0800898	0.104315	0.0161287	60.7938		48102.1	0.745712	0.260897	0.833965	0.121334	0.215444
0.566172	48917.3	0.159758	-0.833635	0.079916	0.104665	0.0161746	60.7606		48132.3	0.745169	0.263171	0.835323	0.121368	0.218017
0.566512	48946.7	0.160674	-0.834545	0.0793183	0.105067	0.0161904	60.7126		48161.7	0.743302	0.265783	0.834185	0.123653	0.2189
0.56686	48976.7	0.161004	-0.835407	0.0788176	0.104919	0.0162226	60.6822		48191.7	0.741738	0.264818	0.833107	0.124476	0.220706
0.56721	49006.9	0.159887	-0.836901	0.0779226	0.105008	0.0162863	60.6864		48222	0.738941	0.265402	0.83124	0.121691	0.224282
0.567554	49036.7	0.158003	-0.835993	0.0772351	0.105277	0.01633	60.7162		48251.7	0.736794	0.267149	0.832374	0.116994	0.226728
0.567923	49068.6	0.157515	-0.837583	0.0769146	0.105894	0.0162877	60.7158		48283.6	0.735792	0.271156	0.830388	0.115777	0.224359
0.568264	49098	0.157433	-0.84137	0.0760981	0.106766	0.0163682	60.6741		48313	0.733241	0.276813	0.825654	0.115573	0.228869
0.568609	49127.8	0.156437	-0.841464	0.07533	0.106651	0.0163642	60.7109		48342.8	0.730842	0.276071	0.825537	0.113091	0.228649
0.568959	49158	0.156217	-0.840872	0.0747657	0.106581	0.0164132	60.7265		48373	0.729079	0.275611	0.826277	0.112542	0.231393
0.569306	49188	0.15699	-0.842129	0.0742773	0.107188	0.0164372	60.71		48403	0.727553	0.279558	0.824705	0.114469	0.232738
0.569667	49219.3	0.153039	-0.843403	0.0740454	0.106935	0.0164667	60.6571		48434.3	0.726828	0.277911	0.823113	0.104621	0.234396
0.570017	49249.5	0.155248	-0.845723	0.0733462	0.107616	0.0165764	60.6628		48464.5	0.724644	0.282335	0.820213	0.110128	0.240544
0.570381	49280.9	0.152987	-0.845769	0.0723803	0.107461	0.0165526	60.6287		48495.9	0.721626	0.281331	0.820156	0.10449	0.23921
0.570735	49311.5	0.155371	-0.848969	0.0718869	0.108442	0.0165819	60.6432		48526.6	0.720085	0.287698	0.816156	0.110435	0.24085
0.571092	49342.3	0.154958	-0.849814	0.0713749	0.108738	0.0166544	60.6845		48557.3	0.718485	0.289626	0.8151	0.109404	0.244918
0.571439	49372.4	0.153999	-0.850376	0.0703213	0.10961	0.0166581	60.6896		48587.4	0.715194	0.295288	0.814397	0.107013	0.245123
0.571789	49402.6	0.153389	-0.854472	0.0696669	0.109338	0.0166711	60.7174		48617.6	0.713149	0.293519	0.809278	0.105494	0.245855
0.572138	49432.7	0.151178	-0.856032	0.0688974	0.109646	0.0167649	60.7406		48647.7	0.710745	0.29552	0.807328	0.0999808	0.251115
0.572492	49463.3	0.151849	-0.85638	0.0684748	0.110164	0.0167512	60.6909		48678.3	0.709425	0.298883	0.806893	0.101654	0.250346
0.572853	49494.5	0.15313	-0.858306	0.0674478	0.110549	0.0168291	60.7212		48709.5	0.706216	0.301386	0.804486	0.104848	0.254711
0.57321	49525.3	0.151757	-0.858843	0.0673788	0.111064	0.0168421	60.7464		48740.3	0.706001	0.304728	0.803815	0.101426	0.25544
0.573557	49555.4	0.152244	-0.8613	0.0664644	0.111399	0.0168831	60.7862		48770.4	0.703144	0.306906	0.800744	0.102638	0.257739
0.573906	49585.5	0.148914	-0.862912	0.0656347	0.11196	0.0168789	60.7868		48800.5	0.700552	0.31055	0.798729	0.0943382	0.257502
0.574251	49615.3	0.151623	-0.865544	0.064752	0.112384	0.017002	60.7994		48830.3	0.697794	0.313303	0.795438	0.10109	0.264405
0.574601	49645.6	0.150478	-0.86489	0.0643174	0.112673	0.0169919	60.8212		48860.6	0.696436	0.315175	0.796256	0.0982359	0.263841
0.574949	49675.6	0.151558	-0.868881	0.0631468	0.113088	0.0170099	60.8283		48890.6	0.692779	0.317871	0.791268	0.10093	0.264847
0.5753	49705.9	0.148522	-0.869356	0.0630989	0.113614	0.0170867	60.8212		48921	0.69263	0.321288	0.790673	0.0933611	0.269157
0.575646	49735.8	0.149846	-0.87161	0.0621156	0.113793	0.0171309	60.8369		48950.8	0.689557	0.322449	0.787857	0.0966612	0.271635
0.575996	49766.1	0.14686	-0.871263	0.0612266	0.114431	0.0171382	60.8364		48981.1	0.68678	0.326594	0.78829	0.0892192	0.272041
0.576336	49795.4	0.147828	-0.874135	0.0610945	0.11449	0.0172018	60.8446		49010.4	0.686367	0.326979	0.7847	0.0916315	0.275608
0.576685	49825.6	0.148436	-0.875872	0.0603869	0.114967	0.0171597	60.8694		49040.6	0.684157	0.330075	0.782529	0.0931477	0.273246
0.57703	49855.4	0.147157	-0.876894	0.0601363	0.115543	0.0172961	60.8507		49070.4	0.683374	0.333813	0.781252	0.0899579	0.280894
0.577382	49885.8	0.146155	-0.879765	0.0597572	0.115647	0.017314	60.8301		49100.8	0.682189	0.334491	0.777663	0.0874601	0.281901
0.577724	49915.4	0.146602	-0.880411	0.0589537	0.116302	0.0173483	60.8357		49130.4	0.679679	0.338746	0.776855	0.0885746	0.283821
0.578075	49945.7	0.1469	-0.882266	0.0572666	0.11701	0.0173748	60.8936		49160.7	0.674408	0.343344	0.774537	0.0893184	0.285308
0.57842	49975.5	0.145976	-0.883443	0.0568783	0.117501	0.0174425	60.9186		49190.5	0.673195	0.346529	0.773066	0.0870144	0.289102
0.578769	50005.6	0.146568	-0.887645	0.0557776	0.117825	0.0175308	60.9226		49220.6	0.669756	0.348637	0.767814	0.0884905	0.294053
0.579114	50035.4	0.146218	-0.888883	0.0560601	0.118579	0.0175878	60.9003		49250.5	0.670639	0.35353	0.766266	0.0876169	0.297249
0.579465	50065.8	0.14385	-0.890652	0.054573	0.118766	0.0176371	60.8598		49280.8	0.665993	0.354748	0.764056	0.0817164	0.300015
0.579811	50095.7	0.146265	-0.894131	0.0540422	0.119129	0.0176752	60.8132		49310.7	0.664335	0.357106	0.759707	0.0877341	0.302149
0.580154	50125.3	0.143664	-0.895791	0.0534436	0.119988	0.0177791	60.8156		49340.4	0.662464	0.362679	0.757632	0.0812521	0.307976
0.58051	50156	0.143851	-0.899203	0.0523339	0.120401	0.0176956	60.8579		49371.1	0.658997	0.365365	0.753368	0.0817182	0.303294
0.580851	50185.5	0.146234	-0.898956	0.0521402	0.120594	0.017834	60.8483		49400.5	0.658392	0.366616	0.753676	0.087658	0.311052
0.581201	50215.8	0.142983	-0.901893	0.0515844	0.121411	0.0178073	60.8223		49430.8	0.656656	0.371923	0.750005	0.0795539	0.309554
0.581548	50245.7	0.143769	-0.90211	0.0506222	0.121677	0.0179915	60.7983		49460.8	0.65365	0.373649	0.749734	0.0815141	0.319883
0.581895	50275.7	0.143014	-0.904943	0.0493961	0.121986	0.0180109	60.7696		49490.8	0.649819	0.375661	0.746193	0.0796312	0.320973
0.582246	50306	0.142568	-0.90608	0.0496304	0.122039	0.0180776	60.7628		49521.1	0.650551	0.376003	0.744771	0.0785196	0.324712
0.582591	50335.9	0.144266	-0.908951	0.0486739	0.122894	0.0180515	60.7777		49550.9	0.647563	0.381554	0.741183	0.0827522	0.323249
0.582937	50365.7	0.142234	-0.909209	0.0479547	0.123006	0.0181114	60.7904		49580.7	0.645316	0.382285	0.740861	0.077686	0.326605
0.583285	50395.8	0.140286	-0.912528	0.0468091	0.123382	0.0181918	60.7944		49610.8	0.641737	0.384722	0.736712	0.0728324	0.331116
0.58363	50425.6	0.141761	-0.913531	0.0465388	0.123866	0.0182301	60.7858		49640.6	0.640892	0.387868	0.735459	0.0765069	0.333261
0.583977	50455.6	0.143042	-0.914096	0.0461206	0.124495	0.0182279	60.7713		49670.7	0.639586	0.391949	0.734753	0.0797006	0.333137
0.584329	50486.1	0.14033	-0.915032	0.0454817	0.124509	0.0182609	60.7737		49701.1	0.63759	0.392045	0.733582	0.0729422	0.334988
0.584674	50515.9	0.140925	-0.916516	0.0448961	0.124695	0.0182728	60.7557		49730.9	0.63576	0.393252	0.731727	0.074425	0.335655
0.585022	50545.9	0.140063	-0.91722	0.0439481	0.125172	0.0183174	60.7551		49760.9	0.632798	0.396349	0.730848	0.0722744	0.338154
0.585364	50575.5	0.14107	-0.918553	0.0436487	0.125154	0.0183817	60.6719		49790.5	0.631863	0.396231	0.729181	0.0747851	0.341762
0.585719	50606.1	0.138531	-0.920155	0.0430278	0.12563	0.01839	60.6983		49821.1	0.629923	0.399323	0.727179	0.0684557	0.342229
0.586061	50635.6	0.138841	-0.920338	0.0423574	0.126052	0.0184509	60.7182		49850.6	0.627829	0.402062	0.72695	0.0692286	0.345639
0.586411	50665.9	0.137464	-0.921182	0.041391	0.125986	0.01848	60.6973		49880.9	0.62481	0.401632	0.725896	0.0657973	0.347271
0.586758	50695.9	0.138957	-0.922436	0.0407139	0.126559	0.018585	60.6991		49910.9	0.622694	0.405354	0.724329	0.0695196	0.353161
0.587101	50725.5	0.139006	-0.924047	0.0405177	0.126771	0.0185959	60.7379		49940.6	0.622081	0.406735	0.722314	0.0696409	0.353769
0.587452	50755.8	0.141205	-0.924808	0.0406566	0.127079	0.0185618	60.6878		49970.9	0.622515	0.408735	0.721363	0.0751211	0.351859
0.587802	50786.1	0.138443	-0.927419	0.039308	0.127489	0.0186657	60.712		50001.2	0.618302	0.411398	0.7181	0.0682373	0.357684
0.588146	50815.8	0.136807	-0.925093	0.0390187	0.127324	0.018646	60.6977		50030.8	0.617398	0.410322	0.721007	0.0641605	0.356578
0.588495	50845.9	0.136769	-0.927949	0.038355	0.127278	0.0186788	60.7007		50061	0.615325	0.410022	0.717437	0.0640641	0.358421
0.588841	50875.9	0.136851	-0.928168	0.0379614	0.128164	0.0187222	60.685		50090.9	0.614095	0.415779	0.717164	0.0642692	0.360852
0.589189	50905.9	0.13863	-0.928903	0.0371508	0.12834	0.0187043	60.7025		50120.9	0.611562	0.416922	0.716245	0.0687033	0.359849
0.589535	50935.9	0.137717	-0.929093	0.0370487	0.1283	0.0187809	60.6719		50150.9	0.611243	0.416664	0.716007	0.0664274	0.364145
0.589882	50965.8	0.138728	-0.931753	0.0360291	0.128834	0.0187438	60.6723		50180.8	0.608058	0.420132	0.712683	0.068948	0.36206
0.590233	50996.2	0.137688	-0.932845	0.0355202	0.129012	0.0188701	60.6991		50211.2	0.606468	0.421285	0.711318	0.0663565	0.369146
0.590577	51025.8	0.136958	-0.93304	0.0353425	0.129549	0.0188389	60.6306		50240.9	0.605913	0.424773	0.711074	0.0645362	0.367393
0.590925	51055.9	0.137555	-0.934272	0.0345491	0.129912	0.0190028	60.6112		50270.9	0.603434	0.42713	0.709534	0.0660234	0.376585
0.591272	51085.9	0.136302	-0.936427	0.034221	0.130816	0.0188564	60.6033		50300.9	0.602409	0.433004	0.70684	0.0629014	0.368379
0.591621	51116.1	0.135727	-0.936449	0.0329664	0.130455	0.0188882	60.6841		50331.1	0.598489	0.430658	0.706813	0.0614661	0.37016
0.591966	51145.9	0.138261	-0.93726	0.0330816	0.130331	0.0189161	60.7113		50360.9	0.598849	0.429851	0.7058	0.0677835	0.371724
0.592314	51175.9	0.13972	-0.937598	0.0323186	0.130441	0.018964	60.6967		50390.9	0.596466	0.430569	0.705376	0.0714198	0.37441
0.59266	51205.9	0.138868	-0.938079	0.0316717	0.130491	0.018982	60.7182		50420.9	0.594445	0.430891	0.704776	0.0692975	0.37542
0.593007	51235.8	0.139206	-0.938608	0.0317293	0.131605	0.0190785	60.6713		50450.8	0.594625	0.438128	0.704114	0.0701383	0.38083
0.593356	51265.9	0.13677	-0.939331	0.03097	0.131399	0.0190382	60.6902		50480.9	0.592252	0.436787	0.703211	0.0640659	0.378566
0.593709	51296.5	0.136178	-0.938999	0.0302546	0.132176	0.0190244	60.6461		50511.5	0.590017	0.441831	0.703626	0.0625921	0.377795
0.59405	51325.9	0.13842	-0.939263	0.0308497	0.132159	0.0190851	60.606		50540.9	0.591876	0.441724	0.703296	0.0681809	0.381198
0.594396	51355.8	0.13784	-0.940395	0.0299659	0.132206	0.0190916	60.6243		50570.8	0.589115	0.442031	0.701881	0.0667332	0.381564
0.594745	51386	0.136587	-0.939873	0.0292738	0.132571	0.0191198	60.671		50601	0.586953	0.444397	0.702533	0.0636107	0.383144
0.595092	51416	0.140039	-0.937774	0.0289615	0.132684	0.0191745	60.5937		50631	0.585977	0.445132	0.705157	0.0722152	0.386209
0.595444	51446.4	0.136539	-0.940148	0.0288745	0.132913	0.0191403	60.615		50661.4	0.585705	0.446619	0.702189	0.0634919	0.384294
0.595785	51475.8	0.135749	-0.940631	0.0278517	0.133207	0.0191138	60.6259		50690.8	0.58251	0.448531	0.701586	0.0615229	0.382808
0.59613	51505.6	0.136842	-0.940114	0.0272359	0.133496	0.0191848	60.6581		50720.6	0.580586	0.450404	0.702232	0.0642457	0.386787
0.596484	51536.2	0.136828	-0.941302	0.0269876	0.13323	0.0191496	60.6604		50751.2	0.57981	0.448682	0.700747	0.0642121	0.384814
0.596829	51566	0.136462	-0.940457	0.0266756	0.133829	0.0192062	60.6622		50781	0.578836	0.452572	0.701804	0.0632982	0.387987
0.597176	51596	0.136865	-0.941038	0.0256748	0.133743	0.0192746	60.688		50811	0.575709	0.452009	0.701077	0.0643044	0.391822
0.597519	51625.6	0.139201	-0.942556	0.0261334	0.134035	0.0192573	60.6972		50840.7	0.577142	0.453908	0.69918	0.0701267	0.390855
0.597869	51655.9	0.140087	-0.940863	0.0255063	0.13422	0.0192304	60.6995		50870.9	0.575183	0.45511	0.701296	0.0723346	0.389343
0.598217	51685.9	0.13698	-0.942145	0.0249363	0.134244	0.0192045	60.7122		50901	0.573402	0.455261	0.699693	0.0645913	0.387891
0.598569	51716.4	0.137807	-0.941663	0.0243171	0.13409	0.0192591	60.7206		50931.4	0.571467	0.454264	0.700296	0.0666516	0.390952
0.598913	51746.1	0.140144	-0.942931	0.0240254	0.134339	0.0193263	60.7335		50961.1	0.570556	0.455884	0.698711	0.0724777	0.394724
0.599259	51776	0.139703	-0.944485	0.0232298	0.13506	0.0192827	60.7235		50991	0.56807	0.460561	0.696769	0.0713785	0.392279
0.599607	51806	0.140072	-0.944052	0.0231726	0.134771	0.0193013	60.71		51021.1	0.567892	0.458686	0.69731	0.0722973	0.393322
0.599958	51836.3	0.137984	-0.944739	0.0222685	0.135146	0.0194046	60.6967		51051.4	0.565067	0.461122	0.696451	0.0670944	0.399114
0.600298	51865.8	0.137712	-0.944618	0.0220542	0.135413	0.0194494	60.689		51080.8	0.564398	0.462854	0.696603	0.0664164	0.401623
0.60065	51896.1	0.138289	-0.94697	0.0213165	0.135966	0.0194109	60.7043		51111.1	0.562093	0.466447	0.693663	0.0678532	0.399467
0.600991	51925.6	0.135357	-0.947265	0.0208004	0.135924	0.0194276	60.7259		51140.7	0.560481	0.466174	0.693293	0.0605458	0.400402
0.601343	51956	0.13864	-0.949012	0.02033	0.136202	0.0195632	60.7241		51171	0.559011	0.467982	0.69111	0.0687286	0.408007
0.601691	51986.1	0.139091	-0.949951	0.0195641	0.136489	0.0194458	60.7346		51201.1	0.556618	0.469842	0.689937	0.069852	0.40142
0.602037	52016	0.138805	-0.949138	0.0191824	0.136909	0.0194929	60.7398		51231.1	0.555425	0.472572	0.690952	0.0691406	0.404064
0.602384	52046	0.13953	-0.949881	0.0185311	0.137295	0.0195625	60.7418		51261	0.553391	0.47508	0.690024	0.0709478	0.407963
0.602737	52076.4	0.140082	-0.949703	0.0188923	0.137562	0.0196045	60.7297		51291.5	0.554519	0.476814	0.690246	0.0723237	0.410321
0.603077	52105.9	0.139043	-0.952862	0.0177854	0.137596	0.0196195	60.7208		51320.9	0.551061	0.477035	0.686299	0.0697338	0.411158
0.60343	52136.4	0.138574	-0.952596	0.0177699	0.137961	0.0196706	60.7132		51351.4	0.551013	0.479404	0.686631	0.0685638	0.414023
0.603775	52166.2	0.139304	-0.953603	0.017723	0.138115	0.019713	60.6884		51381.2	0.550866	0.480402	0.685372	0.0703841	0.416405
0.604117	52195.7	0.139218	-0.955037	0.017025	0.138249	0.0196786	60.6942		51410.7	0.548685	0.481273	0.683579	0.0701684	0.414475
0.604467	52226	0.138654	-0.955266	0.0161385	0.138545	0.0197186	60.6904		51441	0.545916	0.483197	0.683293	0.0687641	0.416717
0.604816	52256.1	0.139554	-0.957575	0.0154321	0.137852	0.0197816	60.692		51471.1	0.543709	0.478698	0.680407	0.0710076	0.420247
0.605164	52286.2	0.14169	-0.956585	0.0152382	0.138275	0.0197605	60.6902		51501.2	0.543103	0.481444	0.681644	0.0763309	0.419068
0.605514	52316.4	0.13872	-0.958013	0.0152046	0.139168	0.0198662	60.6858		51531.4	0.542998	0.487243	0.679859	0.0689272	0.424994
0.605857	52346.1	0.138983	-0.95833	0.0145906	0.139463	0.0198257	60.6654		51561.1	0.54108	0.489157	0.679463	0.0695845	0.422722
0.606201	52375.8	0.140897	-0.957966	0.0141883	0.139366	0.0198253	60.6692		51590.8	0.539823	0.488526	0.679919	0.0743552	0.422698
0.606554	52406.3	0.139806	-0.95903	0.0139973	0.139908	0.0198528	60.6902		51621.3	0.539226	0.492048	0.678588	0.0716361	0.424242
0.606896	52435.8	0.139931	-0.960152	0.0139274	0.139977	0.0198795	60.7029		51650.8	0.539008	0.492495	0.677186	0.0719474	0.425739
0.607249	52466.3	0.142993	-0.961047	0.0130764	0.140515	0.0198385	60.7081		51681.3	0.536349	0.495991	0.676068	0.0795782	0.42344
0.607593	52496.1	0.140695	-0.962005	0.0129683	0.140965	0.0199369	60.7636		51711.1	0.536011	0.498914	0.67487	0.0738509	0.428956
0.607937	52525.7	0.140651	-0.962384	0.0123719	0.140768	0.0198931	60.8132		51740.8	0.534148	0.497629	0.674396	0.073741	0.4265
0.60829	52556.2	0.140137	-0.962693	0.0117584	0.140875	0.0199738	60.8428		51771.2	0.532231	0.498326	0.67401	0.0724611	0.431025
0.608636	52586.2	0.142863	-0.964796	0.0109235	0.141094	0.0200661	60.8662		51801.2	0.529623	0.499752	0.671382	0.0792549	0.436202
0.608982	52616.1	0.142383	-0.965441	0.0106153	0.141978	0.020033	60.8352		51831.1	0.52866	0.505493	0.670575	0.078058	0.434346
0.609335	52646.5	0.142889	-0.968226	0.00987568	0.142281	0.0201623	60.7848		51861.5	0.526349	0.507461	0.667094	0.0793202	0.441595
0.609678	52676.2	0.144285	-0.969403	0.00950289	0.142886	0.0201163	60.7811		51891.2	0.525185	0.511386	0.665623	0.0827987	0.439013
0.610032	52706.8	0.142515	-0.968354	0.00925552	0.142887	0.0202146	60.7966		51921.8	0.524412	0.511391	0.666934	0.0783871	0.444526
0.610377	52736.6	0.143248	-0.970546	0.00914796	0.143718	0.020212	60.8212		51951.6	0.524076	0.516788	0.664195	0.0802143	0.444381
0.610722	52766.4	0.141997	-0.970808	0.00848359	0.143085	0.0201661	60.8156		51981.4	0.522	0.512677	0.663867	0.0770971	0.441808
0.611066	52796.1	0.143704	-0.970833	0.00796846	0.143786	0.0202565	60.7802		52011.1	0.520391	0.517233	0.663835	0.0813504	0.446874
0.611414	52826.2	0.147871	-0.972219	0.00827943	0.144419	0.0203281	60.7648		52041.2	0.521362	0.521341	0.662104	0.091738	0.450889
0.611761	52856.2	0.144889	-0.972038	0.00756873	0.144064	0.0203198	60.7527		52071.2	0.519142	0.519036	0.66233	0.0843057	0.450423
0.612108	52886.2	0.143816	-0.972747	0.00762154	0.144521	0.0202733	60.7344		52101.2	0.519307	0.522005	0.661443	0.0816318	0.447814
0.612457	52916.3	0.144628	-0.97313	0.00729056	0.144812	0.020312	60.7523		52131.3	0.518273	0.523894	0.660964	0.0836548	0.449984
0.612804	52946.3	0.146075	-0.975571	0.00627478	0.145001	0.0204013	60.7612		52161.3	0.515099	0.525125	0.657914	0.0872629	0.454994
0.613149	52976.1	0.147165	-0.974461	0.00643879	0.144909	0.0204024	60.7622		52191.1	0.515612	0.524525	0.659301	0.0899796	0.455053
0.613499	53006.3	0.147752	-0.974255	0.00629247	0.145225	0.0203728	60.7471		52221.3	0.515155	0.526579	0.659559	0.0914417	0.453395
0.613845	53036.2	0.148197	-0.974263	0.00591214	0.144999	0.0204196	60.7458		52251.2	0.513967	0.525112	0.659548	0.0925505	0.456019
0.614195	53066.4	0.147929	-0.974877	0.00627888	0.145338	0.0204785	60.7206		52281.5	0.515112	0.527313	0.658781	0.0918837	0.45932
0.614539	53096.2	0.147015	-0.974945	0.00584016	0.145255	0.0204496	60.7094		52311.2	0.513742	0.526771	0.658696	0.0896037	0.4577
0.614883	53125.9	0.150854	-0.974069	0.00614532	0.145106	0.0203471	60.6801		52340.9	0.514695	0.525802	0.659791	0.0991748	0.451956
0.615231	53155.9	0.149629	-0.972802	0.00599292	0.145504	0.0204194	60.6582		52371	0.514219	0.528388	0.661374	0.0961204	0.456006
0.615583	53186.4	0.150741	-0.973486	0.00562558	0.145456	0.0205181	60.6461		52401.4	0.513071	0.528075	0.66052	0.0988929	0.461541
0.615929	53216.3	0.151648	-0.971677	0.00540583	0.145511	0.0204732	60.6505		52431.3	0.512385	0.528433	0.662781	0.101153	0.459026
0.616277	53246.4	0.154791	-0.97043	0.00592699	0.145123	0.0204238	60.6716		52461.4	0.514013	0.525915	0.664339	0.108987	0.456254
0.616625	53276.4	0.152322	-0.970228	0.00650026	0.14514	0.020403	60.6672		52491.4	0.515804	0.526024	0.664592	0.102834	0.455091
0.616973	53306.5	0.155112	-0.969613	0.00652896	0.1451	0.0204184	60.6805		52521.5	0.515894	0.525768	0.66536	0.109789	0.45595
0.617318	53336.3	0.156934	-0.96764	0.00603875	0.144279	0.0203663	60.7188		52551.3	0.514362	0.520431	0.667827	0.114331	0.453031
0.617665	53366.3	0.155016	-0.967148	0.00667872	0.144356	0.0203136	60.7321		52581.3	0.516361	0.520931	0.668442	0.109548	0.450074
0.618011	53396.2	0.156584	-0.966726	0.00651715	0.144116	0.0202759	60.7795		52611.2	0.515857	0.519378	0.668969	0.113458	0.447965
0.618354	53425.8	0.157325	-0.964036	0.00720596	0.143627	0.0202918	60.8355		52640.8	0.518009	0.516197	0.672331	0.115305	0.448854
0.618707	53456.3	0.157182	-0.963211	0.00775031	0.143235	0.0202431	60.849		52671.3	0.519709	0.513655	0.673362	0.114948	0.446123
0.619053	53486.1	0.163314	-0.960801	0.00786936	0.143078	0.020272	60.8466		52701.2	0.520081	0.512636	0.676375	0.130234	0.447742
0.619403	53516.4	0.162588	-0.958191	0.00862176	0.142249	0.0201743	60.8281		52731.5	0.522432	0.507253	0.679637	0.128423	0.442267
0.619745	53546	0.163933	-0.957651	0.00927848	0.142257	0.0201503	60.82		52761	0.524484	0.5073	0.680312	0.131776	0.440919
0.620092	53576	0.1678	-0.956594	0.00953912	0.14157	0.020078	60.7908		52791	0.525298	0.50284	0.681633	0.141415	0.436865
0.620443	53606.3	0.167712	-0.952419	0.0104905	0.140615	0.020158	60.7811		52821.3	0.52827	0.496636	0.686851	0.141196	0.44135
0.620791	53636.3	0.170918	-0.950656	0.0115528	0.140112	0.0200551	60.7781		52851.3	0.531589	0.493372	0.689055	0.149188	0.435583
0.62114	53666.5	0.171258	-0.946512	0.0123269	0.139209	0.0200137	60.7872		52881.5	0.534007	0.487506	0.694236	0.150035	0.433261
0.621486	53696.4	0.174566	-0.945089	0.012854	0.138986	0.0198632	60.7674		52911.4	0.535654	0.486062	0.696013	0.158281	0.424824
0.62183	53726.1	0.17873	-0.94208	0.0145543	0.137999	0.0198575	60.7501		52941.1	0.540966	0.479652	0.699775	0.168661	0.424505
0.622178	53756.1	0.178973	-0.936718	0.016108	0.137001	0.0197391	60.7328		52971.2	0.545821	0.473168	0.706477	0.169267	0.417868
0.622524	53786	0.182627	-0.932566	0.0171351	0.13605	0.0196421	60.7229		53001.1	0.549029	0.466991	0.711666	0.178375	0.412425
0.622879	53816.8	0.184994	-0.931193	0.0188027	0.134915	0.0195422	60.7317		53031.8	0.554239	0.459624	0.713382	0.184274	0.406826
0.623223	53846.4	0.18938	-0.926718	0.0202234	0.13364	0.0193838	60.7392		53061.5	0.558678	0.451342	0.718976	0.195207	0.397948
0.623566	53876.1	0.190553	-0.920425	0.0226328	0.132656	0.0193784	60.7424		53091.1	0.566205	0.444949	0.726841	0.198132	0.397645
0.623914	53906.2	0.194603	-0.915708	0.0243369	0.13081	0.0191564	60.7219		53121.2	0.571529	0.432964	0.732738	0.208227	0.385197
0.624261	53936.2	0.198914	-0.911734	0.0266124	0.129741	0.0191276	60.7011		53151.2	0.578638	0.426019	0.737705	0.218974	0.383582
0.624608	53966.1	0.198568	-0.906173	0.0291582	0.128221	0.0189291	60.6904		53181.1	0.586592	0.416151	0.744655	0.218111	0.372451
0.624955	53996.1	0.204482	-0.899078	0.0312877	0.126329	0.0187756	60.656		53211.1	0.593245	0.403864	0.753523	0.232852	0.363847
0.625306	54026.4	0.209446	-0.893614	0.0334501	0.124768	0.0187086	60.6612		53241.4	0.600001	0.393725	0.760353	0.245226	0.360092
0.625655	54056.6	0.21069	-0.887705	0.0360699	0.123553	0.0184402	60.6845		53271.6	0.608185	0.385832	0.767739	0.248329	0.345042
0.625999	54086.3	0.214022	-0.882149	0.03876	0.121467	0.0183164	60.6372		53301.3	0.61659	0.372288	0.774684	0.256632	0.338099
0.626346	54116.3	0.218304	-0.875925	0.0415922	0.120488	0.0181379	60.6547		53331.4	0.625438	0.365928	0.782464	0.267307	0.32809
0.626701	54147	0.218232	-0.870411	0.0444092	0.118124	0.0180616	60.6596		53362	0.634239	0.350575	0.789355	0.267127	0.323815
0.627043	54176.5	0.224189	-0.863664	0.0476774	0.116929	0.0178089	60.6948		53391.5	0.644449	0.342815	0.797788	0.281976	0.309646
0.627392	54206.7	0.22706	-0.858279	0.0505325	0.114574	0.0176633	60.6868		53421.7	0.653369	0.327526	0.80452	0.289133	0.301481
0.627738	54236.6	0.227477	-0.852773	0.0533116	0.113438	0.0175031	60.6731		53451.6	0.662052	0.320147	0.811402	0.290172	0.292502
0.628087	54266.7	0.23202	-0.846871	0.0559658	0.111271	0.0173536	60.7029		53481.7	0.670344	0.306069	0.818779	0.301497	0.28412
0.628432	54296.6	0.235518	-0.841702	0.0591083	0.1104	0.0171525	60.6904		53511.6	0.680162	0.300415	0.825239	0.310215	0.272846
0.628779	54326.5	0.237706	-0.837139	0.0612513	0.107701	0.0169669	60.714		53541.6	0.686857	0.282889	0.830943	0.315671	0.262437
0.629124	54356.3	0.236896	-0.832692	0.0633041	0.106166	0.016848	60.7094		53571.4	0.693271	0.27292	0.836501	0.313651	0.255771
0.629476	54386.8	0.239721	-0.826962	0.0659231	0.104854	0.0167204	60.7208		53601.8	0.701453	0.264399	0.843662	0.320692	0.248617
0.629819	54416.3	0.238658	-0.824363	0.068759	0.103828	0.0166207	60.7104		53631.4	0.710313	0.257734	0.846912	0.318043	0.243025
0.630166	54446.4	0.239331	-0.820849	0.0707576	0.102562	0.016503	60.7059		53661.4	0.716557	0.249512	0.851304	0.31972	0.236429
0.630511	54476.2	0.242646	-0.816578	0.0734321	0.101613	0.016321	60.7297		53691.2	0.724912	0.24335	0.856642	0.327984	0.226227
0.630862	54506.5	0.241806	-0.812044	0.0756285	0.100531	0.0162388	60.7547		53721.5	0.731774	0.236324	0.862309	0.32589	0.221614
0.631213	54536.8	0.243554	-0.808036	0.077688	0.0988255	0.016039	60.7882		53751.8	0.738209	0.225249	0.867319	0.330247	0.210415
0.631558	54566.6	0.244122	-0.805971	0.0797387	0.0983871	0.0159778	60.7987		53781.6	0.744615	0.222402	0.8699	0.331663	0.206982
0.631904	54596.5	0.243461	-0.801315	0.0811879	0.0979791	0.0158529	60.7672		53811.5	0.749143	0.219752	0.87572	0.330016	0.19998
0.632253	54626.6	0.245271	-0.799646	0.0828864	0.096766	0.0157662	60.7294		53841.6	0.754449	0.211874	0.877805	0.334526	0.195122
0.632603	54656.9	0.244891	-0.79707	0.0845457	0.0963076	0.0157426	60.7612		53871.9	0.759634	0.208897	0.881025	0.33358	0.193795
0.632942	54686.2	0.242332	-0.795227	0.0862262	0.0950617	0.0155723	60.7932		53901.2	0.764884	0.200806	0.883329	0.327202	0.184246
0.633293	54716.5	0.241372	-0.792431	0.0873347	0.0950158	0.0155646	60.8077		53931.5	0.768347	0.200508	0.886823	0.32481	0.183815
0.633641	54746.6	0.239697	-0.791568	0.0888368	0.0948836	0.0155143	60.7902		53961.6	0.77304	0.199649	0.887902	0.320634	0.180998
0.633988	54776.6	0.237947	-0.789612	0.0905446	0.093917	0.0154514	60.795		53991.6	0.778375	0.193372	0.890348	0.316271	0.177468
0.634339	54806.9	0.238203	-0.789273	0.0910663	0.0929943	0.0154065	60.7976		54021.9	0.780005	0.18738	0.890771	0.316909	0.174954
0.634682	54836.5	0.237433	-0.787482	0.0925158	0.0931386	0.0153228	60.8214		54051.5	0.784533	0.188317	0.89301	0.314988	0.170262
0.635033	54866.9	0.233838	-0.78593	0.0929161	0.0926757	0.0152582	60.8102		54081.9	0.785784	0.185311	0.89495	0.306028	0.166639
0.635376	54896.5	0.234469	-0.786077	0.0940454	0.0925751	0.015235	60.8075		54111.5	0.789312	0.184657	0.894766	0.307602	0.165339
0.635719	54926.2	0.233569	-0.784937	0.0941984	0.0916454	0.0151771	60.8031		54141.2	0.78979	0.178619	0.896191	0.305357	0.162087
0.636074	54956.8	0.230094	-0.783529	0.0950434	0.0911815	0.0151611	60.8025		54171.8	0.79243	0.175607	0.897951	0.296696	0.161194
0.636423	54986.9	0.227689	-0.7823	0.0956551	0.09149	0.01508	60.8204		54201.9	0.794342	0.177611	0.899487	0.290701	0.156649
0.636766	55016.6	0.226372	-0.782292	0.0964069	0.0910834	0.0150854	60.811		54231.6	0.79669	0.17497	0.899497	0.287418	0.156951
0.637113	55046.5	0.225707	-0.782148	0.096922	0.0909238	0.0150647	60.7852		54261.6	0.798299	0.173933	0.899677	0.28576	0.155788
0.637461	55076.7	0.223167	-0.78239	0.0970081	0.0909456	0.0150279	60.7551		54291.7	0.798568	0.174075	0.899374	0.27943	0.153725
0.637809	55106.7	0.22056	-0.783151	0.0975487	0.0909305	0.0150325	60.7702		54321.7	0.800257	0.173977	0.898423	0.272929	0.153981
0.638155	55136.6	0.220768	-0.785389	0.0969538	0.091555	0.0151017	60.8025		54351.6	0.798399	0.178033	0.895626	0.273448	0.157865
0.638506	55166.9	0.220285	-0.783384	0.0980121	0.0909261	0.0150135	60.8168		54381.9	0.801705	0.173949	0.898132	0.272244	0.152917
0.638847	55196.4	0.218439	-0.784067	0.0980464	0.0910301	0.0150392	60.8494		54411.4	0.801812	0.174624	0.897278	0.267644	0.154356
0.639193	55226.3	0.215389	-0.786506	0.0977865	0.0917866	0.015039	60.8849		54441.3	0.801	0.179537	0.894229	0.26004	0.154349
0.639547	55256.8	0.213547	-0.787209	0.0974526	0.091096	0.0150882	60.8761		54471.8	0.799957	0.175052	0.893351	0.255449	0.157105
0.639893	55286.8	0.212916	-0.787368	0.0975831	0.0921305	0.0150373	60.9071		54501.8	0.800365	0.18177	0.893152	0.253876	0.154253
0.640238	55316.5	0.211094	-0.788439	0.097181	0.0923884	0.0150941	60.9071		54531.6	0.799108	0.183445	0.891813	0.249335	0.157438
0.640586	55346.6	0.210891	-0.789474	0.0979134	0.0921616	0.0150913	60.9011		54561.6	0.801397	0.181972	0.89052	0.24883	0.15728
0.640928	55376.2	0.208639	-0.790578	0.0969743	0.0924644	0.0151442	60.8714		54591.2	0.798463	0.183939	0.88914	0.243216	0.160243
0.641284	55406.9	0.206962	-0.792456	0.0974239	0.0928527	0.0150987	60.8535		54622	0.799867	0.18646	0.886793	0.239036	0.157695
0.641626	55436.4	0.203206	-0.795029	0.0962279	0.0927334	0.0151407	60.8134		54651.5	0.796131	0.185685	0.883577	0.229672	0.160051
0.641979	55467	0.204165	-0.793826	0.0967792	0.0934711	0.0151827	60.7878		54682	0.797853	0.190476	0.88508	0.232063	0.162406
0.642327	55497.1	0.204452	-0.797028	0.0966499	0.0936498	0.0152507	60.7783		54712.1	0.797449	0.191637	0.881078	0.232778	0.166215
0.642672	55526.9	0.200816	-0.796475	0.0968341	0.0936978	0.015211	60.7781		54741.9	0.798025	0.191948	0.88177	0.223715	0.163993
0.643018	55556.7	0.200244	-0.798158	0.0961391	0.0943688	0.0152553	60.7618		54771.8	0.795854	0.196306	0.879665	0.222288	0.166474
0.643363	55586.5	0.199756	-0.798742	0.0961367	0.0947552	0.0153131	60.7829		54801.5	0.795846	0.198816	0.878936	0.221073	0.169717
0.643712	55616.7	0.197025	-0.800294	0.0957073	0.0949261	0.0153357	60.7817		54831.8	0.794504	0.199925	0.876996	0.214265	0.170984
0.644057	55646.5	0.196377	-0.802489	0.0951689	0.095578	0.015364	60.7845		54861.6	0.792822	0.204159	0.874252	0.212649	0.172567
0.644408	55676.9	0.195619	-0.803101	0.0947505	0.0951793	0.0153974	60.7775		54891.9	0.791515	0.201569	0.873487	0.210759	0.174444
0.644755	55706.8	0.193747	-0.803841	0.0948167	0.0952743	0.015419	60.793		54921.8	0.791722	0.202187	0.872563	0.206093	0.175655
0.645099	55736.6	0.191089	-0.807232	0.0940721	0.0957107	0.0154519	60.8105		54951.6	0.789396	0.205021	0.868324	0.199469	0.177497
0.645448	55766.7	0.189602	-0.806119	0.09294	0.0954141	0.0154583	60.8275		54981.8	0.785859	0.203094	0.869715	0.195761	0.177857
0.645797	55796.8	0.190792	-0.808849	0.0926409	0.095569	0.0154573	60.8071		55011.9	0.784924	0.2041	0.866302	0.198729	0.177799
0.646141	55826.6	0.187211	-0.81007	0.0923915	0.0958691	0.0155176	60.8247		55041.6	0.784145	0.206049	0.864777	0.189802	0.181179
0.64649	55856.7	0.186236	-0.811696	0.0917579	0.09644	0.0155905	60.8237		55071.7	0.782166	0.209757	0.862744	0.18737	0.185266
0.646838	55886.8	0.186688	-0.810588	0.0918468	0.0964737	0.0155968	60.8408		55101.8	0.782444	0.209976	0.864129	0.188497	0.185624
0.647185	55916.8	0.183825	-0.812001	0.0915276	0.0968132	0.0155426	60.8154		55131.8	0.781446	0.21218	0.862363	0.181361	0.182585
0.647529	55946.5	0.185542	-0.812327	0.0910003	0.0972017	0.015564	60.7948		55161.5	0.779799	0.214703	0.861955	0.18564	0.183784
0.64788	55976.8	0.182912	-0.813002	0.0911023	0.0976702	0.0156426	60.8007		55191.8	0.780118	0.217746	0.861111	0.179085	0.188189
0.648229	56007	0.181618	-0.814524	0.0902017	0.0981251	0.0156915	60.8075		55222	0.777304	0.2207	0.859209	0.175859	0.190931
0.648573	56036.7	0.180605	-0.815073	0.0899973	0.0979603	0.0157278	60.8075		55251.8	0.776665	0.21963	0.858523	0.173336	0.192969
0.648928	56067.4	0.180307	-0.818378	0.0888841	0.0982126	0.0157773	60.8031		55282.4	0.773187	0.221269	0.854392	0.172592	0.195744
0.649267	56096.6	0.178401	-0.818997	0.0889932	0.0991593	0.0157248	60.849		55311.7	0.773528	0.227417	0.853618	0.167841	0.192797
0.649616	56126.8	0.179882	-0.818941	0.0887428	0.0989385	0.0157539	60.8646		55341.8	0.772746	0.225982	0.853688	0.171532	0.194429
0.649964	56156.9	0.178085	-0.821999	0.0878567	0.0993923	0.0157652	60.8783		55371.9	0.769978	0.22893	0.849866	0.167053	0.195065
0.650313	56187	0.177015	-0.82182	0.0874716	0.0997942	0.0157523	60.8793		55402	0.768775	0.23154	0.85009	0.164387	0.194339
0.650655	56216.6	0.176579	-0.821506	0.0871634	0.0997089	0.0158268	60.8779		55431.6	0.767812	0.230986	0.850482	0.163299	0.198518
0.651008	56247.1	0.173941	-0.823755	0.08642	0.0998295	0.0158463	60.8861		55462.1	0.765489	0.231769	0.847672	0.156722	0.199609
0.651352	56276.8	0.174085	-0.825266	0.0858626	0.0999351	0.015956	60.864		55491.8	0.763748	0.232455	0.845783	0.157083	0.20576
0.651703	56307.1	0.172164	-0.826608	0.0857101	0.100438	0.0159392	60.8656		55522.1	0.763271	0.235723	0.844106	0.152295	0.20482
0.652046	56336.8	0.173872	-0.826855	0.0849988	0.1013	0.0160094	60.8668		55551.8	0.761049	0.241317	0.843796	0.156552	0.208752
0.652398	56367.2	0.172499	-0.829065	0.0839529	0.101056	0.0159825	60.8904		55582.2	0.757781	0.239736	0.841034	0.15313	0.207248
0.652743	56397	0.170289	-0.830096	0.084301	0.101816	0.015973	60.8761		55612	0.758869	0.244669	0.839746	0.14762	0.206712
0.653089	56426.9	0.170146	-0.831514	0.0837693	0.102155	0.0160616	60.8904		55641.9	0.757208	0.246868	0.837973	0.147263	0.211684
0.653432	56456.6	0.169587	-0.830996	0.0832265	0.102568	0.0160546	60.8944		55671.6	0.755512	0.249552	0.838621	0.14587	0.211289
0.653784	56486.9	0.169232	-0.832596	0.0823296	0.102505	0.0160908	60.8743		55702	0.75271	0.249142	0.836621	0.144986	0.213318
0.65413	56516.9	0.167944	-0.832544	0.0822428	0.102469	0.0160626	60.8761		55731.9	0.752439	0.248912	0.836686	0.141773	0.211737
0.65448	56547.1	0.17078	-0.832922	0.0819711	0.103033	0.0161348	60.8779		55762.1	0.75159	0.252576	0.836213	0.148844	0.215785
0.654825	56576.8	0.166251	-0.834764	0.0807825	0.103466	0.0161447	60.8849		55791.9	0.747876	0.255385	0.833911	0.137554	0.216343
0.655174	56607	0.168191	-0.833805	0.080941	0.103375	0.0161493	60.8553		55822	0.748372	0.254794	0.835109	0.142391	0.216596
0.65552	56637	0.164596	-0.834135	0.0808168	0.103078	0.0161883	60.8408		55852	0.747984	0.252866	0.834697	0.133428	0.218785
0.655868	56667	0.163465	-0.835096	0.0799779	0.103697	0.016171	60.8362		55882	0.745363	0.256888	0.833496	0.13061	0.217814
0.656212	56696.7	0.165821	-0.836686	0.079774	0.103917	0.0161814	60.8287		55911.7	0.744726	0.258313	0.831509	0.136484	0.2184
0.656558	56726.6	0.164114	-0.836346	0.079084	0.104317	0.0162426	60.8146		55941.6	0.74257	0.26091	0.831934	0.132229	0.221828
0.65691	56757	0.16357	-0.836965	0.0794424	0.104552	0.0162216	60.8162		55972	0.74369	0.262437	0.83116	0.130871	0.220654
0.657258	56787.1	0.164911	-0.836206	0.0784806	0.10444	0.0162076	60.8047		56002.1	0.740685	0.261707	0.832108	0.134215	0.219865
0.657602	56816.8	0.162025	-0.836136	0.0780076	0.104434	0.0161984	60.7908		56031.8	0.739207	0.26167	0.832196	0.127019	0.219348
0.657952	56847	0.160632	-0.83947	0.0771581	0.105217	0.0163031	60.8019		56062	0.736553	0.266759	0.828029	0.123548	0.225223
0.658302	56877.3	0.157977	-0.839864	0.0773687	0.105735	0.0163066	60.7977		56092.3	0.737211	0.270121	0.827536	0.11693	0.225418
0.658644	56906.9	0.160657	-0.842791	0.0754511	0.106423	0.0163472	60.8194		56121.9	0.73122	0.274587	0.823878	0.12361	0.227693
0.658993	56937	0.15996	-0.841035	0.0751608	0.10646	0.0163747	60.8311		56152	0.730313	0.274829	0.826073	0.121873	0.229238
0.659341	56967.1	0.159293	-0.842378	0.0754516	0.105892	0.0163646	60.816		56182.1	0.731222	0.271143	0.824395	0.12021	0.228671
0.659689	56997.1	0.158423	-0.843928	0.0744752	0.106399	0.0164676	60.8085		56212.2	0.728171	0.274432	0.822457	0.118041	0.234443
0.660038	57027.3	0.158386	-0.846751	0.073901	0.10686	0.0165424	60.7818		56242.3	0.726377	0.277429	0.818928	0.117949	0.238638
0.660385	57057.2	0.157123	-0.846154	0.073641	0.10707	0.0164225	60.7809		56272.3	0.725565	0.27879	0.819674	0.114802	0.231915
0.660727	57086.8	0.156931	-0.847451	0.0726788	0.107844	0.0165007	60.7811		56301.8	0.722559	0.283817	0.818054	0.114321	0.236299
0.661075	57116.9	0.157905	-0.848642	0.0722203	0.107973	0.0165654	60.7815		56331.9	0.721126	0.284656	0.816564	0.11675	0.239925
0.661422	57146.9	0.157632	-0.850368	0.0719087	0.108291	0.0166064	60.7823		56361.9	0.720153	0.286717	0.814407	0.116069	0.242224
0.661771	57177	0.155456	-0.852872	0.0704113	0.109111	0.0166589	60.7714		56392.1	0.715475	0.292045	0.811277	0.110646	0.245171
0.662116	57206.9	0.156356	-0.854495	0.070465	0.109433	0.016667	60.7632		56421.9	0.715642	0.294138	0.809249	0.11289	0.245623
0.662466	57237.1	0.155911	-0.855886	0.0698101	0.109574	0.0167247	60.7328		56452.1	0.713597	0.295055	0.80751	0.11178	0.248859
0.662814	57267.1	0.155477	-0.857349	0.069108	0.109959	0.0167461	60.6908		56482.1	0.711403	0.29755	0.805681	0.110699	0.250058
0.663159	57296.9	0.15294	-0.857497	0.0687072	0.110346	0.0168767	60.7093		56512	0.710151	0.300066	0.805496	0.104374	0.257378
0.66351	57327.2	0.15419	-0.860451	0.0673103	0.110062	0.0168518	60.7122		56542.3	0.705787	0.298221	0.801805	0.10749	0.255985
0.663857	57357.3	0.152379	-0.862798	0.0668972	0.111352	0.0169197	60.6922		56572.3	0.704496	0.306596	0.79887	0.102977	0.259792
0.664201	57387	0.152432	-0.863802	0.0660676	0.111697	0.0169239	60.6801		56602	0.701904	0.308839	0.797615	0.103108	0.260029
0.664548	57417	0.153332	-0.865042	0.0655584	0.11174	0.0169725	60.6632		56632	0.700313	0.309115	0.796066	0.105351	0.262753
0.664898	57447.2	0.150758	-0.86749	0.0646592	0.112013	0.0170767	60.6547		56662.2	0.697504	0.310889	0.793006	0.098935	0.268596
0.665242	57476.9	0.151734	-0.868586	0.0638021	0.112638	0.017102	60.6632		56691.9	0.694826	0.314952	0.791636	0.101367	0.270014
0.665589	57506.9	0.150419	-0.870931	0.0632762	0.112299	0.0171149	60.6829		56721.9	0.693183	0.31275	0.788705	0.0980903	0.270735
0.665939	57537.1	0.149912	-0.872059	0.0626285	0.112865	0.0171802	60.6598		56752.2	0.69116	0.316427	0.787296	0.0968273	0.274399
0.666287	57567.2	0.150404	-0.874339	0.0622242	0.113274	0.0172073	60.6612		56782.2	0.689897	0.319079	0.784446	0.0980527	0.275917
0.66663	57596.9	0.148949	-0.875161	0.0612909	0.113443	0.0172163	60.6765		56811.9	0.686981	0.320177	0.783418	0.0944261	0.276421
0.666978	57626.9	0.149308	-0.877978	0.0604546	0.113514	0.0172618	60.6978		56841.9	0.684368	0.320639	0.779897	0.0953211	0.27897
0.667325	57656.9	0.148017	-0.87948	0.0600004	0.113885	0.0173332	60.7364		56871.9	0.682949	0.323046	0.778019	0.0921016	0.282974
0.667675	57687.1	0.149425	-0.881018	0.058923	0.114097	0.0174073	60.7184		56902.1	0.679583	0.324427	0.776098	0.0956117	0.287132
0.668021	57717	0.14776	-0.881874	0.0585626	0.114633	0.0174359	60.7225		56932.1	0.678457	0.327908	0.775028	0.0914611	0.288736
0.668367	57746.9	0.148651	-0.883925	0.0581862	0.115165	0.0174419	60.6983		56962	0.677281	0.331364	0.772463	0.0936829	0.289071
0.66872	57777.4	0.147452	-0.885003	0.0571582	0.115898	0.0175432	60.6896		56992.4	0.674069	0.33612	0.771116	0.0906954	0.294748
0.669065	57807.2	0.148054	-0.887466	0.0562251	0.116169	0.0175712	60.6793		57022.2	0.671154	0.337881	0.768037	0.092194	0.29632
0.669408	57836.8	0.145833	-0.890752	0.0555771	0.117095	0.0175981	60.6813		57051.9	0.66913	0.343893	0.76393	0.0866591	0.297826
0.66976	57867.2	0.146968	-0.893471	0.0551579	0.117176	0.0176939	60.6775		57082.2	0.66782	0.344418	0.760532	0.0894865	0.3032
0.670107	57897.3	0.146083	-0.894746	0.0544491	0.118136	0.0177477	60.6984		57112.3	0.665606	0.350653	0.758939	0.0872823	0.306215
0.670453	57927.2	0.145545	-0.89553	0.0532955	0.117998	0.017816	60.6862		57142.2	0.662002	0.34976	0.757958	0.0859405	0.310044
0.670804	57957.5	0.145455	-0.897609	0.0529773	0.118834	0.0177906	60.6948		57172.5	0.661008	0.355187	0.755359	0.0857172	0.30862
0.67115	57987.3	0.146085	-0.900563	0.0521184	0.119304	0.0178605	60.6971		57202.4	0.658324	0.35824	0.751668	0.0872859	0.312537
0.671493	58017	0.144899	-0.901322	0.0511651	0.119304	0.0179209	60.7007		57232	0.655346	0.358242	0.750719	0.0843307	0.315924
0.671843	58047.2	0.144463	-0.902656	0.0508247	0.120329	0.0179061	60.6834		57262.2	0.654282	0.364895	0.749051	0.0832424	0.315098
0.672189	58077.1	0.143759	-0.90587	0.0496078	0.120244	0.0179798	60.7005		57292.1	0.65048	0.364346	0.745035	0.0814898	0.319227
0.672534	58107	0.145034	-0.907196	0.0490959	0.120958	0.0179644	60.714		57322	0.648881	0.368981	0.743377	0.0846674	0.318363
0.672885	58137.3	0.142529	-0.90768	0.0489493	0.12097	0.0180832	60.7355		57352.3	0.648423	0.369057	0.742772	0.0784231	0.325026
0.673232	58167.2	0.143523	-0.908903	0.047804	0.121149	0.0181468	60.7311		57382.2	0.644845	0.370224	0.741244	0.0809002	0.328591
0.67358	58197.3	0.142095	-0.910927	0.0471798	0.12162	0.0181818	60.7247		57412.4	0.642895	0.373281	0.738714	0.0773405	0.330553
0.673925	58227.1	0.142739	-0.912529	0.046916	0.121806	0.0181864	60.7037		57442.1	0.642071	0.374487	0.736711	0.0789453	0.330813
0.674273	58257.2	0.144766	-0.915368	0.0465353	0.12217	0.0182904	60.7037		57472.2	0.640881	0.37685	0.733163	0.0839995	0.33664
0.674623	58287.4	0.143347	-0.915557	0.045957	0.122746	0.0182905	60.6983		57502.4	0.639075	0.380595	0.732927	0.0804619	0.336646
0.674965	58317	0.140277	-0.917168	0.0454181	0.123181	0.0183519	60.6938		57532	0.637391	0.383418	0.730913	0.072809	0.340093
0.675316	58347.3	0.140852	-0.917556	0.0443177	0.12301	0.0184014	60.7065		57562.3	0.633953	0.38231	0.730428	0.0742434	0.342868
0.675662	58377.2	0.142964	-0.91887	0.0437885	0.12402	0.018375	60.6904		57592.2	0.6323	0.388868	0.728785	0.079506	0.341386
0.676007	58407	0.142019	-0.921024	0.0431139	0.123409	0.0184452	60.6864		57622	0.630192	0.384902	0.726093	0.0771512	0.345324
0.676358	58437.4	0.142529	-0.921499	0.0423192	0.124144	0.0184589	60.6725		57652.4	0.627709	0.389671	0.7255	0.0784226	0.34609
0.676704	58467.3	0.141477	-0.923871	0.042191	0.124851	0.0184853	60.6559		57682.3	0.627309	0.394266	0.722534	0.0758005	0.34757
0.677048	58497	0.142864	-0.923986	0.0415781	0.124952	0.0185346	60.6783		57712	0.625394	0.394918	0.72239	0.0792589	0.350332
0.677398	58527.2	0.139739	-0.924329	0.0408669	0.125468	0.0184989	60.6916		57742.2	0.623172	0.398269	0.721962	0.0714682	0.348333
0.677747	58557.3	0.141292	-0.926039	0.0403969	0.125303	0.0185343	60.6363		57772.3	0.621704	0.397199	0.719824	0.0753397	0.350318
0.678095	58587.4	0.140486	-0.924064	0.03999	0.125149	0.0186028	60.6346		57802.4	0.620433	0.3962	0.722294	0.0733294	0.354159
0.678438	58617	0.139981	-0.925849	0.0395394	0.125634	0.0185561	60.6183		57832	0.619025	0.399351	0.720062	0.072072	0.351539
0.678795	58647.9	0.140462	-0.925271	0.0393513	0.126071	0.0186544	60.5438		57862.9	0.618437	0.402188	0.720784	0.0732698	0.357048
0.679133	58677	0.141256	-0.927678	0.0383439	0.126101	0.0187096	60.5463		57892.1	0.61529	0.402384	0.717777	0.0752501	0.360148
0.679485	58707.5	0.140265	-0.927785	0.0379956	0.126447	0.0187126	60.5628		57922.5	0.614202	0.404629	0.717643	0.0727792	0.360316
0.679834	58737.6	0.13945	-0.929796	0.0370048	0.126566	0.0187541	60.5936		57952.6	0.611106	0.405399	0.715129	0.0707482	0.362643
0.680178	58767.4	0.140767	-0.931493	0.0365704	0.12725	0.0187546	60.5991		57982.4	0.609749	0.409843	0.713007	0.0740299	0.362668
0.680526	58797.4	0.140378	-0.931627	0.0356705	0.127877	0.0187431	60.5781		58012.5	0.606938	0.413917	0.71284	0.0730602	0.362024
0.680873	58827.4	0.142454	-0.932921	0.0355932	0.12782	0.0187941	60.5487		58042.4	0.606696	0.413547	0.711222	0.0782367	0.364884
0.681216	58857	0.141753	-0.934419	0.0353017	0.12879	0.0188876	60.5185		58072.1	0.605785	0.419844	0.709351	0.0764886	0.370127
0.681577	58888.3	0.13947	-0.935279	0.0351775	0.128644	0.0189156	60.5531		58103.3	0.605398	0.418895	0.708276	0.0707982	0.371696
0.681914	58917.3	0.141576	-0.935874	0.0342382	0.129257	0.0188694	60.5849		58132.4	0.602463	0.422879	0.707532	0.0760465	0.369107
0.682264	58947.6	0.139816	-0.936702	0.0330229	0.129519	0.0189217	60.5709		58162.6	0.598666	0.42458	0.706497	0.0716599	0.37204
0.68261	58977.5	0.139393	-0.935591	0.0332659	0.129593	0.0188647	60.5942		58192.5	0.599425	0.425059	0.707886	0.070606	0.368844
0.682959	59007.7	0.139986	-0.937031	0.0325219	0.129476	0.0190043	60.615		58222.7	0.597101	0.424302	0.706085	0.0720828	0.376667
0.683305	59037.6	0.140032	-0.937855	0.0323454	0.129872	0.0190065	60.6265		58252.6	0.596549	0.426871	0.705055	0.072199	0.376792
0.683657	59067.9	0.1393	-0.938492	0.0311129	0.129714	0.0190333	60.6482		58282.9	0.592699	0.425845	0.70426	0.0703729	0.378297
0.684002	59097.8	0.140455	-0.939471	0.0309855	0.130236	0.0190697	60.6424		58312.8	0.592301	0.429233	0.703035	0.0732533	0.380334
0.684348	59127.7	0.140377	-0.938177	0.0304473	0.130392	0.019055	60.6471		58342.7	0.590619	0.430249	0.704653	0.0730576	0.379512
0.684695	59157.6	0.141744	-0.937836	0.0304907	0.130686	0.0190576	60.6424		58372.6	0.590755	0.432156	0.705079	0.0764658	0.379658
0.685046	59187.9	0.140974	-0.938647	0.0296481	0.130736	0.019135	60.6432		58403	0.588122	0.432481	0.704066	0.0745455	0.383998
0.685392	59217.9	0.140815	-0.938639	0.0293889	0.130936	0.0191024	60.6541		58432.9	0.587313	0.433784	0.704075	0.0741494	0.382167
0.685739	59247.9	0.141712	-0.938534	0.0292419	0.131516	0.0191118	60.6449		58462.9	0.586853	0.43755	0.704207	0.0763858	0.382696
0.686088	59278	0.139021	-0.938765	0.0287709	0.131162	0.0191357	60.6402		58493	0.585382	0.43525	0.703918	0.0696783	0.384037
0.686435	59307.9	0.1413	-0.938024	0.0286638	0.131508	0.0190871	60.6473		58523	0.585047	0.437497	0.704844	0.0753593	0.381312
0.686782	59338	0.142521	-0.939259	0.0273304	0.130985	0.0190322	60.6938		58553	0.580881	0.434099	0.703301	0.0784036	0.378235
0.687133	59368.3	0.140522	-0.939998	0.0268949	0.131423	0.0190576	60.7116		58583.3	0.579521	0.436941	0.702377	0.0734189	0.379657
0.687472	59397.6	0.139017	-0.939174	0.0269777	0.131874	0.0191143	60.7381		58612.6	0.57978	0.439873	0.703407	0.0696689	0.382837
0.687823	59427.9	0.140217	-0.939283	0.0262287	0.131734	0.0191933	60.7221		58642.9	0.577439	0.438964	0.70327	0.0726595	0.387263
0.688168	59457.7	0.138126	-0.939283	0.0261646	0.132365	0.0191573	60.6911		58672.7	0.577239	0.443062	0.70327	0.0674474	0.385247
0.688523	59488.4	0.141409	-0.940685	0.0259052	0.132645	0.0191346	60.7132		58703.4	0.576429	0.444879	0.701518	0.0756305	0.383976
0.688862	59517.7	0.139333	-0.938603	0.0251718	0.132618	0.0191833	60.6936		58732.7	0.574138	0.444706	0.704121	0.070456	0.386704
0.689211	59547.8	0.140719	-0.94112	0.0248058	0.132498	0.0191282	60.6775		58762.9	0.572994	0.443926	0.700975	0.073911	0.383614
0.689567	59578.6	0.142445	-0.941544	0.023947	0.133357	0.0192434	60.6654		58793.6	0.570311	0.449501	0.700445	0.0782142	0.390075
0.689905	59607.8	0.139411	-0.942416	0.0237345	0.133457	0.0192916	60.6704		58822.8	0.569647	0.450155	0.699354	0.0706502	0.392779
0.690257	59638.2	0.142036	-0.942662	0.0230836	0.13375	0.0192402	60.6696		58853.3	0.567614	0.452054	0.699048	0.0771926	0.389893
0.690604	59668.2	0.141509	-0.944659	0.0226582	0.133872	0.0192836	60.6884		58883.2	0.566285	0.452845	0.696551	0.0758791	0.392328
0.690951	59698.2	0.140681	-0.94467	0.0220497	0.134415	0.0193265	60.6735		58913.2	0.564384	0.456377	0.696537	0.0738153	0.394732
0.691291	59727.6	0.140165	-0.944936	0.0216962	0.134714	0.0193979	60.6755		58942.6	0.563279	0.458319	0.696205	0.0725298	0.398739
0.691641	59757.8	0.140879	-0.946411	0.0214198	0.134623	0.0194025	60.6747		58972.8	0.562415	0.457723	0.694361	0.0743088	0.398994
0.691993	59788.2	0.139738	-0.945838	0.0207078	0.134992	0.0193712	60.6578		59003.3	0.560191	0.460123	0.695078	0.0714651	0.397242
0.692341	59818.2	0.142729	-0.946803	0.0209583	0.135767	0.0194664	60.6563		59033.2	0.560974	0.465152	0.693871	0.0789211	0.402578
0.692687	59848.2	0.140873	-0.947582	0.0199919	0.135559	0.0194822	60.6352		59063.2	0.557955	0.463803	0.692898	0.0742936	0.403462
0.693036	59878.3	0.140911	-0.947586	0.0191903	0.136095	0.0195384	60.6213		59093.4	0.55545	0.467286	0.692893	0.0743882	0.406615
0.693378	59907.8	0.144021	-0.947819	0.0192512	0.135613	0.0195716	60.616		59122.9	0.555641	0.464155	0.692601	0.0821419	0.408475
0.693729	59938.2	0.142755	-0.950245	0.0188399	0.136524	0.0195622	60.6025		59153.2	0.554355	0.470073	0.689569	0.078985	0.407947
0.694076	59968.2	0.14253	-0.950097	0.0182067	0.13681	0.0195465	60.611		59183.2	0.552377	0.471928	0.689754	0.0784242	0.407068
0.694427	59998.5	0.141788	-0.951029	0.0180131	0.136895	0.0195995	60.6041		59213.5	0.551772	0.472478	0.688589	0.0765744	0.410037
0.694772	60028.3	0.143609	-0.951132	0.0171066	0.136995	0.0196318	60.614		59243.4	0.54894	0.47313	0.688461	0.0811147	0.411851
0.695114	60057.8	0.142343	-0.95221	0.017077	0.13717	0.0196686	60.6057		59272.8	0.548848	0.474265	0.687113	0.0779597	0.413912
0.695466	60088.3	0.141634	-0.952028	0.0161915	0.137428	0.019649	60.566		59303.3	0.546081	0.47594	0.68734	0.0761924	0.412814
0.695813	60118.3	0.142614	-0.95475	0.0159132	0.1379	0.0197091	60.6001		59333.3	0.545212	0.47901	0.683939	0.0786353	0.416182
0.696162	60148.4	0.144643	-0.95463	0.0152965	0.138272	0.0197112	60.6051		59363.4	0.543285	0.48142	0.684088	0.0836918	0.416303
0.696509	60178.4	0.144732	-0.952866	0.0154568	0.138126	0.0197746	60.5892		59393.4	0.543786	0.480476	0.686294	0.0839146	0.419859
0.696856	60208.4	0.144836	-0.955899	0.015181	0.139108	0.0197537	60.5932		59423.4	0.542924	0.486854	0.682502	0.0841725	0.418685
0.697205	60238.5	0.142023	-0.955817	0.0148594	0.13872	0.0198091	60.591		59453.5	0.541919	0.48433	0.682605	0.0771604	0.421792
0.697552	60268.5	0.145756	-0.956297	0.0139325	0.13922	0.0197825	60.5687		59483.5	0.539024	0.487582	0.682005	0.0864657	0.4203
0.697899	60298.5	0.143679	-0.958084	0.0137522	0.13919	0.0198765	60.5672		59513.5	0.53846	0.487384	0.679771	0.0812897	0.425569
0.698239	60327.9	0.144129	-0.957774	0.0133927	0.13949	0.0198647	60.5904		59542.9	0.537337	0.48933	0.680159	0.0824104	0.424909
0.698589	60358.1	0.145578	-0.95772	0.0128463	0.139876	0.019866	60.5932		59573.1	0.53563	0.491839	0.680226	0.0860229	0.424984
0.698945	60388.8	0.144573	-0.957979	0.0126078	0.140189	0.0198833	60.5882		59603.8	0.534885	0.493872	0.679902	0.083517	0.425953
0.699284	60418.2	0.143359	-0.959162	0.0119293	0.140505	0.0199249	60.6001		59633.2	0.532765	0.495922	0.678424	0.080492	0.428281
0.699632	60448.2	0.142552	-0.960154	0.0121429	0.140936	0.0199743	60.6003		59663.2	0.533433	0.498724	0.677184	0.07848	0.431055
0.699983	60478.5	0.147241	-0.962074	0.0113334	0.140929	0.0199565	60.6351		59693.5	0.530904	0.498676	0.674783	0.0901678	0.430056
0.700328	60508.3	0.146207	-0.962424	0.0112642	0.141596	0.0200364	60.6342		59723.3	0.530688	0.503007	0.674346	0.0875917	0.434535
0.700671	60538	0.14693	-0.963703	0.0109594	0.142082	0.0200582	60.6833		59753	0.529735	0.506167	0.672748	0.0893925	0.435756
0.70102	60568.1	0.148491	-0.964821	0.0100741	0.141938	0.02011	60.7122		59783.2	0.526969	0.505228	0.671351	0.093283	0.43866
0.701372	60598.5	0.148527	-0.965995	0.00976151	0.142414	0.0201108	60.7065		59813.5	0.525993	0.508324	0.669882	0.093373	0.438708
0.701716	60628.3	0.146857	-0.96487	0.00923168	0.141342	0.0200889	60.7412		59843.3	0.524337	0.501362	0.671289	0.08921	0.437479
0.702061	60658.1	0.145052	-0.967052	0.00902844	0.142015	0.0200818	60.7638		59873.1	0.523702	0.505728	0.668562	0.0847122	0.437082
0.702414	60688.6	0.148538	-0.967246	0.00894974	0.142208	0.0200938	60.8235		59903.6	0.523457	0.506987	0.668319	0.0934017	0.437754
0.702756	60718.2	0.151451	-0.967189	0.00857367	0.142429	0.0201716	60.8144		59933.2	0.522282	0.50842	0.66839	0.100663	0.442114
0.703106	60748.3	0.150861	-0.968204	0.00845023	0.142761	0.0201898	60.8089		59963.4	0.521896	0.510573	0.667121	0.0991922	0.443133
0.703453	60778.3	0.150818	-0.968164	0.00812044	0.14243	0.0201996	60.8367		59993.4	0.520866	0.508426	0.667171	0.0990836	0.443684
[truncated: 1,350 more rows]

## Sheet: d
DateTime	time_seconds	peak_2334	peak_784	peak_1566	peak_851	peak_1192	peak_1760	Temp	Events	time_corrected	peak_1566_normalized	peak_851_normalized	peak_784_normalized	peak_2334_normalized	peak_1760_normalized	FP_s	PhOAc_s
10:41.5	641.532	0.0996161	-1.50888	-0.188743	0.163165	0.964487	0.0284557	56.9219	Normal Flow started (0.720 ml/h)	0	0.0141964	0.651815	0	0	0.96559	80	1800
10:58.0	658.042	0.102179	-1.50883	-0.188871	0.163425	0.962074	0.028543	57.4084		16.51	0.0137186	0.653795	7.17505e-05	0.0133956	0.971562	80	1800
11:28.2	688.225	0.104315	-1.5023	-0.189363	0.164104	0.954506	0.0284909	58.1437		46.693	0.0118753	0.658948	0.00830104	0.0245589	0.967995	80	1800
11:58.2	718.165	0.10255	-1.49756	-0.189165	0.164927	0.949356	0.0285111	58.5804		76.633	0.0126185	0.665195	0.0142758	0.0153332	0.969383	80	1800
12:28.5	748.522	0.106604	-1.49362	-0.189898	0.166262	0.946	0.0284857	58.8557		106.99	0.00987536	0.675336	0.0192467	0.0365261	0.967642	80	1800
12:57.9	777.913	0.106674	-1.49062	-0.190159	0.167631	0.943675	0.028465	59.0351		136.381	0.00889745	0.685724	0.023019	0.0368919	0.966224	80	1800
13:28.5	808.483	0.110142	-1.48758	-0.190399	0.169294	0.940054	0.0285222	59.2098		166.951	0.00799926	0.698353	0.026853	0.0550157	0.970139	80	1800
13:58.2	838.238	0.109285	-1.48309	-0.190641	0.170534	0.936557	0.0284264	59.3916		196.706	0.00709446	0.707767	0.0325137	0.0505353	0.963586	80	1800
14:28.3	868.272	0.109771	-1.48293	-0.190945	0.17198	0.933694	0.0284689	59.4973		226.74	0.00595608	0.718745	0.0327227	0.0530796	0.966496	80	1800
14:58.1	898.119	0.11159	-1.47958	-0.19078	0.172551	0.93245	0.028586	59.5061		256.587	0.00657462	0.723087	0.0369375	0.0625843	0.974501	80	1800
15:28.4	928.399	0.11277	-1.47741	-0.190824	0.173746	0.932311	0.0286178	59.4869		286.867	0.00640987	0.732156	0.0396769	0.0687535	0.976674	80	1800
15:58.4	958.368	0.112021	-1.4748	-0.191178	0.175172	0.930423	0.0286144	59.5035		316.836	0.00508475	0.742985	0.0429693	0.0648368	0.976442	80	1800
16:28.2	988.23	0.115242	-1.47191	-0.191288	0.176432	0.928758	0.0286699	59.5415		346.698	0.0046706	0.752549	0.0466121	0.081671	0.980235	80	1800
16:58.0	1017.97	0.113616	-1.46933	-0.191505	0.177506	0.927082	0.0285721	59.571		376.44	0.00386109	0.760703	0.0498603	0.0731758	0.973552	80	1800
17:28.5	1048.53	0.115795	-1.46752	-0.191364	0.17841	0.925031	0.028742	59.6111		407	0.00438782	0.767565	0.052141	0.0845621	0.985167	80	1800
17:58.2	1078.18	0.115521	-1.46428	-0.191477	0.179142	0.924029	0.0286677	59.6256		436.653	0.00396535	0.773126	0.0562332	0.0831309	0.980089	80	1800
18:28.3	1108.28	0.117286	-1.4633	-0.192006	0.180183	0.923707	0.0286953	59.6015		466.749	0.00198682	0.781028	0.0574615	0.0923576	0.981973	80	1800
18:58.0	1137.96	0.117039	-1.46187	-0.19173	0.181496	0.922835	0.028772	59.624		496.433	0.00301997	0.790999	0.0592652	0.0910675	0.987217	80	1800
19:28.4	1168.43	0.118628	-1.45904	-0.192225	0.181966	0.919732	0.0287701	59.6421		526.898	0.00116646	0.79457	0.0628396	0.0993685	0.987091	80	1800
19:58.3	1198.26	0.116815	-1.45733	-0.192115	0.183185	0.917995	0.0287887	59.6549		556.73	0.00157777	0.803824	0.064987	0.0898928	0.988364	80	1800
20:28.2	1228.25	0.11947	-1.45494	-0.192214	0.183524	0.917214	0.0287816	59.6148		586.715	0.00120601	0.806399	0.067998	0.103771	0.98788	80	1800
20:58.5	1258.48	0.120644	-1.4528	-0.192096	0.184651	0.916766	0.0288001	59.5613		616.946	0.00164796	0.814956	0.0706999	0.109909	0.989139	80	1800
21:28.2	1288.23	0.119837	-1.45136	-0.192161	0.185589	0.915155	0.0288917	59.5227		646.695	0.00140471	0.822079	0.0725191	0.10569	0.995405	80	1800
21:58.5	1318.5	0.121095	-1.44994	-0.192353	0.186137	0.914078	0.0288715	59.572		676.964	0.000688749	0.826241	0.0743041	0.112267	0.994025	80	1800
22:28.3	1348.32	0.120421	-1.44596	-0.191934	0.187625	0.912118	0.0288304	59.5781		706.789	0.00225426	0.837532	0.079326	0.108741	0.991213	80	1800
22:58.3	1378.27	0.121275	-1.44591	-0.192281	0.188002	0.911525	0.0289351	59.5622		736.741	0.000957411	0.840396	0.079392	0.113204	0.998371	80	1800
23:28.5	1408.47	0.121787	-1.44368	-0.192478	0.188625	0.91026	0.0288701	59.5337		766.935	0.000220277	0.845127	0.0822019	0.115883	0.99393	80	1800
23:58.5	1438.48	0.12233	-1.44129	-0.19247	0.188876	0.90882	0.0289222	59.5551		796.948	0.000250131	0.847035	0.0852151	0.118722	0.997489	80	1800
24:28.3	1468.27	0.12415	-1.43846	-0.191761	0.189933	0.907921	0.0289213	59.6008		826.739	0.002901	0.855058	0.0887729	0.128233	0.997429	80	1800
24:58.4	1498.39	0.122262	-1.43694	-0.192537	0.190313	0.906315	0.0288718	59.6157		856.861	0	0.857947	0.0906973	0.118363	0.994045	80	1800
25:28.5	1528.46	0.123216	-1.43527	-0.192096	0.190861	0.905172	0.028891	59.5942		886.925	0.00164913	0.862107	0.0927932	0.123351	0.995359	80	1800
25:58.1	1558.1	0.125013	-1.43277	-0.192251	0.191778	0.90378	0.0288729	59.5372		916.567	0.00106819	0.869071	0.0959507	0.132745	0.99412	80	1800
26:28.1	1588.07	0.124175	-1.42967	-0.191692	0.192808	0.902608	0.0289589	59.5168		946.535	0.00316219	0.876891	0.0998598	0.128362	1	80	1800
26:58.6	1618.59	0.121689	-1.42829	-0.191599	0.192854	0.899517	0.0289521	59.5889		977.06	0.00350956	0.87724	0.101597	0.115371	0.999535	80	1800
27:28.2	1648.24	0.122373	-1.42503	-0.191636	0.193295	0.897078	0.0288787	59.6205		1006.71	0.00336902	0.880583	0.105707	0.118944	0.994516	80	1800
27:58.2	1678.22	0.124324	-1.42183	-0.191237	0.194015	0.894998	0.0288588	59.624		1036.69	0.00486204	0.88605	0.109745	0.129142	0.993152	80	1800
28:28.3	1708.34	0.123873	-1.41998	-0.191657	0.194614	0.8938	0.0288291	59.589		1066.81	0.00329193	0.890603	0.112078	0.126786	0.991122	80	1800
28:58.5	1738.51	0.125506	-1.41857	-0.19134	0.195122	0.893094	0.0288255	59.5889		1096.98	0.00447794	0.894457	0.113847	0.135321	0.990879	80	1800
29:28.1	1768.09	0.125635	-1.41644	-0.190783	0.194997	0.890943	0.0288767	59.6089		1126.55	0.00656194	0.893512	0.116535	0.135993	0.994382	80	1800
29:58.4	1798.42	0.123495	-1.41388	-0.190824	0.195826	0.889506	0.0289054	59.6379		1156.89	0.00640736	0.899799	0.119757	0.124808	0.996341	80	1800
30:28.4	1828.39	0.125762	-1.41046	-0.190965	0.196112	0.888183	0.0288539	59.6476		1186.86	0.00587983	0.901973	0.124071	0.136658	0.99282	80	1800
30:58.3	1858.33	0.122614	-1.41028	-0.190916	0.196933	0.887594	0.0289068	59.5924		1216.8	0.00606559	0.908209	0.124305	0.120202	0.996438	80	1800
31:28.3	1888.34	0.127091	-1.40873	-0.190858	0.197524	0.887199	0.0288984	59.5484		1246.81	0.0062828	0.912697	0.126253	0.143604	0.995861	80	1800
31:58.2	1918.16	0.127015	-1.40591	-0.190847	0.197351	0.885214	0.0288629	59.5341		1276.63	0.0063229	0.911379	0.129805	0.143208	0.993437	80	1800
32:28.6	1948.6	0.12608	-1.40353	-0.190391	0.197803	0.883418	0.0288311	59.5641		1307.07	0.00802815	0.914817	0.132807	0.138322	0.991261	80	1800
32:58.1	1978.05	0.126793	-1.40261	-0.190814	0.198351	0.882854	0.0289476	59.5452		1336.52	0.00644454	0.918976	0.133967	0.142045	0.999226	80	1800
33:28.6	2008.59	0.127749	-1.39983	-0.190114	0.198626	0.881159	0.0288637	59.5672		1367.05	0.00906716	0.921064	0.13748	0.147043	0.993488	80	1800
33:58.4	2038.37	0.12477	-1.39851	-0.189835	0.199011	0.878982	0.0288426	59.6077		1396.84	0.0101108	0.923983	0.139144	0.131473	0.992049	80	1800
34:28.6	2068.59	0.126263	-1.39479	-0.189731	0.199754	0.87856	0.0288427	59.6061		1427.06	0.0104984	0.929627	0.143824	0.139279	0.992054	80	1800
34:58.2	2098.24	0.129181	-1.39538	-0.189457	0.199041	0.877725	0.0288166	59.5648		1456.71	0.0115252	0.924212	0.143086	0.154531	0.99027	80	1800
35:28.4	2128.42	0.126336	-1.3926	-0.18961	0.20051	0.876941	0.028948	59.5047		1486.88	0.010953	0.935364	0.146592	0.139661	0.999254	80	1800
35:58.4	2158.44	0.128883	-1.39109	-0.189438	0.200609	0.876629	0.0288601	59.4956		1516.9	0.0115957	0.936117	0.148499	0.15297	0.993242	80	1800
36:28.2	2188.19	0.129223	-1.38947	-0.189302	0.200424	0.874276	0.0288235	59.4978		1546.66	0.0121045	0.93471	0.15054	0.154748	0.990741	80	1800
36:58.3	2218.32	0.1263	-1.38761	-0.188644	0.200739	0.873859	0.0288472	59.4825		1576.79	0.014566	0.937106	0.152882	0.139471	0.992365	80	1800
37:28.4	2248.38	0.129506	-1.38543	-0.188862	0.201168	0.872387	0.0288153	59.4767		1606.85	0.0137524	0.940366	0.155623	0.156227	0.99018	80	1800
37:58.3	2278.3	0.129299	-1.38454	-0.188701	0.201928	0.871561	0.0288984	59.4497		1636.76	0.0143524	0.946133	0.156745	0.155144	0.995864	80	1800
38:28.7	2308.7	0.129665	-1.38144	-0.187695	0.20197	0.869857	0.0288596	59.4781		1667.17	0.0181191	0.946452	0.160656	0.15706	0.993208	80	1800
38:58.3	2338.28	0.128606	-1.38228	-0.187822	0.20207	0.868437	0.0288271	59.5232		1696.75	0.0176422	0.947208	0.159603	0.151523	0.990988	80	1800
39:28.5	2368.49	0.12767	-1.3778	-0.188017	0.202214	0.867681	0.0287327	59.525		1726.96	0.0169116	0.948305	0.165246	0.146633	0.984535	80	1800
39:58.1	2398.15	0.127214	-1.37752	-0.188324	0.202387	0.866803	0.0288543	59.4923		1756.61	0.0157627	0.94962	0.165598	0.144245	0.992848	80	1800
40:28.4	2428.39	0.128034	-1.37619	-0.187869	0.20299	0.867141	0.0287899	59.4646		1786.86	0.0174672	0.954196	0.167271	0.148532	0.988442	80	1800
40:58.3	2458.34	0.127408	-1.37503	-0.187356	0.203257	0.866519	0.0287203	59.4829		1816.81	0.0193853	0.956222	0.168741	0.145261	0.983682	80	1800
41:28.5	2488.54	0.130757	-1.37401	-0.187791	0.203312	0.864966	0.0288119	59.4946		1847.01	0.0177596	0.956641	0.17003	0.162767	0.989947	80	1800
41:58.2	2518.23	0.131282	-1.37243	-0.187145	0.203588	0.864573	0.0288149	59.4998		1876.69	0.0201765	0.958736	0.172014	0.165512	0.990154	80	1800
42:28.3	2548.34	0.130073	-1.37101	-0.187408	0.203464	0.864025	0.0288057	59.4755		1906.81	0.0191911	0.957796	0.173801	0.159193	0.989523	80	1800
42:58.3	2578.32	0.129979	-1.36941	-0.187062	0.204324	0.863682	0.028883	59.4789		1936.79	0.0204845	0.964325	0.175824	0.158698	0.994813	80	1800
43:28.6	2608.62	0.132134	-1.36848	-0.186984	0.204332	0.863545	0.0289202	59.4642		1967.09	0.0207766	0.964387	0.176991	0.169961	0.997354	80	1800
43:58.3	2638.31	0.131699	-1.367	-0.186862	0.204911	0.862312	0.0288403	59.4398		1996.78	0.0212331	0.968781	0.17886	0.16769	0.991889	80	1800
44:29.2	2669.16	0.128217	-1.36669	-0.18681	0.204747	0.860998	0.0289131	59.468		2027.62	0.0214287	0.967537	0.179246	0.14949	0.996868	80	1800
44:58.4	2698.37	0.131788	-1.36554	-0.185864	0.204935	0.860851	0.0288244	59.4744		2056.84	0.0249681	0.968964	0.180707	0.168156	0.990804	80	1800
45:28.6	2728.6	0.132033	-1.36373	-0.186418	0.205199	0.860242	0.0288651	59.4642		2087.07	0.0228949	0.970972	0.182978	0.169433	0.993589	80	1800
45:58.4	2758.43	0.131002	-1.36223	-0.185854	0.205454	0.859567	0.0287799	59.4539		2116.9	0.0250051	0.972906	0.184873	0.164047	0.98776	80	1800
46:28.4	2788.44	0.132046	-1.36233	-0.185726	0.205969	0.858633	0.0288484	59.4553		2146.91	0.0254842	0.976819	0.184742	0.169502	0.992443	80	1800
46:58.6	2818.59	0.132501	-1.36149	-0.185974	0.205524	0.857644	0.0288326	59.4458		2177.06	0.0245559	0.973436	0.185808	0.171883	0.991365	80	1800
47:28.5	2848.47	0.131237	-1.35949	-0.185561	0.205824	0.857704	0.0288602	59.4605		2206.93	0.0261038	0.975713	0.188323	0.165275	0.993254	80	1800
47:58.4	2878.43	0.131389	-1.35776	-0.18543	0.205664	0.857344	0.0288156	59.4704		2236.9	0.0265932	0.974502	0.190504	0.16607	0.990203	80	1800
48:28.6	2908.55	0.130417	-1.35753	-0.184963	0.206256	0.856074	0.028755	59.4595		2267.02	0.0283394	0.978996	0.190801	0.160988	0.986061	80	1800
48:58.6	2938.62	0.131846	-1.35573	-0.184982	0.206639	0.856295	0.0288551	59.4549		2297.09	0.0282702	0.9819	0.193062	0.16846	0.992901	80	1800
49:28.5	2968.49	0.131852	-1.35447	-0.184861	0.206285	0.855789	0.0288284	59.4404		2326.96	0.0287238	0.979211	0.194657	0.168487	0.991073	80	1800
49:58.7	2998.66	0.131451	-1.35411	-0.184617	0.206783	0.855396	0.0288072	59.3852		2357.13	0.0296345	0.982996	0.195104	0.166394	0.98963	80	1800
50:28.5	3028.45	0.131041	-1.35343	-0.184251	0.206666	0.853373	0.028779	59.4348		2386.92	0.0310044	0.982109	0.195964	0.164251	0.987698	80	1800
50:58.5	3058.48	0.130245	-1.35174	-0.184122	0.206646	0.852911	0.028841	59.4239		2416.95	0.0314881	0.981954	0.198098	0.160091	0.991935	80	1800
51:28.8	3088.76	0.132369	-1.3506	-0.183736	0.206945	0.853182	0.0288768	59.394		2447.23	0.0329338	0.984226	0.199532	0.171194	0.994385	80	1800
51:58.1	3118.12	0.132213	-1.34939	-0.183587	0.207345	0.852782	0.0287752	59.3158		2476.59	0.0334882	0.987263	0.201059	0.170375	0.987437	80	1800
52:28.7	3148.68	0.133121	-1.34859	-0.183486	0.207495	0.852296	0.0288336	59.2858		2507.15	0.0338663	0.988404	0.202066	0.175125	0.991431	80	1800
52:58.6	3178.61	0.13355	-1.34768	-0.182824	0.207578	0.851805	0.0289025	59.3198		2537.08	0.036344	0.989031	0.203211	0.177366	0.996141	80	1800
53:28.3	3208.3	0.135773	-1.3462	-0.182737	0.207548	0.850033	0.028771	59.3367		2566.77	0.0366691	0.9888	0.205077	0.188982	0.987153	80	1800
53:58.5	3238.48	0.135209	-1.34524	-0.182741	0.207324	0.850109	0.0287356	59.3261		2596.94	0.036655	0.987101	0.206289	0.186037	0.984733	80	1800
54:28.5	3268.48	0.131331	-1.34413	-0.182763	0.207512	0.849475	0.0287604	59.3629		2626.95	0.0365739	0.988529	0.207694	0.165765	0.986426	80	1800
54:58.3	3298.26	0.132582	-1.34312	-0.182321	0.207714	0.848648	0.0287971	59.3966		2656.73	0.0382255	0.990061	0.208962	0.172306	0.988937	80	1800
55:28.9	3328.89	0.13295	-1.34237	-0.182106	0.20774	0.847857	0.0287798	59.4156		2687.36	0.0390319	0.990261	0.209912	0.174229	0.98775	80	1800
55:58.4	3358.41	0.132323	-1.34148	-0.182333	0.207431	0.848363	0.0287701	59.3681		2716.87	0.0381836	0.987919	0.211038	0.17095	0.987087	80	1800
56:28.2	3388.19	0.133194	-1.34037	-0.181423	0.20797	0.84758	0.0287523	59.4003		2746.66	0.0415866	0.992007	0.212429	0.175502	0.985874	80	1800
56:58.2	3418.22	0.135187	-1.33978	-0.181471	0.207504	0.846556	0.0287923	59.439		2776.69	0.0414084	0.988468	0.213178	0.185922	0.988605	80	1800
57:28.5	3448.52	0.134517	-1.33931	-0.181133	0.208065	0.845864	0.0287788	59.4279		2806.98	0.0426733	0.992729	0.213764	0.182419	0.987685	80	1800
57:58.1	3478.06	0.133897	-1.33835	-0.180941	0.208128	0.846256	0.0288191	59.384		2836.53	0.0433916	0.993207	0.21498	0.179177	0.990438	80	1800
58:28.5	3508.52	0.134046	-1.33768	-0.180586	0.208041	0.845757	0.0288922	59.3346		2866.99	0.0447187	0.992548	0.215828	0.179955	0.995437	80	1800
58:58.6	3538.58	0.13472	-1.33756	-0.180089	0.207617	0.845871	0.0287907	59.3418		2897.04	0.0465804	0.989327	0.215974	0.183482	0.988498	80	1800
59:28.6	3568.62	0.135541	-1.33639	-0.179897	0.208482	0.845816	0.028796	59.3744		2927.09	0.0472979	0.995896	0.217451	0.187769	0.988858	80	1800
59:58.6	3598.62	0.135377	-1.3359	-0.180225	0.2087	0.844866	0.0287956	59.3426		2957.09	0.0460692	0.997548	0.218066	0.186916	0.988834	80	1800
00:28.4	3628.4	0.134445	-1.33515	-0.179571	0.208635	0.845188	0.028761	59.3329		2986.87	0.0485165	0.997058	0.219006	0.18204	0.986469	80	1800
00:58.3	3658.27	0.135532	-1.33416	-0.179423	0.209023	0.844526	0.0287541	59.3672		3016.74	0.0490703	1	0.220258	0.187723	0.985993	80	1800
01:28.7	3688.66	0.13722	-1.33431	-0.179207	0.208665	0.844175	0.0287793	59.3559		3047.12	0.0498793	0.997282	0.220066	0.196547	0.987719	80	1800
01:58.3	3718.26	0.136671	-1.33397	-0.179033	0.208598	0.84384	0.0287888	59.3174		3076.73	0.0505301	0.996776	0.2205	0.193676	0.988371	80	1800
02:28.7	3748.69	0.137129	-1.33207	-0.178421	0.208179	0.843838	0.028787	59.3249		3107.16	0.0528207	0.993596	0.222894	0.196069	0.988245	80	1800
02:58.4	3778.37	0.13664	-1.33204	-0.178821	0.20891	0.843389	0.0288586	59.3008		3136.84	0.0513254	0.999143	0.222928	0.193513	0.993139	80	1800
03:28.9	3808.95	0.138409	-1.33087	-0.177813	0.20867	0.843057	0.0286916	59.2979		3167.41	0.0550958	0.997323	0.224412	0.20276	0.981723	80	1800
03:58.6	3838.57	0.135648	-1.32961	-0.177398	0.208795	0.841841	0.0287616	59.2811		3197.03	0.0566505	0.998274	0.225992	0.18833	0.986508	80	1800
04:28.6	3868.57	0.136905	-1.32851	-0.177335	0.208478	0.841087	0.0287697	59.3097		3227.04	0.0568863	0.995866	0.227381	0.194899	0.987061	80	1800
04:58.5	3898.54	0.13492	-1.32794	-0.176928	0.208407	0.839262	0.0286674	59.3406		3257.01	0.0584097	0.995324	0.2281	0.184524	0.980067	80	1800
05:28.4	3928.38	0.137699	-1.32591	-0.176892	0.208491	0.83912	0.0286667	59.3231		3286.85	0.0585421	0.995965	0.230658	0.19905	0.98002	80	1800
05:58.6	3958.6	0.135722	-1.32476	-0.176771	0.208342	0.839147	0.0286548	59.285		3317.07	0.0589976	0.99483	0.232104	0.188717	0.979207	80	1800
06:28.6	3988.59	0.137165	-1.32455	-0.176457	0.208137	0.838398	0.0286277	59.2874		3347.06	0.060172	0.993276	0.23237	0.19626	0.977352	80	1800
06:58.8	4018.8	0.135606	-1.32221	-0.175668	0.208077	0.836829	0.0286235	59.3233		3377.27	0.063122	0.992817	0.235321	0.188109	0.977065	80	1800
07:28.2	4048.22	0.136188	-1.32177	-0.175139	0.207948	0.835991	0.0284835	59.2896		3406.69	0.0651029	0.991842	0.235879	0.191155	0.967489	80	1800
07:58.5	4078.47	0.138134	-1.32075	-0.175175	0.207975	0.835579	0.0285705	59.2753		3436.94	0.0649686	0.992043	0.237159	0.201322	0.973442	80	1800
08:28.4	4108.44	0.138645	-1.31975	-0.174396	0.208076	0.834397	0.0285802	59.3103		3466.91	0.0678818	0.992815	0.238427	0.203997	0.974104	80	1800
08:58.8	4138.76	0.13862	-1.31751	-0.17476	0.208094	0.83254	0.0285353	59.2898		3497.23	0.0665225	0.992948	0.241245	0.203866	0.971032	80	1800
09:28.7	4168.72	0.135812	-1.31661	-0.173529	0.207653	0.832335	0.0285052	59.2342		3527.19	0.0711295	0.989599	0.242379	0.189189	0.968978	80	1800
09:58.6	4198.61	0.137457	-1.31513	-0.173204	0.207899	0.829527	0.0285127	59.2376		3557.08	0.0723428	0.991472	0.244248	0.197785	0.969489	80	1800
10:28.7	4228.74	0.136872	-1.31267	-0.172481	0.207754	0.82844	0.0284429	59.2577		3587.2	0.0750479	0.990367	0.247353	0.194727	0.964714	80	1800
10:58.3	4258.29	0.135956	-1.31194	-0.172289	0.207614	0.82684	0.0284379	59.2433		3616.76	0.0757697	0.989308	0.248273	0.18994	0.964377	80	1800
11:28.6	4288.58	0.137763	-1.3091	-0.171779	0.207368	0.82437	0.028442	59.2267		3647.05	0.0776749	0.987434	0.251847	0.199384	0.964652	80	1800
11:58.5	4318.49	0.139827	-1.30801	-0.171099	0.206862	0.82347	0.028407	59.177		3676.96	0.0802221	0.983598	0.253225	0.210175	0.962262	80	1800
12:28.8	4348.8	0.137885	-1.3061	-0.170462	0.206899	0.822497	0.0283428	59.1626		3707.27	0.0826052	0.983876	0.255627	0.200021	0.957872	80	1800
12:58.6	4378.58	0.139455	-1.30467	-0.169965	0.206522	0.82086	0.028282	59.1674		3737.05	0.0844633	0.981018	0.257435	0.20823	0.95371	80	1800
13:28.7	4408.66	0.141055	-1.30322	-0.169861	0.206797	0.820514	0.0282735	59.1297		3767.13	0.0848551	0.983099	0.259264	0.216591	0.95313	80	1800
13:58.5	4438.47	0.137861	-1.30214	-0.169314	0.206202	0.819133	0.0283158	59.1471		3796.94	0.0869016	0.978581	0.260621	0.199895	0.956027	80	1800
14:28.7	4468.67	0.140799	-1.30067	-0.168232	0.206441	0.816948	0.0282473	59.1606		3827.14	0.0909505	0.980396	0.262478	0.215254	0.95134	80	1800
14:58.4	4498.38	0.141121	-1.29949	-0.168465	0.205879	0.815317	0.0281078	59.1765		3856.85	0.0900784	0.976129	0.263969	0.216934	0.941803	80	1800
15:28.7	4528.69	0.140393	-1.2972	-0.168032	0.205729	0.814268	0.0281731	59.1747		3887.16	0.0916994	0.974992	0.266856	0.213133	0.946268	80	1800
15:58.5	4558.52	0.140958	-1.2957	-0.16714	0.205103	0.812949	0.0281193	59.1088		3916.99	0.0950366	0.970243	0.268749	0.216083	0.94259	80	1800
16:28.9	4588.85	0.141817	-1.29186	-0.167452	0.20558	0.813139	0.0279073	59.0546		3947.32	0.0938669	0.973859	0.273588	0.220572	0.92809	80	1800
16:58.6	4618.56	0.13969	-1.29026	-0.166836	0.205042	0.810505	0.0278752	59.1527		3977.03	0.0961722	0.969773	0.275598	0.209456	0.925898	80	1800
17:28.8	4648.8	0.140323	-1.28744	-0.165968	0.204818	0.806444	0.027745	59.4043		4007.26	0.099423	0.968074	0.279156	0.212765	0.916992	80	1800
17:58.6	4678.56	0.143075	-1.28554	-0.165633	0.203948	0.802981	0.0277757	59.6663		4037.03	0.100675	0.961469	0.28155	0.22715	0.91909	80	1800
18:28.6	4708.59	0.141593	-1.28243	-0.165044	0.203828	0.799901	0.027671	59.8524		4067.06	0.102881	0.960561	0.285475	0.219403	0.911932	80	1800
18:58.7	4738.68	0.145026	-1.2809	-0.165203	0.203101	0.798217	0.0275493	59.9416		4097.14	0.102284	0.955036	0.287406	0.237345	0.903608	80	1800
19:28.6	4768.56	0.144799	-1.2794	-0.163995	0.20271	0.798015	0.0275994	59.9194		4127.03	0.106806	0.952072	0.289296	0.236158	0.907035	80	1800
19:58.7	4798.69	0.14701	-1.27677	-0.162966	0.202698	0.796462	0.0275355	59.8694		4157.16	0.110655	0.951983	0.292601	0.247715	0.902671	80	1800
20:28.9	4828.89	0.145346	-1.27413	-0.162665	0.202526	0.794494	0.02753	59.9199		4187.36	0.111783	0.950672	0.295929	0.23902	0.902291	80	1800
20:58.6	4858.64	0.146419	-1.27376	-0.161949	0.202123	0.792718	0.0274465	59.9699		4217.1	0.114459	0.947616	0.296398	0.244629	0.896583	80	1800
21:28.9	4888.87	0.145364	-1.27158	-0.161171	0.201684	0.790161	0.0273999	60.0614		4247.34	0.117371	0.944281	0.299154	0.239111	0.893396	80	1800
21:58.7	4918.69	0.146239	-1.2703	-0.160724	0.201663	0.788444	0.0273313	60.0935		4277.16	0.119045	0.94412	0.300765	0.243687	0.888703	80	1800
22:28.7	4948.74	0.146746	-1.26865	-0.160287	0.201193	0.786722	0.0273028	60.1139		4307.21	0.120681	0.940556	0.302844	0.246338	0.886758	80	1800
22:58.7	4978.69	0.147756	-1.2665	-0.158654	0.201351	0.785069	0.0273049	60.0859		4337.16	0.12679	0.941755	0.305559	0.251614	0.886898	80	1800
23:28.9	5008.86	0.147281	-1.26429	-0.159078	0.200552	0.783451	0.0272052	60.077		4367.33	0.125203	0.935685	0.308345	0.249132	0.880082	80	1800
23:58.8	5038.81	0.147388	-1.26217	-0.157816	0.200331	0.781542	0.0271612	60.0615		4397.28	0.129926	0.93401	0.311008	0.24969	0.877074	80	1800
24:28.5	5068.55	0.146733	-1.26099	-0.157158	0.20026	0.779288	0.0271727	60.0596		4427.02	0.132389	0.933471	0.312495	0.246268	0.877862	80	1800
24:58.5	5098.48	0.148331	-1.25967	-0.156568	0.200461	0.778343	0.0270387	60.0327		4456.94	0.134595	0.934993	0.314166	0.254621	0.868697	80	1800
25:28.7	5128.68	0.149347	-1.25966	-0.155683	0.199698	0.777014	0.0270482	60.0431		4487.15	0.137907	0.929198	0.314174	0.259931	0.869342	80	1800
25:58.8	5158.78	0.15053	-1.25789	-0.154964	0.198967	0.774925	0.0269948	60.0731		4517.24	0.1406	0.923649	0.316407	0.266114	0.865692	80	1800
26:28.7	5188.68	0.151518	-1.25445	-0.154531	0.199269	0.773334	0.0270021	60.0695		4547.15	0.142218	0.925946	0.320747	0.271278	0.866194	80	1800
26:58.3	5218.28	0.15237	-1.25507	-0.153684	0.198757	0.772184	0.0268959	60.0623		4576.75	0.145388	0.92206	0.319957	0.27573	0.85893	80	1800
27:28.8	5248.84	0.150713	-1.25222	-0.152658	0.19867	0.769403	0.0269149	60.073		4607.31	0.149228	0.921393	0.323558	0.267072	0.860229	80	1800
27:58.8	5278.79	0.153394	-1.25057	-0.152091	0.198038	0.767426	0.0268655	60.0621		4637.26	0.15135	0.916597	0.325633	0.281086	0.856853	80	1800
28:28.7	5308.68	0.152756	-1.24966	-0.150993	0.197903	0.766103	0.0268335	60.047		4667.15	0.15546	0.915572	0.326782	0.277748	0.854661	80	1800
28:58.8	5338.79	0.152867	-1.24768	-0.150913	0.197549	0.76475	0.026783	60.0298		4697.26	0.15576	0.912888	0.329283	0.278328	0.851211	80	1800
29:28.8	5368.78	0.152762	-1.24529	-0.149701	0.197043	0.762428	0.0267025	60.0097		4727.25	0.160294	0.909047	0.332289	0.277781	0.845706	80	1800
29:58.5	5398.45	0.1524	-1.24452	-0.148596	0.196595	0.760292	0.0266521	60.0074		4756.92	0.164429	0.90564	0.333267	0.275889	0.842257	80	1800
30:28.8	5428.79	0.154541	-1.24369	-0.147441	0.196098	0.757817	0.0265609	59.9901		4787.26	0.168751	0.901866	0.334304	0.28708	0.836021	80	1800
30:58.8	5458.77	0.155328	-1.23979	-0.146717	0.195742	0.756253	0.0265993	59.9683		4817.23	0.17146	0.899162	0.339219	0.291195	0.838651	80	1800
31:28.9	5488.92	0.157594	-1.23832	-0.146177	0.195682	0.753462	0.0265371	59.9357		4847.39	0.173479	0.898709	0.341071	0.303035	0.834398	80	1800
31:58.6	5518.6	0.158195	-1.23521	-0.145273	0.194628	0.750843	0.0264577	59.9528		4877.07	0.176865	0.890708	0.344995	0.306177	0.828964	80	1800
32:28.6	5548.64	0.155909	-1.23464	-0.144033	0.193966	0.747832	0.0263843	59.9913		4907.1	0.181502	0.885677	0.34572	0.29423	0.823945	80	1800
32:58.4	5578.43	0.156559	-1.23228	-0.143029	0.193891	0.746046	0.0263835	59.9845		4936.9	0.185262	0.885108	0.348686	0.297628	0.823894	80	1800
33:28.6	5608.62	0.156213	-1.23011	-0.141836	0.193641	0.743083	0.0262121	59.9385		4967.08	0.189725	0.883213	0.351432	0.295819	0.812175	80	1800
33:58.8	5638.77	0.159009	-1.22889	-0.140537	0.192379	0.740729	0.0261825	59.9637		4997.23	0.194585	0.873628	0.35296	0.310435	0.810152	80	1800
34:28.8	5668.83	0.162052	-1.22677	-0.140507	0.192456	0.737197	0.026183	59.9689		5027.3	0.194698	0.874218	0.35564	0.326337	0.810186	80	1800
34:58.6	5698.64	0.161604	-1.22357	-0.138702	0.191352	0.733829	0.026047	60.0304		5057.1	0.201451	0.86583	0.359674	0.323995	0.800883	80	1800
35:28.6	5728.61	0.161406	-1.22035	-0.137385	0.190863	0.729714	0.0260341	60.0387		5087.07	0.206379	0.862117	0.363735	0.322959	0.800004	80	1800
35:58.5	5758.47	0.163581	-1.21809	-0.136108	0.189824	0.727002	0.0258856	60.077		5116.94	0.21116	0.854235	0.366585	0.334328	0.789845	80	1800
36:28.7	5788.73	0.163101	-1.21794	-0.134518	0.188813	0.724062	0.0257599	60.0713		5147.19	0.217108	0.846556	0.366775	0.331823	0.781254	80	1800
36:58.7	5818.74	0.164049	-1.21418	-0.133195	0.188543	0.720896	0.025738	60.0683		5177.21	0.22206	0.844509	0.371514	0.336778	0.779756	80	1800
37:28.9	5848.93	0.165668	-1.21208	-0.132276	0.18799	0.717774	0.0256261	60.0627		5207.4	0.225498	0.840307	0.374151	0.34524	0.772105	80	1800
37:58.9	5878.87	0.163819	-1.20829	-0.130462	0.186849	0.714147	0.0256114	60.0804		5237.33	0.232286	0.831645	0.378937	0.335574	0.771098	80	1800
38:29.0	5908.99	0.16699	-1.20733	-0.128827	0.186188	0.70981	0.0254681	60.0955		5267.46	0.238407	0.826621	0.380141	0.352145	0.761296	80	1800
38:58.4	5938.39	0.171755	-1.20288	-0.127598	0.185284	0.705813	0.0254121	60.1552		5296.85	0.243005	0.819761	0.385754	0.377053	0.757471	80	1800
39:28.8	5968.79	0.169599	-1.19912	-0.126165	0.18432	0.699777	0.0252559	60.161		5327.26	0.248366	0.812443	0.390497	0.365786	0.746788	80	1800
39:58.8	5998.84	0.173587	-1.19497	-0.123581	0.182974	0.695694	0.0251899	60.1214		5357.31	0.258035	0.80222	0.395723	0.38663	0.742272	80	1800
40:28.7	6028.72	0.171244	-1.19342	-0.121909	0.182033	0.691728	0.0251003	60.1463		5387.19	0.264291	0.795077	0.397684	0.374381	0.736148	80	1800
40:58.7	6058.69	0.173528	-1.19158	-0.120235	0.180732	0.686625	0.0249557	60.095		5417.16	0.270557	0.785198	0.400002	0.386322	0.726262	80	1800
41:28.7	6088.74	0.179165	-1.18625	-0.117695	0.179499	0.681589	0.0249044	60.0719		5447.2	0.280062	0.775839	0.406719	0.415784	0.722752	80	1800
41:58.6	6118.6	0.180002	-1.18137	-0.115768	0.178299	0.676059	0.0246978	60.0943		5477.07	0.287272	0.766722	0.41287	0.42016	0.708625	80	1800
42:28.8	6148.81	0.182226	-1.17821	-0.11336	0.176523	0.670575	0.0246013	60.0744		5507.27	0.296283	0.753242	0.416855	0.431784	0.702028	80	1800
42:58.6	6178.64	0.183977	-1.1741	-0.11124	0.17574	0.664438	0.0245029	60.1005		5537.11	0.304217	0.747297	0.422037	0.440932	0.6953	80	1800
43:28.9	6208.87	0.187044	-1.17108	-0.107928	0.174032	0.65815	0.0243741	60.0844		5567.34	0.316611	0.734327	0.425836	0.456967	0.686488	80	1800
43:58.8	6238.78	0.188933	-1.1666	-0.10597	0.172246	0.65099	0.0241421	60.1012		5597.25	0.323938	0.720767	0.431491	0.466838	0.670625	80	1800
44:28.8	6268.8	0.190448	-1.16102	-0.102647	0.170708	0.644347	0.0239821	60.1086		5627.27	0.336371	0.709093	0.438527	0.474756	0.659686	80	1800
44:58.8	6298.85	0.1933	-1.15683	-0.0997913	0.168764	0.636418	0.0238947	60.0907		5657.32	0.347059	0.69433	0.443805	0.489664	0.653711	80	1800
45:28.8	6328.78	0.197103	-1.15122	-0.0966717	0.167189	0.628064	0.0237577	60.0569		5687.25	0.358733	0.68237	0.450876	0.509542	0.644343	80	1800
45:58.5	6358.51	0.200723	-1.14528	-0.0925649	0.164758	0.619387	0.0235146	60.0738		5716.98	0.3741	0.663912	0.45836	0.52846	0.627714	80	1800
46:28.8	6388.79	0.204175	-1.13932	-0.0891761	0.162828	0.610578	0.02335	60.0552		5747.26	0.386781	0.649257	0.465876	0.546507	0.616464	80	1800
46:58.7	6418.7	0.209631	-1.13292	-0.085488	0.160312	0.601127	0.0230294	60.0442		5777.17	0.400583	0.630155	0.473947	0.575021	0.59454	80	1800
47:28.7	6448.75	0.211014	-1.12628	-0.0811153	0.158023	0.589509	0.0227835	60.0281		5807.21	0.416946	0.612774	0.482317	0.582251	0.577725	80	1800
47:58.7	6478.66	0.216468	-1.11856	-0.076655	0.155265	0.579138	0.0226324	60.0564		5837.13	0.433636	0.591837	0.492051	0.610758	0.56739	80	1800
48:28.5	6508.49	0.219018	-1.11056	-0.0720654	0.152957	0.566996	0.0223554	60.0816		5866.96	0.450811	0.574313	0.502129	0.624086	0.54845	80	1800
48:58.9	6538.93	0.222215	-1.10224	-0.0676926	0.149982	0.554269	0.0220813	60.099		5897.4	0.467174	0.551723	0.512618	0.640793	0.52971	80	1800
49:28.7	6568.65	0.22871	-1.09174	-0.0625044	0.147418	0.541251	0.0217542	60.0931		5927.12	0.486589	0.532256	0.525853	0.674742	0.507337	80	1800
49:58.7	6598.69	0.234438	-1.084	-0.0566967	0.144404	0.5278	0.0214894	60.0907		5957.15	0.508321	0.509372	0.535612	0.704682	0.489232	80	1800
50:29.0	6629.01	0.238162	-1.07507	-0.0514673	0.141548	0.512992	0.0212594	60.0705		5987.48	0.52789	0.48769	0.546874	0.724145	0.473503	80	1800
50:59.0	6658.98	0.243065	-1.06604	-0.0449867	0.138438	0.497928	0.0209285	60.0822		6017.45	0.552141	0.464076	0.558256	0.749772	0.450878	80	1800
51:28.9	6688.94	0.2465	-1.056	-0.0391846	0.135612	0.482892	0.020566	60.132		6047.41	0.573853	0.442619	0.570917	0.767726	0.426092	80	1800
51:58.3	6718.35	0.254242	-1.04341	-0.0315702	0.131754	0.463162	0.0201154	60.101		6076.82	0.602347	0.413325	0.586788	0.808191	0.395274	80	1800
52:28.7	6748.68	0.258093	-1.03583	-0.0273542	0.128674	0.451243	0.0198947	60.0808		6107.15	0.618123	0.389938	0.596337	0.828321	0.380185	80	1800
52:58.9	6778.9	0.262497	-1.0255	-0.0211017	0.125472	0.434286	0.0195603	60.0742		6137.37	0.64152	0.36563	0.609364	0.851342	0.357323	80	1800
53:28.9	6808.94	0.265766	-1.01327	-0.0151702	0.122288	0.418077	0.0192914	60.0782		6167.41	0.663716	0.341457	0.624785	0.868428	0.338934	80	1800
53:59.1	6839.08	0.270261	-1.00342	-0.00939843	0.119311	0.40123	0.0188616	60.108		6197.55	0.685315	0.318847	0.637202	0.89192	0.309544	80	1800
54:28.8	6868.85	0.273848	-0.992226	-0.00329938	0.115938	0.385342	0.0185632	60.1161		6227.32	0.708138	0.29324	0.651308	0.910671	0.289134	80	1800
54:58.9	6898.88	0.276961	-0.983943	0.00336741	0.113195	0.369543	0.0182548	60.133		6257.35	0.733085	0.272415	0.661749	0.926942	0.268046	80	1800
55:28.7	6928.66	0.279929	-0.974211	0.00864429	0.109899	0.354116	0.0179483	60.1495		6287.13	0.752832	0.247385	0.674017	0.942456	0.247094	80	1800
55:59.0	6958.98	0.283382	-0.963316	0.0139976	0.107267	0.339097	0.0176686	60.1596		6317.45	0.772864	0.227406	0.687752	0.9605	0.227962	80	1800
56:28.6	6988.61	0.284128	-0.955645	0.0193165	0.104163	0.3241	0.0173429	60.1663		6347.08	0.792768	0.203835	0.697422	0.964402	0.20569	80	1800
56:58.7	7018.75	0.285805	-0.947929	0.0237755	0.102708	0.311323	0.0170206	60.1961		6377.21	0.809454	0.192792	0.707149	0.973168	0.183657	80	1800
57:29.0	7049.03	0.288003	-0.941241	0.0285053	0.10019	0.298117	0.0168381	60.2225		6407.5	0.827153	0.173669	0.71558	0.984653	0.171173	80	1800
57:58.6	7078.64	0.287865	-0.93227	0.0332845	0.0979166	0.286782	0.0165296	60.2014		6437.11	0.845037	0.15641	0.726889	0.983935	0.150077	80	1800
58:28.5	7108.54	0.28866	-0.927508	0.0368028	0.0962299	0.275213	0.0163534	60.2203		6467.01	0.858202	0.143604	0.732892	0.988086	0.138028	80	1800
58:58.7	7138.74	0.289317	-0.920995	0.0407964	0.0942061	0.264412	0.0161365	60.1873		6497.21	0.873147	0.128238	0.741103	0.991523	0.123201	80	1800
59:28.7	7168.72	0.290939	-0.914811	0.0442624	0.0921261	0.25461	0.0160199	60.1943		6527.19	0.886117	0.112445	0.748898	1	0.115225	80	1800
59:58.8	7198.83	0.287565	-0.911424	0.0467059	0.0904869	0.246566	0.0158449	60.2533		6557.3	0.895261	0.099999	0.753168	0.982366	0.103261	80	1800
00:28.9	7228.88	0.284299	-0.905613	0.0496979	0.0892505	0.238089	0.0156844	60.289		6587.34	0.906457	0.0906117	0.760493	0.965293	0.0922863	80	1800
00:59.2	7259.22	0.284805	-0.90358	0.0524925	0.087328	0.229892	0.015548	60.3039		6617.69	0.916914	0.0760148	0.763056	0.96794	0.0829571	80	1800
01:28.6	7288.56	0.283209	-0.898225	0.0546764	0.0868515	0.223446	0.0154615	60.3152		6647.02	0.925087	0.0723969	0.769807	0.959599	0.0770416	80	1800
01:59.1	7319.07	0.280599	-0.895383	0.0572311	0.0856671	0.216503	0.0152935	60.2822		6677.54	0.934646	0.0634039	0.773389	0.945953	0.0655518	80	1800
02:28.8	7348.78	0.279872	-0.89231	0.0594226	0.0851503	0.211057	0.0152157	60.2502		6707.25	0.942847	0.0594803	0.777263	0.942157	0.0602355	80	1800
02:59.2	7379.15	0.276161	-0.888763	0.061026	0.0842247	0.205978	0.0150881	60.2288		6737.62	0.948847	0.0524524	0.781735	0.922758	0.0515116	80	1800
03:28.9	7408.9	0.276191	-0.886524	0.0633815	0.0829714	0.200669	0.0150444	60.2449		6767.36	0.957662	0.0429363	0.784557	0.922918	0.0485192	80	1800
03:59.0	7439	0.27355	-0.885118	0.0639082	0.0828584	0.195164	0.0149321	60.2395		6797.47	0.959633	0.0420786	0.786329	0.909111	0.0408419	80	1800
04:28.9	7468.89	0.269261	-0.882777	0.0662091	0.0817564	0.191085	0.014881	60.2191		6827.36	0.968243	0.0337117	0.789281	0.886696	0.0373451	80	1800
04:58.9	7498.87	0.266679	-0.880461	0.0670971	0.0816409	0.187178	0.0147349	60.2245		6857.34	0.971566	0.0328342	0.7922	0.873197	0.0273583	80	1800
05:28.8	7528.79	0.265688	-0.879286	0.0682991	0.0806769	0.184241	0.0146459	60.2575		6887.26	0.976064	0.0255149	0.793681	0.868018	0.0212733	80	1800
05:58.9	7558.92	0.258305	-0.878418	0.0699974	0.0802632	0.180732	0.0146129	60.2983		6917.38	0.982419	0.0223738	0.794776	0.829428	0.0190129	80	1800
06:28.8	7588.83	0.2595	-0.877636	0.0700178	0.0797844	0.178623	0.0145575	60.257		6947.29	0.982495	0.0187385	0.795761	0.835673	0.0152229	80	1800
06:59.0	7618.99	0.258409	-0.876997	0.0710342	0.0796102	0.175908	0.0145398	60.2866		6977.46	0.986298	0.0174159	0.796567	0.829972	0.0140129	80	1800
07:28.8	7648.79	0.251755	-0.8755	0.0723374	0.079438	0.174473	0.0145061	60.1904		7007.26	0.991175	0.0161083	0.798454	0.795195	0.0117086	80	1800
07:59.1	7679.15	0.249402	-0.875592	0.0723529	0.0785263	0.17248	0.0144725	60.1673		7037.62	0.991233	0.00918636	0.798338	0.782893	0.00941503	80	1800
08:28.8	7708.82	0.245395	-0.875989	0.0732807	0.0787292	0.171885	0.0144708	60.1784		7067.29	0.994705	0.0107268	0.797837	0.761951	0.00929434	80	1800
08:58.7	7738.75	0.245192	-0.874274	0.0736515	0.0789456	0.170581	0.0144212	60.1874		7097.22	0.996093	0.01237	0.8	0.76089	0.00590472	80	1800
09:29.0	7768.97	0.240322	-0.876092	0.0740293	0.0790227	0.169621	0.0144473	60.212		7127.44	0.997507	0.0129555	0.797707	0.735436	0.00768713	80	1800
09:59.2	7799.19	0.237731	-0.874689	0.0742335	0.0790136	0.168448	0.0144515	60.2		7157.65	0.998271	0.0128863	0.799477	0.721895	0.00798027	80	1800
10:28.6	7828.64	0.235183	-0.875286	0.0746396	0.0786332	0.168517	0.0144319	60.2179		7187.11	0.99979	0.00999837	0.798724	0.708579	0.00663892	80	1800
10:58.9	7858.89	0.230073	-0.875552	0.074257	0.0787348	0.168283	0.0144285	60.1971		7217.35	0.998358	0.0107695	0.798388	0.681866	0.00640383	80	1800
11:28.9	7888.85	0.228768	-0.876877	0.0741723	0.0796689	0.168117	0.0143593	60.2275		7247.32	0.998041	0.0178617	0.796719	0.675048	0.00167389	80	1800
11:59.0	7919.04	0.227131	-0.876332	0.0746957	0.079368	0.168252	0.0143846	60.2372		7277.51	1	0.0155774	0.797405	0.66649	0.0034022	80	1800
12:28.7	7948.7	0.223327	-0.878432	0.0742903	0.079514	0.168868	0.0143348	60.2616		7307.17	0.998483	0.0166855	0.794758	0.646609	0	80	1800
12:59.2	7979.2	0.222231	-0.878831	0.0746685	0.0799352	0.168857	0.0144081	60.281		7337.67	0.999898	0.0198838	0.794255	0.640877	0.00500702	80	1800
13:28.9	8008.91	0.220791	-0.880129	0.0722583	0.0782402	0.166604	0.0146155	60.1909		7367.38	0.990879	0.00701418	0.792619	0.633354	0.0191916	80	1800
13:59.1	8039.15	0.217016	-0.879594	0.0730796	0.0773164	0.170857	0.0146994	60.0077		7397.61	0.993953	0	0.793293	0.613624	0.0249313	80	1800
14:29.0	8068.97	0.215881	-0.880351	0.0730244	0.0774523	0.171002	0.0146756	60.1114		7427.44	0.993746	0.00103169	0.792339	0.607688	0.0233027	80	1800
14:59.0	8099.03	0.214821	-0.882383	0.0729721	0.0776931	0.171065	0.0145895	60.2544		7457.49	0.99355	0.00286047	0.789777	0.60215	0.0174145	80	1800
15:29.0	8129.03	0.215374	-0.881781	0.0724194	0.0784879	0.170548	0.014644	60.4095		7487.5	0.991482	0.00889465	0.790536	0.605039	0.0211406	80	1800
15:59.1	8159.11	0.211269	-0.883771	0.0720741	0.0784922	0.170374	0.0146092	60.5925		7517.58	0.99019	0.00892738	0.788028	0.583583	0.0187606	80	1800
16:28.7	8188.71	0.20841	-0.884197	0.0719129	0.0788232	0.170228	0.0145692	60.7562		7547.18	0.989587	0.011441	0.787491	0.568643	0.0160234	80	1800
16:59.0	8218.98	0.205075	-0.885097	0.0717824	0.0791679	0.170845	0.0146362	60.8656		7577.45	0.989098	0.0140578	0.786356	0.551209	0.02061	80	1800
17:28.9	8248.89	0.20294	-0.886534	0.0714549	0.0799704	0.171413	0.0145533	60.9931		7607.36	0.987873	0.0201513	0.784545	0.54005	0.014942	80	1800
17:59.1	8279.14	0.202625	-0.888087	0.0707974	0.0799214	0.171476	0.0145475	61.1232		7637.61	0.985413	0.0197786	0.782587	0.538404	0.0145453	80	1800
18:29.3	8309.3	0.200403	-0.88811	0.0700769	0.0800524	0.172714	0.0145336	61.2333		7667.76	0.982716	0.0207739	0.782557	0.526791	0.013593	80	1800
18:58.7	8338.72	0.198071	-0.888901	0.0699052	0.0803716	0.173737	0.0145724	61.2242		7697.19	0.982074	0.0231973	0.78156	0.5146	0.0162435	80	1800
19:28.8	8368.81	0.195454	-0.890478	0.0693998	0.0804624	0.174663	0.0146314	61.325		7727.28	0.980183	0.0238862	0.779573	0.500921	0.0202777	80	1800
19:59.2	8399.22	0.198	-0.892307	0.0692542	0.0811624	0.176121	0.0145779	61.4024		7757.69	0.979638	0.0292016	0.777266	0.514227	0.0166234	80	1800
20:29.0	8428.97	0.194764	-0.894677	0.0678865	0.0814487	0.176991	0.0146261	61.4866		7787.44	0.97452	0.0313754	0.77428	0.497314	0.0199182	80	1800
20:58.8	8458.81	0.191213	-0.895049	0.067599	0.0818148	0.178218	0.0145965	61.5643		7817.27	0.973444	0.0341545	0.77381	0.478755	0.0178916	80	1800
21:29.0	8489.01	0.190038	-0.896435	0.0672078	0.082026	0.179202	0.0145948	61.6222		7847.48	0.97198	0.0357588	0.772063	0.472615	0.0177798	80	1800
21:58.8	8518.78	0.189551	-0.897613	0.066508	0.0825137	0.180455	0.0146798	61.7094		7877.24	0.969361	0.0394615	0.770579	0.470068	0.023587	80	1800
22:29.2	8549.19	0.186793	-0.899851	0.0660685	0.0829	0.182041	0.0147373	61.7386		7907.66	0.967717	0.0423943	0.767757	0.455655	0.0275178	80	1800
22:58.6	8578.56	0.184629	-0.900741	0.0653892	0.0838245	0.183568	0.0147075	61.8116		7937.03	0.965175	0.049414	0.766635	0.44434	0.025484	80	1800
23:29.0	8608.96	0.184021	-0.902641	0.0647411	0.0839624	0.185084	0.0147289	61.8907		7967.43	0.962749	0.0504611	0.76424	0.441164	0.0269435	80	1800
23:58.9	8638.88	0.181394	-0.903904	0.0643572	0.084352	0.187561	0.0148033	61.9566		7997.35	0.961313	0.0534188	0.762647	0.427433	0.032034	80	1800
24:29.2	8669.2	0.179656	-0.904756	0.0637869	0.084761	0.190525	0.0148289	61.9785		8027.67	0.959179	0.0565246	0.761573	0.418352	0.0337854	80	1800
24:59.1	8699.14	0.177484	-0.907239	0.0633164	0.0847401	0.192118	0.0149583	61.9799		8057.6	0.957418	0.0563654	0.758444	0.407	0.0426316	80	1800
25:28.9	8728.9	0.177842	-0.911386	0.0626	0.0854866	0.194734	0.01492	61.9566		8087.37	0.954737	0.0620337	0.753216	0.40887	0.0400108	80	1800
25:59.2	8759.22	0.176862	-0.911945	0.06176	0.0861949	0.196956	0.0150186	61.9479		8117.69	0.951594	0.0674114	0.752511	0.403747	0.0467591	80	1800
26:28.5	8788.53	0.175913	-0.913526	0.0616301	0.0863938	0.199474	0.0151025	61.9529		8147	0.951108	0.0689213	0.750518	0.398787	0.0524905	80	1800
26:59.5	8819.47	0.171317	-0.916392	0.0609038	0.0867424	0.202374	0.0150861	61.9588		8177.93	0.94839	0.0715687	0.746905	0.374765	0.0513727	80	1800
27:28.8	8848.8	0.172031	-0.916174	0.0597328	0.0875023	0.204046	0.0151848	61.9181		8207.27	0.944008	0.0773383	0.747179	0.378496	0.0581188	80	1800
27:59.5	8879.45	0.171953	-0.918807	0.0593419	0.087811	0.207048	0.0151922	61.9132		8237.92	0.942545	0.0796818	0.74386	0.378089	0.0586276	80	1800
28:29.1	8909.06	0.169085	-0.920703	0.0583242	0.0882307	0.208956	0.015222	61.8824		8267.52	0.938737	0.0828685	0.74147	0.363097	0.060666	80	1800
28:59.2	8939.24	0.167829	-0.923815	0.058067	0.0889655	0.212216	0.0153367	61.8866		8297.7	0.937775	0.0884479	0.737548	0.356532	0.0685061	80	1800
29:29.0	8969.05	0.168919	-0.925147	0.0573124	0.0894057	0.213943	0.0153031	61.921		8327.51	0.934951	0.0917898	0.735868	0.362232	0.066207	80	1800
29:59.0	8999.04	0.165076	-0.926455	0.0566983	0.0899596	0.216225	0.0153637	61.9362		8357.51	0.932653	0.0959956	0.73422	0.342142	0.0703518	80	1800
30:29.1	9029.09	0.163915	-0.928305	0.0565097	0.0899975	0.217914	0.0154797	61.9594		8387.56	0.931947	0.0962834	0.731887	0.336077	0.0782882	80	1800
30:59.1	9059.06	0.164395	-0.92999	0.0554182	0.0910173	0.21999	0.0154024	61.9266		8417.53	0.927862	0.104026	0.729763	0.338586	0.0730016	80	1800
31:29.3	9089.34	0.162737	-0.932458	0.0544927	0.0910835	0.223378	0.0155059	61.8812		8447.81	0.924399	0.104529	0.726651	0.32992	0.0800796	80	1800
31:58.5	9118.54	0.163858	-0.934511	0.054236	0.0911015	0.225704	0.0155917	61.8812		8477.01	0.923439	0.104665	0.724064	0.335779	0.085948	80	1800
32:29.3	9149.29	0.162755	-0.935894	0.0542065	0.0920143	0.227454	0.0156333	61.8653		8507.76	0.923328	0.111597	0.72232	0.330011	0.0887922	80	1800
32:59.1	9179.1	0.1607	-0.937174	0.0529883	0.0925765	0.229662	0.015665	61.8528		8537.57	0.91877	0.115865	0.720707	0.31927	0.0909554	80	1800
33:29.2	9209.21	0.160925	-0.93812	0.0525817	0.0925	0.232009	0.0156969	61.7612		8567.68	0.917248	0.115284	0.719514	0.320449	0.0931362	80	1800
33:58.8	9238.83	0.158538	-0.939575	0.0517688	0.0932946	0.234565	0.0158108	61.8066		8597.3	0.914206	0.121317	0.71768	0.30797	0.100926	80	1800
34:29.2	9269.23	0.156503	-0.941259	0.0515138	0.0938653	0.237601	0.0158297	61.7497		8627.69	0.913252	0.12565	0.715557	0.297334	0.102219	80	1800
34:59.3	9299.27	0.156683	-0.942346	0.0499836	0.0934351	0.23929	0.0158558	61.7886		8657.74	0.907526	0.122383	0.714187	0.298273	0.104005	80	1800
35:29.2	9329.16	0.155836	-0.944346	0.0498393	0.0939191	0.239821	0.0158771	61.84		8687.62	0.906986	0.126058	0.711666	0.293846	0.105458	80	1800
35:59.1	9359.12	0.153118	-0.944638	0.0493926	0.0942241	0.241941	0.0159142	61.8521		8717.58	0.905314	0.128374	0.711297	0.279643	0.107995	80	1800
36:29.3	9389.33	0.155261	-0.944915	0.0488009	0.0944221	0.24367	0.0160013	61.8806		8747.79	0.9031	0.129878	0.710949	0.290845	0.113952	80	1800
36:59.1	9419.12	0.152833	-0.945634	0.0481665	0.0944101	0.245024	0.0159587	61.8667		8777.58	0.900726	0.129786	0.710042	0.278151	0.111043	80	1800
37:29.0	9448.99	0.153151	-0.946043	0.0477349	0.0946438	0.246469	0.0159738	61.7849		8807.46	0.899111	0.131561	0.709526	0.279816	0.11207	80	1800
37:58.7	9478.71	0.153892	-0.948218	0.0476525	0.0951874	0.248001	0.0159642	61.8279		8837.17	0.898803	0.135688	0.706784	0.283686	0.111417	80	1800
38:29.1	9509.12	0.151128	-0.947918	0.046826	0.0959642	0.24976	0.0160123	61.8292		8867.58	0.89571	0.141586	0.707163	0.26924	0.114707	80	1800
38:59.0	9539.02	0.150421	-0.949322	0.0462077	0.0955895	0.250855	0.0160869	61.869		8897.49	0.893396	0.138742	0.705393	0.265545	0.119807	80	1800
39:29.2	9569.16	0.147084	-0.950781	0.0451405	0.0962757	0.252213	0.0160789	61.8495		8927.63	0.889403	0.143952	0.703553	0.248105	0.119259	80	1800
39:59.4	9599.4	0.14714	-0.951116	0.0451519	0.0963532	0.255673	0.016142	61.8122		8957.87	0.889445	0.14454	0.703132	0.248398	0.123572	80	1800
40:29.0	9628.95	0.146524	-0.952805	0.0443488	0.0963623	0.256123	0.0161497	61.7803		8987.42	0.88644	0.144609	0.701002	0.245177	0.124101	80	1800
40:58.9	9658.94	0.145946	-0.954321	0.0440139	0.0967115	0.258696	0.0162636	61.7548		9017.41	0.885187	0.147261	0.699092	0.242153	0.131888	80	1800
41:29.2	9689.18	0.147136	-0.954402	0.0437738	0.0968379	0.260398	0.0162082	61.736		9047.65	0.884288	0.14822	0.698989	0.248373	0.1281	80	1800
41:59.1	9719.09	0.147064	-0.956145	0.0426764	0.0977633	0.262491	0.0162387	61.7469		9077.56	0.880182	0.155246	0.696792	0.247998	0.130186	80	1800
42:29.2	9749.22	0.146279	-0.957467	0.0419994	0.0976278	0.263784	0.0162748	61.7677		9107.69	0.877649	0.154218	0.695125	0.243894	0.132655	80	1800
42:59.4	9779.36	0.142098	-0.958419	0.0413538	0.0979046	0.266176	0.0163383	61.7423		9137.83	0.875233	0.156319	0.693925	0.222045	0.136999	80	1800
43:29.0	9809	0.145166	-0.959595	0.0405155	0.0981101	0.267307	0.0163453	61.7618		9167.47	0.872096	0.15788	0.692442	0.23808	0.137474	80	1800
43:59.0	9838.95	0.141549	-0.961187	0.0402839	0.0984194	0.268728	0.0163603	61.8558		9197.42	0.871229	0.160228	0.690435	0.219172	0.138501	80	1800
44:29.7	9869.66	0.141507	-0.961231	0.0389235	0.0987378	0.270534	0.0163952	61.8302		9228.12	0.866138	0.162646	0.69038	0.218956	0.140886	80	1800
44:58.8	9898.83	0.139355	-0.963814	0.0391823	0.0987327	0.27313	0.0164716	61.8543		9257.3	0.867107	0.162607	0.687124	0.207708	0.146114	80	1800
45:28.8	9928.85	0.139682	-0.964127	0.0384894	0.0988114	0.274523	0.0164779	61.8342		9287.32	0.864514	0.163204	0.686729	0.209413	0.146541	80	1800
45:59.4	9959.39	0.141866	-0.96473	0.037296	0.099258	0.276331	0.0165508	61.8521		9317.86	0.860048	0.166595	0.68597	0.22083	0.151531	80	1800
46:29.2	9989.25	0.137609	-0.966641	0.0370566	0.0990333	0.277893	0.0165857	61.8624		9347.72	0.859152	0.164889	0.683561	0.19858	0.153915	80	1800
46:58.9	10018.9	0.138608	-0.966512	0.0364231	0.0995696	0.279161	0.0166099	61.8848		9377.38	0.856782	0.168961	0.683723	0.203804	0.155571	80	1800
47:29.3	10049.3	0.137527	-0.967413	0.0359791	0.100157	0.280764	0.0166627	61.8921		9407.76	0.85512	0.173418	0.682588	0.198152	0.159178	80	1800
47:59.2	10079.2	0.138857	-0.968021	0.0352988	0.10029	0.281894	0.0166223	61.8727		9437.63	0.852574	0.174429	0.681821	0.205101	0.156417	80	1800
48:29.1	10109.1	0.136659	-0.968487	0.0350014	0.100779	0.283515	0.0167175	61.8929		9467.56	0.851462	0.178146	0.681234	0.193612	0.162927	80	1800
48:59.2	10139.2	0.134044	-0.969925	0.0336959	0.101067	0.284222	0.0167543	61.9029		9497.67	0.846576	0.180334	0.67942	0.179945	0.165446	80	1800
49:29.4	10169.4	0.136587	-0.97168	0.0339918	0.10102	0.285996	0.0167807	61.864		9527.89	0.847683	0.179971	0.677208	0.193239	0.167251	80	1800
49:59.0	10199	0.136086	-0.972079	0.0330992	0.101401	0.288174	0.0167825	61.8939		9557.5	0.844344	0.182868	0.676705	0.190618	0.167371	80	1800
50:29.0	10229	0.134875	-0.973203	0.0327396	0.101616	0.290142	0.0168486	61.9082		9587.44	0.842998	0.184501	0.675288	0.184288	0.171891	80	1800
50:58.8	10258.8	0.135293	-0.974666	0.031981	0.102459	0.291624	0.0169092	61.8961		9617.22	0.840159	0.190896	0.673443	0.186473	0.176039	80	1800
51:29.4	10289.4	0.133472	-0.975491	0.0318212	0.102162	0.29356	0.0169353	61.8457		9647.88	0.839561	0.188646	0.672403	0.176958	0.177819	80	1800
51:59.1	10319.1	0.133266	-0.976771	0.0308655	0.102685	0.295967	0.0168699	61.8336		9677.55	0.835985	0.192613	0.67079	0.175882	0.173348	80	1800
52:29.2	10349.2	0.129714	-0.977671	0.0305183	0.103742	0.29784	0.017039	61.7919		9707.68	0.834686	0.200644	0.669656	0.157316	0.18491	80	1800
52:58.9	10378.9	0.133524	-0.978326	0.030076	0.103578	0.29989	0.017064	61.787		9737.34	0.833031	0.199392	0.66883	0.17723	0.186622	80	1800
53:29.3	10409.3	0.132323	-0.979877	0.0295228	0.104127	0.301329	0.0170488	61.7578		9767.73	0.83096	0.20356	0.666875	0.170949	0.185583	80	1800
53:59.3	10439.3	0.130011	-0.98247	0.0284677	0.104474	0.303461	0.0171051	61.6317		9797.77	0.827012	0.206202	0.663607	0.158869	0.189433	80	1800
54:29.2	10469.2	0.130016	-0.981707	0.0277204	0.104254	0.305258	0.0171712	61.606		9827.65	0.824216	0.204528	0.664568	0.158894	0.193955	80	1800
54:59.3	10499.3	0.1286	-0.983547	0.0270088	0.104847	0.30665	0.0171346	61.6831		9857.72	0.821553	0.209029	0.662248	0.151493	0.191452	80	1800
55:29.4	10529.4	0.130929	-0.984448	0.026734	0.105063	0.308741	0.0172765	61.6482		9887.85	0.820524	0.210672	0.661113	0.163665	0.20115	80	1800
55:59.3	10559.3	0.128165	-0.986688	0.025988	0.10537	0.310213	0.0172621	61.6872		9917.75	0.817733	0.213005	0.658288	0.149218	0.200166	80	1800
56:29.0	10589	0.129581	-0.986914	0.0249264	0.105504	0.311973	0.01724	61.7634		9947.49	0.81376	0.214022	0.658004	0.156619	0.198654	80	1800
56:59.5	10619.5	0.127546	-0.989812	0.0246514	0.106095	0.314092	0.0172936	61.8497		9978.02	0.812731	0.218504	0.654351	0.145983	0.202321	80	1800
57:29.1	10649.1	0.125711	-0.989241	0.0247872	0.10647	0.315096	0.0173338	61.864		10007.6	0.813239	0.221353	0.65507	0.13639	0.20507	80	1800
57:59.0	10679	0.12809	-0.989726	0.0238731	0.106635	0.317077	0.0173927	61.8475		10037.4	0.809819	0.222604	0.654459	0.148826	0.209095	80	1800
58:29.5	10709.5	0.129098	-0.992481	0.0228363	0.107097	0.318908	0.0173851	61.808		10068	0.805939	0.226113	0.650986	0.154094	0.208581	80	1800
58:59.1	10739.1	0.128783	-0.9935	0.0223941	0.107322	0.320882	0.017488	61.7307		10097.5	0.804284	0.227819	0.649701	0.152446	0.215614	80	1800
59:29.4	10769.4	0.126754	-0.994777	0.0214858	0.107823	0.322269	0.0174431	61.6782		10127.9	0.800885	0.231624	0.648092	0.141842	0.212542	80	1800
59:59.1	10799.1	0.127505	-0.995821	0.0215434	0.107904	0.324347	0.0175605	61.6502		10157.6	0.801101	0.232242	0.646775	0.145769	0.220576	80	1800
00:29.0	10829	0.128267	-0.996225	0.0213273	0.107908	0.3258	0.0175553	61.7434		10187.5	0.800292	0.232275	0.646266	0.14975	0.220217	80	1800
00:59.4	10859.4	0.124647	-0.998256	0.0203961	0.108939	0.327298	0.0175668	61.762		10217.9	0.796808	0.2401	0.643706	0.130829	0.221007	80	1800
01:29.0	10889	0.125008	-0.998971	0.019805	0.108807	0.330254	0.0176374	61.7807		10247.4	0.794596	0.239097	0.642804	0.132718	0.225832	80	1800
01:59.3	10919.3	0.125119	-1.00101	0.0190089	0.109295	0.331186	0.0177202	61.7566		10277.8	0.791617	0.242801	0.640238	0.133296	0.231494	80	1800
02:29.3	10949.3	0.12402	-1.00257	0.0180906	0.110209	0.333689	0.0176879	61.7011		10307.8	0.78818	0.249746	0.63827	0.127553	0.229285	80	1800
02:59.5	10979.5	0.124897	-1.00244	0.0175961	0.109967	0.336257	0.0177683	61.7307		10338	0.78633	0.247903	0.63843	0.13214	0.234782	80	1800
03:29.2	11009.2	0.123074	-1.00399	0.0169698	0.110504	0.337347	0.0178242	61.7366		10367.7	0.783986	0.25198	0.63648	0.122611	0.238605	80	1800
03:59.5	11039.5	0.122974	-1.00557	0.0165823	0.110878	0.338873	0.0177951	61.7606		10397.9	0.782536	0.254823	0.634487	0.122084	0.236615	80	1800
04:29.1	11069.1	0.123693	-1.00636	0.0162891	0.110981	0.340383	0.0179202	61.7703		10427.6	0.781439	0.255606	0.633485	0.125844	0.245171	80	1800
04:59.1	11099.1	0.122725	-1.00867	0.0152897	0.111713	0.342769	0.0179564	61.7975		10457.6	0.777699	0.261161	0.630575	0.120782	0.247642	80	1800
05:29.6	11129.6	0.123103	-1.00905	0.0148852	0.111849	0.344596	0.0178688	61.776		10488.1	0.776186	0.262195	0.630094	0.122758	0.241651	80	1800
05:58.8	11158.8	0.124453	-1.01054	0.0141722	0.112441	0.345933	0.0179909	61.8176		10517.3	0.773518	0.266691	0.628226	0.129818	0.250004	80	1800
06:29.4	11189.4	0.122702	-1.01188	0.0136786	0.112307	0.347586	0.0180488	61.8902		10547.8	0.77167	0.265669	0.626533	0.120667	0.253964	80	1800
06:59.2	11219.2	0.121392	-1.01214	0.0132291	0.112857	0.349327	0.0179936	61.8005		10577.7	0.769988	0.269847	0.6262	0.113817	0.250187	80	1800
07:29.4	11249.4	0.122981	-1.01499	0.0131239	0.113134	0.351114	0.0180248	61.7995		10607.9	0.769594	0.271949	0.622613	0.122123	0.252323	80	1800
08:00.1	11280.1	0.123476	-1.0158	0.0119332	0.113446	0.352947	0.0181171	61.8181		10638.5	0.765139	0.274321	0.621592	0.124709	0.258636	80	1800
08:29.5	11309.5	0.120836	-1.01751	0.0107475	0.114543	0.354836	0.0181945	61.7933		10667.9	0.760702	0.282648	0.619435	0.11091	0.263925	80	1800
08:58.7	11338.7	0.1223	-1.01899	0.0109517	0.114209	0.357531	0.0181751	61.7927		10697.2	0.761466	0.280111	0.617565	0.118565	0.262602	80	1800
09:29.3	11369.3	0.123172	-1.02067	0.0101383	0.114475	0.360049	0.0182912	61.6762		10727.8	0.758422	0.282133	0.615445	0.123122	0.270537	80	1800
09:59.0	11399	0.121754	-1.02059	0.00960091	0.115296	0.362027	0.01833	61.7375		10757.5	0.756411	0.288363	0.615549	0.115711	0.273191	80	1800
10:29.5	11429.5	0.120612	-1.02169	0.00851098	0.115583	0.363454	0.0183507	61.7675		10788	0.752333	0.290546	0.61416	0.109738	0.274603	80	1800
10:59.0	11459	0.11889	-1.02362	0.00755285	0.115882	0.365876	0.0183927	61.8111		10817.5	0.748747	0.292815	0.611727	0.10074	0.277477	80	1800
11:29.4	11489.4	0.120762	-1.02615	0.00714956	0.116245	0.367568	0.0184013	61.7596		10847.8	0.747238	0.295573	0.60854	0.110523	0.278063	80	1800
11:59.2	11519.2	0.119317	-1.0268	0.00711211	0.116357	0.37001	0.018451	61.7397		10877.7	0.747098	0.296422	0.607718	0.102971	0.281467	80	1800
12:29.5	11549.5	0.118163	-1.02896	0.00591761	0.116789	0.371652	0.0184983	61.7264		10907.9	0.742628	0.299701	0.604998	0.0969394	0.284699	80	1800
12:59.2	11579.2	0.117098	-1.02929	0.00598667	0.117042	0.374419	0.0185525	61.7054		10937.7	0.742887	0.301624	0.604585	0.0913757	0.288403	80	1800
13:29.4	11609.4	0.118169	-1.03055	0.00478677	0.117777	0.376237	0.0186318	61.6425		10967.9	0.738396	0.307204	0.603	0.0969691	0.293827	80	1800
13:59.4	11639.4	0.118901	-1.03123	0.00395804	0.118383	0.378249	0.0185824	61.6648		10997.9	0.735295	0.311806	0.602141	0.100795	0.290449	80	1800
14:29.6	11669.6	0.118557	-1.03348	0.00293581	0.118552	0.380232	0.0187173	61.6411		11028	0.73147	0.313091	0.599304	0.0990013	0.299676	80	1800
14:59.1	11699.1	0.11896	-1.03378	0.00319852	0.118383	0.380904	0.0186786	61.6441		11057.5	0.732453	0.311805	0.598928	0.101108	0.297029	80	1800
15:29.6	11729.6	0.118208	-1.03532	0.00292767	0.11924	0.382851	0.0187999	61.6413		11088	0.73144	0.318315	0.596987	0.097175	0.305322	80	1800
15:59.3	11759.3	0.117563	-1.0367	0.00199896	0.119309	0.384048	0.0187837	61.6574		11117.7	0.727964	0.318834	0.595246	0.0938067	0.304217	80	1800
16:29.6	11789.6	0.118912	-1.03656	0.000633695	0.119847	0.386133	0.0187462	61.6973		11148.1	0.722855	0.322919	0.595417	0.100857	0.301649	80	1800
16:59.2	11819.2	0.116949	-1.03909	0.000577494	0.119647	0.388727	0.0188374	61.656		11177.7	0.722645	0.321405	0.592228	0.0905927	0.307886	80	1800
17:29.7	11849.7	0.118218	-1.03934	0.000188832	0.120475	0.390717	0.0189266	61.5893		11208.1	0.721191	0.327688	0.59192	0.0972277	0.313985	80	1800
17:59.2	11879.2	0.117371	-1.04017	-0.000307473	0.120454	0.391774	0.0189389	61.5653		11237.7	0.719334	0.32753	0.590873	0.0927994	0.314825	80	1800
18:29.5	11909.5	0.117129	-1.04183	-0.000782522	0.121209	0.393311	0.0189442	61.6003		11267.9	0.717556	0.333265	0.588774	0.0915342	0.315191	80	1800
18:59.4	11939.4	0.11704	-1.042	-0.00166309	0.120661	0.393932	0.0189547	61.6401		11297.8	0.714261	0.329102	0.588559	0.0910694	0.315906	80	1800
19:29.6	11969.6	0.116544	-1.04152	-0.00205504	0.121288	0.394971	0.0189686	61.6941		11328.1	0.712794	0.333861	0.589168	0.0884784	0.316862	80	1800
19:59.2	11999.2	0.113724	-1.04326	-0.00302037	0.121487	0.396037	0.018982	61.6573		11357.7	0.709182	0.335369	0.586978	0.0737371	0.317773	80	1800
20:29.3	12029.3	0.115363	-1.0449	-0.00289517	0.121986	0.398293	0.018989	61.6677		11387.7	0.70965	0.339161	0.5849	0.0823071	0.318253	80	1800
20:59.3	12059.3	0.11728	-1.04548	-0.0039108	0.122062	0.398572	0.0190779	61.6405		11417.7	0.70585	0.339741	0.584173	0.0923229	0.324335	80	1800
21:29.6	12089.6	0.115452	-1.04565	-0.0041358	0.122525	0.399739	0.0190521	61.6246		11448.1	0.705008	0.343253	0.583959	0.0827684	0.322565	80	1800
21:59.6	12119.6	0.114303	-1.04369	-0.00522517	0.12313	0.400387	0.0190547	61.637		11478	0.700931	0.347844	0.586436	0.076764	0.322748	80	1800
22:29.0	12149	0.116165	-1.04459	-0.00486287	0.123128	0.401309	0.0191558	61.5566		11507.5	0.702287	0.347829	0.585295	0.0864959	0.329663	80	1800
22:59.3	12179.3	0.116056	-1.04474	-0.00547273	0.123215	0.401828	0.019136	61.558		11537.8	0.700005	0.348491	0.585107	0.0859289	0.328304	80	1800
23:29.3	12209.3	0.113796	-1.04357	-0.00608197	0.123505	0.402603	0.0191282	61.5264		11567.7	0.697725	0.350696	0.586588	0.0741132	0.327769	80	1800
23:59.4	12239.4	0.114174	-1.0463	-0.00668619	0.123633	0.403719	0.019189	61.5683		11597.9	0.695464	0.351666	0.58314	0.07609	0.331932	80	1800
24:29.2	12269.2	0.114058	-1.04419	-0.00704753	0.123415	0.403843	0.0191682	61.6382		11627.7	0.694112	0.350013	0.585795	0.0754859	0.330505	80	1800
24:59.4	12299.4	0.113732	-1.0475	-0.00773618	0.123687	0.405207	0.0191761	61.678		11657.9	0.691535	0.352075	0.581626	0.0737827	0.331048	80	1800
25:29.1	12329.1	0.114592	-1.04828	-0.00829144	0.124164	0.406019	0.0192244	61.6762		11687.6	0.689457	0.355698	0.580647	0.0782777	0.334347	80	1800
25:59.1	12359.1	0.114129	-1.04738	-0.00930756	0.125105	0.407882	0.0192717	61.6616		11717.6	0.685655	0.362839	0.581781	0.0758561	0.337586	80	1800
26:29.2	12389.2	0.112107	-1.04945	-0.00915257	0.124797	0.408652	0.0192713	61.6401		11747.7	0.686235	0.360505	0.57917	0.0652859	0.337558	80	1800
26:59.6	12419.6	0.113214	-1.04777	-0.00921599	0.125175	0.410136	0.0192715	61.5595		11778.1	0.685997	0.363375	0.581292	0.0710749	0.33757	80	1800
27:29.6	12449.6	0.112884	-1.04963	-0.0103311	0.125153	0.410713	0.0193342	61.5584		11808	0.681825	0.363207	0.578948	0.0693471	0.341858	80	1800
27:59.4	12479.4	0.113388	-1.04993	-0.010572	0.125661	0.412357	0.019367	61.5709		11837.8	0.680923	0.367064	0.57857	0.0719824	0.3441	80	1800
28:29.2	12509.2	0.110424	-1.0506	-0.0106204	0.125889	0.413778	0.0193955	61.5727		11867.7	0.680742	0.368793	0.577719	0.0564892	0.346051	80	1800
28:59.5	12539.5	0.112401	-1.05214	-0.011688	0.126155	0.415572	0.0194259	61.554		11898	0.676747	0.370811	0.575783	0.0668226	0.348131	80	1800
29:29.5	12569.5	0.113135	-1.05189	-0.0119551	0.126697	0.416608	0.0194936	61.5403		11928	0.675748	0.374933	0.576098	0.0706595	0.352762	80	1800
29:59.5	12599.5	0.111645	-1.05236	-0.0125495	0.126859	0.418169	0.0194645	61.4853		11957.9	0.673523	0.376162	0.575503	0.0628745	0.350771	80	1800
30:29.4	12629.4	0.111349	-1.05358	-0.013672	0.126797	0.419338	0.0195059	61.4705		11987.9	0.669323	0.375685	0.57396	0.0613258	0.3536	80	1800
30:59.2	12659.2	0.113534	-1.0534	-0.0135726	0.127271	0.420298	0.0195296	61.4528		12017.7	0.669695	0.379288	0.574193	0.072743	0.355224	80	1800
31:29.7	12689.7	0.110798	-1.05397	-0.0136992	0.127675	0.420904	0.0195906	61.4361		12048.1	0.669221	0.382357	0.573466	0.058444	0.359394	80	1800
31:59.2	12719.2	0.113105	-1.05538	-0.0142976	0.127877	0.422165	0.01956	61.4453		12077.6	0.666982	0.383888	0.571694	0.0705022	0.357298	80	1800
32:29.5	12749.5	0.1121	-1.05433	-0.0148661	0.128157	0.422744	0.0195742	61.3861		12107.9	0.664854	0.386012	0.573015	0.0652492	0.358267	80	1800
32:59.0	12779	0.110509	-1.05397	-0.0155601	0.128081	0.423061	0.0195695	61.4867		12137.5	0.662257	0.385441	0.573471	0.0569327	0.35795	80	1800
33:29.4	12809.4	0.112325	-1.05514	-0.0158554	0.12822	0.423814	0.0196665	61.4309		12167.9	0.661152	0.386494	0.572003	0.0664257	0.364584	80	1800
33:59.4	12839.4	0.109846	-1.05536	-0.0159986	0.128364	0.424814	0.019688	61.4242		12197.9	0.660616	0.387588	0.571722	0.053469	0.366052	80	1800
34:29.5	12869.5	0.113355	-1.05678	-0.0172907	0.127947	0.426196	0.0196452	61.4568		12227.9	0.655781	0.384419	0.569926	0.0718083	0.363125	80	1800
34:59.4	12899.4	0.112578	-1.05701	-0.0181314	0.128561	0.427405	0.0197684	61.4832		12257.8	0.652635	0.389086	0.569635	0.0677468	0.371549	80	1800
35:29.0	12929	0.113609	-1.0573	-0.0187093	0.128759	0.428175	0.0197106	61.5086		12287.5	0.650473	0.390585	0.569271	0.0731352	0.367597	80	1800
35:59.2	12959.2	0.113174	-1.05878	-0.0192309	0.128164	0.429244	0.0198002	61.4976		12317.6	0.648521	0.386072	0.567406	0.0708662	0.373724	80	1800
36:29.5	12989.5	0.113281	-1.05772	-0.0192027	0.128894	0.429184	0.0198446	61.4808		12348	0.648626	0.391612	0.568743	0.0714245	0.376761	80	1800
36:59.4	13019.4	0.111741	-1.05947	-0.0199313	0.129151	0.430222	0.0198319	61.4482		12377.8	0.6459	0.393563	0.566535	0.0633717	0.375889	80	1800
37:29.3	13049.3	0.112758	-1.05928	-0.0206222	0.128911	0.432671	0.0198624	61.4705		12407.7	0.643314	0.391741	0.566781	0.0686888	0.37798	80	1800
37:59.6	13079.6	0.112831	-1.05905	-0.0209058	0.129424	0.433303	0.0198844	61.4822		12438.1	0.642253	0.395636	0.567073	0.069069	0.379478	80	1800
38:29.1	13109.1	0.113509	-1.06154	-0.0212472	0.129529	0.433882	0.0199197	61.4512		12467.6	0.640976	0.396436	0.563931	0.0726147	0.381898	80	1800
38:59.5	13139.5	0.111352	-1.06081	-0.0219715	0.130308	0.435506	0.0199567	61.5034		12498	0.638265	0.402346	0.564849	0.0613382	0.384427	80	1800
39:29.6	13169.6	0.112966	-1.06177	-0.0219265	0.131128	0.436484	0.0199666	61.4746		12528	0.638434	0.408573	0.563635	0.0697744	0.3851	80	1800
39:59.6	13199.6	0.11107	-1.06408	-0.0223703	0.130955	0.437872	0.0199769	61.4264		12558	0.636773	0.407257	0.560731	0.0598658	0.385806	80	1800
40:29.5	13229.5	0.113194	-1.06343	-0.0225183	0.130512	0.438661	0.0200908	61.3774		12588	0.636219	0.403893	0.561546	0.0709668	0.393595	80	1800
40:59.3	13259.3	0.11114	-1.06335	-0.0237659	0.131513	0.439698	0.0200799	61.3714		12617.8	0.631551	0.411496	0.56165	0.060231	0.392848	80	1800
41:29.6	13289.6	0.11176	-1.06424	-0.0233932	0.131606	0.44076	0.0200728	61.3982		12648.1	0.632945	0.4122	0.560525	0.0634721	0.392366	80	1800
41:59.6	13319.6	0.111202	-1.06325	-0.0243888	0.131734	0.441919	0.0201812	61.3431		12678.1	0.62922	0.413178	0.561772	0.0605588	0.399776	80	1800
42:29.8	13349.8	0.112376	-1.06343	-0.0243847	0.132202	0.44286	0.0201772	61.3999		12708.3	0.629235	0.416726	0.561545	0.0666952	0.399504	80	1800
42:59.5	13379.5	0.109692	-1.06455	-0.0248826	0.132241	0.443622	0.0201772	61.4107		12737.9	0.627372	0.417023	0.560138	0.0526643	0.399503	80	1800
43:29.6	13409.6	0.109377	-1.06591	-0.0251957	0.132646	0.445304	0.0201899	61.4113		12768.1	0.6262	0.4201	0.558415	0.0510183	0.40037	80	1800
43:59.6	13439.6	0.111151	-1.06542	-0.0255806	0.133076	0.446515	0.0201635	61.4058		12798.1	0.62476	0.42336	0.559042	0.060292	0.398565	80	1800
44:29.8	13469.8	0.111108	-1.06652	-0.0262933	0.133238	0.447742	0.0202326	61.3466		12828.2	0.622093	0.424596	0.557655	0.060066	0.403289	80	1800
44:59.3	13499.3	0.111923	-1.06802	-0.0264668	0.133447	0.448419	0.0202466	61.3758		12857.8	0.621444	0.426181	0.555757	0.0643259	0.404251	80	1800
45:29.4	13529.4	0.10959	-1.06922	-0.027361	0.13417	0.449886	0.0202674	61.4024		12887.9	0.618098	0.431673	0.554253	0.0521323	0.405669	80	1800
45:59.3	13559.3	0.109088	-1.06835	-0.0276097	0.133855	0.451041	0.0203127	61.3794		12917.8	0.617167	0.429277	0.555339	0.0495049	0.408772	80	1800
46:29.6	13589.6	0.111738	-1.07012	-0.0286909	0.133836	0.45159	0.0202993	61.3693		12948	0.613121	0.429131	0.553116	0.0633562	0.407856	80	1800
46:59.4	13619.4	0.108754	-1.07111	-0.0290762	0.134168	0.453131	0.0204222	61.4223		12977.9	0.611679	0.431657	0.55187	0.0477603	0.416259	80	1800
47:29.6	13649.6	0.111025	-1.07169	-0.0289787	0.134448	0.454076	0.0204807	61.4478		13008	0.612044	0.433781	0.55113	0.0596299	0.420255	80	1800
47:59.2	13679.2	0.111017	-1.07108	-0.0298479	0.134426	0.455363	0.0204449	61.4748		13037.7	0.608791	0.433617	0.551898	0.0595876	0.417809	80	1800
48:29.3	13709.3	0.109916	-1.07506	-0.0302923	0.135508	0.456108	0.0205358	61.5149		13067.8	0.607129	0.441828	0.546889	0.053835	0.424027	80	1800
48:59.4	13739.4	0.109469	-1.07428	-0.0312413	0.135323	0.458498	0.0205308	61.5292		13097.9	0.603577	0.440426	0.547873	0.0514969	0.423681	80	1800
49:29.6	13769.6	0.109818	-1.07439	-0.0311604	0.135623	0.459374	0.0205517	61.5264		13128	0.60388	0.442702	0.547727	0.0533241	0.425114	80	1800
49:59.8	13799.8	0.109013	-1.07514	-0.0317536	0.135795	0.460677	0.0205564	61.5087		13158.2	0.60166	0.444007	0.546787	0.049117	0.425436	80	1800
50:29.6	13829.5	0.110919	-1.07655	-0.0318187	0.136432	0.462311	0.0206226	61.5425		13188	0.601416	0.448846	0.545001	0.0590764	0.429958	80	1800
50:59.4	13859.4	0.110727	-1.07791	-0.031963	0.136548	0.463697	0.0205867	61.5389		13217.9	0.600876	0.449724	0.543289	0.0580739	0.427503	80	1800
51:29.2	13889.2	0.111169	-1.07757	-0.0328865	0.13725	0.465545	0.0206209	61.4802		13247.7	0.597421	0.455057	0.543718	0.0603853	0.429846	80	1800
[truncated: 2,198 more rows]

[truncated: 6 more sheets: e, f, g, h, i, j]
