# Supplementary material for: A catalytically active oscillator made from small organic molecules
Source: Nature. 2023 Sep 6;621(7977):87–93. doi: 10.1038/s41586-023-06310-2 (PMC10482680; doi:10.1038/s41586-023-06310-2)
Supplement: Supplementary file 8 — Source Data Fig. 5 [file 41586_2023_6310_MOESM8_ESM.xlsx]

## Sheet: a
DateTime	time_seconds	peak_1694	peak_1642	peak_784	Temp	conc_dbf	conc_pipac	conc_sali	conc_coum	conc_pohald	conc_prohduct	Events	time_corrected	peak_784_normalized
10:03.4	603.441	1.04801	-0.833487	-1.32065	54.7802								51.761	0
10:36.1	636.087	1.0466	-0.828554	-1.31814	54.7312	6.1	2.1	41.8	0.3	41.6	0.6	An offline analytic sample with ID Sample-01 was taken. Sample was added manually by iC IR	84.407	0.00289239
11:03.8	663.78	1.04541	-0.82437	-1.31601	54.689								112.1	0.00534588
12:04.0	723.99	1.03877	-0.808069	-1.30878	55.7024								172.31	0.0136676
13:04.0	784.043	1.03042	-0.792106	-1.30113	56.629								232.363	0.0224805
14:05.4	845.413	1.0216	-0.776552	-1.29541	57.1143								293.733	0.0290703
15:06.7	906.668	1.01424	-0.76134	-1.28792	57.4696								354.988	0.0376919
16:07.5	967.506	1.00346	-0.752023	-1.28046	57.5221								415.826	0.0462915
17:07.2	1027.19	0.994222	-0.738635	-1.27287	57.5658								475.51	0.0550276
18:08.2	1088.17	0.98458	-0.724266	-1.26398	57.7096								536.491	0.0652703
19:08.2	1148.18	0.974831	-0.711211	-1.25569	57.8828								596.498	0.0748189
20:09.3	1209.26	0.963961	-0.697297	-1.24733	58.0872								657.58	0.0844487
21:09.7	1269.68	0.95327	-0.683528	-1.24084	58.1782								717.997	0.0919259
22:10.5	1330.53	0.944182	-0.671032	-1.233	58.1472								778.852	0.10095
23:10.6	1390.64	0.93464	-0.659468	-1.22755	58.2295								838.961	0.107236
24:10.2	1450.17	0.925464	-0.648137	-1.2214	58.3544								898.493	0.114316
25:10.7	1510.65	0.917137	-0.637408	-1.21599	58.4102								958.973	0.120551
26:11.2	1571.18	0.908107	-0.627615	-1.21081	58.4764								1019.5	0.126515
27:11.6	1631.56	0.898897	-0.617241	-1.20492	58.5449								1079.88	0.1333
28:12.0	1692.05	0.890222	-0.607569	-1.20152	58.6148								1140.37	0.137213
29:12.9	1752.94	0.884631	-0.599913	-1.19725	58.6524								1201.26	0.142134
30:13.5	1813.45	0.878966	-0.59145	-1.19538	58.675								1261.77	0.144283
31:14.5	1874.46	0.8708	-0.582371	-1.19036	58.6415								1322.78	0.150064
32:15.9	1935.92	0.862199	-0.57332	-1.18775	58.5121								1384.24	0.153068
33:16.1	1996.13	0.853736	-0.564804	-1.18253	58.4424								1444.45	0.159084
34:16.9	2056.9	0.846016	-0.556906	-1.17864	58.3797								1505.22	0.163571
35:17.5	2117.45	0.839205	-0.548986	-1.17547	58.3756								1565.77	0.167217
36:16.8	2176.8	0.83419	-0.541868	-1.17276	58.3526								1625.12	0.170338
37:16.5	2236.47	0.828578	-0.535293	-1.17133	58.1926								1684.8	0.17199
38:17.2	2297.22	0.822662	-0.530695	-1.1698	57.8459								1745.54	0.173748
39:17.9	2357.87	0.816264	-0.525838	-1.16761	57.6595								1806.19	0.176274
40:16.7	2416.71	0.791817	-0.514562	-1.16396	57.5864								1865.03	0.180472
40:43.0	2442.99	0.795859	-0.51341	-1.16304	57.4881	25.1	14.6	41.7	-0.3	45.6	-0.2	An offline analytic sample with ID Sample-02 was taken. Sample was added manually by iC IR	1891.31	0.181538
41:17.6	2477.56	0.801177	-0.511896	-1.16182	57.3586								1925.88	0.182941
42:17.4	2537.41	0.795376	-0.507005	-1.15995	57.0934								1985.73	0.185095
43:18.5	2598.53	0.788102	-0.501065	-1.15671	56.9901								2046.85	0.188824
44:19.1	2659.06	0.780545	-0.494593	-1.15187	56.9468								2107.38	0.194397
45:20.2	2720.23	0.773936	-0.48888	-1.14862	56.8966								2168.55	0.198143
46:21.4	2781.42	0.76627	-0.481476	-1.14581	56.8662								2229.74	0.201377
47:21.6	2841.64	0.758743	-0.475451	-1.14089	56.7905								2289.96	0.207049
48:22.3	2902.3	0.751196	-0.467416	-1.13626	56.7633								2350.62	0.212384
49:21.8	2961.79	0.742636	-0.461029	-1.1318	56.7067								2410.11	0.217516
50:22.3	3022.34	0.733018	-0.45421	-1.12675	56.6627								2470.66	0.22333
51:22.3	3082.26	0.726446	-0.446274	-1.1226	56.6688								2530.58	0.228118
52:22.1	3142.08	0.71959	-0.441834	-1.11947	56.6587								2590.4	0.231723
53:22.1	3202.06	0.713481	-0.437531	-1.11667	56.6903								2650.38	0.234945
54:22.2	3262.19	0.707503	-0.430836	-1.11316	56.7198								2710.51	0.238989
55:22.4	3322.41	0.700402	-0.425617	-1.10979	56.7073								2770.73	0.242871
56:22.5	3382.5	0.688268	-0.419208	-1.10584	56.6281								2830.82	0.247421
57:21.9	3441.92	0.681829	-0.41432	-1.10362	56.6397								2890.24	0.24998
58:22.1	3502.08	0.676703	-0.409598	-1.10282	56.7178								2950.4	0.250898
59:21.9	3561.93	0.67085	-0.402909	-1.10108	56.6998								3010.25	0.252905
00:22.5	3622.49	0.66435	-0.39702	-1.09835	56.7941								3070.81	0.256044
01:22.4	3682.38	0.657742	-0.390963	-1.0965	56.9063								3130.7	0.258176
02:22.1	3742.14	0.651971	-0.386841	-1.0945	56.9379								3190.46	0.260476
03:22.1	3802.15	0.647389	-0.383615	-1.09259	56.9123								3250.47	0.262679
04:23.7	3863.71	0.643182	-0.378621	-1.08997	56.9222								3312.03	0.265698
05:23.4	3923.43	0.637513	-0.374227	-1.0863	56.9081								3371.75	0.269923
06:23.0	3983.01	0.630146	-0.367788	-1.08359	56.7821								3431.33	0.273041
07:23.8	4043.81	0.620797	-0.361606	-1.0791	56.7353								3492.13	0.278211
08:23.3	4103.31	0.612418	-0.354937	-1.0748	56.748								3551.63	0.283175
09:23.1	4163.06	0.603682	-0.347492	-1.06929	56.8121								3611.38	0.289512
10:25.0	4225	0.59036	-0.339129	-1.0622	56.7994								3673.32	0.297678
10:37.8	4237.82	0.586996	-0.337135	-1.06066	56.7881	30.6	30.8	42.6	7.6	50.6	0.5	An offline analytic sample with ID Sample-03 was taken. Sample was added manually by iC IR	3686.14	0.29946
11:26.6	4286.63	0.574189	-0.32954	-1.05476	56.745								3734.95	0.306246
12:26.5	4346.51	0.55313	-0.317506	-1.04549	56.6345								3794.83	0.316924
13:26.2	4406.23	0.529217	-0.305436	-1.03404	56.5604								3854.55	0.33012
14:26.7	4466.74	0.495672	-0.290097	-1.01823	56.5976								3915.06	0.348321
15:27.4	4527.38	0.45257	-0.271996	-0.993099	56.6853								3975.7	0.377273
16:27.4	4587.38	0.387789	-0.248656	-0.956711	56.6662								4035.7	0.419185
17:27.6	4647.59	0.292677	-0.220129	-0.901641	56.6341								4095.91	0.482615
18:27.8	4707.78	0.150624	-0.178193	-0.819538	56.5985								4156.1	0.577182
19:27.0	4766.98	-0.0298805	-0.110229	-0.716197	56.5182								4215.3	0.696211
20:27.8	4827.81	-0.218715	-0.010914	-0.619319	56.4773								4276.13	0.807795
21:27.4	4887.38	-0.377076	0.106304	-0.547864	56.4962								4335.7	0.890098
22:27.7	4947.71	-0.494549	0.224238	-0.503026	56.5113								4396.03	0.941743
23:28.2	5008.18	-0.571501	0.324412	-0.476449	56.5414								4456.49	0.972354
24:28.0	5068.02	-0.62002	0.404104	-0.461172	56.6085								4516.34	0.98995
25:28.2	5128.15	-0.648758	0.464784	-0.455626	56.7067								4576.47	0.996338
26:28.2	5188.21	-0.666745	0.512182	-0.452447	56.7069								4636.53	1
27:28.6	5248.61	-0.67474	0.549374	-0.455407	56.6578								4696.93	0.99659
28:28.2	5308.17	-0.677548	0.576484	-0.457701	56.6508								4756.49	0.993948
29:30.0	5370	-0.677685	0.598802	-0.459619	56.5791								4818.32	0.991739
30:30.1	5430.08	-0.674749	0.613791	-0.462507	56.6121								4878.4	0.988413
31:30.4	5490.41	-0.665742	0.614249	-0.471418	56.3849								4938.73	0.978149
32:30.9	5550.86	-0.658187	0.622438	-0.47639	56.9556								4999.18	0.972422
33:30.9	5610.93	-0.65188	0.629088	-0.480913	57.3375								5059.25	0.967213
34:31.1	5671.06	-0.640351	0.632129	-0.486622	57.5886								5119.38	0.960637
35:30.6	5730.56	-0.62967	0.632351	-0.491357	57.7268								5178.88	0.955183
36:31.0	5791.05	-0.620873	0.637512	-0.494074	57.8435								5239.36	0.952054
37:30.5	5850.49	-0.609368	0.637166	-0.497737	57.9484								5298.81	0.947834
38:30.8	5910.78	-0.598988	0.634376	-0.498582	57.9884								5359.1	0.946861
39:31.3	5971.26	-0.594899	0.635378	-0.497865	58.0781								5419.58	0.947687
40:21.4	6021.36	-0.588092	0.634521	-0.500574	58.1354	105.2	105.4	5.4	45.9	48.7	0.2	An offline analytic sample with ID Sample-04 was taken. Sample was added manually by iC IR	5469.68	0.944567
40:31.5	6031.5	-0.586715	0.634347	-0.501122	58.147								5479.82	0.943935
41:32.0	6091.97	-0.575383	0.629124	-0.505434	58.0233								5540.29	0.938969
42:31.9	6151.86	-0.561979	0.624635	-0.511035	57.998								5600.18	0.932517
43:31.4	6211.42	-0.549176	0.615761	-0.517451	58.0486								5659.74	0.925127
44:31.9	6271.93	-0.543299	0.613509	-0.519569	58.0184								5720.25	0.922688
45:31.5	6331.54	-0.531759	0.608735	-0.522623	58.0414								5779.86	0.919171
46:31.4	6391.38	-0.521521	0.60335	-0.525464	58.0116								5839.7	0.915898
47:31.7	6451.67	-0.510759	0.59516	-0.530068	58.047								5899.99	0.910595
48:32.2	6512.16	-0.498454	0.589505	-0.53312	58.021								5960.48	0.90708
49:33.2	6573.19	-0.484854	0.580344	-0.539214	58.066								6021.51	0.900061
50:33.2	6633.16	-0.469227	0.57034	-0.546312	58.0638								6081.48	0.891885
51:32.6	6692.59	-0.452548	0.56277	-0.553283	58.0692								6140.91	0.883856
52:32.7	6752.7	-0.4337	0.554261	-0.562358	58.0694								6201.02	0.873403
53:33.3	6813.32	-0.41548	0.544032	-0.571797	58.097								6261.64	0.862532
54:33.5	6873.55	-0.399102	0.530529	-0.581144	58.1932								6321.87	0.851766
55:33.0	6933.05	-0.381758	0.518552	-0.58931	58.2212								6381.37	0.84236
56:33.1	6993.1	-0.364229	0.506448	-0.597227	58.2192								6441.42	0.833241
57:33.9	7053.92	-0.342588	0.48983	-0.607737	58.2807								6502.24	0.821136
58:34.0	7113.99	-0.326172	0.4787	-0.61582	58.2565								6562.31	0.811825
59:33.5	7173.51	-0.316046	0.470715	-0.620131	58.2472								6621.83	0.80686
00:32.9	7232.9	-0.299459	0.45755	-0.627769	58.2299								6681.22	0.798063
01:33.8	7293.84	-0.284539	0.446903	-0.634857	58.1839								6742.16	0.789899
02:34.3	7354.29	-0.269256	0.435661	-0.642212	58.1277								6802.61	0.781427
03:34.4	7414.37	-0.254009	0.422647	-0.651118	58.1375								6862.69	0.77117
04:34.2	7474.19	-0.241705	0.413566	-0.657541	58.1367								6922.51	0.763771
05:34.7	7534.75	-0.230454	0.403138	-0.661808	58.145								6983.07	0.758856
06:34.6	7594.63	-0.221605	0.395117	-0.666208	58.0618								7042.95	0.753789
07:34.7	7654.7	-0.207983	0.386005	-0.671375	58.0831								7103.02	0.747837
08:34.0	7714.03	-0.196555	0.375574	-0.677814	58.1061								7162.35	0.740421
09:34.0	7773.97	-0.18417	0.366147	-0.683602	58.1214								7222.29	0.733754
10:34.1	7834.12	-0.175248	0.357516	-0.688453	58.0821								7282.44	0.728166
10:37.3	7837.27	-0.174823	0.35715	-0.688675	58.0776	82.9	79.8	22.6	36.5	52.7	-0.3	An offline analytic sample with ID Sample-05 was taken. Sample was added manually by iC IR	7285.59	0.727911
11:34.1	7894.11	-0.167136	0.350537	-0.692676	57.9965								7342.43	0.723302
12:34.6	7954.56	-0.154748	0.342558	-0.69729	58.0764								7402.89	0.717988
13:34.4	8014.39	-0.146137	0.334227	-0.703332	58.1266								7462.71	0.711029
14:34.3	8074.33	-0.136951	0.327415	-0.705099	58.1442								7522.65	0.708993
15:34.7	8134.71	-0.131355	0.320348	-0.70796	58.1766								7583.03	0.705698
16:34.6	8194.59	-0.119173	0.311109	-0.712805	58.2742								7642.91	0.700118
17:34.6	8254.6	-0.10831	0.301191	-0.716733	58.2887								7702.92	0.695593
18:34.5	8314.53	-0.0976499	0.292987	-0.721755	58.298								7762.85	0.689809
19:34.2	8374.21	-0.0871267	0.285214	-0.725082	58.271								7822.53	0.685977
20:34.5	8434.48	-0.0785509	0.277947	-0.729896	58.1414								7882.8	0.680432
21:34.6	8494.62	-0.064792	0.269495	-0.734593	58.1283								7942.94	0.675022
22:34.5	8554.47	-0.0567682	0.261342	-0.738812	58.1438								8002.79	0.670163
23:34.7	8614.74	-0.0473993	0.253821	-0.744005	58.3111								8063.06	0.664181
24:34.9	8674.92	-0.0343042	0.244389	-0.750286	58.4572								8123.24	0.656947
25:34.8	8734.85	-0.0271386	0.236977	-0.755184	58.363								8183.17	0.651306
26:35.0	8795.03	-0.0162456	0.229477	-0.759583	58.3337								8243.35	0.646238
27:34.6	8854.6	-0.00634445	0.221354	-0.765799	58.3198								8302.92	0.639079
28:34.6	8914.55	0.00141303	0.213975	-0.769098	58.3514								8362.87	0.635279
29:35.2	8975.16	0.0112467	0.206115	-0.773052	58.3301								8423.48	0.630725
30:35.2	9035.22	0.0197283	0.199744	-0.77667	58.318								8483.54	0.626558
31:34.9	9094.86	0.0286404	0.192182	-0.78164	58.2754								8543.18	0.620834
32:35.1	9155.12	0.0394611	0.183899	-0.788087	58.277								8603.44	0.613407
33:35.3	9215.32	0.0474348	0.178134	-0.791996	58.2422								8663.64	0.608905
34:35.3	9275.29	0.0549188	0.169593	-0.798309	58.2472								8723.61	0.601633
35:34.9	9334.91	0.061545	0.163541	-0.801664	58.2875								8783.23	0.59777
36:34.1	9394.07	0.0672685	0.160663	-0.806247	58.2547								8842.39	0.592491
37:35.8	9455.82	0.075844	0.154547	-0.808454	58.2123								8904.14	0.589948
38:34.9	9514.89	0.0822335	0.147707	-0.811928	58.1922								8963.21	0.585947
39:36.1	9576.13	0.08932	0.142559	-0.815315	58.1599								9024.45	0.582046
40:10.9	9610.9	0.0924609	0.140023	-0.816795	58.1425	68.6	73.4	29.6	25.5	52.1	0.7	An offline analytic sample with ID Sample-06 was taken. Sample was added manually by iC IR	9059.22	0.580341
40:35.9	9635.94	0.0947238	0.138196	-0.817861	58.1299								9084.26	0.579113
41:36.8	9696.82	0.0988609	0.134068	-0.819862	58.0225								9145.14	0.576809
42:37.1	9757.13	0.102889	0.129779	-0.821564	58.025								9205.45	0.574849
43:37.2	9817.19	0.107484	0.12578	-0.825281	58.0238								9265.51	0.570566
44:37.3	9877.34	0.113664	0.120067	-0.826504	58.0577								9325.66	0.569158
45:36.9	9936.86	0.119143	0.117435	-0.827566	58.0631								9385.18	0.567935
46:37.1	9997.14	0.124735	0.111338	-0.830989	58.1081								9445.46	0.563993
47:37.4	10057.4	0.129873	0.105974	-0.831835	58.1164								9505.74	0.563018
48:37.6	10117.6	0.13518	0.100955	-0.835435	58.1208								9565.93	0.558871
49:37.6	10177.6	0.139622	0.0970451	-0.83907	58.0781								9625.94	0.554685
50:37.3	10237.3	0.145681	0.0907825	-0.84136	58.0688								9685.61	0.552047
51:37.8	10297.8	0.150582	0.0846191	-0.844618	58.0561								9746.12	0.548294
52:37.9	10357.9	0.157739	0.079039	-0.848562	58.0293								9806.26	0.543751
53:38.1	10418.1	0.162039	0.0752285	-0.851741	57.9678								9866.39	0.54009
54:38.0	10478	0.167453	0.0697113	-0.853907	57.9474								9926.35	0.537596
55:37.7	10537.7	0.172941	0.0630883	-0.856135	57.9295								9985.97	0.535029
56:37.6	10597.6	0.178697	0.0574656	-0.859968	57.9613								10045.9	0.530615
57:38.0	10658	0.179338	0.0551683	-0.862983	57.9865								10106.3	0.527141
58:38.2	10718.2	0.183941	0.0496386	-0.864154	57.9404								10166.5	0.525793
59:38.3	10778.3	0.19001	0.0442154	-0.867349	57.9511								10226.6	0.522113
00:37.7	10837.7	0.192902	0.0409903	-0.871386	57.9505								10286	0.517463
01:39.6	10899.6	0.200415	0.0334559	-0.874838	57.9106								10348	0.513487
02:39.5	10959.5	0.206433	0.0293602	-0.877947	57.9428								10407.9	0.509906
03:39.6	11019.6	0.207018	0.0259683	-0.880072	57.9416								10467.9	0.507458
04:39.2	11079.2	0.208477	0.0228469	-0.881976	57.9345								10527.5	0.505265
05:39.4	11139.4	0.213044	0.0192415	-0.88389	57.8789								10587.7	0.503061
06:39.9	11199.9	0.217203	0.0140609	-0.885265	57.8702								10648.2	0.501477
07:39.8	11259.8	0.219143	0.0115994	-0.887349	57.8485								10708.1	0.499077
08:40.4	11320.4	0.220277	0.00753976	-0.889438	57.8305								10768.7	0.496671
09:41.0	11381	0.224294	0.00384952	-0.889852	57.7947								10829.3	0.496193
10:22.3	11422.3	0.228717	0.00213922	-0.891013	57.7242	61.8	56.4	35	16.7	49.4	1.2	An offline analytic sample with ID Sample-07 was taken. Sample was added manually by iC IR	10870.6	0.494856
10:41.0	11441	0.230712	0.00136778	-0.891537	57.6924								10889.3	0.494253
11:41.4	11501.4	0.232181	-0.00207079	-0.892152	57.7061								10949.7	0.493545
12:41.3	11561.3	0.231921	-0.0023231	-0.892992	57.8284								11009.6	0.492577
13:41.7	11621.7	0.232985	-0.00666552	-0.893776	57.8962								11070	0.491673
14:41.9	11681.9	0.234433	-0.00825563	-0.894071	57.9357								11130.2	0.491334
15:43.0	11743	0.236159	-0.0106642	-0.893775	57.9638								11191.3	0.491675
16:44.1	11804.1	0.238734	-0.0153047	-0.895034	57.9515								11252.4	0.490225
17:43.6	11863.6	0.24492	-0.0223287	-0.898937	58.0504								11312	0.48573
18:44.4	11924.4	0.244338	-0.0260009	-0.897356	58.0361								11372.7	0.487551
19:44.3	11984.3	0.247591	-0.0278456	-0.898014	58.1851								11432.6	0.486793
20:45.2	12045.2	0.25113	-0.0315349	-0.901032	58.299								11493.5	0.483316
21:45.8	12105.8	0.25541	-0.0345187	-0.902165	58.3704								11554.1	0.482011
22:46.8	12166.8	0.258329	-0.0381986	-0.903923	58.3843								11615.1	0.479987
23:47.2	12227.2	0.261847	-0.0425609	-0.906002	58.3629								11675.6	0.477592
24:48.3	12288.3	0.263563	-0.0429564	-0.907879	58.3567								11736.6	0.47543
25:48.7	12348.7	0.266864	-0.0477606	-0.90923	58.4274								11797	0.473874
26:48.9	12408.9	0.268388	-0.0479436	-0.909067	58.4544								11857.2	0.474062
27:49.5	12469.5	0.275769	-0.0538788	-0.912674	58.5233								11917.8	0.469907
28:50.3	12530.3	0.278219	-0.0568145	-0.914248	58.4821								11978.6	0.468094
29:50.9	12590.9	0.279769	-0.0583316	-0.915833	58.421								12039.2	0.466269
30:51.0	12651	0.283178	-0.0611114	-0.918564	58.4722								12099.3	0.463123
31:51.2	12711.2	0.283852	-0.0629683	-0.918928	58.4399								12159.5	0.462703
32:51.0	12771	0.284945	-0.0653025	-0.921063	58.4788								12219.3	0.460244
33:51.3	12831.3	0.288259	-0.0688374	-0.921379	58.5016								12279.6	0.45988
34:51.7	12891.7	0.285416	-0.0679955	-0.921242	58.4556								12340	0.460038
35:51.5	12951.5	0.28769	-0.0690012	-0.921808	58.4979								12399.8	0.459387
36:52.0	13012	0.288021	-0.0713582	-0.922814	58.5087								12460.3	0.458228
37:52.2	13072.2	0.286444	-0.0721331	-0.922823	58.4931								12520.5	0.458218
38:51.9	13131.9	0.286958	-0.0752634	-0.923481	58.4583								12580.2	0.457459
39:52.9	13192.9	0.287667	-0.0741225	-0.922667	58.4855								12641.2	0.458397
40:42.6	13242.6	0.287752	-0.076508	-0.923114	58.4504	49.8	47.9	33.9	12.6	47.4	1.7	An offline analytic sample with ID Sample-08 was taken. Sample was added manually by iC IR	12691	0.457882
40:53.2	13253.2	0.28777	-0.0770149	-0.923209	58.443								12701.5	0.457773
41:52.3	13312.3	0.286334	-0.0761828	-0.922064	58.2664								12760.6	0.459091
42:53.2	13373.2	0.283877	-0.0763121	-0.920829	58.1656								12821.6	0.460514
43:52.8	13432.8	0.283878	-0.0767176	-0.919751	58.142								12881.1	0.461756
44:53.9	13493.9	0.283427	-0.0767411	-0.919378	57.9804								12942.2	0.462185
45:54.9	13554.9	0.280569	-0.0770754	-0.91883	57.9187								13003.2	0.462817
46:55.7	13615.7	0.278983	-0.0766092	-0.918311	57.9116								13064	0.463414
47:55.4	13675.4	0.278225	-0.0778999	-0.917768	57.8807								13123.7	0.464039
48:56.3	13736.3	0.277253	-0.0780765	-0.917439	57.8886								13184.6	0.464419
49:56.5	13796.5	0.275248	-0.0781161	-0.916789	57.8823								13244.9	0.465168
50:56.0	13856	0.272051	-0.076419	-0.915533	57.8432								13304.3	0.466614
51:56.7	13916.7	0.269275	-0.0764594	-0.914379	57.8243								13365	0.467943
52:56.8	13976.8	0.265161	-0.0749629	-0.911601	57.8329								13425.1	0.471143
53:56.8	14036.8	0.260782	-0.0726104	-0.910198	57.8686								13485.1	0.472759
54:57.0	14097	0.254902	-0.0695923	-0.906314	57.9002								13545.3	0.477232
55:58.1	14158.1	0.246166	-0.0666925	-0.902763	57.9646								13606.4	0.481323
56:58.2	14218.2	0.23073	-0.0618483	-0.896359	58.0337								13666.5	0.488699
57:58.3	14278.3	0.214114	-0.0542965	-0.887229	58.0464								13726.6	0.499215
58:57.9	14337.9	0.185743	-0.0457604	-0.871462	58.1131								13786.3	0.517375
59:58.3	14398.3	0.142445	-0.03231	-0.849841	58.1164								13846.6	0.542278
00:59.1	14459.1	0.0806394	-0.012284	-0.815611	58.0702								13907.4	0.581705
01:59.7	14519.7	-0.00619473	0.0156964	-0.76698	58.0803								13968.1	0.637718
03:00.7	14580.7	-0.119651	0.0572816	-0.705575	58.0998								14029	0.708445
04:00.9	14640.9	-0.245921	0.116268	-0.641018	58.1121								14089.3	0.782802
05:01.4	14701.4	-0.368164	0.189264	-0.58299	58.1303								14149.7	0.849639
06:01.9	14761.9	-0.469305	0.268577	-0.53846	58.1041								14210.2	0.90093
07:03.3	14823.3	-0.54581	0.34621	-0.506584	58.0235								14271.6	0.937644
08:05.0	14885	-0.60381	0.415541	-0.486128	57.9602								14333.3	0.961206
09:05.0	14945	-0.639407	0.471474	-0.472549	57.9243								14393.3	0.976846
10:06.6	15006.6	-0.663597	0.516466	-0.464414	57.9168								14454.9	0.986217
11:01.1	15061.1	-0.677014	0.547709	-0.459753	57.8197	104.4	92.3	1.6	45.8	46.8	-1.2	An offline analytic sample with ID Sample-09 was taken. Sample was added manually by iC IR	14509.5	0.991584
11:07.9	15067.9	-0.678688	0.551607	-0.459172	57.8076								14516.3	0.992254
12:08.0	15128	-0.686078	0.578349	-0.457252	57.6918								14576.3	0.994465
13:08.9	15188.9	-0.688255	0.597037	-0.45841	57.7573								14637.2	0.993132
14:09.4	15249.4	-0.685588	0.611209	-0.460032	57.8206								14697.7	0.991264
15:09.7	15309.7	-0.678154	0.622573	-0.464166	57.8894								14758	0.986502
16:08.6	15368.6	-0.668355	0.627971	-0.468798	57.9613								14816.9	0.981167
17:09.4	15429.4	-0.661742	0.633939	-0.472676	57.9734								14877.7	0.9767
18:08.8	15488.8	-0.647873	0.633563	-0.478276	57.993								14937.1	0.970249
19:08.9	15548.9	-0.63479	0.632753	-0.483641	58.0071								14997.2	0.96407
20:10.8	15610.8	-0.622661	0.63118	-0.488644	58.0218								15059.2	0.958308
21:10.4	15670.4	-0.610215	0.627859	-0.495048	58.0789								15118.7	0.950931
22:10.1	15730.1	-0.595697	0.623819	-0.500087	58.0966								15178.4	0.945127
23:11.8	15791.8	-0.582313	0.617692	-0.506816	58.0886								15240.2	0.937378
24:11.4	15851.4	-0.568764	0.613182	-0.512359	58.0771								15299.7	0.930992
25:11.3	15911.3	-0.555239	0.605968	-0.518653	58.0765								15359.6	0.923743
26:11.3	15971.3	-0.540449	0.600366	-0.525099	58.1								15419.6	0.916319
27:13.2	16033.2	-0.525705	0.591982	-0.532454	58.1401								15481.5	0.907847
28:13.9	16093.9	-0.50995	0.584916	-0.537865	58.1661								15542.2	0.901615
29:14.3	16154.3	-0.494908	0.576408	-0.546783	58.174								15602.6	0.891342
30:16.3	16216.3	-0.479684	0.567521	-0.5527	58.174								15664.7	0.884527
31:17.4	16277.4	-0.465403	0.559117	-0.560156	58.1033								15725.7	0.875939
32:17.9	16337.9	-0.450117	0.549267	-0.567426	58.1315								15786.2	0.867566
33:17.9	16397.9	-0.434382	0.539116	-0.573823	58.1746								15846.2	0.860198
34:18.0	16458	-0.420691	0.530395	-0.580432	58.2649								15906.3	0.852586
35:18.4	16518.4	-0.406576	0.52113	-0.586864	58.2569								15966.7	0.845177
36:19.1	16579.1	-0.390802	0.510471	-0.592493	58.277								16027.4	0.838694
37:19.6	16639.6	-0.377236	0.501502	-0.598813	58.294								16087.9	0.831414
38:21.1	16701.1	-0.365072	0.492855	-0.604157	58.3417								16149.5	0.825259
39:20.5	16760.5	-0.352917	0.48432	-0.608803	58.3333								16208.8	0.819908
40:21.7	16821.7	-0.340979	0.474781	-0.613881	58.3331								16270	0.814059
41:08.5	16868.5	-0.33156	0.467509	-0.618091	58.231	87.2	86	12.9	37.2	47.7	0.1	An offline analytic sample with ID Sample-10 was taken. Sample was added manually by iC IR	16316.8	0.80921
41:23.2	16883.2	-0.328613	0.465233	-0.619409	58.199								16331.5	0.807692
42:23.6	16943.6	-0.314799	0.456132	-0.624363	58.1081								16391.9	0.801986
43:24.3	17004.3	-0.299156	0.444136	-0.630236	58.1039								16452.6	0.795221
44:25.3	17065.3	-0.286495	0.433157	-0.636864	58.1522								16513.6	0.787587
45:26.1	17126.1	-0.271538	0.422178	-0.643761	58.1494								16574.4	0.779643
46:26.2	17186.2	-0.256434	0.411084	-0.650884	58.1597								16634.5	0.771439
47:27.0	17247	-0.242827	0.400646	-0.655867	58.1958								16695.3	0.765699
48:27.4	17307.4	-0.228816	0.389782	-0.663066	58.2151								16755.7	0.757408
49:27.0	17367	-0.214511	0.378489	-0.669914	58.2309								16815.3	0.74952
50:27.8	17427.8	-0.20259	0.368895	-0.675755	58.2962								16876.1	0.742792
51:28.9	17488.9	-0.190014	0.358583	-0.682927	58.3325								16937.2	0.734531
52:29.3	17549.3	-0.178113	0.348056	-0.687527	58.3117								16997.6	0.729233
53:29.3	17609.3	-0.166181	0.338664	-0.693799	58.3377								17057.6	0.722009
54:29.6	17669.6	-0.152631	0.327518	-0.700366	58.3147								17118	0.714445
55:29.5	17729.5	-0.14123	0.319278	-0.705323	58.2932								17177.8	0.708735
56:29.9	17789.9	-0.129851	0.309838	-0.713018	58.3357								17238.2	0.699872
57:29.6	17849.6	-0.11824	0.301182	-0.718727	58.3625								17297.9	0.693297
58:29.7	17909.7	-0.107164	0.291888	-0.724646	58.372								17358	0.68648
59:30.9	17970.9	-0.0963875	0.283011	-0.730543	58.3484								17419.2	0.679686
00:29.9	18029.9	-0.0862539	0.274325	-0.735386	58.325								17478.2	0.674109
01:32.0	18092	-0.0752608	0.265272	-0.74009	58.3272								17540.3	0.66869
02:31.7	18151.7	-0.0660582	0.258612	-0.745364	58.3625								17600	0.662616
03:32.0	18212	-0.0574514	0.25226	-0.748501	58.3508								17660.4	0.659002
04:32.1	18272.1	-0.0524358	0.245789	-0.751815	58.3901								17720.4	0.655186
05:31.1	18331.1	-0.042992	0.23711	-0.754801	58.368								17779.4	0.651747
06:32.2	18392.2	-0.0323748	0.229192	-0.760488	58.3369								17840.6	0.645196
07:32.0	18452	-0.0267473	0.221897	-0.764982	58.3301								17900.4	0.64002
08:31.9	18511.9	-0.0238544	0.221454	-0.768573	58.3284								17960.2	0.635884
09:33.2	18573.2	-0.0180205	0.215421	-0.771764	58.3309								18021.5	0.632208
10:25.8	18625.8	-0.0111428	0.210399	-0.774588	58.3218	65.2	65.6	21.8	24.5	46.9	-1.1	An offline analytic sample with ID Sample-11 was taken. Sample was added manually by iC IR	18074.1	0.628956
10:34.0	18634	-0.0100688	0.209615	-0.775029	58.3204								18082.3	0.628448
11:34.7	18694.7	-0.00304225	0.202419	-0.778522	58.2764								18143.1	0.624425
12:34.8	18754.8	0.00392646	0.19848	-0.781202	58.1158								18203.1	0.621337
13:34.7	18814.7	0.0109364	0.19252	-0.78498	57.9796								18263	0.616985
14:34.9	18874.9	0.0249643	0.186113	-0.79075	57.4385								18323.2	0.61034
15:35.0	18935	0.0347058	0.181469	-0.794668	56.8071								18383.3	0.605827
16:34.6	18994.6	0.0456601	0.172999	-0.798803	56.4066								18442.9	0.601064
17:34.7	19054.7	0.05482	0.165092	-0.802413	55.9859								18503	0.596906
18:34.2	19114.2	0.0627697	0.159291	-0.805443	55.4832								18562.6	0.593416
19:35.0	19175	0.0711743	0.152301	-0.810126	55.3561								18623.3	0.588023
20:34.4	19234.4	0.0781862	0.140252	-0.814498	56.0106								18682.7	0.582987
21:35.2	19295.2	0.0830135	0.133407	-0.819087	56.5655								18743.5	0.577701
22:35.3	19355.3	0.0905005	0.128214	-0.823678	56.9392								18803.6	0.572413
23:36.4	19416.4	0.0993401	0.123181	-0.826435	57.2757								18864.7	0.569238
24:38.0	19478	0.105575	0.116445	-0.830581	57.4574								18926.4	0.564462
25:38.0	19538	0.113947	0.111542	-0.83499	57.5317								18986.3	0.559384
26:39.3	19599.3	0.123988	0.107253	-0.840491	57.5826								19047.6	0.553048
27:38.9	19658.9	0.131538	0.102506	-0.842821	57.6289								19107.2	0.550364
28:38.9	19718.9	0.135983	0.0993392	-0.847772	57.6928								19167.2	0.544662
29:39.1	19779.1	0.141371	0.0930366	-0.850828	57.7499								19227.5	0.541141
30:39.3	19839.3	0.147842	0.0889011	-0.853786	57.7299								19287.7	0.537735
31:39.4	19899.4	0.152417	0.0851516	-0.855943	57.6989								19347.7	0.53525
32:40.6	19960.6	0.157778	0.0807072	-0.858016	57.6469								19408.9	0.532863
33:40.9	20020.9	0.163953	0.0768099	-0.860425	57.6735								19469.3	0.530087
34:41.5	20081.5	0.166829	0.0725385	-0.863008	57.6584								19529.8	0.527113
35:41.4	20141.4	0.170431	0.0710571	-0.863807	57.666								19589.8	0.526192
36:41.2	20201.2	0.172413	0.0663949	-0.865385	57.6644								19649.5	0.524375
37:42.0	20262	0.175202	0.064159	-0.865689	57.6112								19710.3	0.524024
38:43.4	20323.4	0.176869	0.0621211	-0.86525	57.5826								19771.7	0.52453
39:43.7	20383.7	0.178932	0.0599313	-0.867422	57.5687								19832.1	0.522028
40:40.0	20440	0.18194	0.0548243	-0.867631	57.5715	55.7	55.6	28.5	18.3	47.7	-0.4	An offline analytic sample with ID Sample-12 was taken. Sample was added manually by iC IR	19888.4	0.521788
40:44.8	20444.8	0.182195	0.054391	-0.867649	57.5717								19893.1	0.521767
41:45.3	20505.3	0.176088	0.0551638	-0.868922	57.4891								19953.6	0.520301
42:45.9	20565.9	0.190817	0.0496643	-0.870897	57.4636								20014.3	0.518026
43:45.8	20625.8	0.194968	0.0444335	-0.872177	57.4794								20074.1	0.516552
44:45.9	20685.9	0.201292	0.0387316	-0.874479	57.4896								20134.2	0.5139
45:47.1	20747.1	0.206115	0.0359557	-0.875963	57.4955								20195.5	0.512191
46:47.1	20807.1	0.207945	0.0320062	-0.87882	57.5497								20255.4	0.5089
47:47.0	20867	0.209307	0.0279814	-0.881651	57.6053								20315.3	0.505639
48:46.6	20926.6	0.215085	0.0232989	-0.883739	57.6118								20374.9	0.503235
49:47.0	20987	0.219241	0.0195546	-0.885898	57.5743								20435.3	0.500748
50:47.2	21047.2	0.224966	0.013625	-0.887393	57.6033								20495.6	0.499026
51:46.7	21106.7	0.228059	0.0101488	-0.889886	57.5832								20555	0.496155
52:47.5	21167.5	0.233196	0.00536889	-0.893299	57.6545								20615.8	0.492223
53:47.8	21227.8	0.238349	0.00243899	-0.895733	57.6711								20676.1	0.48942
54:48.9	21288.9	0.240734	-0.000916268	-0.899241	57.6437								20737.3	0.48538
55:49.0	21349	0.243922	-0.00350947	-0.900209	57.672								20797.4	0.484264
56:48.5	21408.5	0.24753	-0.00804907	-0.903583	57.6727								20856.8	0.480378
57:49.0	21469	0.252478	-0.0109351	-0.905647	57.6233								20917.4	0.478
58:49.1	21529.1	0.257116	-0.0152978	-0.907766	57.5794								20977.4	0.475561
59:49.4	21589.4	0.259415	-0.0179812	-0.909206	57.585								21037.8	0.473902
00:49.0	21649	0.260059	-0.0183078	-0.91075	57.5818								21097.4	0.472123
01:49.8	21709.8	0.261922	-0.0212469	-0.911246	57.6043								21158.1	0.471552
02:49.4	21769.4	0.263838	-0.0234681	-0.91286	57.5872								21217.7	0.469693
03:49.5	21829.5	0.263091	-0.0238237	-0.911685	57.5767								21277.8	0.471046
04:50.0	21890	0.261091	-0.0242186	-0.911151	57.6428								21338.3	0.471661
05:50.2	21950.2	0.261642	-0.0261992	-0.910339	57.6136								21398.6	0.472596
06:50.3	22010.3	0.259872	-0.0252065	-0.90935	57.5612								21458.6	0.473736
07:51.2	22071.2	0.255081	-0.0246477	-0.907691	57.5342								21519.5	0.475646
08:51.4	22131.4	0.252849	-0.0247437	-0.907446	57.4852								21579.7	0.475929
09:51.9	22191.9	0.251271	-0.0249953	-0.906188	57.4961								21640.3	0.477378
10:52.0	22252	0.251489	-0.0266953	-0.906037	57.5261								21700.3	0.477551
11:14.4	22274.4	0.251532	-0.0274331	-0.905908	57.4858	51.6	50.9	32.1	14.3	49.2	-0.5	An offline analytic sample with ID Sample-13 was taken. Sample was added manually by iC IR	21722.7	0.4777
11:51.6	22311.6	0.251604	-0.0286561	-0.905693	57.4189								21759.9	0.477948
12:51.6	22371.6	0.253067	-0.0292438	-0.904171	57.351								21819.9	0.479701
13:51.8	22431.8	0.254029	-0.030889	-0.904598	57.2578								21880.2	0.479209
14:51.8	22491.8	0.25166	-0.0310629	-0.903715	57.2377								21940.1	0.480227
15:52.2	22552.2	0.247974	-0.0322283	-0.903492	57.279								22000.5	0.480482
16:52.8	22612.8	0.246622	-0.0325594	-0.902646	57.2619								22061.1	0.481458
17:52.7	22672.7	0.245422	-0.0329213	-0.90262	57.2588								22121	0.481487
18:52.9	22732.9	0.243343	-0.0321799	-0.900783	57.2387								22181.2	0.483603
19:52.8	22792.8	0.239979	-0.0322609	-0.899296	57.2393								22241.1	0.485316
20:53.3	22853.3	0.235878	-0.0310523	-0.897227	57.2328								22301.6	0.487699
21:53.0	22913	0.230442	-0.0292806	-0.894116	57.2657								22361.3	0.491283
22:53.6	22973.6	0.222488	-0.0278566	-0.891295	57.2854								22421.9	0.494531
23:53.8	23033.8	0.211821	-0.0248786	-0.887154	57.2719								22482.1	0.499301
24:53.8	23093.8	0.195868	-0.0195868	-0.879228	57.2197								22542.1	0.508431
25:54.2	23154.2	0.172594	-0.0131653	-0.866218	57.2634								22602.6	0.523415
26:55.4	23215.4	0.138958	-0.00186969	-0.849464	57.4727								22663.7	0.542713
27:55.7	23275.7	0.0890581	0.0130183	-0.821991	57.5654								22724	0.574357
28:55.3	23335.3	0.0205943	0.0331534	-0.784456	57.5844								22783.6	0.617589
29:56.2	23396.2	-0.0696189	0.0643719	-0.735884	57.5277								22844.5	0.673535
30:56.9	23456.9	-0.176255	0.10665	-0.681297	57.4834								22905.2	0.736409
31:57.0	23517	-0.286845	0.165032	-0.627372	57.4443								22965.3	0.79852
32:57.7	23577.7	-0.387595	0.231473	-0.578614	57.5339								23026	0.854679
33:57.7	23637.7	-0.47274	0.301424	-0.54115	57.5247								23086.1	0.897831
34:57.3	23697.3	-0.539522	0.368642	-0.514245	57.5993								23145.6	0.92882
35:58.5	23758.5	-0.590396	0.426966	-0.4961	57.6295								23206.8	0.94972
36:58.2	23818.2	-0.624062	0.476577	-0.482453	57.6511								23266.5	0.965438
37:58.7	23878.7	-0.645611	0.517107	-0.476076	57.6169								23327	0.972783
38:58.2	23938.2	-0.659171	0.548426	-0.471868	57.5616								23386.5	0.977631
39:59.0	23999	-0.666729	0.571878	-0.471336	57.5266								23447.3	0.978244
40:18.1	24018.1	-0.66715	0.577637	-0.471616	57.4928	100.8	91	4.1	44.7	46.3	-0.5	An offline analytic sample with ID Sample-14 was taken. Sample was added manually by iC IR	23466.5	0.977921
40:59.6	24059.6	-0.668062	0.590106	-0.472223	57.4196								23507.9	0.977222
41:59.9	24119.9	-0.66126	0.598051	-0.47519	57.3534								23568.2	0.973805
43:00.0	24180	-0.654474	0.605977	-0.47815	57.3659								23628.3	0.970395
44:00.1	24240.2	-0.647685	0.613908	-0.481111	57.3419								23688.5	0.966984
44:59.9	24299.9	-0.640941	0.621785	-0.484053	57.3793								23748.2	0.963596
49:01.4	24541.4	-0.591217	0.617534	-0.506068	57.5171								23989.8	0.938239
50:02.4	24602.4	-0.577597	0.614108	-0.511769	57.5279								24050.7	0.931672
51:03.7	24663.7	-0.563041	0.607151	-0.519881	57.5475								24112.1	0.922329
52:04.5	24724.5	-0.548727	0.603923	-0.525672	57.568								24172.8	0.915658
53:03.5	24783.5	-0.53454	0.5981	-0.532732	57.6164								24231.8	0.907527
54:04.0	24844	-0.519793	0.590747	-0.53911	57.6509								24292.3	0.900181
55:05.4	24905.4	-0.506395	0.583495	-0.54694	57.7508								24353.8	0.891162
56:06.6	24966.6	-0.491494	0.575155	-0.554872	57.7973								24414.9	0.882026
57:07.5	25027.5	-0.475995	0.567885	-0.560744	57.7402								24475.9	0.875263
58:07.7	25087.7	-0.463564	0.560837	-0.566436	57.734								24536.1	0.868707
59:07.9	25147.9	-0.450665	0.553661	-0.570638	57.6786								24596.2	0.863866
00:07.9	25207.9	-0.438634	0.545596	-0.575666	57.5888								24656.2	0.858076
01:08.0	25268	-0.42687	0.538071	-0.581726	57.5844								24716.4	0.851095
02:08.5	25328.5	-0.416109	0.530903	-0.585827	57.5467								24776.8	0.846371
03:08.9	25388.9	-0.404215	0.521983	-0.58994	57.5394								24837.2	0.841635
04:08.5	25448.5	-0.393423	0.514723	-0.594737	57.5622								24896.8	0.836109
05:10.1	25510.1	-0.38149	0.50638	-0.597792	57.6174								24958.5	0.83259
06:09.8	25569.8	-0.369145	0.497289	-0.603175	57.6416								25018.1	0.826391
07:10.6	25630.6	-0.356239	0.48847	-0.606719	57.5965								25078.9	0.822308
08:10.2	25690.2	-0.342356	0.478001	-0.613022	57.6918								25138.5	0.815048
09:10.4	25750.4	-0.326711	0.468264	-0.619886	57.8035								25198.7	0.807142
10:11.0	25811	-0.311562	0.457178	-0.625475	57.8212								25259.3	0.800705
10:23.5	25823.5	-0.308723	0.454691	-0.627063	57.8016	84.2	82.7	13	35.7	47	-1.5	An offline analytic sample with ID Sample-15 was taken. Sample was added manually by iC IR	25271.8	0.798876
11:10.6	25870.6	-0.298053	0.445349	-0.633031	57.7275								25318.9	0.792002
12:11.1	25931.1	-0.285051	0.436043	-0.638117	57.6765								25379.4	0.786143
13:11.0	25991	-0.270934	0.425736	-0.6442	57.6965								25439.4	0.779137
14:10.3	26050.3	-0.25482	0.41309	-0.651264	57.6983								25498.6	0.771001
15:11.6	26111.6	-0.241205	0.402749	-0.657577	57.7001								25559.9	0.76373
16:11.8	26171.8	-0.225674	0.392372	-0.664392	57.8057								25620.2	0.75588
17:11.9	26231.9	-0.211901	0.381857	-0.671605	57.7455								25680.2	0.747572
18:11.9	26291.9	-0.197469	0.371073	-0.67756	57.6683								25740.3	0.740713
19:12.0	26352	-0.18363	0.360026	-0.684294	57.891								25800.3	0.732957
20:12.0	26412	-0.170436	0.3507	-0.690383	58.1639								25860.3	0.725944
21:12.7	26472.7	-0.158159	0.340327	-0.697304	58.2613								25921	0.717971
22:12.5	26532.5	-0.144867	0.330415	-0.704568	58.0976								25980.9	0.709605
23:12.7	26592.7	-0.133297	0.321503	-0.709447	57.8008								26041	0.703986
24:13.7	26653.7	-0.121498	0.313348	-0.715741	57.7158								26102	0.696735
25:14.3	26714.3	-0.112031	0.306367	-0.720663	57.6358								26162.6	0.691067
26:14.7	26774.7	-0.10187	0.295987	-0.725781	57.5941								26223	0.685172
27:15.2	26835.2	-0.092932	0.289996	-0.730731	57.6096								26283.5	0.67947
28:15.4	26895.4	-0.0840228	0.282991	-0.735945	57.606								26343.8	0.673465
29:15.8	26955.8	-0.0732136	0.275937	-0.740757	57.5572								26404.1	0.667922
30:16.4	27016.4	-0.065324	0.269124	-0.744454	57.5513								26464.7	0.663664
31:18.2	27078.2	-0.0590402	0.261768	-0.747485	57.5443								26526.5	0.660173
32:18.1	27138.1	-0.0511171	0.256563	-0.750489	57.4902								26586.4	0.656712
33:18.5	27198.5	-0.0450718	0.251494	-0.752569	57.4604								26646.8	0.654318
34:19.7	27259.7	-0.0380739	0.244889	-0.755537	57.4334								26708	0.650898
35:20.8	27320.8	-0.0313385	0.238671	-0.757742	57.4199								26769.1	0.648359
36:21.6	27381.6	-0.0245066	0.232748	-0.760132	57.3816								26829.9	0.645606
37:22.1	27442.1	-0.0146729	0.224698	-0.763164	57.3562								26890.4	0.642113
38:22.0	27502	-0.0067547	0.218401	-0.768449	57.3618								26950.3	0.636026
39:22.5	27562.5	0.00154976	0.212056	-0.772053	57.3234								27010.8	0.631875
40:23.9	27623.9	0.00987251	0.203455	-0.775634	57.3038								27072.2	0.627751
40:25.9	27625.9	0.0101256	0.203226	-0.775763	57.3012	67.9	66.9	21.8	25.6	49.3	0	An offline analytic sample with ID Sample-16 was taken. Sample was added manually by iC IR	27074.2	0.627602
41:24.7	27684.7	0.0177238	0.196346	-0.779647	57.2205								27133	0.623129
42:25.1	27745.1	0.0271983	0.189978	-0.783239	57.2818								27193.4	0.618991
43:25.5	27805.5	0.0354076	0.182951	-0.787257	57.308								27253.8	0.614364
44:25.9	27865.9	0.0440376	0.176133	-0.79205	57.3187								27314.2	0.608843
45:26.7	27926.7	0.0524642	0.167428	-0.79665	57.3157								27375	0.603545
46:27.0	27987	0.0611722	0.160828	-0.80053	57.332								27435.3	0.599076
47:28.4	28048.4	0.0690304	0.154883	-0.804399	57.3647								27496.7	0.594618
48:28.1	28108.1	0.0782026	0.146772	-0.809558	57.3338								27556.4	0.588677
49:29.6	28169.6	0.0854044	0.141812	-0.814543	57.3284								27617.9	0.582936
50:29.1	28229.1	0.0939131	0.134017	-0.819886	57.3121								27677.4	0.576781
51:30.1	28290.1	0.100789	0.12841	-0.823494	57.3552								27738.4	0.572625
52:31.8	28351.8	0.106955	0.121889	-0.828928	57.4467								27800.1	0.566367
53:32.4	28412.4	0.116092	0.116015	-0.832795	57.4815								27860.8	0.561912
54:32.8	28472.8	0.121391	0.110859	-0.837598	57.5146								27921.1	0.55638
55:32.3	28532.3	0.129507	0.105542	-0.840453	57.5348								27980.6	0.553092
56:33.9	28593.9	0.135184	0.101036	-0.843547	57.5414								28042.2	0.549528
57:35.2	28655.2	0.140521	0.0959339	-0.846291	57.594								28103.5	0.546368
58:36.8	28716.8	0.145873	0.0928128	-0.848077	57.5769								28165.1	0.544311
59:37.1	28777.1	0.148521	0.0897581	-0.848678	57.5799								28225.4	0.543618
00:37.6	28837.6	0.143077	0.0937601	-0.850382	57.502								28286	0.541655
01:37.9	28897.9	0.152069	0.0859305	-0.850314	57.4546								28346.3	0.541734
02:38.5	28958.5	0.154339	0.0838188	-0.851957	57.4368								28406.8	0.539841
03:39.1	29019.1	0.155414	0.0804988	-0.851754	57.4415								28467.4	0.540075
04:40.2	29080.2	0.159485	0.0776262	-0.853018	57.3963								28528.5	0.53862
05:41.8	29141.8	0.163851	0.0739757	-0.853922	57.4322								28590.1	0.537579
06:42.3	29202.3	0.168363	0.068119	-0.856296	57.4415								28650.6	0.534844
07:42.8	29262.8	0.173467	0.0640351	-0.858731	57.4138								28711.1	0.532039
08:43.7	29323.7	0.178378	0.0601468	-0.860574	57.3943								28772	0.529916
09:44.1	29384.1	0.183145	0.0559358	-0.862614	57.3697								28832.4	0.527567
10:11.8	29411.8	0.185171	0.0540977	-0.863757	57.3352	56.9	56.4	29.3	18.4	48.5	-0.4	An offline analytic sample with ID Sample-17 was taken. Sample was added manually by iC IR	28860.1	0.526251
10:44.3	29444.3	0.187555	0.0519344	-0.865102	57.2945								28892.7	0.524701
11:44.9	29504.9	0.190048	0.0489966	-0.867464	57.3371								28953.2	0.52198
12:45.3	29565.3	0.194746	0.0448875	-0.870026	57.3868								29013.6	0.519029
13:45.5	29625.5	0.198209	0.0404974	-0.872035	57.3655								29073.8	0.516716
14:45.9	29685.9	0.202823	0.0365089	-0.874044	57.5932								29134.2	0.514402
15:46.8	29746.8	0.208166	0.0335252	-0.876449	57.7212								29195.2	0.511632
16:47.2	29807.2	0.213306	0.0294839	-0.88049	57.7916								29255.5	0.506977
17:47.6	29867.6	0.219072	0.0235312	-0.881934	57.9117								29315.9	0.505313
18:48.0	29928	0.225037	0.0206787	-0.88534	57.9847								29376.3	0.50139
19:48.2	29988.2	0.229423	0.0159888	-0.888025	58.0988								29436.5	0.498297
20:49.0	30049	0.232432	0.0118101	-0.890439	58.1466								29497.3	0.495517
21:49.3	30109.3	0.238488	0.00872245	-0.894417	58.1339								29557.6	0.490935
22:50.9	30170.9	0.23991	0.00527234	-0.897515	58.1954								29619.2	0.487367
23:50.4	30230.3	0.243147	0.00214144	-0.898723	58.2565								29678.7	0.485976
24:51.9	30291.9	0.246129	-0.000895283	-0.901134	58.2267								29740.2	0.483199
25:51.7	30351.7	0.247939	-0.00263623	-0.902098	58.2164								29800	0.482089
26:52.2	30412.2	0.249239	-0.00518501	-0.903005	58.1958								29860.5	0.481044
27:52.2	30472.2	0.249536	-0.00525695	-0.90355	58.226								29920.5	0.480416
28:52.3	30532.3	0.24692	-0.00531026	-0.903561	58.2945								29980.6	0.480403
29:53.0	30593	0.246482	-0.00701511	-0.901768	58.3941								30041.3	0.482468
30:53.5	30653.5	0.246709	-0.00729461	-0.900471	58.3555								30101.8	0.483963
31:54.9	30714.9	0.246049	-0.00753602	-0.900435	58.3206								30163.2	0.484004
32:56.4	30776.4	0.24556	-0.00884566	-0.898571	58.299								30224.7	0.486151
33:56.1	30836.1	0.246821	-0.0107854	-0.897561	58.269								30284.4	0.487315
34:56.7	30896.7	0.247325	-0.0132226	-0.898795	58.2661								30345	0.485893
35:56.9	30956.9	0.245113	-0.0122759	-0.899649	58.2728								30405.2	0.484909
36:57.2	31017.2	0.244708	-0.0136552	-0.899069	58.3333								30465.5	0.485577
37:58.0	31078	0.24365	-0.0148487	-0.898324	58.4229								30526.3	0.486436
38:58.3	31138.3	0.244698	-0.0154203	-0.898304	58.4145								30586.6	0.486459
39:58.9	31198.9	0.245891	-0.0166125	-0.899597	58.4119								30647.2	0.484969
40:59.0	31259	0.246805	-0.0173568	-0.899437	58.4935								30707.3	0.485154
42:00.0	31320	0.248043	-0.0189925	-0.899948	58.5298								30768.3	0.484565
42:59.9	31379.9	0.249188	-0.0201441	-0.898993	58.5145								30828.2	0.485665
43:11.9	31391.9	0.249358	-0.0201897	-0.899104	58.5054	52.7	51.9	32.2	14.4	49	-0.1	An offline analytic sample with ID Sample-18 was taken. Sample was added manually by iC IR	30840.3	0.485537
44:00.2	31440.2	0.250042	-0.0203724	-0.899547	58.469								30888.5	0.485027
45:01.1	31501.1	0.248251	-0.0201336	-0.898159	58.4302								30949.4	0.486625
46:00.4	31560.4	0.244134	-0.018773	-0.896975	58.2484								31008.7	0.487989
47:01.7	31621.7	0.238796	-0.0186364	-0.895966	58.1132								31070	0.489151
48:01.6	31681.6	0.235353	-0.0174159	-0.894425	58.0567								31129.9	0.490926
49:02.1	31742.1	0.22971	-0.0151432	-0.891291	57.9388								31190.4	0.494536
50:02.8	31802.8	0.219966	-0.012716	-0.886093	57.8165								31251.1	0.500524
51:02.9	31862.9	0.205924	-0.00892464	-0.87833	57.7455								31311.2	0.509465
52:03.8	31923.8	0.183406	-0.00146208	-0.868781	57.6848								31372.1	0.520463
53:04.0	31984	0.154599	0.00781618	-0.852947	57.5963								31432.3	0.538701
54:04.6	32044.6	0.110254	0.0191344	-0.827502	57.5074								31493	0.568008
55:06.0	32106	0.0481619	0.0407414	-0.793149	57.4403								31554.4	0.607577
56:07.5	32167.5	-0.0402348	0.0696748	-0.747812	57.5046								31615.9	0.659797
57:08.6	32228.6	-0.146119	0.110968	-0.690591	57.4489								31677	0.725704
58:08.3	32288.3	-0.260563	0.165996	-0.633336	57.4098								31736.6	0.791651
59:08.7	32348.7	-0.3702	0.232529	-0.582412	57.3673								31797.1	0.850305
00:10.8	32410.8	-0.459713	0.303081	-0.542565	57.3552								31859.2	0.896201
01:11.8	32471.8	-0.530348	0.371947	-0.514352	57.3747								31920.1	0.928697
02:12.0	32532	-0.580706	0.43197	-0.495005	57.3348								31980.3	0.950982
03:13.0	32593	-0.614639	0.480851	-0.48321	57.2826								32041.3	0.964567
04:13.5	32653.5	-0.636602	0.520679	-0.476304	57.2528								32101.8	0.972521
05:13.4	32713.4	-0.649773	0.552834	-0.472113	57.2351								32161.7	0.977348
06:13.8	32773.8	-0.654188	0.573933	-0.471195	57.2356								32222.2	0.978406
07:14.2	32834.2	-0.658663	0.591742	-0.470692	57.232								32282.5	0.978985
08:15.0	32895	-0.655899	0.605244	-0.472273	57.2522								32343.3	0.977164
09:15.4	32955.4	-0.652267	0.615418	-0.475331	57.2945								32403.7	0.973642
10:16.5	33016.5	-0.646374	0.622169	-0.478355	57.2804								32464.8	0.970159
11:17.5	33077.5	-0.638263	0.626714	-0.483112	57.3009								32525.8	0.96468
12:08.6	33128.6	-0.62947	0.62941	-0.487942	57.2246	105.8	98.2	3.9	45.7	48.1	-0.5	An offline analytic sample with ID Sample-19 was taken. Sample was added manually by iC IR	32576.9	0.959116
12:17.7	33137.7	-0.627915	0.629887	-0.488796	57.2111								32586	0.958132
13:17.5	33197.5	-0.616535	0.628939	-0.494484	57.1905								32645.8	0.951581
14:17.8	33257.8	-0.606768	0.631395	-0.498324	57.2173								32706.1	0.947158
15:19.0	33319	-0.596985	0.629761	-0.502957	57.2108								32767.4	0.941822
16:20.1	33380.1	-0.5836	0.625418	-0.508195	57.1824								32828.4	0.935789
17:20.2	33440.2	-0.569263	0.619949	-0.515673	57.207								32888.5	0.927176
18:21.0	33501	-0.55398	0.615354	-0.522399	57.1996								32949.3	0.919429
19:21.7	33561.7	-0.536645	0.607789	-0.531704	57.1848								33010	0.908711
20:23.4	33623.4	-0.520272	0.599867	-0.539858	57.3531								33071.8	0.89932
21:25.0	33685	-0.505716	0.593507	-0.545877	57.3274								33133.3	0.892386
22:25.9	33745.9	-0.492226	0.586463	-0.551992	57.2933								33194.2	0.885343
23:28.1	33808.1	-0.480027	0.576987	-0.557097	57.2516								33256.4	0.879463
24:29.2	33869.2	-0.465792	0.568772	-0.564024	57.1996								33317.5	0.871484
25:29.7	33929.7	-0.452146	0.562616	-0.569719	57.1542								33378	0.864925
26:30.3	33990.3	-0.442608	0.556221	-0.573916	57.1576								33438.6	0.860091
27:31.3	34051.3	-0.432656	0.549758	-0.576903	57.2112								33499.7	0.856651
28:32.6	34112.6	-0.423447	0.541818	-0.582255	57.2457								33560.9	0.850486
29:33.7	34173.7	-0.412119	0.533996	-0.586725	57.3106								33622.1	0.845338
30:33.9	34233.9	-0.398746	0.525349	-0.590952	57.2371								33682.3	0.840469
31:35.3	34295.3	-0.386835	0.515854	-0.596266	57.223								33743.6	0.834349
32:37.3	34357.3	-0.373161	0.503664	-0.602355	57.2159								33805.6	0.827334
33:37.5	34417.5	-0.357447	0.494194	-0.606536	57.1807								33865.9	0.822519
34:38.2	34478.2	-0.343932	0.482774	-0.613083	57.1609								33926.5	0.814978
35:38.0	34537.9	-0.328754	0.471587	-0.62037	57.1363								33986.3	0.806585
36:38.3	34598.3	-0.315255	0.460709	-0.627102	57.1742								34046.6	0.798831
37:38.3	34658.3	-0.301757	0.449907	-0.632604	57.1685								34106.6	0.792493
38:38.6	34718.6	-0.286915	0.439855	-0.640095	57.1588								34166.9	0.783866
39:38.6	34778.6	-0.273999	0.429053	-0.646708	57.1556								34226.9	0.776249
40:39.1	34839.1	-0.260492	0.416876	-0.653175	57.1562								34287.4	0.7688
41:39.9	34899.9	-0.246417	0.406843	-0.659812	57.2108								34348.3	0.761155
42:08.1	34928.1	-0.241325	0.402381	-0.663058	57.2264	83.6	82.3	14.3	34.8	49.2	-0.2	An offline analytic sample with ID Sample-20 was taken. Sample was added manually by iC IR	34376.4	0.757417
42:40.6	34960.6	-0.23545	0.397234	-0.666802	57.2443								34409	0.753104
42:56.9	34976.9	-0.232023	0.3945	-0.668406	57.2372							Outflow set to 2.160	34425.2	0.751257
43:43.1	35023.1	-0.222271	0.386721	-0.672969	57.2169								34471.5	0.746001
44:43.5	35083.5	-0.207883	0.375018	-0.680468	57.1818								34531.9	0.737363
45:44.6	35144.6	-0.194242	0.36451	-0.687944	57.1516								34592.9	0.728753
46:47.5	35207.5	-0.18187	0.353628	-0.694983	57.175								34655.8	0.720645
47:49.8	35269.8	-0.169389	0.343075	-0.700098	57.1582								34718.1	0.714753
48:51.7	35331.7	-0.157035	0.334578	-0.706129	57.1339								34780	0.707808
49:53.3	35393.3	-0.145276	0.324599	-0.712081	57.1236								34841.6	0.700952
50:54.6	35454.6	-0.133606	0.315362	-0.717277	57.1115								34902.9	0.694966
51:56.0	35516	-0.124393	0.307267	-0.721343	57.0889								34964.4	0.690283
52:56.8	35576.8	-0.115261	0.300121	-0.725663	57.0696								35025.1	0.685308
53:57.3	35637.3	-0.106779	0.291585	-0.728859	57.1288								35085.6	0.681627
54:58.2	35698.2	-0.0994585	0.283115	-0.732712	57.1082								35146.5	0.677188
56:01.6	35761.6	-0.0897081	0.276682	-0.73685	57.0867								35209.9	0.672422
57:03.6	35823.6	-0.0821525	0.269865	-0.741032	57.0635								35271.9	0.667605
58:04.8	35884.8	-0.0714168	0.261161	-0.746135	57.0597								35333.1	0.661728
59:06.6	35946.6	-0.0616179	0.253747	-0.749486	57.0889								35395	0.657868
00:09.0	36009	-0.0554434	0.246839	-0.752623	57.134								35457.3	0.654255
01:09.6	36069.6	-0.0474897	0.238328	-0.756526	57.1604								35517.9	0.649759
02:11.1	36131.1	-0.0371463	0.230543	-0.760644	57.1925								35579.4	0.645016
03:12.3	36192.3	-0.0271462	0.22282	-0.764911	57.148								35640.6	0.640101
04:13.7	36253.7	-0.0165903	0.214221	-0.76948	57.2008								35702.1	0.634839
05:15.9	36315.9	-0.00682827	0.206112	-0.773043	57.1905								35764.3	0.630735
06:18.0	36378	0.00214922	0.198413	-0.777515	57.1949								35826.3	0.625585
07:18.8	36438.8	0.0107496	0.191568	-0.782259	57.1931								35887.1	0.62012
08:20.1	36500.1	0.0192241	0.183368	-0.786006	57.1957								35948.4	0.615804
09:21.2	36561.2	0.0261402	0.176852	-0.791425	57.2048								36009.5	0.609562
10:22.6	36622.6	0.0345062	0.169658	-0.79579	57.2368								36070.9	0.604535
11:24.0	36684	0.0430738	0.163549	-0.800572	57.2697								36132.3	0.599027
12:24.3	36744.3	0.0503438	0.155348	-0.804541	57.2745								36192.7	0.594456
13:26.7	36806.7	0.0583346	0.148622	-0.808994	57.2842								36255	0.589326
14:28.6	36868.6	0.0675831	0.140959	-0.814428	57.2929								36316.9	0.583067
15:29.7	36929.7	0.0784535	0.132735	-0.82073	57.3096								36378	0.575809
16:31.6	36991.6	0.0873139	0.125239	-0.825337	57.3137								36439.9	0.570503
17:32.0	37052	0.0943231	0.11955	-0.829942	57.3227								36500.3	0.565199
18:32.3	37112.3	0.102176	0.113156	-0.834218	57.2895								36560.7	0.560274
19:33.8	37173.8	0.107346	0.107184	-0.837555	57.2643								36622.1	0.55643
20:34.3	37234.3	0.112473	0.105042	-0.839468	57.2369								36682.6	0.554226
21:34.5	37294.5	0.116111	0.100567	-0.841605	57.2953								36742.8	0.551765
22:35.5	37355.5	0.120325	0.0962898	-0.84228	57.3558								36803.8	0.550987
23:35.9	37415.9	0.123696	0.0929513	-0.842867	57.3977								36864.2	0.550312
24:37.2	37477.2	0.126061	0.089995	-0.844611	57.4128								36925.5	0.548303
25:37.5	37537.5	0.12948	0.0867192	-0.845222	57.4165								36985.8	0.547598
26:38.4	37598.4	0.132045	0.0828464	-0.845588	57.4374								37046.8	0.547178
27:39.9	37659.9	0.135592	0.0781532	-0.847121	57.428								37108.2	0.545412
28:40.3	37720.3	0.13982	0.0755161	-0.848416	57.3788								37168.6	0.54392
29:40.8	37780.8	0.143157	0.0707025	-0.848357	57.4384								37229.1	0.543987
30:42.2	37842.2	0.147917	0.0677099	-0.851152	57.3866								37290.5	0.540769
31:43.2	37903.2	0.150292	0.0635544	-0.85451	57.3181								37351.5	0.536901
32:44.2	37964.2	0.15592	0.058834	-0.855847	57.2528								37412.5	0.535361
33:44.4	38024.4	0.159509	0.0538197	-0.857921	57.2191								37472.7	0.532972
34:45.1	38085.1	0.164524	0.0496207	-0.861224	57.1931								37533.4	0.529167
35:46.9	38146.9	0.169637	0.04409	-0.862664	57.1592								37595.3	0.527508
36:47.2	38207.2	0.17444	0.0411944	-0.864381	57.1367								37655.5	0.525531
37:48.0	38268	0.178427	0.0363018	-0.868115	57.1294								37716.3	0.521231
38:49.5	38329.5	0.182155	0.0313549	-0.870722	57.131								37777.8	0.518227
39:52.4	38392.4	0.186614	0.0287096	-0.873908	57.1248								37840.7	0.514558
40:54.2	38454.2	0.192009	0.0237691	-0.876532	57.1784								37902.6	0.511536
41:57.8	38517.8	0.19845	0.0204555	-0.880491	57.2467								37966.1	0.506976
42:59.0	38579	0.20461	0.0148397	-0.882763	57.194								38027.3	0.504359
43:59.6	38639.6	0.209357	0.0125278	-0.886377	57.2576								38087.9	0.500196
45:00.8	38700.8	0.213838	0.00841615	-0.888352	57.2711								38149.1	0.497921
46:01.5	38761.5	0.216859	0.00516962	-0.89092	57.3338								38209.8	0.494964
47:01.8	38821.8	0.221105	0.00332076	-0.892748	57.354								38270.1	0.492858
48:02.2	38882.2	0.221855	0.00174728	-0.894578	57.3235								38330.5	0.49075
49:03.5	38943.5	0.224732	0.000236344	-0.894401	57.3463								38391.9	0.490954
50:04.4	39004.4	0.225482	-0.00119218	-0.895209	57.3638								38452.8	0.490024
51:05.2	39065.2	0.227423	-0.00294387	-0.895099	57.3372								38513.6	0.49015
52:06.2	39126.2	0.230333	-0.00314543	-0.896413	57.3114								38574.5	0.488637
53:07.5	39187.5	0.230058	-0.00417394	-0.895698	57.2929								38635.8	0.489461
54:08.8	39248.8	0.229698	-0.00422954	-0.894968	57.3016								38697.2	0.490301
55:11.0	39311	0.230094	-0.00669573	-0.894784	57.2502								38759.4	0.490513
56:12.4	39372.4	0.230345	-0.00599655	-0.894368	57.2421								38820.8	0.490993
57:13.5	39433.5	0.229603	-0.00674665	-0.891817	57.2846								38881.8	0.49393
58:13.9	39493.9	0.228268	-0.00707192	-0.890627	57.3338								38942.2	0.4953
59:14.9	39554.9	0.228789	-0.00797704	-0.889937	57.3322								39003.2	0.496096
00:16.5	39616.5	0.227271	-0.00746745	-0.890607	57.2812								39064.8	0.495324
01:17.6	39677.6	0.2253	-0.00931047	-0.889712	57.306								39125.9	0.496355
02:18.3	39738.3	0.224222	-0.00837409	-0.888222	57.2911								39186.6	0.498071
03:18.0	39798	0.2222	-0.00954728	-0.888156	57.2927								39246.3	0.498147
04:18.6	39858.6	0.220867	-0.00942203	-0.886812	57.3072								39307	0.499695
05:19.9	39919.9	0.218952	-0.00929225	-0.886283	57.3094								39368.2	0.500304
06:21.0	39981	0.214688	-0.00926573	-0.883727	57.3004								39429.3	0.503248
07:21.9	40041.9	0.210527	-0.00712098	-0.88108	57.2776								39490.2	0.506297
08:22.2	40102.2	0.202594	-0.00590773	-0.87793	57.2725								39550.5	0.509926

## Sheet: b
DateTime	time_seconds	peak_784	Temp	conc_dbf	conc_pipac	conc_pip	conc_sali	conc_coum	conc_pohald	conc_prohduct	Events	time_corrected	peak_784_normalized
11:02.0	662.04	-0.220159	51.6759								Normal flow started	0	0
11:57.9	717.94	-0.201732	52.9817									55.9	0.0362426
12:58.1	778.13	-0.183236	54.5284									116.09	0.0726198
13:07.9	787.9	-0.180002	54.7224	10.1	9.9	0.2	46.7	1.3	47.9	0.2	An offline analytic sample with ID Sample-01 was taken. Sample was added manually by iC IR	125.86	0.0789798
13:58.2	838.21	-0.163346	55.7206									176.17	0.111739
14:58.5	898.53	-0.145252	56.7677									236.49	0.147324
15:58.4	958.43	-0.128645	57.3024									296.39	0.179987
16:58.2	1018.19	-0.112866	57.443									356.15	0.21102
17:58.0	1078.03	-0.0985141	57.3545									415.99	0.239247
18:58.1	1138.09	-0.0861641	57.2974									476.05	0.263537
19:58.4	1198.4	-0.0747258	57.4281									536.36	0.286033
20:58.2	1258.24	-0.0628476	57.4961									596.2	0.309395
21:58.4	1318.37	-0.0521782	57.5429									656.33	0.330379
22:58.4	1378.42	-0.0404806	57.6596									716.38	0.353386
23:58.7	1438.72	-0.0294775	57.6819									776.68	0.375026
24:59.2	1499.19	-0.0187912	57.7837									837.15	0.396044
25:58.7	1558.74	-0.00890341	57.873									896.7	0.41549
26:59.1	1619.06	0.00076011	57.944									957.02	0.434496
27:58.8	1678.84	0.0114827	57.9855									1016.8	0.455585
28:58.5	1738.46	0.0214074	58.0464									1076.42	0.475105
29:58.4	1798.36	0.0315414	58.0801									1136.32	0.495036
30:58.7	1858.68	0.0419875	58.0966									1196.64	0.515581
31:58.6	1918.62	0.0527571	58.0946									1256.58	0.536762
32:59.1	1979.07	0.0650303	58.0751									1317.03	0.560901
33:58.7	2038.74	0.0769671	58.1091									1376.7	0.584377
34:58.5	2098.46	0.0906192	58.1518									1436.42	0.611228
35:58.5	2158.52	0.107163	58.23									1496.48	0.643765
36:58.2	2218.19	0.125206	58.1523									1556.15	0.679253
37:58.6	2278.63	0.145939	58.1392									1616.59	0.720029
38:58.8	2338.77	0.169647	58.0533									1676.73	0.766657
39:58.3	2398.29	0.191835	58.0758									1736.25	0.810296
40:58.5	2458.52	0.215628	58.0775									1796.48	0.857091
41:58.1	2518.12	0.23505	58.1045									1856.08	0.895289
42:58.1	2578.1	0.252908	58.142									1916.06	0.930413
43:58.5	2638.47	0.264449	58.1966									1976.43	0.953109
44:58.3	2698.3	0.27297	58.2411									2036.26	0.96987
45:58.8	2758.85	0.278418	58.2796									2096.81	0.980584
46:45.3	2805.35	0.282019	58.1703	47.7	28.4	19.3	0.2	51.5	49.2	0.9	An offline analytic sample with ID Sample-02 was taken. Sample was added manually by iC IR	2143.31	0.987667
46:58.6	2818.61	0.283047	58.1392									2156.57	0.989687
47:57.9	2877.92	0.284799	58.0587									2215.88	0.993135
48:58.3	2938.35	0.286796	58.0432									2276.31	0.997062
49:58.0	2998.03	0.28761	58.0442									2335.99	0.998662
50:58.1	3058.08	0.286859	58.1296									2396.04	0.997186
51:58.1	3118.09	0.287949	58.1067									2456.05	0.999328
52:58.4	3178.39	0.287666	58.0656									2516.35	0.998772
53:58.4	3238.37	0.287518	58.0636									2576.33	0.998482
54:58.2	3298.18	0.28773	58.0849									2636.14	0.998899
55:58.2	3358.25	0.288033	58.0763									2696.21	0.999495
56:58.0	3418.04	0.287874	58.128									2756	0.999182
57:58.4	3478.41	0.286075	58.1774									2816.37	0.995644
58:59.0	3539.04	0.28568	58.23									2877	0.994865
59:58.9	3598.86	0.286701	58.2599									2936.82	0.996875
00:58.5	3658.49	0.28741	58.2524									2996.45	0.998269
01:58.3	3718.31	0.285698	58.3061									3056.27	0.994902
02:58.3	3778.31	0.28829	58.3067									3116.27	1
03:58.9	3838.86	0.287957	58.2686									3176.82	0.999345
04:58.6	3898.64	0.288205	58.1218									3236.6	0.999832
05:58.6	3958.55	0.28757	58.0257									3296.51	0.998584
06:58.5	4018.53	0.287236	57.9956									3356.49	0.997927
07:58.5	4078.52	0.287879	57.9642									3416.48	0.999191
08:58.5	4138.48	0.285481	57.917									3476.44	0.994475
09:58.4	4198.44	0.283411	57.9003									3536.4	0.990403
10:58.1	4258.13	0.283236	57.8444									3596.09	0.99006
11:58.0	4317.97	0.283865	57.765									3655.93	0.991297
12:58.4	4378.36	0.283119	57.7247									3716.32	0.989829
13:58.7	4438.69	0.284381	57.6348									3776.65	0.992312
14:05.0	4444.99	0.284208	57.6313	50.7	28.4	22.3	2.8	52.5	46	4.7	An offline analytic sample with ID Sample-03 was taken. Sample was added manually by iC IR	3782.95	0.991971
14:58.4	4498.37	0.282738	57.6019									3836.33	0.989081
15:58.5	4558.54	0.281126	57.6511									3896.5	0.985909
16:58.8	4618.82	0.280393	57.6428									3956.78	0.984468
17:58.5	4678.47	0.280519	57.6515									4016.43	0.984716
18:58.4	4738.41	0.280332	57.6505									4076.37	0.984348
19:58.7	4798.75	0.280201	57.6176									4136.71	0.98409
20:58.5	4858.54	0.279907	57.59									4196.5	0.983512
21:58.5	4918.5	0.280733	57.5648									4256.46	0.985138
22:58.3	4978.32	0.279619	57.5779									4316.28	0.982945
23:58.3	5038.29	0.278905	57.5957									4376.25	0.981542
24:58.4	5098.4	0.279266	57.592									4436.36	0.982252
25:58.3	5158.35	0.27716	57.6696									4496.31	0.978109
26:58.4	5218.4	0.279669	57.6396									4556.36	0.983045
27:58.3	5278.26	0.280953	57.6187									4616.22	0.98557
28:58.4	5338.39	0.281298	57.5808									4676.35	0.986248
29:58.5	5398.54	0.279952	57.6222									4736.5	0.9836
30:58.6	5458.64	0.278688	57.7172									4796.6	0.981115
31:58.5	5518.45	0.278884	57.7783									4856.41	0.9815
32:58.4	5578.44	0.280578	57.8202									4916.4	0.984833
33:58.5	5638.54	0.279773	57.7212									4976.5	0.983248
34:58.3	5698.34	0.280857	57.6155									5036.3	0.985381
35:58.3	5758.31	0.28006	57.639									5096.27	0.983812
36:58.3	5818.28	0.279519	57.6855									5156.24	0.982749
37:58.6	5878.56	0.278382	57.7211									5216.52	0.980512
38:58.4	5938.38	0.277241	57.7743									5276.34	0.978268
39:58.5	5998.51	0.275754	57.7769									5336.47	0.975344
40:58.1	6058.14	0.275097	57.7126									5396.1	0.974053
41:58.4	6118.37	0.274646	57.7001									5456.33	0.973165
42:58.8	6178.83	0.273901	57.7418									5516.79	0.9717
43:59.2	6239.21	0.271288	57.7521									5577.17	0.966561
44:58.5	6298.49	0.270736	57.7446									5636.45	0.965475
45:58.6	6358.6	0.270752	57.6935									5696.56	0.965506
46:58.6	6418.55	0.270132	57.6086									5756.51	0.964287
47:00.3	6420.34	0.270126	57.6083	48.7	28.8	19.8	0.7	50.3	44.7	8.9	An offline analytic sample with ID Sample-04 was taken. Sample was added manually by iC IR	5758.3	0.964275
47:58.4	6478.36	0.269919	57.5997									5816.32	0.963867
48:58.5	6538.54	0.269844	57.5987									5876.5	0.963721
49:58.6	6598.64	0.269268	57.6267									5936.6	0.962588
50:58.4	6658.44	0.268334	57.7426									5996.4	0.960751
51:58.5	6718.47	0.267775	57.8359									6056.43	0.959651
52:58.4	6778.44	0.268526	57.8535									6116.4	0.961129
53:58.8	6838.82	0.270516	57.8164									6176.78	0.965043
54:59.2	6899.17	0.270961	57.8295									6237.13	0.965918
55:58.3	6958.26	0.270884	57.872									6296.22	0.965767
56:58.6	7018.62	0.27154	57.8733									6356.58	0.967056
57:58.6	7078.55	0.270577	57.9261									6416.51	0.965163
58:58.4	7138.36	0.271165	57.8793									6476.32	0.966319
59:58.2	7198.25	0.273408	57.8122									6536.21	0.970729
00:58.4	7258.45	0.2734	57.7954									6596.41	0.970715
01:58.1	7318.13	0.2728	57.7666									6656.09	0.969535
02:58.5	7378.46	0.273959	57.8258									6716.42	0.971814
03:58.6	7438.56	0.272369	57.8271									6776.52	0.968687
04:59.0	7498.95	0.272555	57.8462									6836.91	0.969052
05:58.5	7558.47	0.271215	57.8863									6896.43	0.966417
06:58.4	7618.4	0.269369	57.8674									6956.36	0.962787
07:58.4	7678.37	0.26997	57.8293									7016.33	0.963968
08:58.5	7738.55	0.268273	57.7985									7076.51	0.960631
09:58.6	7798.64	0.267277	57.7886									7136.6	0.958672
10:58.4	7858.35	0.26474	57.8341									7196.31	0.953682
11:58.6	7918.6	0.265001	57.887									7256.56	0.954196
12:58.8	7978.82	0.265185	57.8295									7316.78	0.954558
13:58.2	8038.18	0.26591	57.8233									7376.14	0.955984
14:58.3	8098.33	0.26475	57.7938									7436.29	0.953703
15:43.0	8142.96	0.262622	57.7136	47.6	29.9	17.7	0.3	51	42.4	7.9	An offline analytic sample with ID Sample-05 was taken. Sample was added manually by iC IR	7480.92	0.949518
15:58.6	8158.63	0.261875	57.6854									7496.59	0.948048
16:58.4	8218.41	0.262413	57.7182									7556.37	0.949106
17:58.7	8278.67	0.261987	57.7656									7616.63	0.948268
18:58.6	8338.6	0.262661	57.8071									7676.56	0.949593
19:58.6	8398.57	0.262427	57.7838									7736.53	0.949133
20:58.3	8458.31	0.262062	57.7509									7796.27	0.948416
21:58.8	8518.75	0.261946	57.7582									7856.71	0.948187
22:58.7	8578.66	0.261166	57.8607									7916.62	0.946654
23:58.4	8638.36	0.263658	57.836									7976.32	0.951554
24:58.9	8698.9	0.263231	57.8414									8036.86	0.950714
25:58.8	8758.76	0.263343	57.8265									8096.72	0.950935
26:58.8	8818.78	0.264607	57.8241									8156.74	0.95342
27:58.5	8878.54	0.265138	57.789									8216.5	0.954465
28:58.9	8938.94	0.265476	57.8011									8276.9	0.95513
29:59.5	8999.53	0.264805	57.8224									8337.49	0.95381
30:58.6	9058.63	0.263834	57.8523									8396.59	0.9519
31:58.9	9118.94	0.263046	57.9242									8456.9	0.950351
32:59.4	9179.42	0.264676	57.8507									8517.38	0.953557
33:58.7	9238.7	0.264518	57.8346									8576.66	0.953245
34:58.8	9298.78	0.264089	57.7535									8636.74	0.952402
35:58.1	9358.06	0.26334	57.7253									8696.02	0.950928
36:58.7	9418.73	0.262578	57.6131									8756.69	0.949431
37:58.8	9478.78	0.262452	57.5912									8816.74	0.949182
38:58.6	9538.58	0.260162	57.6449									8876.54	0.944679
39:58.9	9598.94	0.260141	57.635									8936.9	0.944637
40:58.2	9658.24	0.261388	57.5865									8996.2	0.94709
41:58.8	9718.81	0.260639	57.5763									9056.77	0.945617
42:59.1	9779.12	0.259634	57.6182									9117.08	0.943639
43:59.2	9839.25	0.258308	57.6807									9177.21	0.941032
44:03.5	9843.45	0.258413	57.6729	47.5	29	18.5	0.7	51	43.2	7.8	An offline analytic sample with ID Sample-06 was taken. Sample was added manually by iC IR	9181.41	0.941239
44:59.0	9899.04	0.259803	57.5697									9237	0.943972
45:58.2	9958.15	0.260104	57.5473									9296.11	0.944564
46:58.6	10018.6	0.260814	57.591									9356.54	0.94596
47:58.9	10078.9	0.260052	57.5588									9416.83	0.944463
48:59.0	10139	0.260149	57.6126									9477.01	0.944653
49:59.0	10199	0.261768	57.5469									9536.96	0.947836
50:58.7	10258.7	0.260195	57.5693									9596.66	0.944743
51:58.9	10318.9	0.260659	57.6148									9656.86	0.945655
52:58.8	10378.8	0.260301	57.6847									9716.72	0.944951
53:58.9	10438.9	0.261265	57.7037									9776.89	0.946847
54:59.0	10499	0.260592	57.7563									9837	0.945524
55:58.9	10558.9	0.260788	57.7592									9896.83	0.94591
56:58.8	10618.8	0.262606	57.816									9956.73	0.949485
57:58.9	10678.9	0.261837	57.84									10016.8	0.947974
58:59.0	10739	0.263322	57.812									10077	0.950893
59:59.2	10799.2	0.263335	57.8317									10137.2	0.950918
00:59.0	10859	0.261443	57.9396									10196.9	0.947198
01:59.0	10919	0.260393	57.966									10257	0.945132
02:59.2	10979.2	0.260818	58.0085									10317.2	0.94597
03:59.0	11039	0.259596	58.0319									10377	0.943566
04:58.8	11098.8	0.260789	58.0071									10436.7	0.945911
05:59.0	11159	0.262247	57.9406									10497	0.948778
06:59.2	11219.2	0.2598	57.9491									10557.2	0.943967
07:59.3	11279.3	0.257564	58.0873									10617.2	0.939568
08:59.4	11339.4	0.257841	58.1242									10677.3	0.940113
09:59.5	11399.5	0.257026	58.1025									10737.4	0.938511
10:59.6	11459.6	0.254553	58.0454									10797.6	0.933647
11:58.8	11518.8	0.257329	58.044									10856.8	0.939106
12:59.5	11579.5	0.256487	58.0108									10917.4	0.93745
13:59.7	11639.7	0.256684	58.0414									10977.7	0.937837
14:59.5	11699.5	0.258116	58.0182									11037.5	0.940654
15:59.5	11759.5	0.257914	57.991									11097.4	0.940258
16:41.9	11801.9	0.258198	57.9194	48.6	29.4	19.2	2.2	51.2	43.8	10.3	An offline analytic sample with ID Sample-07 was taken. Sample was added manually by iC IR	11139.9	0.940815
16:59.4	11819.4	0.258314	57.89									11157.3	0.941044
17:58.9	11878.9	0.256172	57.7505									11216.9	0.936832
18:59.0	11939	0.255797	57.7158									11277	0.936093
19:59.1	11999.1	0.255456	57.7219									11337.1	0.935423
20:58.8	12058.8	0.257118	57.7267									11396.8	0.938692
21:59.0	12119	0.256581	57.7999									11456.9	0.937635
22:59.1	12179.1	0.257376	57.8327									11517	0.939198
23:58.9	12238.9	0.257463	57.8853									11576.8	0.93937
24:58.7	12298.7	0.258467	57.8668									11636.7	0.941345
25:59.0	12359	0.259247	57.7763									11696.9	0.942878
26:59.3	12419.3	0.258342	57.6969									11757.2	0.941098
27:58.9	12478.9	0.257292	57.7485									11816.9	0.939034
28:59.0	12539	0.257938	57.7547									11877	0.940304
29:59.0	12599	0.257969	57.7811									11936.9	0.940366
30:59.1	12659.1	0.257655	57.8624									11997.1	0.939748
31:59.2	12719.2	0.256189	57.9861									12057.1	0.936865
32:59.6	12779.6	0.258123	57.9473									12117.5	0.940667
33:59.3	12839.3	0.257703	57.8583									12177.2	0.939843
34:59.3	12899.3	0.256616	57.7747									12237.2	0.937705
35:59.2	12959.2	0.255979	57.7191									12297.2	0.936451
36:59.0	13019	0.255764	57.7448									12357	0.936029
37:59.3	13079.3	0.255703	57.689									12417.2	0.93591
38:59.4	13139.4	0.254712	57.7476									12477.4	0.933959
39:58.9	13198.9	0.254007	57.707									12536.9	0.932573
40:59.1	13259.1	0.253588	57.7988									12597	0.93175
41:59.3	13319.3	0.251606	57.8994									12657.3	0.927851
42:59.3	13379.3	0.252628	57.9613									12717.2	0.929862
43:59.6	13439.6	0.253396	57.8273									12777.6	0.931372
44:26.0	13466	0.253334	57.8147	45.7	28	17.7	1.4	50	40.9	10.3	An offline analytic sample with ID Sample-09 was taken. Sample was added manually by iC IR	12804	0.93125
44:59.4	13499.4	0.253256	57.7989									12837.3	0.931096
45:59.7	13559.8	0.255378	57.7424									12897.7	0.93527
46:59.2	13619.2	0.256644	57.7499									12957.2	0.93776
47:59.2	13679.2	0.255281	57.7521									13017.1	0.935078
48:59.6	13739.6	0.253416	57.8247									13077.6	0.931411
49:59.2	13799.2	0.257141	57.8061									13137.1	0.938736
50:59.2	13859.1	0.255032	57.8352									13197.1	0.934589
51:59.2	13919.2	0.256682	57.8023									13257.1	0.937834
52:59.5	13979.5	0.256916	57.7823									13317.5	0.938294
53:59.1	14039.1	0.257613	57.8069									13377	0.939666
54:59.5	14099.5	0.258494	57.8005									13437.4	0.941398
55:59.5	14159.5	0.258804	57.7707									13497.5	0.942007
56:58.8	14218.8	0.256957	57.8618									13556.8	0.938376
57:59.2	14279.2	0.256187	57.9405									13617.1	0.93686
59:00.1	14340.1	0.256033	57.9807									13678	0.936558
59:59.4	14399.4	0.256224	58.0212									13737.4	0.936934
00:58.8	14458.8	0.257675	58.0001									13796.8	0.939787
01:59.3	14519.3	0.258142	57.9605									13857.2	0.940706
02:59.4	14579.4	0.257776	57.937									13917.3	0.939985
03:59.2	14639.2	0.253885	57.9275									13977.2	0.932332
04:59.6	14699.6	0.255461	57.8497									14037.5	0.935434
05:59.4	14759.4	0.253717	57.9262									14097.4	0.932002
06:59.2	14819.2	0.252821	58.0609									14157.2	0.930241
07:59.1	14879.1	0.251997	58.1028									14217.1	0.928619
08:59.0	14939	0.253573	57.995									14277	0.93172
09:59.2	14999.1	0.256026	57.9243									14337.1	0.936544
10:59.2	15059.2	0.251922	57.9503									14397.2	0.928473
11:59.3	15119.3	0.250993	58.0411									14457.3	0.926645
12:59.2	15179.2	0.251211	58.0234									14517.2	0.927073
13:59.4	15239.4	0.252387	58.0521									14577.4	0.929386
14:23.4	15263.4	0.252829	58.0063	47	28.3	18.8	0.5	50	41.2	7.8	An offline analytic sample with ID Sample-08 was taken. Sample was added manually by iC IR	14601.4	0.930257
14:59.1	15299.1	0.253486	57.9382									14637.1	0.931549
15:59.2	15359.2	0.25457	57.9331									14697.2	0.93368
16:59.2	15419.1	0.254692	57.9636									14757.1	0.93392
17:59.3	15479.3	0.255333	57.9342									14817.2	0.935181
18:59.7	15539.7	0.254155	57.9434									14877.6	0.932865
19:59.9	15600	0.252523	57.9551									14937.9	0.929655
20:59.3	15659.3	0.255316	57.8672									14997.3	0.935148
21:59.3	15719.3	0.255179	57.8547									15057.2	0.934878
22:59.4	15779.4	0.252023	57.9382									15117.4	0.928671
23:59.6	15839.6	0.253828	57.9803									15177.5	0.93222
25:00.0	15900	0.252638	58.0085									15237.9	0.929881
25:59.0	15959	0.254576	58.0349									15297	0.933692
26:59.1	16019.1	0.255167	58.0206									15357	0.934855
27:59.6	16079.6	0.2542	58.0436									15417.6	0.932952
29:00.0	16140	0.254875	58.0811									15477.9	0.934279
29:59.9	16199.9	0.255424	58.0902									15537.8	0.93536
30:59.3	16259.3	0.255581	58.0031									15597.3	0.935668
31:59.2	16319.2	0.254338	57.8899									15657.2	0.933224
32:59.3	16379.3	0.255257	57.756									15717.2	0.935031
33:59.7	16439.7	0.254889	57.7281									15777.7	0.934308
34:59.7	16499.7	0.254577	57.712									15837.7	0.933694
35:59.1	16559.2	0.252525	57.735									15897.1	0.929659
36:59.3	16619.3	0.253136	57.7049									15957.2	0.93086
37:59.2	16679.2	0.251386	57.6822									16017.1	0.927417
38:59.9	16739.9	0.249472	57.8386									16077.9	0.923654
39:59.6	16799.6	0.249304	57.9676									16137.5	0.923323
40:59.5	16859.5	0.248751	58.0192									16197.5	0.922236
41:59.4	16919.4	0.249395	58.0867									16257.4	0.923502
42:59.2	16979.2	0.249756	58.1466									16317.2	0.924213
43:59.6	17039.6	0.249906	58.2161									16377.6	0.924507
44:56.0	17096	0.250584	58.1377	45.8	28.5	17.2	1.8	50.5	40.3	9.1	An offline analytic sample with ID Sample-10 was taken. Sample was added manually by iC IR	16434	0.925841
44:59.6	17099.6	0.250627	58.1328									16437.5	0.925925
45:59.6	17159.5	0.250177	58.1061									16497.5	0.92504
46:59.6	17219.7	0.250875	58.1184									16557.6	0.926414
47:59.5	17279.5	0.251353	58.1121									16617.5	0.927354
48:59.7	17339.7	0.25244	58.1466									16677.7	0.929492
50:00.0	17400	0.252751	58.1131									16738	0.930104
50:59.2	17459.2	0.253211	58.101									16797.2	0.931007
51:59.5	17519.5	0.253332	58.0688									16857.4	0.931246
52:59.3	17579.3	0.253593	58.0966									16917.3	0.931758
53:59.3	17639.2	0.255968	58.0644									16977.2	0.93643
54:59.4	17699.4	0.256692	58.0031									17037.4	0.937853
55:59.7	17759.7	0.256108	57.9378									17097.7	0.936705
56:59.1	17819.1	0.25415	57.9918									17157.1	0.932855
57:59.3	17879.3	0.254034	58.0948									17217.3	0.932626
58:59.4	17939.4	0.256173	58.0753									17277.4	0.936833
59:59.2	17999.2	0.254264	58.0148									17337.2	0.933078
00:59.3	18059.3	0.254227	58.0172									17397.2	0.933006
01:59.6	18119.6	0.252983	58.0388									17457.5	0.93056
02:59.3	18179.3	0.252123	58.0327									17517.3	0.928867
03:59.6	18239.6	0.251304	58.0468									17577.5	0.927257
04:59.7	18299.7	0.249207	58.0587									17637.7	0.923132
05:59.6	18359.6	0.249991	58.0851									17697.6	0.924674
06:59.7	18419.7	0.251948	58.0561									17757.6	0.928523
07:59.7	18479.7	0.251791	58.0315									17817.7	0.928215
08:59.8	18539.8	0.251973	58.0557									17877.8	0.928572
10:00.9	18601	0.251917	58.0418									17938.9	0.928463
10:59.9	18659.9	0.250691	58.071									17997.8	0.926051
12:00.2	18720.2	0.2503	58.0994									18058.2	0.925282
13:00.5	18780.5	0.250387	58.1357									18118.5	0.925453
13:52.0	18832	0.251422	58.2242	46.9	29	17.8	1.4	50.3	38.4	10	An offline analytic sample with ID Sample-12 was taken. Sample was added manually by iC IR	18170	0.92749
14:00.6	18840.6	0.251596	58.2391									18178.6	0.927831
15:01.2	18901.2	0.252499	58.2645									18239.2	0.929607
16:00.5	18960.5	0.252992	58.0763									18298.4	0.930576
16:59.9	19019.9	0.25317	57.9874									18357.9	0.930926
18:00.5	19080.5	0.253396	57.9666									18418.5	0.931372
19:00.1	19140.1	0.253229	57.9861									18478.1	0.931042
20:00.1	19200.1	0.251611	58.0442									18538.1	0.927861
20:59.9	19259.9	0.251559	58.0367									18597.8	0.927759
22:00.7	19320.7	0.253924	57.9503									18658.7	0.93241
22:59.9	19379.9	0.255532	57.9251									18717.8	0.935572
24:01.0	19441	0.255629	57.8656									18778.9	0.935762
25:00.5	19500.5	0.255691	57.8958									18838.4	0.935885
25:59.7	19559.7	0.255484	57.9555									18897.6	0.935478
27:00.5	19620.5	0.25427	58.0349									18958.5	0.933089
28:01.0	19681	0.25355	58.0468									19018.9	0.931674
29:00.4	19740.5	0.254357	57.9993									19078.4	0.933261
30:00.0	19800	0.252163	57.9607									19137.9	0.928947
31:00.0	19860	0.250778	58.0375									19198	0.926222
32:00.3	19920.3	0.250092	58.119									19258.3	0.924872
33:00.4	19980.4	0.247987	58.1645									19318.4	0.920734
34:00.2	20040.2	0.24764	58.1069									19378.1	0.92005
35:00.6	20100.6	0.249431	58.0188									19438.5	0.923574
36:00.2	20160.2	0.248652	58.0113									19498.1	0.922041
37:00.0	20220	0.250254	57.9551									19557.9	0.925192
37:59.9	20279.9	0.249362	57.9509									19617.9	0.923438
39:00.6	20340.6	0.248834	57.9545									19678.5	0.922399
40:00.0	20400	0.248745	57.9922									19737.9	0.922225
41:00.3	20460.2	0.249159	58.0436									19798.2	0.923039
42:01.0	20521	0.248325	58.0811									19858.9	0.921399
43:00.7	20580.7	0.248706	58.132									19918.7	0.922146
43:43.0	20623	0.249256	58.1389	46.2	28.4	17.9	1.8	49.8	39.1	7.1	An offline analytic sample with ID Sample-11 was taken. Sample was added manually by iC IR	19961	0.923229
44:00.4	20640.4	0.249483	58.1418									19978.4	0.923675
45:00.5	20700.5	0.250509	58.0213									20038.5	0.925694
46:00.2	20760.2	0.252154	57.9785									20098.2	0.928929
47:00.7	20820.7	0.252215	57.9263									20158.7	0.929049
48:00.3	20880.3	0.25299	57.9237									20218.2	0.930573
49:00.5	20940.5	0.251951	57.8836									20278.5	0.92853
50:00.6	21000.6	0.251856	57.9204									20338.6	0.928343
51:00.0	21060	0.257677	57.9357									20397.9	0.939791
52:00.6	21120.6	0.259433	57.833									20458.6	0.943245
53:00.2	21180.2	0.259626	57.8082									20518.1	0.943624
54:00.4	21240.4	0.260434	57.7874									20578.3	0.945214
55:00.3	21300.3	0.259678	57.8077									20638.2	0.943726
56:00.1	21360.1	0.258786	57.864									20698	0.941972
56:59.9	21419.9	0.259364	57.8892									20757.8	0.943108
58:00.7	21480.7	0.257566	57.9376									20818.6	0.939573
59:00.6	21540.6	0.256708	57.9049									20878.5	0.937885
00:00.5	21600.5	0.257555	57.8906									20938.5	0.939551
01:00.2	21660.2	0.257861	57.8186									20998.2	0.940153
02:00.6	21720.6	0.256312	57.8823									21058.5	0.937106
03:00.8	21780.8	0.256116	57.8783									21118.8	0.93672
04:01.0	21841	0.257232	57.8624									21179	0.938916
04:59.9	21899.9	0.256255	57.817									21237.8	0.936994
06:00.5	21960.5	0.254711	57.7493									21298.5	0.933958
07:00.7	22020.7	0.255678	57.7142									21358.6	0.935859
08:00.7	22080.7	0.25481	57.6947									21418.7	0.934153
09:00.7	22140.7	0.254187	57.6916									21478.7	0.932927
10:01.1	22201.1	0.254822	57.7134									21539.1	0.934175
11:00.2	22260.2	0.256416	57.6524									21598.1	0.937312
12:00.2	22320.2	0.258236	57.6054									21658.1	0.94089
13:00.5	22380.5	0.257383	57.5588									21718.5	0.939213
14:00.5	22440.5	0.257128	57.5934									21778.5	0.938711
15:01.0	22501	0.256441	57.6055									21838.9	0.93736
15:19.3	22519.3	0.256208	57.6003	47.9	29.1	18.8	1.1	52.1	42.8	10.7	An offline analytic sample with ID Sample-13 was taken. Sample was added manually by iC IR	21857.2	0.936901
16:00.2	22560.2	0.255686	57.5886									21898.2	0.935875
17:00.2	22620.2	0.256107	57.6106									21958.2	0.936704
18:00.6	22680.6	0.259727	57.6033									22018.6	0.943823
19:00.7	22740.7	0.259613	57.6118									22078.7	0.943598
20:00.5	22800.5	0.257526	57.728									22138.5	0.939494
21:00.5	22860.5	0.256232	57.8176									22198.4	0.936949
22:00.9	22920.9	0.257212	57.7973									22258.8	0.938877
23:00.0	22980	0.25798	57.8982									22318	0.940387
24:00.5	23040.5	0.256931	58.0551									22378.5	0.938324
25:00.9	23100.9	0.258093	58.1069									22438.8	0.940609
26:00.5	23160.5	0.260399	58.0488									22498.4	0.945145
27:00.6	23220.5	0.259886	57.9376									22558.5	0.944136
28:00.5	23280.5	0.258657	57.9194									22618.5	0.941719
29:00.8	23340.8	0.259112	57.7985									22678.8	0.942614
30:00.7	23400.7	0.258431	57.7402									22738.7	0.941274
31:00.4	23460.4	0.255712	57.6965									22798.3	0.935927
32:00.4	23520.4	0.256042	57.6445									22858.3	0.936576
33:01.3	23581.3	0.255564	57.7241									22919.3	0.935636
34:01.0	23641	0.255752	57.7408									22978.9	0.936004
35:00.8	23700.8	0.255486	57.762									23038.8	0.935482
36:00.1	23760.1	0.253889	57.8122									23098.1	0.932342
37:00.5	23820.5	0.256129	57.8893									23158.5	0.936747
38:01.1	23881.1	0.255725	57.9403									23219	0.935952
39:00.2	23940.2	0.255333	57.9769									23278.1	0.935181
40:00.8	24000.8	0.254662	57.9632									23338.7	0.933862
41:00.5	24060.5	0.252712	57.9632									23398.5	0.930026
42:00.0	24120	0.254964	58.042									23458	0.934456
43:00.5	24180.5	0.257182	58.1494									23518.5	0.938817
44:01.3	24241.3	0.256894	58.0251									23579.3	0.938252
44:05.0	24245	0.257013	58.0187	47.2	30.2	17	2.1	50.1	40.6	10.6	An offline analytic sample with ID Sample-14 was taken. Sample was added manually by iC IR	23583	0.938484
45:01.2	24301.2	0.258809	57.9221									23639.2	0.942018
46:00.1	24360.1	0.259513	57.8195									23698.1	0.943403
47:01.4	24421.4	0.25932	57.7545									23759.4	0.943022
48:00.2	24480.2	0.258223	57.7594									23818.1	0.940865
49:00.6	24540.5	0.256489	57.8249									23878.5	0.937455
50:01.0	24601	0.256318	57.8743									23938.9	0.937118
51:00.5	24660.5	0.2586	57.8473									23998.4	0.941607
52:00.8	24720.8	0.258906	57.8456									24058.8	0.942208
53:00.5	24780.5	0.257233	57.9055									24118.4	0.938917
54:01.4	24841.3	0.256616	57.9345									24179.3	0.937705
55:01.3	24901.3	0.256119	57.9624									24239.2	0.936727
56:01.1	24961.1	0.255602	57.9618									24299.1	0.935709
57:00.8	25020.8	0.254636	57.9918									24358.8	0.93381
58:01.1	25081.1	0.253679	57.9964									24419.1	0.931928
59:01.4	25141.4	0.254226	58.0089									24479.3	0.933005
00:01.2	25201.2	0.255288	57.9821									24539.1	0.935092
01:00.4	25260.4	0.254237	57.859									24598.4	0.933026
02:00.7	25320.7	0.254065	57.7237									24658.7	0.932687
03:01.0	25381	0.254266	57.6149									24719	0.933082
04:00.6	25440.6	0.254032	57.5112									24778.6	0.932623
05:02.0	25502	0.251451	57.6285									24840	0.927546
06:00.8	25560.8	0.252056	57.6527									24898.8	0.928735
07:01.5	25621.5	0.254101	57.6174									24959.5	0.932758
08:01.7	25681.7	0.252388	57.6989									25019.7	0.929388
09:00.9	25740.9	0.254473	57.6822									25078.8	0.933489
10:01.3	25801.3	0.25274	57.7757									25139.2	0.930081
11:00.7	25860.7	0.253526	57.8315									25198.6	0.931628
12:00.8	25920.8	0.253598	57.8436									25258.8	0.931769
13:01.0	25981	0.255435	57.8176									25319	0.935381
14:01.2	26041.2	0.254888	57.8069									25379.1	0.934305
14:48.7	26088.7	0.254359	57.8014	47.6	29.9	17.7	2.4	52.5	41.5	10.5	An offline analytic sample with ID Sample-15 was taken. Sample was added manually by iC IR	25426.7	0.933265
15:01.6	26101.6	0.254215	57.7999									25439.6	0.932983
16:00.7	26160.7	0.256085	57.8057									25498.7	0.936659
17:00.9	26220.9	0.258455	57.766									25558.8	0.941322
18:01.2	26281.2	0.258395	57.7632									25619.2	0.941203
19:01.7	26341.7	0.259399	57.685									25679.7	0.943178
20:01.2	26401.2	0.25751	57.6261									25739.2	0.939463
21:01.1	26461.1	0.256532	57.7724									25799	0.93754
22:01.1	26521.1	0.257082	57.8376									25859	0.938622
23:01.0	26581	0.256803	57.8233									25918.9	0.938072
24:01.1	26641.1	0.258699	57.7253									25979.1	0.9418
25:01.3	26701.3	0.256359	57.6314									26039.3	0.937199
26:01.4	26761.4	0.254945	57.643									26099.3	0.934417
27:00.9	26820.9	0.253437	57.7414									26158.9	0.931452
28:01.1	26881.1	0.252518	57.8144									26219	0.929644
29:01.1	26941.1	0.251721	57.763									26279	0.928078
30:01.2	27001.2	0.250452	57.7533									26339.1	0.925581
31:01.1	27061.1	0.251479	57.765									26399.1	0.927601
32:01.1	27121.1	0.251247	57.7749									26459.1	0.927145
33:01.2	27181.2	0.250488	57.9133									26519.2	0.925652
34:01.2	27241.2	0.250146	58.0343									26579.2	0.924979
35:01.8	27301.8	0.250947	58.1022									26639.8	0.926554
36:01.2	27361.2	0.252596	58.0781									26699.2	0.929798
37:01.0	27421	0.253044	58.0285									26758.9	0.930678
38:01.3	27481.3	0.2525	57.9976									26819.2	0.92961
39:01.6	27541.6	0.253631	57.9787									26879.5	0.931834
40:01.9	27601.9	0.253026	57.9859									26939.8	0.930643
41:01.5	27661.5	0.253347	57.9394									26999.5	0.931275
42:01.0	27721	0.254932	57.9376									27059	0.934392
43:01.2	27781.2	0.25533	57.9164									27119.2	0.935175
44:01.8	27841.8	0.255204	57.7368									27179.8	0.934927
44:16.0	27856	0.25547	57.7083	48.1	29.2	18.9	3.6	51	39.9	11	An offline analytic sample with ID Sample-16 was taken. Sample was added manually by iC IR	27194	0.93545
45:02.2	27902.2	0.256338	57.6153									27240.2	0.937157
46:01.3	27961.3	0.255402	57.6523									27299.3	0.935316
47:01.5	28021.5	0.257655	57.7269									27359.4	0.939748
48:01.0	28081	0.257229	57.7724									27419	0.93891
49:01.1	28141.2	0.258138	57.8277									27479.1	0.940698
50:01.5	28201.5	0.258248	57.8208									27539.4	0.940914
51:01.1	28261.1	0.257501	57.8777									27599.1	0.939446
52:01.3	28321.3	0.258506	57.8932									27659.3	0.941421
53:01.2	28381.2	0.255429	57.9263									27719.2	0.93537
54:01.6	28441.6	0.25541	57.9319									27779.5	0.935332
55:01.7	28501.7	0.255108	57.9156									27839.7	0.934739
56:01.6	28561.6	0.253685	57.9509									27899.5	0.93194
57:01.7	28621.7	0.255633	57.944									27959.6	0.935771
58:01.7	28681.7	0.254049	57.8858									28019.7	0.932657
59:02.0	28742	0.254556	57.8279									28080	0.933652
00:01.5	28801.5	0.25428	57.7735									28139.4	0.93311
01:01.3	28861.3	0.254176	57.7841									28199.3	0.932906
02:01.4	28921.4	0.252429	57.8444									28259.3	0.92947
03:01.2	28981.2	0.254799	57.8368									28319.2	0.93413
04:01.5	29041.5	0.254691	57.7651									28379.5	0.933919
05:01.6	29101.6	0.253917	57.7592									28439.5	0.932395
06:01.4	29161.4	0.252533	57.8311									28499.4	0.929673
07:01.1	29221.1	0.254154	57.8116									28559.1	0.932862
08:01.7	29281.7	0.253295	57.7247									28619.7	0.931172
09:01.9	29341.9	0.252141	57.7352									28679.9	0.928904
10:01.7	29401.7	0.251791	57.774									28739.7	0.928215
11:01.4	29461.4	0.25151	57.8231									28799.3	0.927663
12:01.7	29521.7	0.251895	57.945									28859.7	0.92842
13:01.4	29581.5	0.253412	57.8838									28919.4	0.931402
14:01.8	29641.8	0.255206	57.8273									28979.7	0.934931
15:01.8	29701.8	0.257865	57.7868									29039.8	0.940162
16:01.6	29761.6	0.257612	57.704									29099.6	0.939663
17:02.3	29822.3	0.256584	57.7723									29160.3	0.937641
